# Supplementary material for: Genomic and physiological analyses of the zebrafish atrioventricular canal reveal molecular building blocks of the secondary pacemaker region
Source: Cell Mol Life Sci. 2021 Sep 23;78(19-20):6669–87. doi: 10.1007/s00018-021-03939-y (PMC8558220; doi:10.1007/s00018-021-03939-y)
Supplement: Supplementary file 2 — Supplementary file2 (XLSX 13 KB) [file 18_2021_3939_MOESM2_ESM.xlsx]

## Sheet: Sheet1
	Name		Primer	Sequence	Gene ID
1.	tbx20		Forward	5'- TCC ACA AGC ACT CTT ACG CC -3'	ENSDARG00000005150
			Reverse	5'- TAA TAC GAC TCA CTA TAG GGA GAC TGC AGT TGT CCA GTG TTG C -3'
2.	podxl		Forward	5'- TGA ACC GTG TTA TGG CGA GG -3'	ENSDARG00000031228
			Reverse	5'- TAA TAC GAC TCA CTA TAG GGA GAA CCA GCA CAG AGA TGT AGC G -3'
3.	tbx18		Forward	5'- CAA GTC CTC GTG CAA TCA GC -3'	ENSDARG00000036930
			Reverse	5'- TAA TAC GAC TCA CTA TAG GGA GAA GGT GGA GTA ATC GCA CAC G -3'
4.	rai14		Forward	5'- AGC CAG TCG TGC AGT TAT CC -3',	ENSDARG00000039974
			Reverse	5'- TAA TAC GAC TCA CTA TAG GGA GAG TGC AGA ACC TGC ATT ACG C -3'
5.	fgfr4		Forward	5'- GGC AAG AGG CAT GGA GTA CC -3'	ENSDARG00000069105
			Reverse	5'- TAA TAC GAC TCA CTA TAG GGA GAC TTA GGC AGA GCG ACG AAG G -3',
6.	mrtfbb		Forward	5'- AAG GTG GCT GAA CTC AAG GC -3'	ENSDARG00000076867
			Reverse	5'- TAA TAC GAC TCA CTA TAG GGA GAA AGT GGA GTC TGT CCG ATG C -3'
7.	cacna1g		Forward	5'- CTC GAC ATA GGC GCA TGG AG -3'	ENSDARG00000089913
			Reverse	5'- TAA TAC GAC TCA CTA TAG GGA GAG TAA CCG CAG CAC ACG TAA C -3'
8.	cav1		Forward	5'- TCTGATCGCACTTCAGGCAC -3'	ENSDARG00000103747
			Reverse	5'- GGCTCTTCTCTTTCACTCTGTC -3'
9.	fgfr4		Forward	5'- CAGAGTCTACACACACCAGAGC -3'	ENSDARG00000069105
			Reverse	5'- CACTTTGCTGCCACTACAGC -3'
10.	fgfrl1a		Forward	5'- CAGAATCGGTCGCACCATGAA -3'	ENSDARG00000032617
			Reverse	5'- ATGTCTGTTTGGCCGACTGC -3'
11.	hey2		Forward	5'- GTTTTTGGTGTCTGTACCTGC -3'	ENSDARG00000013441
			Reverse	5'- AACGCTCCCACTTCAGTTCC -3'
12.	fzd8a		Forward	5'- ACGTGGAGCACATTCACTACG -3'	ENSDARG00000045444
			Reverse	5'- GTAATTGTTTCTGCATCGCTGC -3'
13.	tgfb2		Forward	5'- ACTTGTACGTCTTGAGCCTCC - 3'	ENSDARG00000027087
			Reverse	5'- GCTGCACTTGCAAGACTTGAC -3'
14.	wnt2bb		Forward	5' AAGGTCTACACCGGTTTCCG 3'	ENSDARG00000032234
			Reverse	5' TAA TAC GAC TCA CTA TAG GGA GA TGTCCCGTCTTGGTTCATGG 3'
15.	smpx		Forward	5' TCAGAGTGGACAGAAAGCAGG 3'	ENSDARG00000045302
			Reverse	5' TAA TAC GAC TCA CTA TAG GGA GA TTGCTCCGACATAATCCGCC 3'
16.	bves		Forward	5' CCATTTCCCAAACAGCTTGACCG 3'	ENSDARG00000058548
			Reverse	5' TAA TAC GAC TCA CTA TAG GGA GA GGTCACAGGAAGTGATGAGCC 3'
17.	GFP		Forward	5' CGCGACTCTAGATCATAATCAGCC 3'
			Reverse	5' TAA TAC GAC TCA CTA TAG GGA GA ACTGACACACATTCCACAGC 3'
18.	si:dkey-57k2.6-201	uG6	Forward	5' CTAGGATCTTCCTCAGGATGGC 3'	ENSDARG00000095608
			Reverse	5' TAATACGACTCACTATAGGGAGAAGCAGAACCTCTTGTTGAGC 3'
19.	si:dkey-164f24.2-201	uG11	Forward	5' TGTCATCCTGACTGCTGTTACC 3'	ENSDARG00000089418
			Reverse	5' TAATACGACTCACTATAGGGAGAACAGGTCCATCAACTTCTGAGG 3'
