# Supplementary material for: Genomic and physiological analyses of the zebrafish atrioventricular canal reveal molecular building blocks of the secondary pacemaker region
Source: Cell Mol Life Sci. 2021 Sep 23;78(19-20):6669–87. doi: 10.1007/s00018-021-03939-y (PMC8558220; doi:10.1007/s00018-021-03939-y)
Supplement: Supplementary file 3 — Supplementary file3 (XLSX 1511 KB) [file 18_2021_3939_MOESM3_ESM.xlsx]

## Sheet: full_48hpf_pos_vs_neg_significa
Name	ZFIN symbol	NCBI gene ID	external_gene_name	baseMean	log2FoldChange	lfcSE	stat	pvalue	padj	Gene description	GO
ENSDARG00000041119	ceacam1	114465	ceacam1	1080.28	9.44298	1.23902	7.62132	2.51e-14	1.36e-12	CEA cell adhesion molecule 1 [Source:ZFIN	NA
ENSDARG00000015654	ca15a	553469	ca15a	45.9786	8.92336	2.72889	3.26996	0.00107563	0.00529597	carbonic anhydrase XVa [Source:ZFIN	sodium ion transport, sodium ion import across plasma membrane, regulation of pH
ENSDARG00000093043	ugt2a7	100384895	ugt2a7	89.4948	8.82543	1.27354	6.92986	4.21e-12	1.45e-10	UDP glucuronosyltransferase 2 family, polypeptide A7 [Source:ZFIN	NA
ENSDARG00000055926	foxi3a	387257	foxi3a	71.2291	8.16516	1.40363	5.81717	5.99e-09	1.06e-07	forkhead box I3a [Source:ZFIN	regulation of transcription, DNA-templated, regulation of transcription by RNA polymerase II, cell differentiation, anatomical structure morphogenesis, epidermal cell differentiation, epidermal cell fate specification, water homeostasis
ENSDARG00000018846	dgat2	565316	dgat2	41.3426	8.12046	1.30017	6.24571	4.22e-10	9.56e-09	diacylglycerol O-acyltransferase 2 [Source:NCBI gene	lipid metabolic process, lipid homeostasis, response to (R)-carnitine, triglyceride biosynthetic process, regulation of response to endoplasmic reticulum stress, glycerol metabolic process
ENSDARG00000003395	col4a3	553354	col4a3	58.0371	7.97523	1.16374	6.85312	7.23e-12	2.35e-10	collagen, type IV, alpha 3 [Source:ZFIN	extracellular matrix organization
ENSDARG00000060471	gcnt3	100332076	gcnt3	22.8993	7.84865	1.41593	5.5431	2.97e-08	4.47e-07	glucosaminyl (N-acetyl) transferase 3, mucin type [Source:ZFIN	NA
ENSDARG00000090637	myh6	386711	myh6	813.079	7.82232	0.718075	10.8935	1.24e-27	6.68e-25	myosin, heavy chain 6, cardiac muscle, alpha [Source:ZFIN	heart contraction, heart morphogenesis, cardiac atrium development, atrial cardiac myofibril assembly
ENSDARG00000037946	prl	791526	prl	358.178	7.76601	1.66991	4.65056	3.31e-06	3.13e-05	prolactin [Source:ZFIN	negative regulation of apoptotic process, signal transduction, ion homeostasis, multicellular organismal response to stress, response to nutrient levels, positive regulation of receptor signaling pathway via JAK-STAT
ENSDARG00000080018	kif16bb	567045	kif16bb	39.5423	7.76287	1.282	6.05528	1.4e-09	2.82e-08	kinesin family member 16Bb [Source:ZFIN	microtubule-based movement
ENSDARG00000077637	mal2	569201	mal2	42.4918	7.73503	1.4133	5.47304	4.42e-08	6.44e-07	mal, T cell differentiation protein 2 (gene/pseudogene) [Source:ZFIN	transcytosis, myelination
ENSDARG00000078254	ftr14l	100536151	ftr14l	38.9053	7.54875	1.35757	5.56049	2.69e-08	4.09e-07	finTRIM family, member 14-like [Source:ZFIN	NA
ENSDARG00000078429	vtg4	678536	vtg4	5.72156	7.50566	2.22733	3.3698	0.000752238	0.00386064	vitellogenin 4 [Source:ZFIN	lipid transport, response to estradiol, cellular response to estrogen stimulus
ENSDARG00000092099	si:ch211-133n4.6	797776	si:ch211-133n4.6	7.66491	7.49841	1.93976	3.86564	0.0001108	0.000722111	si:ch211-133n4.6 [Source:ZFIN	NA
ENSDARG00000099678		571582	BX569789.1	14.6749	7.40192	1.52567	4.8516	1.22e-06	1.29e-05	GTPase IMAP family member 4-like [Source:NCBI gene	NA
ENSDARG00000116259	chia.6	100003900	chia.6	45.7661	7.36249	1.33616	5.51019	3.58e-08	5.3e-07	chitinase, acidic.6 [Source:ZFIN	carbohydrate metabolic process, chitin metabolic process, chitin catabolic process, carbohydrate metabolic process, chitin metabolic process, chitin catabolic process
ENSDARG00000094678	si:dkey-9i23.6	571869	si:dkey-9i23.6	14.354	7.3605	1.46808	5.01368	5.34e-07	6.09e-06	si:dkey-9i23.6 [Source:ZFIN	NA
ENSDARG00000055036	itih3a	553614	itih3a	31.2813	7.28121	1.34324	5.42064	5.94e-08	8.38e-07	inter-alpha-trypsin inhibitor heavy chain 3a [Source:ZFIN	hyaluronan metabolic process, negative regulation of endopeptidase activity
ENSDARG00000039131	atp1a1a.3	64614	atp1a1a.3	26.1388	7.24116	1.69846	4.26337	2.01e-05	0.000158078	ATPase Na+/K+ transporting subunit alpha 1a, tandem duplicate 3 [Source:ZFIN	potassium ion transport, ion transport, potassium ion import across plasma membrane, cellular sodium ion homeostasis, establishment or maintenance of transmembrane electrochemical gradient, cellular potassium ion homeostasis, sodium ion export across plasma membrane, proton transmembrane transport
ENSDARG00000095739	si:dkey-73p2.1	558785	si:dkey-73p2.1	20.6994	7.221	1.50785	4.78893	1.68e-06	1.7e-05	si:dkey-73p2.1 [Source:ZFIN	NA
ENSDARG00000054753	col10a1a	558919	col10a1a	84.4741	7.20243	1.99192	3.61582	0.000299402	0.0017452	collagen, type X, alpha 1a [Source:ZFIN	extracellular matrix organization, fin regeneration
ENSDARG00000058738	si:ch211-117c9.2	557779	si:ch211-117c9.2	7.45537	7.19552	1.62005	4.44155	8.93e-06	7.69e-05	si:ch211-117c9.2 [Source:ZFIN	transmembrane transport, sulfate transport, chloride transmembrane transport, anion transmembrane transport, bicarbonate transport, sulfate transmembrane transport, oxalate transport
ENSDARG00000039381	ch25hl1.1	336673	ch25hl1.1	31.1378	7.18879	1.38317	5.19734	2.02e-07	2.54e-06	cholesterol 25-hydroxylase like 1, tandem duplicate 1 [Source:NCBI gene	oxidation-reduction process, lipid biosynthetic process, lipid metabolic process, steroid biosynthetic process, steroid metabolic process, sterol biosynthetic process, cholesterol metabolic process
ENSDARG00000075614	apoc4	570390	apoc4	15.4048	7.1124	1.39245	5.10784	3.26e-07	3.91e-06	apolipoprotein C-IV [Source:ZFIN	biological_process
ENSDARG00000094648	si:ch211-194g2.4	110438575	si:ch211-194g2.4	11.8281	7.09089	1.32071	5.369	7.92e-08	1.09e-06	si:ch211-194g2.4 [Source:ZFIN	NA
ENSDARG00000034862	f7	114423	f7	256.353	7.08538	0.760382	9.31818	1.18e-20	2.02e-18	coagulation factor VII [Source:ZFIN	proteolysis, blood coagulation, blood coagulation, fibrin clot formation
ENSDARG00000088937	si:dkey-259j3.5	NA	si:dkey-259j3.5	30.7242	6.97004	1.37206	5.07998	3.77e-07	4.43e-06	si:dkey-259j3.5 [Source:ZFIN	G protein-coupled receptor signaling pathway, cell surface receptor signaling pathway, adenylate cyclase-activating G protein-coupled receptor signaling pathway, adenylate cyclase-activating G protein-coupled receptor signaling pathway
ENSDARG00000102299	cxcl8b.1	100536594	cxcl8b.1	77.9309	6.94931	1.61888	4.29266	1.77e-05	0.00014042	chemokine (C-X-C motif) ligand 8b, duplicate 1 [Source:ZFIN	immune response, chemotaxis, defense response, neutrophil chemotaxis, neutrophil activation, inflammatory response, leukocyte chemotaxis, antimicrobial humoral immune response mediated by antimicrobial peptide, chemokine-mediated signaling pathway, cellular response to lipopolysaccharide, leukocyte migration involved in inflammatory response, response to wounding, response to bacterium, neutrophi…
ENSDARG00000070960	si:ch211-288g17.4	795729	si:ch211-288g17.4	131.855	6.93737	1.38941	4.99302	5.94e-07	6.7e-06	si:ch211-288g17.4 [Source:ZFIN	NA
ENSDARG00000090635	kcnj1a.4	569191	kcnj1a.4	9.65045	6.88975	1.61856	4.25671	2.07e-05	0.00016212	potassium inwardly rectifying channel subfamily J member 1a, tandem duplicate 4 [Source:ZFIN	potassium ion transport, ion transport, potassium ion import across plasma membrane, regulation of ion transmembrane transport
ENSDARG00000076848	zgc:112492	550351	zgc:112492	33.8102	6.87811	1.37718	4.99435	5.9e-07	6.66e-06	zgc:112492 [Source:ZFIN	endocytosis
ENSDARG00000090268	krtt1c19e	553371	krtt1c19e	1286.71	6.85078	1.30458	5.25135	1.51e-07	1.96e-06	keratin type 1 c19e [Source:ZFIN	biological_process
ENSDARG00000103760	cfhl2	492777	cfhl2	741.678	6.8138	0.763517	8.92423	4.49e-19	5.81e-17	complement factor H like 2 [Source:ZFIN	biological_process
ENSDARG00000094045	si:dkeyp-73d8.8	NA	si:dkeyp-73d8.8	175.867	6.70455	1.23496	5.42895	5.67e-08	8.05e-07	si:dkeyp-73d8.8 [Source:ZFIN	NA
ENSDARG00000093822	si:dkey-259j3.5	NA	si:dkey-259j3.5	14.4506	6.67978	1.40962	4.7387	2.15e-06	2.13e-05	si:dkey-259j3.5 [Source:ZFIN	G protein-coupled receptor signaling pathway, cell surface receptor signaling pathway, adenylate cyclase-activating G protein-coupled receptor signaling pathway, adenylate cyclase-activating G protein-coupled receptor signaling pathway
ENSDARG00000074148	rbpjl	503870	rbpjl	16.8635	6.66333	1.88091	3.54262	0.00039618	0.0022373	recombination signal binding protein for immunoglobulin kappa J region-like [Source:ZFIN	regulation of transcription, DNA-templated, regulation of transcription by RNA polymerase II, positive regulation of transcription by RNA polymerase II
ENSDARG00000105212	cfhl1	570905	cfhl1	45.6467	6.65108	1.31647	5.05222	4.37e-07	5.08e-06	complement factor H like 1 [Source:ZFIN	biological_process
ENSDARG00000095048	si:dkey-250k15.7	100329252	si:dkey-250k15.7	15.3343	6.6488	1.5505	4.28815	1.8e-05	0.000142998	si:dkey-250k15.7 [Source:ZFIN	NA
ENSDARG00000105625	si:cabz01007812.1	NA	si:cabz01007812.1	5.6251	6.64508	1.79868	3.69443	0.000220385	0.00133885	si:cabz01007812.1 [Source:ZFIN	NA
ENSDARG00000061496	si:ch211-250e5.2	796449	si:ch211-250e5.2	8.35814	6.63768	1.44384	4.59725	4.28e-06	3.93e-05	si:ch211-250e5.2 [Source:ZFIN	protein glycosylation, protein N-linked glycosylation, protein O-linked glycosylation, oligosaccharide biosynthetic process
ENSDARG00000019492	shbg	322604	shbg	294.726	6.58858	1.40463	4.69061	2.72e-06	2.64e-05	sex hormone-binding globulin [Source:ZFIN	NA
ENSDARG00000097483	si:ch211-213d14.2	568604	si:ch211-213d14.2	8.25806	6.57365	1.5129	4.34507	1.39e-05	0.000113857	si:ch211-213d14.2 [Source:ZFIN	NA
ENSDARG00000055192	zgc:136930	563946	zgc:136930	79.4664	6.56359	1.13013	5.80783	6.33e-09	1.11e-07	zgc:136930 [Source:ZFIN	biological_process
ENSDARG00000097725	si:dkey-96g2.1	795315	si:dkey-96g2.1	87.6197	6.56227	2.58757	2.53608	0.0112102	0.0388078	si:dkey-96g2.1 [Source:ZFIN	NA
ENSDARG00000081779		100033770	dre-mir-203a	7.13781	6.56212	1.67522	3.91717	8.96e-05	0.000597406	dre-mir-203a [Source:miRBase	NA
ENSDARG00000076448	serpinf2a	560308	serpinf2a	496.278	6.51741	0.808166	8.06445	7.36e-16	5.41e-14	serpin peptidase inhibitor, clade F (alpha-2 antiplasmin, pigment epithelium derived factor), member 2a [Source:ZFIN	negative regulation of endopeptidase activity
ENSDARG00000060413	si:ch211-157b11.8	101884863	si:ch211-157b11.8	15.152	6.47029	1.38771	4.66256	3.12e-06	2.97e-05	si:ch211-157b11.8 [Source:ZFIN	NA
ENSDARG00000103148	nectin4b	794920	nectin4b	10.9748	6.40551	1.42895	4.48266	7.37e-06	6.45e-05	nectin cell adhesion molecule 4b [Source:ZFIN	cell adhesion, viral entry into host cell, homophilic cell adhesion via plasma membrane adhesion molecules, heterophilic cell-cell adhesion via plasma membrane cell adhesion molecules
ENSDARG00000016771	tfa	30255	tfa	15450.8	6.40088	0.813998	7.8635	3.74e-15	2.39e-13	transferrin-a [Source:ZFIN	response to bacterium, iron ion transport, hemoglobin biosynthetic process, ion transport, iron ion homeostasis
ENSDARG00000102981	cyp2k16	449790	cyp2k16	306.043	6.39827	0.774677	8.25928	1.47e-16	1.23e-14	cytochrome P450, family 2, subfamily K, polypeptide16 [Source:ZFIN	oxidation-reduction process, organic acid metabolic process, xenobiotic metabolic process, exogenous drug catabolic process
ENSDARG00000087093	si:ch211-157c3.4	561592	si:ch211-157c3.4	384.509	6.37381	0.919225	6.93389	4.09e-12	1.42e-10	si:ch211-157c3.4 [Source:ZFIN	NA
ENSDARG00000098461	si:dkey-11f4.14	NA	si:dkey-11f4.14	12.24	6.35807	1.59201	3.99374	6.5e-05	0.00044904	si:dkey-11f4.14 [Source:ZFIN	NA
ENSDARG00000116986	ugt2b5	100384902	zgc:172315	58.4317	6.33811	1.23935	5.11407	3.15e-07	3.8e-06	zgc:172315 [Source:ZFIN	NA
ENSDARG00000059026	zgc:123217	641414	zgc:123217	6.51259	6.31269	1.71417	3.68266	0.000230817	0.00139308	zgc:123217 [Source:ZFIN	proteolysis
ENSDARG00000076830	si:dkey-65b12.6	NA	si:dkey-65b12.6	219.146	6.30453	1.61602	3.90128	9.57e-05	0.000635073	si:dkey-65b12.6 [Source:ZFIN	NA
ENSDARG00000087863	cd44a	797357	cd44a	132.375	6.30206	0.832779	7.56751	3.8e-14	1.99e-12	CD44 molecule (Indian blood group) a [Source:ZFIN	cell adhesion, vasculature development
ENSDARG00000077882	ccn5	100007759	ccn5	96.1902	6.29742	1.28227	4.91114	9.05e-07	9.76e-06	cellular communication network factor 5 [Source:ZFIN	signal transduction, cell adhesion, negative regulation of cell death
ENSDARG00000095940	si:dkey-19a16.12	100332988	si:dkey-19a16.12	6.24615	6.29353	1.59695	3.94097	8.12e-05	0.000547176	si:dkey-19a16.12 [Source:ZFIN	NA
ENSDARG00000052450	hspb2	550439	hspb2	14.5417	6.27454	1.37896	4.55022	5.36e-06	4.85e-05	heat shock protein, alpha-crystallin-related, b2 [Source:ZFIN	NA
ENSDARG00000043719	c3a.6	494039	c3a.6	67.16	6.27079	1.16454	5.38479	7.25e-08	1.01e-06	complement component c3a, duplicate 6 [Source:ZFIN	complement activation, negative regulation of endopeptidase activity
ENSDARG00000013871	slc5a1	393654	slc5a1	180.979	6.23759	1.34188	4.64839	3.35e-06	3.16e-05	solute carrier family 5 member 1 [Source:ZFIN	transmembrane transport, sodium ion transport, glucose transmembrane transport
ENSDARG00000016319	c9	554141	c9	471.491	6.21972	0.556567	11.1752	5.4e-29	3.68e-26	complement component 9 [Source:ZFIN	immune response, cellular response to estrogen stimulus
ENSDARG00000061383	serpinf2b	563663	serpinf2b	2706.33	6.21522	0.544934	11.4054	3.93e-30	3.39e-27	serpin peptidase inhibitor, clade F (alpha-2 antiplasmin, pigment epithelium derived factor), member 2b [Source:ZFIN	negative regulation of endopeptidase activity
ENSDARG00000070930	cart1	562883	cart1	5.84687	6.1808	1.74987	3.53215	0.000412193	0.00231611	cocaine- and amphetamine-regulated transcript 1 [Source:ZFIN	G protein-coupled receptor signaling pathway, activation of MAPKK activity, adult feeding behavior, negative regulation of appetite, cellular response to starvation
ENSDARG00000060682	agr1	335309	agr1	181.375	6.17618	0.725967	8.50752	1.78e-17	1.72e-15	anterior gradient 1 [Source:ZFIN	fin regeneration, negative regulation of cell death
ENSDARG00000006220	ugt1ab	406731	ugt1a1	556.304	6.17541	0.555327	11.1203	9.99e-29	6.64e-26	UDP glucuronosyltransferase 1 family, polypeptide A1 [Source:ZFIN	NA
ENSDARG00000090277		103910452	BX248410.3	15.8859	6.17437	1.34807	4.58015	4.65e-06	4.24e-05	sialic acid-binding Ig-like lectin 7 [Source:NCBI gene	cell adhesion
ENSDARG00000056535	pla2g4f.1	798864	pla2g4f.1	14.592	6.15643	1.47623	4.17037	3.04e-05	0.000227685	phospholipase A2, group IVF, tandem duplicate 1 [Source:ZFIN	phospholipid catabolic process, lipid metabolic process, lipid catabolic process, glycerophospholipid catabolic process
ENSDARG00000006501	cyp2x10.2	322545	cyp2x10.2	10.9676	6.15365	1.64511	3.74057	0.000183603	0.00113919	cytochrome P450, family 2, subfamily X, polypeptide 10.2 [Source:ZFIN	oxidation-reduction process, organic acid metabolic process, xenobiotic metabolic process, exogenous drug catabolic process, oxidation-reduction process, organic acid metabolic process, xenobiotic metabolic process, exogenous drug catabolic process
ENSDARG00000020741	fga	378986	fga	2006.66	6.1462	0.636206	9.6607	4.43e-22	9.56e-20	fibrinogen alpha chain [Source:ZFIN	blood coagulation, platelet activation, protein polymerization, blood coagulation, fibrin clot formation
ENSDARG00000051873	ahcyl2a	791167	ahcyl2a	21.9547	6.13405	1.57429	3.89639	9.76e-05	0.000647188	adenosylhomocysteinase like 2a [Source:ZFIN	S-adenosylmethionine cycle
ENSDARG00000063518	zgc:153913	559700	zgc:153913	67.2185	6.12593	1.12674	5.43685	5.42e-08	7.71e-07	zgc:153913 [Source:ZFIN	NA
ENSDARG00000041858	ren	405786	ren	80.1437	6.11054	1.39561	4.37839	1.2e-05	9.91e-05	renin [Source:ZFIN	proteolysis
ENSDARG00000088121	pkd1l2b	NA	pkd1l2b	2.91874	6.09896	2.36446	2.57943	0.0098963	0.0350896	polycystic kidney disease 1 like 2b [Source:ZFIN	detection of mechanical stimulus, calcium ion transmembrane transport, detection of mechanical stimulus, calcium ion transmembrane transport
ENSDARG00000056650	zgc:113276	553748	zgc:113276	14.3385	6.08344	1.42896	4.25723	2.07e-05	0.000161792	zgc:113276 [Source:ZFIN	NA
ENSDARG00000027472	gphb5	100310830	gphb5	13.0527	6.06807	1.7484	3.47064	0.000519222	0.00282318	glycoprotein hormone subunit beta 5 [Source:ZFIN	G protein-coupled receptor signaling pathway, hormone-mediated signaling pathway
ENSDARG00000090607	si:dkeyp-117b11.1	798129	si:dkeyp-117b11.1	12.2713	6.0651	1.65033	3.67508	0.000237776	0.00143008	si:dkeyp-117b11.1 [Source:ZFIN	transmembrane receptor protein tyrosine kinase signaling pathway, intracellular signal transduction
ENSDARG00000097934	si:dkey-221l4.10	568313	si:dkey-221l4.10	12.674	6.05031	1.34682	4.49228	7.05e-06	6.2e-05	si:dkey-221l4.10 [Source:ZFIN	regulation of myelination
ENSDARG00000092520	si:dkey-250k15.10	799170	si:dkey-250k15.10	12.4803	6.05004	1.52175	3.9757	7.02e-05	0.000480012	si:dkey-250k15.10 [Source:ZFIN	NA
ENSDARG00000002204	hspb11	796767	hspb11	181.463	6.0497	0.839289	7.20813	5.67e-13	2.28e-11	heat shock protein, alpha-crystallin-related, b11 [Source:NCBI gene	NA
ENSDARG00000090850	serpina1l	321195	serpina1l	1762.04	6.02944	0.836169	7.21079	5.56e-13	2.25e-11	serine (or cysteine) proteinase inhibitor, clade A (alpha-1 antiproteinase, antitrypsin), member 1, like [Source:ZFIN	negative regulation of endopeptidase activity
ENSDARG00000045864	lmod2b	664708	lmod2b	135.25	6.02021	0.671552	8.96463	3.11e-19	4.16e-17	leiomodin 2 (cardiac) b [Source:ZFIN	pointed-end actin filament capping, actin filament organization, muscle contraction, myofibril assembly
ENSDARG00000088539	ponzr2	550165	ponzr2	22.0648	5.98268	1.40051	4.27178	1.94e-05	0.000152973	plac8 onzin related protein 2 [Source:ZFIN	biological_process
ENSDARG00000093774	rbp2b	432384	rbp2b	2564.21	5.97554	0.75774	7.886	3.12e-15	2.05e-13	retinol binding protein 2b, cellular [Source:ZFIN	NA
ENSDARG00000069375	zgc:162608	100037332	zgc:162608	78.114	5.97129	1.2611	4.73499	2.19e-06	2.17e-05	zgc:162608 [Source:ZFIN	NA
ENSDARG00000104188	fam83fb	492354	fam83fb	47.7263	5.95618	1.24888	4.76922	1.85e-06	1.86e-05	family with sequence similarity 83 member Fb [Source:ZFIN	biological_process
ENSDARG00000037281	fgg	406327	fgg	2274.28	5.94935	0.571938	10.4021	2.43e-25	8.91e-23	fibrinogen gamma chain [Source:ZFIN	blood coagulation, platelet activation, protein polymerization, blood coagulation, fibrin clot formation
ENSDARG00000008969	fgb	337315	fgb	1787.11	5.93631	0.665584	8.91894	4.71e-19	6.04e-17	fibrinogen beta chain [Source:ZFIN	blood coagulation, platelet activation, protein polymerization, blood coagulation, fibrin clot formation
ENSDARG00000087318	jac10	795020	jac10	5.12123	5.92933	1.8597	3.18832	0.001431	0.00678757	jacalin 10 [Source:ZFIN	NA
ENSDARG00000111240	dhrs13a.2	447903	dhrs13a.2	133.78	5.87588	0.91036	6.45445	1.09e-10	2.83e-09	dehydrogenase/reductase (SDR family) member 13a, tandem duplicate 2 [Source:ZFIN	NA
ENSDARG00000052958	nppb	100334610	nppb	1363.09	5.87157	0.794107	7.39393	1.43e-13	6.51e-12	natriuretic peptide B [Source:ZFIN	cGMP biosynthetic process, receptor guanylyl cyclase signaling pathway, cardiac muscle cell proliferation, neuropeptide signaling pathway, cGMP-mediated signaling, atrioventricular canal development, negative regulation of systemic arterial blood pressure, cardiac jelly development
ENSDARG00000116928		NA	CABZ01059408.1	8.14988	5.84951	1.72914	3.38289	0.000717273	0.00370851		1.7408
ENSDARG00000062278	si:dkey-202e17.1	555344	si:dkey-202e17.1	3.93267	5.82961	1.68396	3.46185	0.000536475	0.00290377	si:dkey-202e17.1 [Source:ZFIN	O-glycan processing, O-glycan processing, core 1
ENSDARG00000052207	c3a.3	565074	c3a.3	216.58	5.82932	1.0596	5.50143	3.77e-08	5.56e-07	complement component c3a, duplicate 3 [Source:ZFIN	complement activation, negative regulation of endopeptidase activity
ENSDARG00000100406	zgc:112265	100003906	zgc:112265	1026.8	5.82521	0.895582	6.50438	7.8e-11	2.09e-09	zgc:112265 [Source:ZFIN	biological_process
ENSDARG00000021889	gja3	387533	gja3	10.1123	5.80617	1.43318	4.05126	5.09e-05	0.000360712	gap junction protein, alpha 3 [Source:ZFIN	visual perception, cell communication, transmembrane transport, regulation of heart contraction, cardiac muscle tissue morphogenesis, cell communication by electrical coupling, cardiac conduction system development, post-embryonic eye morphogenesis
ENSDARG00000058556	muc5.2	572172	muc5.2	115.51	5.80351	1.42232	4.08032	4.5e-05	0.000322197	mucin 5.2 [Source:ZFIN	signal transduction
ENSDARG00000102175	hamp	402837	hamp	2431.04	5.793	0.768407	7.53897	4.74e-14	2.42e-12	hepcidin antimicrobial peptide [Source:NCBI gene	cellular iron ion homeostasis, signal transduction, iron ion homeostasis, response to bacterium, defense response to Gram-negative bacterium, defense response to bacterium, defense response to Gram-positive bacterium, cellular response to steroid hormone stimulus, cellular response to progesterone stimulus
ENSDARG00000054846		NA	CU657980.1	35.9712	5.79032	1.19167	4.85898	1.18e-06	1.24e-05		6.00616
ENSDARG00000055278	cfb	30604	cfb	1045.1	5.78742	0.803464	7.20309	5.89e-13	2.36e-11	complement factor B [Source:ZFIN	proteolysis, complement activation, response to bacterium
ENSDARG00000055370	zgc:163121	100038790	zgc:163121	21.4032	5.77936	1.15466	5.00524	5.58e-07	6.33e-06	zgc:163121 [Source:ZFIN	carboxylic acid metabolic process
ENSDARG00000112027	si:ch211-76m11.3	NA	si:ch211-76m11.3	4.53872	5.77506	2.21748	2.60434	0.00920514	0.033057	si:ch211-76m11.3 [Source:ZFIN	intracellular signal transduction, intracellular signal transduction
ENSDARG00000099200	zgc:123103	641325	zgc:123103	1125.94	5.77174	0.557192	10.3586	3.82e-25	1.36e-22	zgc:123103 [Source:ZFIN	NA
ENSDARG00000058800	rab25a	494098	rab25a	33.3099	5.76061	1.25468	4.59131	4.4e-06	4.04e-05	RAB25, member RAS oncogene family a [Source:ZFIN	intracellular protein transport, Rab protein signal transduction, exocytosis
ENSDARG00000070710	prss60.3	335152	prss60.3	4.87822	5.75578	1.80127	3.19541	0.00139634	0.00664751	serine protease 60.3 [Source:ZFIN	proteolysis, immune response
ENSDARG00000098791	cdhr5b	101886483	cdhr5b	7.18901	5.74767	1.67236	3.43686	0.000588501	0.00313214	cadherin-related family member 5b [Source:ZFIN	homophilic cell adhesion via plasma membrane adhesion molecules, cell adhesion, cell-cell adhesion
ENSDARG00000103193		100536643	CR394535.1	8.18508	5.74666	1.72584	3.32977	0.000869182	0.00437004	zinc-binding protein A33-like [Source:NCBI gene	protein ubiquitination
ENSDARG00000034989	retsatl	677660	retsatl	12.967	5.74206	1.65842	3.46237	0.000535434	0.00289977	retinol saturase (all-trans-retinol 13,14-reductase) like [Source:NCBI gene	oxidation-reduction process
ENSDARG00000070746	sft2d2a	503601	sft2d2a	30.4264	5.73214	0.947456	6.05003	1.45e-09	2.91e-08	SFT2 domain containing 2a [Source:ZFIN	vesicle-mediated transport, protein transport
ENSDARG00000102554	zgc:112433	550469	zgc:112433	9.5274	5.71373	1.50823	3.78836	0.000151644	0.000958211	zgc:112433 [Source:ZFIN	protein glycosylation, fucosylation
ENSDARG00000018478	agxtb	79378	agxtb	1086.98	5.71244	0.640745	8.9153	4.86e-19	6.18e-17	alanine--glyoxylate and serine--pyruvate aminotransferase b [Source:ZFIN	cellular response to estrogen stimulus, glycine biosynthetic process, by transamination of glyoxylate
ENSDARG00000097428		NA	BX470242.2	6.47559	5.70647	1.70587	3.3452	0.000822222	0.00416873		3.05238
ENSDARG00000092523	olfcq11	556218	olfcq11	8.5092	5.69891	2.03215	2.80437	0.00504149	0.0199885	olfactory receptor C family, q11 [Source:ZFIN	G protein-coupled receptor signaling pathway, signal transduction
ENSDARG00000099915	p2ry2.1	571633	p2ry2.1	7.42254	5.69136	1.56491	3.63687	0.000275974	0.00162769	purinergic receptor P2Y2, tandem duplicate 1 [Source:ZFIN	G protein-coupled receptor signaling pathway, phospholipase C-activating G protein-coupled receptor signaling pathway, positive regulation of mucus secretion, regulation of blood vessel diameter, signal transduction, G protein-coupled purinergic nucleotide receptor signaling pathway
ENSDARG00000077880	si:ch211-255i20.3	100535182	si:ch211-255i20.3	226.72	5.69082	1.76109	3.23141	0.0012318	0.00595392	si:ch211-255i20.3 [Source:ZFIN	intracellular protein transport, Golgi organization, endoplasmic reticulum to Golgi vesicle-mediated transport
ENSDARG00000102456	cfhl4	559122	cfhl4	1632.09	5.68839	0.493099	11.536	8.69e-31	8.65e-28	complement factor H like 4 [Source:ZFIN	NA
ENSDARG00000070331	muc5.1	100148804	muc5.1	278.535	5.67368	1.39909	4.05527	5.01e-05	0.000355215	mucin 5.1, oligomeric mucus/gel-forming [Source:ZFIN	negative regulation of peptidase activity
ENSDARG00000098684		NA	CU855895.1	8.72736	5.66684	1.35018	4.1971	2.7e-05	0.000204906		3.21843
ENSDARG00000058252	adamts15b	100001991	adamts15b	19.2386	5.66047	1.55105	3.64944	0.000262814	0.00156163	ADAM metallopeptidase with thrombospondin type 1 motif, 15b [Source:ZFIN	proteolysis, proteolysis
ENSDARG00000012694	c3a.1	321046	c3a.1	2481.11	5.65086	0.560031	10.0903	6.1e-24	1.75e-21	complement component c3a, duplicate 1 [Source:ZFIN	complement activation, chordate embryonic development, negative regulation of endopeptidase activity
ENSDARG00000052215	btr02	562439	btr02	110.476	5.64846	0.668992	8.44324	3.09e-17	2.9e-15	bloodthirsty-related gene family, member 2 [Source:ZFIN	NA
ENSDARG00000109332		NA	CU104716.1	6.8637	5.64571	1.47688	3.82272	0.000131986	0.000844413		2.87521
ENSDARG00000100844	cldn15lb	436719	cldn15lb	1049.13	5.63516	0.660857	8.52705	1.5e-17	1.47e-15	claudin 15-like b [Source:ZFIN	intrahepatic bile duct development
ENSDARG00000007024	uox	436604	uox	2494.96	5.63089	0.666066	8.45395	2.82e-17	2.66e-15	urate oxidase [Source:NCBI gene	oxidation-reduction process, purine nucleobase metabolic process, urate catabolic process, protein homotetramerization
ENSDARG00000096721	si:rp71-1c10.11	NA	si:rp71-1c10.11	25.2971	5.62916	1.88407	2.98776	0.00281031	0.0121079	si:rp71-1c10.11 [Source:ZFIN	NA
ENSDARG00000017444	hal	100004331	hal	615.722	5.61993	0.679788	8.26718	1.37e-16	1.16e-14	histidine ammonia-lyase [Source:ZFIN	histidine catabolic process, hematopoietic stem cell differentiation, histidine metabolic process, histidine catabolic process to glutamate and formamide, histidine catabolic process to glutamate and formate
ENSDARG00000039099	aep1	503710	aep1	618.749	5.60558	0.855125	6.55528	5.55e-11	1.53e-09	aerolysin-like protein [Source:NCBI gene	defense response to bacterium, cytokine production
ENSDARG00000074390	tmem176l.4	100331729	tmem176l.4	853.101	5.6045	0.534381	10.4878	9.82e-26	3.98e-23	transmembrane protein 176l.4 [Source:ZFIN	NA
ENSDARG00000038439	fabp10a	171481	fabp10a	966.764	5.60114	0.903626	6.19851	5.7e-10	1.25e-08	fatty acid binding protein 10a, liver basic [Source:NCBI gene	NA
ENSDARG00000019096	myl7	30592	myl7	14043.9	5.58144	0.688032	8.11218	4.97e-16	3.75e-14	myosin, light chain 7, regulatory [Source:ZFIN	sarcomere organization, heart contraction, cardiac muscle cell proliferation, cardiac muscle tissue development, ventricular cardiac myofibril assembly, ventricular cardiac muscle cell development, atrial cardiac myofibril assembly, positive regulation of heart contraction
ENSDARG00000105674	ms4a17a.2	798290	ms4a17a.2	6.99725	5.56084	1.80581	3.07942	0.00207407	0.00933675	membrane-spanning 4-domains, subfamily A, member 17a.2 [Source:ZFIN	biological_process
ENSDARG00000094738	loxhd1a	NA	loxhd1a	8.43356	5.55959	1.61841	3.43522	0.00059207	0.00314532	lipoxygenase homology domains 1a [Source:ZFIN	oxidation-reduction process, cellular oxidant detoxification
ENSDARG00000052960	nppa	321442	nppa	3168.68	5.55526	0.678113	8.19223	2.56e-16	2.03e-14	natriuretic peptide A [Source:ZFIN	cGMP biosynthetic process, receptor guanylyl cyclase signaling pathway, cardiac muscle cell proliferation, neuropeptide signaling pathway, cGMP-mediated signaling, atrioventricular canal development, negative regulation of systemic arterial blood pressure, cardiac jelly development
ENSDARG00000069311	il15ra	100192216	il15ra	10.8392	5.54978	1.68841	3.28698	0.00101269	0.00502236	interleukin 15 receptor subunit alpha [Source:ZFIN	interleukin-15-mediated signaling pathway
ENSDARG00000086654	cbln11	100149559	cbln11	572.732	5.54842	0.808734	6.86062	6.86e-12	2.24e-10	cerebellin 11 [Source:ZFIN	NA
ENSDARG00000015866	apoa2	322327	apoa2	36178.1	5.54641	0.638973	8.6802	3.95e-18	4.28e-16	apolipoprotein A-II [Source:ZFIN	chordate embryonic development, epiboly involved in gastrulation with mouth forming second, nuclear division
ENSDARG00000032976	cmlc1	64671	cmlc1	5068.12	5.52238	0.827142	6.67646	2.45e-11	7.17e-10	cardiac myosin light chain-1 [Source:ZFIN	sarcomere organization, heart contraction, heart morphogenesis, cardiac muscle tissue development, ventricular cardiac myofibril assembly, ventricular cardiac muscle cell development
ENSDARG00000079245	si:dkey-73p2.2	100000683	si:dkey-73p2.2	8.53478	5.50322	1.42562	3.86022	0.000113284	0.000737328	si:dkey-73p2.2 [Source:ZFIN	NA
ENSDARG00000007421	ftcd	394052	ftcd	1598.26	5.50262	0.525792	10.4654	1.25e-25	4.89e-23	formimidoyltransferase cyclodeaminase [Source:ZFIN	cellular metabolic process
ENSDARG00000037539	tnnc1b	415175	tnnc1b	174.297	5.50198	0.585184	9.40213	5.35e-21	9.75e-19	troponin C type 1b (slow) [Source:ZFIN	skeletal muscle contraction, cardiac muscle contraction, regulation of muscle contraction
ENSDARG00000104205	cfhl3	100526816	cfhl3	38.5288	5.49356	0.924478	5.94234	2.81e-09	5.34e-08	complement factor H like 3 [Source:ZFIN	NA
ENSDARG00000045516	itih2	406280	itih2	908.584	5.48552	0.676084	8.11366	4.91e-16	3.72e-14	inter-alpha-trypsin inhibitor heavy chain 2 [Source:ZFIN	hyaluronan metabolic process, negative regulation of endopeptidase activity
ENSDARG00000101324	apoa1b	100101640	apoa1b	13682.5	5.4815	0.604637	9.06577	1.24e-19	1.73e-17	apolipoprotein A-Ib [Source:ZFIN	lipid transport, lipoprotein metabolic process, cholesterol homeostasis, triglyceride homeostasis, positive regulation of catalytic activity, cholesterol biosynthetic process, positive regulation of cholesterol esterification, cholesterol efflux, phospholipid efflux, very-low-density lipoprotein particle remodeling, high-density lipoprotein particle assembly, reverse cholesterol transport, positi…
ENSDARG00000020364	fbp1b	282672	fbp1b	1297.85	5.47995	0.464566	11.7958	4.1e-32	5.06e-29	fructose-1,6-bisphosphatase 1b [Source:ZFIN	carbohydrate metabolic process, cellular response to estrogen stimulus, dephosphorylation, fructose 6-phosphate metabolic process, fructose 1,6-bisphosphate metabolic process, gluconeogenesis, sucrose biosynthetic process, fructose metabolic process
ENSDARG00000029290	stx11b.1	393836	stx11b.1	166.386	5.47505	0.938926	5.83118	5.5e-09	9.8e-08	syntaxin 11b, tandem duplicate 1 [Source:ZFIN	vesicle-mediated transport, intracellular protein transport, vesicle fusion, vesicle docking, exocytosis, synaptic vesicle fusion to presynaptic active zone membrane
ENSDARG00000054239	ghrl	798613	ghrl	303.009	5.47479	1.82981	2.992	0.00277153	0.0119628	ghrelin/obestatin prepropeptide [Source:ZFIN	chordate embryonic development, signal transduction, heart development, response to food, regulation of response to food
ENSDARG00000040278	klhl38b	563341	klhl38b	13.457	5.47109	1.24239	4.40368	1.06e-05	8.97e-05	kelch-like family member 38b [Source:ZFIN	NA
ENSDARG00000027699	zgc:103510	494061	zgc:103510	2.29298	5.46915	1.88371	2.90339	0.00369149	0.0153504	zgc:103510 [Source:ZFIN	protein glycosylation, fucosylation
ENSDARG00000063078	abcg5	557317	abcg5	19.0097	5.46154	1.57296	3.47214	0.000516336	0.00281103	ATP-binding cassette, sub-family G (WHITE), member 5 [Source:ZFIN	transmembrane transport, cholesterol homeostasis
ENSDARG00000091609	spink4	100331208	spink4	159.603	5.46087	1.89058	2.88847	0.00387123	0.0159594	serine peptidase inhibitor, Kazal type 4 [Source:ZFIN	negative regulation of endopeptidase activity
ENSDARG00000019986	grhprb	402985	grhprb	1941.44	5.45458	0.582203	9.36887	7.33e-21	1.28e-18	glyoxylate reductase/hydroxypyruvate reductase b [Source:ZFIN	oxidation-reduction process
ENSDARG00000036832	cyt1l	792062	cyt1l	3765.1	5.45444	0.940635	5.79868	6.68e-09	1.17e-07	type I cytokeratin, enveloping layer, like [Source:ZFIN	NA
ENSDARG00000100712	si:dkey-19b23.12	NA	si:dkey-19b23.12	162.636	5.45386	0.81801	6.66723	2.61e-11	7.6e-10	si:dkey-19b23.12 [Source:ZFIN	NA
ENSDARG00000087625	si:ch211-173a9.6	569427	si:ch211-173a9.6	387.497	5.44294	1.64944	3.29987	0.000967287	0.00481376	si:ch211-173a9.6 [Source:ZFIN	NA
ENSDARG00000068220	mbl2	100008009	mbl2	52.1919	5.44199	1.51229	3.59852	0.000320037	0.00185049	mannose binding lectin 2 [Source:ZFIN	growth plate cartilage chondrocyte morphogenesis
ENSDARG00000069775	fbxo40.1	100005140	fbxo40.1	17.9367	5.43017	1.19152	4.55736	5.18e-06	4.7e-05	F-box protein 40, tandem duplicate 1 [Source:ZFIN	protein ubiquitination
ENSDARG00000061432	zgc:194330	798349	zgc:194330	19.6574	5.42983	1.09164	4.97399	6.56e-07	7.31e-06	zgc:194330 [Source:ZFIN	protein glycosylation, protein N-linked glycosylation, protein O-linked glycosylation, oligosaccharide biosynthetic process
ENSDARG00000088885	si:ch1073-340i21.3	570991	si:ch1073-340i21.3	92.3985	5.41607	0.864817	6.26268	3.78e-10	8.67e-09	si:ch1073-340i21.3 [Source:ZFIN	NA
ENSDARG00000105052	cfhl5	101884308	cfhl5	51.3472	5.41206	0.894689	6.04909	1.46e-09	2.92e-08	complement factor H like 5 [Source:ZFIN	NA
ENSDARG00000103277	cyp24a1	100004700	cyp24a1	276.757	5.41104	0.851461	6.35501	2.08e-10	5.08e-09	cytochrome P450, family 24, subfamily A, polypeptide 1 [Source:ZFIN	oxidation-reduction process
ENSDARG00000076727	si:ch211-247i17.1	NA	si:ch211-247i17.1	47.2231	5.41018	1.29633	4.17347	3e-05	0.000224745	si:ch211-247i17.1 [Source:ZFIN	intracellular protein transport, Rab protein signal transduction
ENSDARG00000102059	si:ch211-117l17.6	100151245	si:ch211-117l17.6	12.0698	5.41005	1.83597	2.9467	0.0032118	0.0136025	si:ch211-117l17.6 [Source:ZFIN	NA
ENSDARG00000076838	apom	569714	apom	1167.72	5.39856	0.667488	8.08787	6.07e-16	4.52e-14	apolipoprotein M [Source:ZFIN	NA
ENSDARG00000058557	il11b	108180095	il11b	22.8452	5.39293	1.76399	3.05723	0.00223392	0.00995254	interleukin 11b [Source:ZFIN	positive regulation of cell population proliferation, signal transduction, positive regulation of MAPK cascade
ENSDARG00000070427	s100v1	100144627	s100v1	431.872	5.38764	0.688787	7.82192	5.2e-15	3.23e-13	S100 calcium binding protein V1 [Source:ZFIN	NA
ENSDARG00000031616	g6pca.1	445118	g6pca.1	164.575	5.38206	0.710859	7.57121	3.7e-14	1.94e-12	glucose-6-phosphatase a, catalytic subunit, tandem duplicate 1 [Source:ZFIN	dephosphorylation, gluconeogenesis, glucose 6-phosphate metabolic process
ENSDARG00000010312	cp	84702	cp	803.048	5.3575	0.60675	8.82984	1.05e-18	1.25e-16	ceruloplasmin [Source:ZFIN	oxidation-reduction process, cellular iron ion homeostasis, iron ion transport, iron ion homeostasis
ENSDARG00000017927	cx36.7	100005880	cx36.7	39.7946	5.35747	0.706034	7.58811	3.25e-14	1.71e-12	connexin 36.7 [Source:ZFIN	cell communication, transmembrane transport, heart development, cardiac myofibril assembly
ENSDARG00000022372	kng1	449808	kng1	772.513	5.35601	0.587328	9.11927	7.56e-20	1.11e-17	kininogen 1 [Source:ZFIN	negative regulation of endopeptidase activity, cranial skeletal system development
ENSDARG00000053831	vtnb	403026	vtnb	736.829	5.35323	0.529447	10.111	4.94e-24	1.45e-21	vitronectin b [Source:ZFIN	immune response, endocytosis
ENSDARG00000002768	pvalb2	58028	pvalb2	20.8732	5.35192	1.29204	4.14224	3.44e-05	0.000253692	parvalbumin 2 [Source:NCBI gene	NA
ENSDARG00000090352		101883708	CR855311.1	2311.16	5.33129	0.773347	6.89378	5.43e-12	1.83e-10	uncharacterized LOC101883708 [Source:NCBI gene	NA
ENSDARG00000069922	popdc2	793666	pla1a	2783.02	5.32869	0.541919	9.833	8.12e-23	1.99e-20	popeye domain containing 2 [Source:NCBI gene	regulation of membrane potential, heart looping, heart development, cardiac conduction, skeletal muscle tissue development, striated muscle cell differentiation
ENSDARG00000011400	tnnc1a	353247	tnnc1a	1938	5.32534	0.577821	9.21624	3.08e-20	4.92e-18	troponin C type 1a (slow) [Source:ZFIN	skeletal muscle contraction, response to activity, cardiac muscle contraction, regulation of muscle contraction, cardiac ventricle development
ENSDARG00000089086	mustn1b	563713	mustn1b	690.71	5.32404	0.718813	7.40671	1.29e-13	5.99e-12	musculoskeletal, embryonic nuclear protein 1b [Source:ZFIN	tissue regeneration, chondrocyte differentiation, chondrocyte proliferation
ENSDARG00000052708	tnni1b	494070	tnni1b	5110.92	5.31447	0.734514	7.23535	4.64e-13	1.91e-11	troponin I type 1b (skeletal, slow) [Source:ZFIN	heart development, skeletal muscle contraction, muscle contraction, cardiac muscle contraction
ENSDARG00000032098	c8g	393837	c8g	319.148	5.31087	0.669532	7.93222	2.15e-15	1.44e-13	complement component 8, gamma polypeptide [Source:ZFIN	NA
ENSDARG00000058371	krt5	797351	krt5	1529.46	5.30799	0.670895	7.91179	2.54e-15	1.67e-13	keratin 5 [Source:ZFIN	fin regeneration
ENSDARG00000089399	tmem176l.2	NA	tmem176l.2	191.93	5.30731	0.996576	5.32554	1.01e-07	1.36e-06	transmembrane protein 176l.2 [Source:ZFIN	NA
ENSDARG00000042245	myl13	393488	myl13	270.946	5.30494	1.50535	3.52405	0.000424997	0.00237211	myosin, light chain 13 [Source:ZFIN	NA
ENSDARG00000068856	f2rl1.1	794649	f2rl1.1	20.1674	5.30155	1.17182	4.5242	6.06e-06	5.41e-05	coagulation factor II (thrombin) receptor-like 1, tandem duplicate 1 [Source:ZFIN	G protein-coupled receptor signaling pathway, blood coagulation, thrombin-activated receptor signaling pathway, positive regulation of Rho protein signal transduction, positive regulation of cytosolic calcium ion concentration involved in phospholipase C-activating G protein-coupled signaling pathway, proteolysis
ENSDARG00000076238	gramd1c	563054	gramd1c	166.77	5.29885	0.599245	8.84255	9.36e-19	1.13e-16	GRAM domain containing 1c [Source:ZFIN	biological_process
ENSDARG00000003313	eps8l1b	553062	eps8l1b	79.1555	5.29731	0.797551	6.64197	3.1e-11	8.92e-10	eps8 like 1b [Source:ZFIN	Rho protein signal transduction, regulation of Rho protein signal transduction, positive regulation of ruffle assembly
ENSDARG00000040898	gpa33b	NA	gpa33b	95.6279	5.28928	0.658633	8.03069	9.69e-16	7.01e-14	glycoprotein A33 (transmembrane), paralog b [Source:ZFIN	NA
ENSDARG00000078636		NA	BX322577.1	42.9869	5.28898	0.75193	7.03387	2.01e-12	7.36e-11		5.87506
ENSDARG00000078183	zgc:165453	566238	zgc:165453	8.18792	5.28369	1.59734	3.30781	0.000940275	0.00469466	zgc:165453 [Source:ZFIN	negative regulation of endopeptidase activity
ENSDARG00000018351	hpda	394142	hpda	1070.25	5.28241	0.516811	10.2212	1.59e-24	5.16e-22	4-hydroxyphenylpyruvate dioxygenase a [Source:NCBI gene	oxidation-reduction process, aromatic amino acid family metabolic process
ENSDARG00000094041	krt17	100034647	krt17	88.7179	5.2747	0.729815	7.22744	4.92e-13	2e-11	keratin 17 [Source:ZFIN	fin regeneration
ENSDARG00000091727		558876	CABZ01061592.1	14.2859	5.27384	1.3832	3.81277	0.000137415	0.000875254	E3 ubiquitin-protein ligase RNF14-like [Source:NCBI gene	protein ubiquitination
ENSDARG00000045408	tagln	751758	tagln	5889.27	5.2698	0.819557	6.43006	1.28e-10	3.26e-09	transgelin [Source:ZFIN	NA
ENSDARG00000098315	cyp1a	140634	cyp1a	1381.41	5.26049	0.894673	5.8798	4.11e-09	7.51e-08	cytochrome P450, family 1, subfamily A [Source:ZFIN	oxidation-reduction process, cellular response to xenobiotic stimulus, response to xenobiotic stimulus, cellular response to organic cyclic compound, cellular aromatic compound metabolic process
ENSDARG00000055527	cmn	30208	cmn	9.64902	5.26003	1.56194	3.36763	0.000758171	0.0038843	calymmin [Source:ZFIN	embryonic skeletal system development
ENSDARG00000077090	si:ch211-127b11.1	100034640	si:ch211-127b11.1	84.2116	5.25486	0.594357	8.84125	9.47e-19	1.13e-16	si:ch211-127b11.1 [Source:ZFIN	semaphorin-plexin signaling pathway, regulation of cell migration, positive regulation of axonogenesis, regulation of cell shape, regulation of GTPase activity, negative regulation of cell adhesion, semaphorin-plexin signaling pathway involved in axon guidance
ENSDARG00000055656	pdzd3b	566852	pdzd3b	122.516	5.25432	0.708254	7.41869	1.18e-13	5.52e-12	PDZ domain containing 3b [Source:ZFIN	ion transport, receptor guanylyl cyclase signaling pathway, negative regulation of guanylate cyclase activity
ENSDARG00000102520		NA	BX323588.1	31.6728	5.25285	1.49063	3.52391	0.000425225	0.00237287		3.32565
ENSDARG00000045180	acta2	322509	acta2	24053.6	5.24466	0.587303	8.93006	4.26e-19	5.57e-17	actin alpha 2, smooth muscle [Source:ZFIN	heart contraction, blood circulation, positive regulation of gene expression, mesenchyme migration
ENSDARG00000076839	ftr86	767638	ftr86	78.8517	5.24322	0.76794	6.82764	8.63e-12	2.74e-10	finTRIM family, member 86 [Source:ZFIN	NA
ENSDARG00000070480	agr2	335616	agr2	2356.74	5.243	0.755903	6.93608	4.03e-12	1.4e-10	anterior gradient 2 [Source:NCBI gene	intestinal epithelial cell differentiation, negative regulation of cell death, positive regulation of cell-substrate adhesion
ENSDARG00000104800	si:ch211-175m2.4	100334705	si:ch211-175m2.4	14.2481	5.23529	1.17992	4.43698	9.12e-06	7.82e-05	si:ch211-175m2.4 [Source:ZFIN	NA
ENSDARG00000097243		110437905	CR457447.1	8.13487	5.23105	1.43939	3.63421	0.000278833	0.00164119	uncharacterized LOC110437905 [Source:NCBI gene	NA
ENSDARG00000042293	ca4b	553246	ca4b	127.89	5.20798	1.51867	3.42931	0.000605108	0.00320298	carbonic anhydrase IV b [Source:ZFIN	NA
ENSDARG00000059049	zgc:174904	564690	zgc:174904	469.365	5.19659	0.526515	9.86978	5.63e-23	1.43e-20	zgc:174904 [Source:ZFIN	biological_process
ENSDARG00000053625	anxa2b	799806	anxa2b	713.106	5.18776	0.754741	6.87356	6.26e-12	2.07e-10	annexin A2b [Source:ZFIN	negative regulation of catalytic activity
ENSDARG00000057571	pgam2	572733	pgam2	295.812	5.18657	0.717332	7.23037	4.82e-13	1.97e-11	phosphoglycerate mutase 2 (muscle) [Source:ZFIN	glycolytic process, myoblast fusion
ENSDARG00000070918	si:ch211-284e20.8	563738	si:ch211-284e20.8	599.927	5.17259	0.475223	10.8845	1.37e-27	7.22e-25	si:ch211-284e20.8 [Source:ZFIN	negative regulation of endopeptidase activity
ENSDARG00000101164	nansb	492779	nansb	8.48686	5.16705	1.30093	3.97183	7.13e-05	0.000487117	N-acetylneuraminic acid synthase b [Source:ZFIN	carbohydrate biosynthetic process
ENSDARG00000002917	gls2b	556445	gls2b	44.627	5.16114	0.864167	5.97239	2.34e-09	4.51e-08	glutaminase 2b (liver, mitochondrial) [Source:ZFIN	glutamine metabolic process, glutamate biosynthetic process, glutamine catabolic process
ENSDARG00000079901	si:ch73-15n24.1	322603	si:ch73-15n24.1	52.0209	5.15864	0.944085	5.46416	4.65e-08	6.72e-07	si:ch73-15n24.1 [Source:ZFIN	NA
ENSDARG00000006598	sgk2b	559050	sgk2b	167.21	5.15817	0.664097	7.7672	8.02e-15	4.78e-13	serum/glucocorticoid regulated kinase 2b [Source:ZFIN	protein phosphorylation, phosphorylation, intracellular signal transduction, peptidyl-serine phosphorylation
ENSDARG00000043798	ms4a17a.1	550480	ms4a17a.1	23.5391	5.15802	1.35651	3.80241	0.000143294	0.000909293	membrane-spanning 4-domains, subfamily A, member 17A.1 [Source:ZFIN	NA
ENSDARG00000071579	urad	557735	urad	197.151	5.151	0.842204	6.11609	9.59e-10	2e-08	ureidoimidazoline (2-oxo-4-hydroxy-4-carboxy-5-) decarboxylase [Source:NCBI gene	allantoin biosynthetic process, purine nucleobase metabolic process, urate catabolic process
ENSDARG00000036834	krt92	550522	krt92	1418.3	5.14429	0.542706	9.47895	2.57e-21	5.04e-19	keratin 92 [Source:ZFIN	biological_process
ENSDARG00000092947	cyt1	30327	cyt1	4722.24	5.14396	0.688274	7.47371	7.8e-14	3.82e-12	type I cytokeratin, enveloping layer [Source:ZFIN	cell migration involved in gastrulation
ENSDARG00000041787	cx32.3	322617	cx32.3	381.246	5.14252	0.621343	8.27647	1.27e-16	1.08e-14	connexin 32.3 [Source:ZFIN	cell communication
ENSDARG00000030262	si:ch211-220i18.4	798392	si:ch211-220i18.4	64.0283	5.14205	0.819758	6.27265	3.55e-10	8.19e-09	si:ch211-220i18.4 [Source:ZFIN	protein phosphorylation, intracellular signal transduction, regulation of gene expression, spliceosomal complex assembly, regulation of mRNA processing
ENSDARG00000051912	hpxb	NA	hpxb	177.743	5.12118	0.634337	8.07327	6.84e-16	5.08e-14	hemopexin b [Source:ZFIN	heme metabolic process
ENSDARG00000020046	ahr1a	246224	ahr1a	10.9942	5.12087	1.58415	3.23256	0.00122686	0.00593227	aryl hydrocarbon receptor 1a [Source:ZFIN	regulation of transcription, DNA-templated, xenobiotic metabolic process, response to xenobiotic stimulus, positive regulation of transcription by RNA polymerase II, cellular response to organic cyclic compound
ENSDARG00000100582	si:ch211-195b11.3	100334344	si:ch211-195b11.3	1475.32	5.11498	0.87385	5.85339	4.82e-09	8.7e-08	si:ch211-195b11.3 [Source:ZFIN	negative regulation of endopeptidase activity
ENSDARG00000100442	cfh	553297	cfh	1999.77	5.11262	0.599342	8.53039	1.46e-17	1.45e-15	complement factor H [Source:ZFIN	biological_process
ENSDARG00000098363		NA	BX901957.1	23.3883	5.10931	1.29777	3.93699	8.25e-05	0.000554594		4.11332
ENSDARG00000043457	gapdh	317743	gapdh	12637.7	5.08866	0.536621	9.48278	2.48e-21	4.9e-19	glyceraldehyde-3-phosphate dehydrogenase [Source:NCBI gene	oxidation-reduction process, glycolytic process, glucose metabolic process, apoptotic process, protein stabilization, microtubule cytoskeleton organization, peptidyl-cysteine S-trans-nitrosylation, neuron apoptotic process
ENSDARG00000058053	serping1	567801	serping1	60.0949	5.08595	0.843872	6.02692	1.67e-09	3.32e-08	serpin peptidase inhibitor, clade G (C1 inhibitor), member 1 [Source:ZFIN	regulation of blood coagulation, negative regulation of complement activation, negative regulation of endopeptidase activity
ENSDARG00000095963	asgrl2	101882127	asgrl2	549.927	5.08401	0.512741	9.91536	3.57e-23	9.43e-21	asialoglycoprotein receptor-like 2 [Source:ZFIN	biological_process
ENSDARG00000017624	krt4	794486	krt4	29948.4	5.08005	0.44586	11.3938	4.49e-30	3.75e-27	keratin 4 [Source:ZFIN	NA
ENSDARG00000093494	si:ch211-217k17.9	NA	si:ch211-217k17.9	202.863	5.07669	0.725506	6.99746	2.61e-12	9.32e-11	si:ch211-217k17.9 [Source:ZFIN	NA
ENSDARG00000045612	lrrc10	798207	lrrc10	206.689	5.07141	0.701589	7.22846	4.89e-13	1.99e-11	leucine rich repeat containing 10 [Source:ZFIN	heart contraction, heart looping, cardiac muscle cell development
ENSDARG00000092304	si:dkey-59l11.7	NA	si:dkey-59l11.7	2.63529	5.07069	2.04757	2.47644	0.0132701	0.0446846	si:dkey-59l11.7 [Source:ZFIN	NA
ENSDARG00000015955	cldnc	81582	cldnc	2985.56	5.06053	0.6011	8.41879	3.8e-17	3.54e-15	claudin c [Source:ZFIN	fin regeneration
ENSDARG00000004296	ambp	394093	ambp	2489.48	5.05644	0.543475	9.30391	1.35e-20	2.28e-18	alpha-1-microglobulin/bikunin precursor [Source:ZFIN	negative regulation of endopeptidase activity
ENSDARG00000051925	cyb5r2	751641	cyb5r2	619.672	5.05589	0.536176	9.42953	4.12e-21	7.73e-19	cytochrome b5 reductase 2 [Source:NCBI gene	oxidation-reduction process, lipid metabolic process, steroid biosynthetic process, steroid metabolic process, sterol biosynthetic process, response to yeast
ENSDARG00000090369	zgc:86896	415190	zgc:86896	917.379	5.04802	0.493409	10.2309	1.44e-24	4.73e-22	zgc:86896 [Source:ZFIN	regulation of actin filament polymerization, Arp2/3 complex-mediated actin nucleation
ENSDARG00000094265	si:dkey-183n20.15	570411	si:dkey-183n20.15	179.06	5.04712	0.868006	5.81461	6.08e-09	1.07e-07	si:dkey-183n20.15 [Source:ZFIN	NA
ENSDARG00000099525	si:ch1073-13h15.3	563241	si:ch1073-13h15.3	5.0428	5.04598	1.73899	2.90168	0.00371167	0.0154237	si:ch1073-13h15.3 [Source:ZFIN	oxidation-reduction process, small GTPase mediated signal transduction, regulation of catalytic activity
ENSDARG00000055618	acta1b	407658	acta1b	5659.42	5.04518	0.628378	8.02889	9.84e-16	7.1e-14	actin alpha 1, skeletal muscle b [Source:ZFIN	skeletal muscle fiber development, embryonic heart tube development
ENSDARG00000038297	aspdh	447919	aspdh	104.36	5.04326	0.897112	5.62166	1.89e-08	2.97e-07	aspartate dehydrogenase domain containing [Source:NCBI gene	oxidation-reduction process, NAD biosynthetic process
ENSDARG00000057741	nr1h4	436847	nr1h4	212.035	5.03504	0.67641	7.44377	9.79e-14	4.68e-12	nuclear receptor subfamily 1, group H, member 4 [Source:ZFIN	regulation of transcription, DNA-templated, negative regulation of transcription by RNA polymerase II, multicellular organism development, positive regulation of transcription by RNA polymerase II, cell differentiation, steroid hormone mediated signaling pathway, cellular response to lipopolysaccharide, cholesterol homeostasis, lipid homeostasis, intracellular receptor signaling pathway, lipid me…
ENSDARG00000042010	pklr	114551	pklr	1378.71	5.03086	0.443748	11.3372	8.58e-30	6.74e-27	pyruvate kinase L/R [Source:ZFIN	glycolytic process, phosphorylation, liver development
ENSDARG00000104919	si:ch211-153b23.3	565454	si:ch211-153b23.3	15.4216	5.02982	1.63208	3.08186	0.00205715	0.00927556	si:ch211-153b23.3 [Source:ZFIN	regulation of translational fidelity
ENSDARG00000102094	wu:fd46c06	793504	wu:fd46c06	25.5563	5.02339	1.39921	3.59017	0.000330468	0.00190654	wu:fd46c06 [Source:ZFIN	proteolysis
ENSDARG00000043279	aqp12	436844	aqp12	267.622	5.02139	0.80153	6.26476	3.73e-10	8.57e-09	aquaporin 12 [Source:ZFIN	transmembrane transport, cellular response to estrogen stimulus
ENSDARG00000045302	smpx	431732	smpx	1916.72	5.01756	0.419869	11.9503	6.47e-33	9.31e-30	small muscle protein X-linked [Source:ZFIN	NA
ENSDARG00000005320	nipsnap1	30231	nipsnap1	214.391	5.01509	0.792999	6.32421	2.55e-10	6.09e-09	nipsnap homolog 1 (C. elegans) [Source:NCBI gene	NA
ENSDARG00000044776	clic3	84040	clic3	80.846	5.01376	0.697107	7.19224	6.37e-13	2.54e-11	chloride intracellular channel 3 [Source:ZFIN	chloride transmembrane transport
ENSDARG00000099328		NA	BX927130.1	5.8554	5.0099	2.03848	2.45767	0.0139843	0.0466708		3.38953
ENSDARG00000008982	casq2	114410	casq2	1207.34	5.00882	0.504344	9.93137	3.04e-23	8.12e-21	calsequestrin 2 [Source:ZFIN	regulation of release of sequestered calcium ion into cytosol, regulation of cardiac muscle contraction by regulation of the release of sequestered calcium ion
ENSDARG00000039516	c8a	445102	c8a	481.961	5.00874	0.506936	9.88041	5.06e-23	1.3e-20	complement component 8, alpha polypeptide [Source:ZFIN	immune response, complement activation
ENSDARG00000103322	si:ch73-347e22.8	100000389	si:ch73-347e22.8	90.4667	5.00504	1.06503	4.69943	2.61e-06	2.54e-05	si:ch73-347e22.8 [Source:ZFIN	NA
ENSDARG00000086248	kcnj1a.3	569137	kcnj1a.3	22.4512	5.00231	1.45287	3.44306	0.000575178	0.00307656	potassium inwardly rectifying channel subfamily J member 1a, tandem duplicate 3 [Source:ZFIN	potassium ion transport, ion transport, potassium ion import across plasma membrane, regulation of ion transmembrane transport
ENSDARG00000057911	zgc:86709	570210	zgc:86709	904.823	4.99974	0.5223	9.57254	1.04e-21	2.14e-19	zgc:86709 [Source:ZFIN	positive regulation of gene expression, mesenchyme migration
ENSDARG00000012788	foxa3	30559	foxa3	1135.54	4.9994	0.438952	11.3894	4.72e-30	3.82e-27	forkhead box A3 [Source:ZFIN	regulation of transcription, DNA-templated, regulation of transcription by RNA polymerase II, cell differentiation, anatomical structure morphogenesis, neural plate anterior/posterior regionalization, brain development, floor plate development, axial mesoderm morphogenesis, hatching gland development
ENSDARG00000011615	mybpc3	556489	mybpc3	1304.84	4.99657	0.669224	7.46622	8.25e-14	4e-12	myosin binding protein C, cardiac [Source:ZFIN	ventricular cardiac muscle tissue morphogenesis, regulation of heart rate, cardiac atrium formation, cardiac ventricle formation
ENSDARG00000109626	si:ch211-226h7.3	568241	si:ch211-226h7.3	4.58364	4.99592	2.00529	2.49137	0.012725	0.0431164	si:ch211-226h7.3 [Source:ZFIN	NA
ENSDARG00000089060	kcnj1a.5	568823	kcnj1a.5	14.2226	4.99535	1.25424	3.98277	6.81e-05	0.000467808	potassium inwardly rectifying channel subfamily J member 1a, tandem duplicate 5 [Source:ZFIN	potassium ion transport, ion transport, potassium ion import across plasma membrane, regulation of ion transmembrane transport
ENSDARG00000090286	serpina1	322701	serpina1	1029.81	4.99149	0.622375	8.02007	1.06e-15	7.54e-14	serpin peptidase inhibitor, clade A (alpha-1 antiproteinase, antitrypsin), member 1 [Source:ZFIN	negative regulation of endopeptidase activity
ENSDARG00000042920	sult3st3	571461	sult3st3	47.8673	4.98662	1.4811	3.36683	0.000760378	0.00389358	sulfotransferase family 3, cytosolic sulfotransferase 3 [Source:ZFIN	NA
ENSDARG00000029069	tnni2a.4	494164	tnni2a.4	35.9009	4.98436	1.03879	4.79823	1.6e-06	1.63e-05	troponin I type 2a (skeletal, fast), tandem duplicate 4 [Source:ZFIN	skeletal muscle contraction, muscle contraction, cardiac muscle contraction, myofibril assembly
ENSDARG00000096997		NA	CR589876.1	6.01484	4.97276	1.56053	3.18659	0.0014396	0.00681835		3.06535
ENSDARG00000075622	zgc:174938	100126020	zgc:174938	443.271	4.97182	0.730291	6.808	9.9e-12	3.1e-10	zgc:174938 [Source:ZFIN	lipid metabolic process
ENSDARG00000058733	ihha	619520	ihha	375.364	4.96973	0.706118	7.0381	1.95e-12	7.18e-11	Indian hedgehog signaling molecule a [Source:ZFIN	proteolysis, multicellular organism development, cell-cell signaling, intein-mediated protein splicing, regulation of gene expression, smoothened signaling pathway, swim bladder development, cell fate specification, osteoblast differentiation, intramembranous ossification, swim bladder morphogenesis
ENSDARG00000079782	myh7l	768300	myh7l	10042.2	4.96917	0.731889	6.78951	1.13e-11	3.49e-10	myosin heavy chain 7-like [Source:ZFIN	NA
ENSDARG00000039499	soul2	557389	soul2	136.024	4.96226	0.925435	5.36208	8.23e-08	1.13e-06	heme-binding protein soul2 [Source:ZFIN	NA
ENSDARG00000087961	avd	567678	avd	2.16046	4.95802	2.00837	2.46868	0.0135614	0.0455414	avidin [Source:ZFIN	NA
ENSDARG00000087999		100007813	BX664625.3	23.6984	4.95026	0.736024	6.72567	1.75e-11	5.27e-10	uncharacterized LOC100007813 [Source:NCBI gene	NA
ENSDARG00000033161	sst1.2	565781	sst1.2	2782.9	4.94239	1.39842	3.53428	0.000408885	0.00230181	somatostatin 1, tandem duplicate 2 [Source:ZFIN	regulation of cell migration, signal transduction
ENSDARG00000109591		NA	CR855375.5	3.95864	4.94048	1.66624	2.96505	0.00302631	0.0129245		2.119
ENSDARG00000010940		NA	BX957278.1	5.88492	4.93882	1.54948	3.18741	0.00143551	0.00680271		2.2172
ENSDARG00000069828	si:ch211-117n7.7	751622	si:ch211-117n7.7	72.5957	4.9388	0.751983	6.5677	5.11e-11	1.41e-09	si:ch211-117n7.7 [Source:ZFIN	biological_process
ENSDARG00000101706	csrp3	450005	csrp3	1357.21	4.93758	0.536349	9.20592	3.39e-20	5.38e-18	cysteine and glycine-rich protein 3 (cardiac LIM protein) [Source:ZFIN	sarcomere organization, heart contraction, actin cytoskeleton organization, cardiac muscle contraction, muscle tissue development
ENSDARG00000036041	f2	325881	f2	1274.45	4.93643	0.632442	7.80534	5.93e-15	3.62e-13	coagulation factor II (thrombin) [Source:ZFIN	proteolysis, blood coagulation
ENSDARG00000068148	arrdc1a	100006005	arrdc1a	145.611	4.93596	0.510523	9.66844	4.11e-22	8.94e-20	arrestin domain containing 1a [Source:ZFIN	NA
ENSDARG00000093297		NA	CU570889.1	6.06894	4.93321	1.37986	3.57516	0.00035001	0.0020041		2.96945
ENSDARG00000079564	myh7	30616	myh7	24091.4	4.93193	0.901729	5.46942	4.52e-08	6.55e-07	myosin heavy chain 7 [Source:ZFIN	embryonic heart tube development, ventricular cardiac myofibril assembly
ENSDARG00000053761	si:dkey-187j14.4	100006655	si:dkey-187j14.4	4.3987	4.93127	1.75913	2.80324	0.00505918	0.0200463	si:dkey-187j14.4 [Source:ZFIN	NA
ENSDARG00000109869	zgc:174719	110437717	zgc:174719	15.3492	4.92741	1.19171	4.13474	3.55e-05	0.000261077	zgc:174719 [Source:ZFIN	biological_process
ENSDARG00000095514	si:dkeyp-77c8.5	NA	si:dkeyp-77c8.5	1.9402	4.92027	2.02445	2.43042	0.0150813	0.0496157	si:dkeyp-77c8.5 [Source:ZFIN	cytoskeletal anchoring at nuclear membrane, nuclear migration, nucleus localization
ENSDARG00000091996	tcnbb	566658	tcnbb	298.351	4.91617	1.36441	3.60315	0.000314388	0.00181985	transcobalamin beta b [Source:ZFIN	cellular response to xenobiotic stimulus
ENSDARG00000100858	zgc:171695	100008304	zgc:171695	3.9866	4.90689	1.52509	3.21745	0.00129335	0.00620855	zgc:171695 [Source:ZFIN	NA
ENSDARG00000086056	plekhg6	563725	plekhg6	20.7736	4.90456	0.984297	4.9828	6.27e-07	7.03e-06	pleckstrin homology domain containing, family G (with RhoGef domain) member 6 [Source:ZFIN	regulation of Rho protein signal transduction
ENSDARG00000043128	cldne	81584	cldne	716.544	4.90179	0.838964	5.84267	5.14e-09	9.23e-08	claudin e [Source:ZFIN	epiboly involved in gastrulation with mouth forming second
ENSDARG00000056836	si:ch211-125o16.4	566639	si:ch211-125o16.4	346.3	4.90149	0.880611	5.56601	2.61e-08	3.98e-07	si:ch211-125o16.4 [Source:ZFIN	regulation of RNA splicing
ENSDARG00000097503	si:ch73-288o11.5	793902	si:ch73-288o11.5	43.0472	4.90136	0.957606	5.11835	3.08e-07	3.74e-06	si:ch73-288o11.5 [Source:ZFIN	NA
ENSDARG00000002909	tjp3	373089	tjp3	363.8	4.90048	0.534853	9.16229	5.08e-20	7.79e-18	tight junction protein 3 [Source:ZFIN	water homeostasis, multicellular organismal homeostasis
ENSDARG00000038703	hkdc1	321224	hkdc1	367.318	4.89904	0.42093	11.6386	2.62e-31	2.83e-28	hexokinase domain containing 1 [Source:ZFIN	carbohydrate metabolic process, glycolytic process, cellular glucose homeostasis, phosphorylation, carbohydrate phosphorylation, glucose 6-phosphate metabolic process
ENSDARG00000077169	si:ch211-153b23.4	335392	si:ch211-153b23.4	43.4407	4.89819	0.864112	5.66847	1.44e-08	2.33e-07	si:ch211-153b23.4 [Source:ZFIN	regulation of translational fidelity
ENSDARG00000058994	stx1a	100006625	stx1a	23.8524	4.89785	0.944728	5.18441	2.17e-07	2.72e-06	syntaxin 1A (brain) [Source:ZFIN	intracellular protein transport, vesicle-mediated transport, regulation of exocytosis, vesicle fusion, vesicle docking, exocytosis, synaptic vesicle fusion to presynaptic active zone membrane
ENSDARG00000058462	zgc:158846	100009654	zgc:158846	558.229	4.89676	1.23998	3.94907	7.85e-05	0.000531057	zgc:158846 [Source:ZFIN	biological_process
ENSDARG00000098162	zgc:77748	393832	zgc:77748	599.997	4.89196	0.892064	5.48386	4.16e-08	6.09e-07	zgc:77748 [Source:ZFIN	NA
ENSDARG00000041589	adprhl1	450012	adprhl1	537.206	4.88975	0.634825	7.70252	1.33e-14	7.64e-13	ADP-ribosylhydrolase like 1 [Source:NCBI gene	protein de-ADP-ribosylation
ENSDARG00000099558		100616532	NPC1L1	93.5348	4.88619	0.729774	6.69549	2.15e-11	6.4e-10	NPC1-like 1 [Source:NCBI gene	NA
ENSDARG00000102343	si:dkey-243k1.3	100537487	si:dkey-243k1.3	3.3423	4.88549	1.92341	2.54002	0.0110847	0.0384866	si:dkey-243k1.3 [Source:ZFIN	NA
ENSDARG00000097804	lypc	100538040	lypc	421.38	4.88386	0.871532	5.60376	2.1e-08	3.27e-07	ly6 domain containing, pigment cell [Source:ZFIN	circadian rhythm
ENSDARG00000069292	acot16	402867	acot16	184.657	4.87902	0.90769	5.3752	7.65e-08	1.06e-06	acyl-CoA thioesterase 16 [Source:ZFIN	acyl-CoA metabolic process, fatty acid metabolic process
ENSDARG00000092155	apoc2	568972	apoc2	2420.11	4.87814	0.654525	7.45296	9.13e-14	4.39e-12	apolipoprotein C-II [Source:ZFIN	lipid metabolic process, lipid transport, definitive hemopoiesis, positive regulation of catalytic activity, lipoprotein catabolic process
ENSDARG00000013430	bhmt	322228	bhmt	13431.5	4.86639	0.484187	10.0506	9.13e-24	2.49e-21	betaine-homocysteine methyltransferase [Source:NCBI gene	methionine biosynthetic process, methylation
ENSDARG00000016081	cldn15la	81591	cldn15la	1010.96	4.85266	0.847441	5.72625	1.03e-08	1.71e-07	claudin 15-like a [Source:ZFIN	NA
ENSDARG00000069404		555548	pln	1604.87	4.84205	0.584611	8.28253	1.21e-16	1.04e-14	phospholamban [Source:NCBI gene	NA
ENSDARG00000042544	degs2	402799	degs2	790.956	4.84122	0.518261	9.34129	9.52e-21	1.64e-18	delta(4)-desaturase, sphingolipid 2 [Source:ZFIN	lipid metabolic process, sphingolipid biosynthetic process, oxidation-reduction process, ceramide biosynthetic process
ENSDARG00000014761	mfsd6l	445192	mfsd6l	16.2501	4.84108	1.06998	4.52446	6.06e-06	5.41e-05	major facilitator superfamily domain containing 6-like [Source:NCBI gene	biological_process
ENSDARG00000099974	ldb3b	334100	ldb3b	1157	4.83758	0.532042	9.09247	9.68e-20	1.37e-17	LIM domain binding 3b [Source:ZFIN	actin cytoskeleton organization, heart development, muscle structure development
ENSDARG00000093476	si:dkey-175d9.2	559062	si:dkey-175d9.2	16.9155	4.83551	1.14864	4.20976	2.56e-05	0.000195007	si:dkey-175d9.2 [Source:ZFIN	NA
ENSDARG00000095434	si:ch211-217k17.8	NA	si:ch211-217k17.8	72.4626	4.83274	0.81334	5.94185	2.82e-09	5.35e-08	si:ch211-217k17.8 [Source:ZFIN	NA
ENSDARG00000022532	chrnb1l	100005295	chrnb1l	18.854	4.83239	1.07515	4.49462	6.97e-06	6.14e-05	cholinergic receptor, nicotinic, beta 1 (muscle) like [Source:ZFIN	ion transport, ion transmembrane transport, signal transduction, chemical synaptic transmission, regulation of membrane potential, nervous system process, regulation of postsynaptic membrane potential, synaptic transmission, cholinergic, excitatory postsynaptic potential, neuromuscular synaptic transmission, response to nicotine
ENSDARG00000045517	itih5	555366	itih5	316.938	4.82996	0.504678	9.57038	1.07e-21	2.17e-19	inter-alpha-trypsin inhibitor heavy chain 5 [Source:ZFIN	hyaluronan metabolic process, negative regulation of endopeptidase activity
ENSDARG00000023082	krt1-19d	664718	krt1-19d	4.4982	4.82572	1.97718	2.44071	0.0146585	0.048532	keratin, type 1, gene 19d [Source:ZFIN	NA
ENSDARG00000036292	cdx4	798281	cdx4	9.17554	4.82445	1.77007	2.72558	0.00641895	0.024449	caudal type homeobox 4 [Source:ZFIN	regulation of transcription, DNA-templated, multicellular organism development, hemopoiesis, regulation of transcription by RNA polymerase II, cell differentiation, animal organ morphogenesis, pronephros development, pancreas development, regulation of gene expression, anterior/posterior pattern specification, somitogenesis, rostrocaudal neural tube patterning, pancreatic D cell differentiation, …
ENSDARG00000094823		NA	AL953907.1	28.1964	4.82271	0.992531	4.859	1.18e-06	1.24e-05		5.45004
ENSDARG00000054374	alg13	557181	alg13	6.13799	4.81975	1.86606	2.58284	0.009799	0.0348018	ALG13 UDP-N-acetylglucosaminyltransferase subunit [Source:ZFIN	dolichol-linked oligosaccharide biosynthetic process, dorsal/ventral pattern formation
ENSDARG00000104207	pcyt1bb	555725	pcyt1bb	29.7018	4.8193	1.06001	4.54646	5.46e-06	4.92e-05	phosphate cytidylyltransferase 1, choline, beta b [Source:ZFIN	biosynthetic process, CDP-choline pathway
ENSDARG00000077861	sowahaa	NA	sowahaa	16.1558	4.81807	1.19916	4.01786	5.87e-05	0.000409879	sosondowah ankyrin repeat domain family member Aa [Source:ZFIN	NA
ENSDARG00000082451		100033767	mir199-3a	3.04328	4.81505	1.59331	3.02204	0.00251078	0.0109912	microRNA 199-3a [Source:NCBI gene	NA
ENSDARG00000014373	ddx4	30263	ddx4	4.3268	4.81438	1.67342	2.87697	0.00401513	0.0164635	DEAD (Asp-Glu-Ala-Asp) box polypeptide 4 [Source:ZFIN	cell differentiation, germ cell development, gamete generation, gonad development, regulation of meiotic cell cycle
ENSDARG00000078417	plxdc1	100286775	plxdc1	123.206	4.81323	0.528086	9.11447	7.91e-20	1.15e-17	plexin domain containing 1 [Source:ZFIN	angiogenesis
ENSDARG00000090185	si:dkeyp-73b11.8	100333708	si:dkeyp-73b11.8	781.02	4.81242	0.770009	6.24982	4.11e-10	9.34e-09	si:dkeyp-73b11.8 [Source:ZFIN	negative regulation of endopeptidase activity
ENSDARG00000057706	si:ch211-137i24.10	565274	si:ch211-137i24.10	870.942	4.80592	0.762591	6.30209	2.94e-10	6.93e-09	si:ch211-137i24.10 [Source:ZFIN	NA
ENSDARG00000101423	cyp2y3	368352	cyp2y3	648.713	4.80345	0.572389	8.39193	4.78e-17	4.41e-15	cytochrome P450, family 2, subfamily Y, polypeptide 3 [Source:ZFIN	oxidation-reduction process, organic acid metabolic process, xenobiotic metabolic process, exogenous drug catabolic process, oxidation-reduction process, organic acid metabolic process, xenobiotic metabolic process, exogenous drug catabolic process
ENSDARG00000104359	anxa1c	494158	anxa1c	340.9	4.80175	0.88471	5.42748	5.72e-08	8.12e-07	annexin A1c [Source:ZFIN	inflammatory response, cell surface receptor signaling pathway, regulation of cell shape, positive regulation of T cell proliferation, regulation of cell population proliferation, regulation of leukocyte migration, phagocytosis, response to X-ray, myoblast migration involved in skeletal muscle regeneration, insulin secretion, keratinocyte differentiation, prostate gland development, endocrine pan…
ENSDARG00000055138	zgc:110410	553618	zgc:110410	115.558	4.79953	0.615796	7.79403	6.49e-15	3.95e-13	zgc:110410 [Source:ZFIN	biological_process
ENSDARG00000089149		100334384	gpx2	6.11657	4.7857	1.53064	3.12659	0.00176844	0.00814641	glutathione peroxidase 2 [Source:NCBI gene	NA
ENSDARG00000063283	abi3b	566059	abi3b	18.5337	4.77595	0.916937	5.20859	1.9e-07	2.42e-06	ABI family, member 3b [Source:ZFIN	NA
ENSDARG00000076573	si:dkey-88j15.3	560795	si:dkey-88j15.3	2.39305	4.77436	1.83499	2.60184	0.00927244	0.0332417	si:dkey-88j15.3 [Source:ZFIN	NA
ENSDARG00000053620	ebi3	100134974	ebi3	43.1614	4.77434	1.17263	4.0715	4.67e-05	0.000333541	Epstein-Barr virus induced 3 [Source:ZFIN	positive regulation of cell population proliferation, cytokine-mediated signaling pathway, interleukin-11-mediated signaling pathway
ENSDARG00000099959	smyhc1	321552	smyhc1	6.25597	4.77426	1.54992	3.08034	0.00206768	0.00931606	slow myosin heavy chain 1 [Source:ZFIN	slow-twitch skeletal muscle fiber contraction, skeletal muscle thin filament assembly, striated muscle myosin thick filament assembly
ENSDARG00000006588	zgc:111983	550501	zgc:111983	250.007	4.7696	1.07192	4.4496	8.6e-06	7.44e-05	zgc:111983 [Source:ZFIN	biological_process
ENSDARG00000035422	ccn1l1	550346	ccn1l1	18.0804	4.76842	1.41011	3.38159	0.000720682	0.00372316	cellular communication network factor 1, like 1 [Source:ZFIN	signal transduction, cell adhesion, negative regulation of cell death
ENSDARG00000058158	trim55b	664753	trim55b	185.703	4.76802	0.593709	8.03091	9.68e-16	7.01e-14	tripartite motif containing 55b [Source:ZFIN	NA
ENSDARG00000067851	lcn15	751703	lcn15	548.67	4.76387	0.508426	9.36984	7.26e-21	1.28e-18	lipocalin 15 [Source:ZFIN	NA
ENSDARG00000053068	cyp8b1	445281	cyp8b1	218.052	4.76289	0.741667	6.42188	1.35e-10	3.43e-09	cytochrome P450, family 8, subfamily B, polypeptide 1 [Source:ZFIN	oxidation-reduction process
ENSDARG00000009550	foxi3b	387258	foxi3b	50.7016	4.76255	0.954569	4.98922	6.06e-07	6.81e-06	forkhead box I3b [Source:ZFIN	regulation of transcription, DNA-templated, regulation of transcription by RNA polymerase II, cell differentiation, anatomical structure morphogenesis, epidermal cell fate specification
ENSDARG00000087359	c3a.2	30491	c3a.2	429.699	4.76123	0.723911	6.57709	4.8e-11	1.33e-09	complement component c3a, duplicate 2 [Source:ZFIN	complement activation, negative regulation of endopeptidase activity, cellular response to estrogen stimulus
ENSDARG00000099821	tymp	NA	tymp	29.5788	4.75757	1.10449	4.30748	1.65e-05	0.000132235	thymidine phosphorylase [Source:ZFIN	pyrimidine nucleobase metabolic process
ENSDARG00000039423		368914	AL831745.1	63.8321	4.75504	1.02499	4.63909	3.5e-06	3.28e-05	si:ch211-217g15.3 [Source:NCBI gene	NA
ENSDARG00000042018	fhl2a	445277	fhl2a	9274.31	4.75244	0.47104	10.0893	6.16e-24	1.75e-21	four and a half LIM domains 2a [Source:ZFIN	regulation of nucleic acid-templated transcription
ENSDARG00000097006		NA	CR854839.1	86.299	4.74925	0.715031	6.64201	3.09e-11	8.92e-10		6.04905
ENSDARG00000087131	ifnlr1	100332149	ifnlr1	30.0295	4.73913	0.977334	4.84904	1.24e-06	1.3e-05	interferon lambda receptor 1 [Source:ZFIN	neuromast development, cytokine-mediated signaling pathway
ENSDARG00000104450		563450	CR855996.2	394.422	4.73763	0.445486	10.6347	2.05e-26	9.33e-24	ATPase phospholipid transporting 8B5b [Source:NCBI gene	phospholipid transport, Golgi organization, phospholipid translocation
ENSDARG00000014190	sst2	79186	sst2	4318.18	4.73657	1.52651	3.10287	0.00191655	0.00871552	somatostatin 2 [Source:ZFIN	regulation of cell migration, signal transduction
ENSDARG00000104418		NA	BX248318.1	1153.82	4.7317	0.75312	6.28279	3.33e-10	7.74e-09		10.6455
ENSDARG00000102101	si:ch73-174h16.5	100003472	si:ch73-174h16.5	9.58932	4.72893	1.21861	3.88058	0.000104206	0.000684088	si:ch73-174h16.5 [Source:ZFIN	NA
ENSDARG00000007739	atp1a1a.2	64613	atp1a1a.2	577.319	4.72827	1.68516	2.80583	0.00501874	0.0199166	ATPase Na+/K+ transporting subunit alpha 1a, tandem duplicate 2 [Source:ZFIN	potassium ion transport, ion transport, potassium ion import across plasma membrane, cellular sodium ion homeostasis, establishment or maintenance of transmembrane electrochemical gradient, cellular potassium ion homeostasis, sodium ion export across plasma membrane, semicircular canal morphogenesis, proton transmembrane transport
ENSDARG00000068182	crb3b	724019	crb3b	263.414	4.72702	0.674522	7.00796	2.42e-12	8.73e-11	crumbs homolog 3b [Source:ZFIN	NA
ENSDARG00000005335	slc22a4	393822	slc22a4	8.52214	4.72575	1.87692	2.51782	0.0118083	0.0405102	solute carrier family 22 member 4 [Source:ZFIN	transmembrane transport, quaternary ammonium group transport, detoxification of mercury ion, response to methylmercury, selenium compound metabolic process, inorganic anion transport
ENSDARG00000036897	sgms2b	445247	sgms2b	12.8236	4.72506	0.943228	5.00945	5.46e-07	6.21e-06	sphingomyelin synthase 2b [Source:ZFIN	sphingolipid biosynthetic process, ceramide biosynthetic process, sphingomyelin biosynthetic process
ENSDARG00000004904	gys2	373082	gys2	388.676	4.72502	0.859332	5.49848	3.83e-08	5.64e-07	glycogen synthase 2 [Source:ZFIN	glycogen biosynthetic process, response to glucose
ENSDARG00000042829	si:dkey-30j22.1	565101	si:dkey-30j22.1	31.699	4.71282	1.50116	3.13945	0.00169265	0.00783908	si:dkey-30j22.1 [Source:ZFIN	NA
ENSDARG00000113218		571561	FP236810.2	26.6394	4.71225	1.13307	4.15883	3.2e-05	0.000238462	UDP-glucuronosyltransferase 2B20-like [Source:NCBI gene	NA
ENSDARG00000018814	esrp2	572992	esrp2	332.581	4.7045	0.36446	12.9081	4.05e-38	1.31e-34	epithelial splicing regulatory protein 2 [Source:NCBI gene	regulation of RNA splicing
ENSDARG00000040747	tm4sf4	445095	tm4sf4	1913.97	4.70288	0.85835	5.47897	4.28e-08	6.24e-07	transmembrane 4 L six family member 4 [Source:ZFIN	endocrine pancreas development, pancreatic epsilon cell differentiation, negative regulation of type B pancreatic cell development, negative regulation of pancreatic A cell differentiation
ENSDARG00000002394	ugt5d1	100415794	ugt5d1	97.1903	4.6998	0.639827	7.34543	2.05e-13	9.06e-12	UDP glucuronosyltransferase 5 family, polypeptide D1 [Source:ZFIN	NA
ENSDARG00000093444	si:dkey-106l3.7	100534806	si:dkey-106l3.7	68.9113	4.69766	0.728617	6.44737	1.14e-10	2.95e-09	si:dkey-106l3.7 [Source:ZFIN	NA
ENSDARG00000006427	fabp2	30708	fabp2	1363.47	4.69126	0.761772	6.15835	7.35e-10	1.58e-08	fatty acid binding protein 2, intestinal [Source:ZFIN	response to lipid
ENSDARG00000115205	zgc:171445	793035	zgc:171445	9.16526	4.68696	1.77673	2.63798	0.00834025	0.0304305	zgc:171445 [Source:ZFIN	negative regulation of endopeptidase activity
ENSDARG00000090722	leg1.1	796447	C20H20H6orf58	154.778	4.68228	0.841138	5.5666	2.6e-08	3.97e-07	liver-enriched gene 1, tandem duplicate 1 [Source:NCBI gene	multicellular organism development, liver development, digestive system development, embryonic liver development
ENSDARG00000037144	cpb2	100000935	cpb2	157.034	4.68168	0.753384	6.2142	5.16e-10	1.15e-08	carboxypeptidase B2 (plasma) [Source:ZFIN	proteolysis
ENSDARG00000024160	hao1	402827	hao1	334.99	4.68156	0.573484	8.16337	3.26e-16	2.54e-14	hydroxyacid oxidase (glycolate oxidase) 1 [Source:ZFIN	oxidation-reduction process, fatty acid alpha-oxidation, lactate oxidation
ENSDARG00000060340	si:dkey-157l19.2	561062	si:dkey-157l19.2	35.9027	4.6779	0.703374	6.65066	2.92e-11	8.45e-10	si:dkey-157l19.2 [Source:ZFIN	cell differentiation
ENSDARG00000096009		NA	BX901962.1	3.82449	4.67789	1.86147	2.51301	0.0119707	0.0409424		1.63151
ENSDARG00000077982	elf3	560869	elf3	1482.9	4.67696	0.514297	9.09388	9.56e-20	1.36e-17	E74-like factor 3 (ets domain transcription factor, epithelial-specific ) [Source:ZFIN	regulation of transcription, DNA-templated, inflammatory response, transcription by RNA polymerase II, epithelial cell differentiation, regulation of transcription by RNA polymerase II, cell differentiation
ENSDARG00000076043	si:dkeyp-73d8.9	100170838	si:dkeyp-73d8.9	23.7493	4.67355	1.21774	3.83789	0.000124098	0.000798625	si:dkeyp-73d8.9 [Source:ZFIN	NA
ENSDARG00000097635	wu:fb18f06	NA	wu:fb18f06	479.802	4.66756	0.83903	5.56304	2.65e-08	4.04e-07	wu:fb18f06 [Source:ZFIN	NA
ENSDARG00000057138	zgc:174164	570656	zgc:174164	94.9598	4.66735	0.564945	8.2616	1.44e-16	1.21e-14	zgc:174164 [Source:ZFIN	proteolysis
ENSDARG00000105498	si:ch211-220e11.3	393541	si:ch211-220e11.3	6.90435	4.66689	1.25818	3.70923	0.000207887	0.00127278	si:ch211-220e11.3 [Source:ZFIN	regulation of transcription, DNA-templated
ENSDARG00000003091	oclnb	494075	oclnb	172.37	4.66453	0.56655	8.23322	1.82e-16	1.49e-14	occludin b [Source:ZFIN	NA
ENSDARG00000007108	lipia	445105	lipia	134.318	4.65835	0.587463	7.9296	2.2e-15	1.47e-13	lipase, member Ia [Source:NCBI gene	lipid metabolic process, lipid catabolic process
ENSDARG00000007418	chmp4c	550542	chmp4c	46.9623	4.65387	0.824862	5.642	1.68e-08	2.67e-07	charged multivesicular body protein 4C [Source:ZFIN	vacuolar transport
ENSDARG00000093279	si:dkey-11o1.3	108179508	si:dkey-11o1.3	10.81	4.65075	1.57086	2.96064	0.00306999	0.0130746	si:dkey-11o1.3 [Source:ZFIN	NA
ENSDARG00000073820	zgc:174917	565650	zgc:174917	37.551	4.64888	1.71634	2.7086	0.00675678	0.0255046	zgc:174917 [Source:ZFIN	fatty acid alpha-oxidation
ENSDARG00000022631	cyp2p9	393592	cyp2p9	265.853	4.64603	0.620126	7.49207	6.78e-14	3.36e-12	cytochrome P450, family 2, subfamily P, polypeptide 9 [Source:ZFIN	oxidation-reduction process, organic acid metabolic process, xenobiotic metabolic process, exogenous drug catabolic process
ENSDARG00000089434	etv7	100009655	etv7	7.48284	4.64501	1.76558	2.63087	0.00851661	0.0309606	ETS variant transcription factor 7 [Source:ZFIN	regulation of transcription, DNA-templated, regulation of transcription by RNA polymerase II, cell differentiation, erythrocyte development
ENSDARG00000029493	f9b	678552	f9b	104.813	4.64479	0.706994	6.56977	5.04e-11	1.4e-09	coagulation factor IXb [Source:ZFIN	proteolysis, blood coagulation
ENSDARG00000055093	cdh27	101882839	cdh27	63.4825	4.62503	0.565755	8.17496	2.96e-16	2.34e-14	cadherin 27 [Source:ZFIN	homophilic cell adhesion via plasma membrane adhesion molecules, cell adhesion, cell-cell adhesion, multicellular organism development, cell morphogenesis, cell-cell junction assembly, calcium-dependent cell-cell adhesion via plasma membrane cell adhesion molecules, adherens junction organization, cell-cell adhesion mediated by cadherin
ENSDARG00000095076	si:dkey-73p2.3	NA	si:dkey-73p2.3	14.765	4.62006	1.16696	3.95905	7.52e-05	0.000510954	si:dkey-73p2.3 [Source:ZFIN	NA
ENSDARG00000096037	si:ch211-214j24.14	559160	si:ch211-214j24.14	478.686	4.61028	0.703341	6.55482	5.57e-11	1.53e-09	si:ch211-214j24.14 [Source:ZFIN	NA
ENSDARG00000076126	actc1a	337770	actc1a	5745.26	4.60066	0.564594	8.14861	3.68e-16	2.83e-14	actin alpha cardiac muscle 1a [Source:ZFIN	endocardial cushion morphogenesis, endocardial cushion formation, atrioventricular canal development, endocardial cushion morphogenesis, endocardial cushion formation, atrioventricular canal development
ENSDARG00000029039	zdhhc23a	100150190	zdhhc23a	56.9943	4.60017	0.746936	6.15872	7.33e-10	1.57e-08	zinc finger DHHC-type containing 23a [Source:ZFIN	protein targeting to membrane, peptidyl-L-cysteine S-palmitoylation
ENSDARG00000040534	epcam	406454	epcam	5509.92	4.5937	0.504651	9.10274	8.81e-20	1.27e-17	epithelial cell adhesion molecule [Source:ZFIN	liver development, posterior lateral line neuromast primordium migration, cell-cell adhesion, epiboly involved in gastrulation with mouth forming second, morphogenesis of an epithelium
ENSDARG00000091085	lepa	100150233	lepa	122.679	4.59333	0.807733	5.68669	1.3e-08	2.11e-07	leptin a [Source:ZFIN	signal transduction, camera-type eye development, nervous system development, inner ear development
ENSDARG00000071565	hnf4g	557104	hnf4g	193.075	4.59312	0.515181	8.91556	4.85e-19	6.18e-17	hepatocyte nuclear factor 4, gamma [Source:ZFIN	regulation of transcription, DNA-templated, positive regulation of transcription by RNA polymerase II, regulation of transcription by RNA polymerase II, cell differentiation, steroid hormone mediated signaling pathway, anatomical structure development
ENSDARG00000056909		571431	LO018309.1	443.866	4.59233	0.681364	6.73991	1.58e-11	4.82e-10	epidermal growth factor receptor-like [Source:NCBI gene	protein phosphorylation, transmembrane receptor protein tyrosine kinase signaling pathway, negative regulation of apoptotic process, multicellular organism development, positive regulation of cell population proliferation, peptidyl-tyrosine phosphorylation, positive regulation of kinase activity, cell differentiation, positive regulation of epithelial cell proliferation
ENSDARG00000093738	pth1a	405886	pth1a	4.85443	4.58191	1.88106	2.43581	0.0148584	0.0490784	parathyroid hormone 1a [Source:ZFIN	cellular calcium ion homeostasis, signal transduction, epidermal cell differentiation, calcium ion homeostasis
ENSDARG00000017246	prx	571950	prx	275.36	4.57879	0.799668	5.72586	1.03e-08	1.72e-07	periaxin [Source:ZFIN	regulation of RNA splicing
ENSDARG00000087061	si:ch211-71k14.1	NA	si:ch211-71k14.1	35.1418	4.56355	1.46275	3.11985	0.00180943	0.00830568	si:ch211-71k14.1 [Source:ZFIN	NA
ENSDARG00000100443		NA	CR376766.2	24.0472	4.56229	0.874079	5.21955	1.79e-07	2.29e-06		4.58595
ENSDARG00000022689	itgb1b.2	405864	itgb1b.2	242.903	4.56099	0.564969	8.07299	6.86e-16	5.08e-14	integrin, beta 1b.2 [Source:ZFIN	cell adhesion, cell-matrix adhesion, integrin-mediated signaling pathway, cell migration, cell adhesion mediated by integrin
ENSDARG00000091558	si:ch211-251f6.7	386720	si:ch211-251f6.7	19.3494	4.55783	1.0805	4.21826	2.46e-05	0.000188415	si:ch211-251f6.7 [Source:ZFIN	biological_process
ENSDARG00000101588	or109-13	100148707	or109-13	3.22136	4.55632	1.75243	2.60001	0.00932224	0.0333832	odorant receptor, family D, subfamily 109, member 13 [Source:ZFIN	G protein-coupled receptor signaling pathway, signal transduction, sensory perception of smell, response to stimulus, detection of chemical stimulus involved in sensory perception of smell
ENSDARG00000079727	selenop2	791479	selenop2	389.36	4.55482	0.495374	9.19471	3.76e-20	5.87e-18	Danio rerio selenoprotein P2 (selenop2), mRNA. [Source:RefSeq mRNA	NA
ENSDARG00000088366	zgc:77938	402939	zgc:77938	336.939	4.55286	0.555028	8.20293	2.35e-16	1.88e-14	zgc:77938 [Source:ZFIN	oxidation-reduction process, formaldehyde catabolic process
ENSDARG00000006944	gdpd3b	567286	gdpd3b	121.631	4.54662	0.659355	6.89555	5.37e-12	1.82e-10	glycerophosphodiester phosphodiesterase domain containing 3b [Source:ZFIN	lipid metabolic process, glycerophospholipid catabolic process, phospholipid metabolic process
ENSDARG00000002968	a1cf	562916	a1cf	474.055	4.54498	0.609034	7.4626	8.48e-14	4.11e-12	apobec1 complementation factor [Source:ZFIN	mRNA modification
ENSDARG00000099291	lsr	553218	lsr	702.047	4.54309	0.403376	11.2627	2.01e-29	1.53e-26	lipolysis stimulated lipoprotein receptor [Source:ZFIN	pancreas development, endoderm development
ENSDARG00000021004	c5	565774	c5	172.797	4.53545	0.757232	5.98952	2.1e-09	4.09e-08	complement component 5 [Source:ZFIN	negative regulation of endopeptidase activity
ENSDARG00000052427	bicdl2	777640	bicdl2	46.918	4.53176	0.886329	5.11296	3.17e-07	3.82e-06	BICD family like cargo adaptor 2 [Source:NCBI gene	vesicle transport along microtubule, Golgi to secretory granule transport
ENSDARG00000104301	zgc:193726	561161	zgc:193726	148.513	4.53157	1.41099	3.21162	0.0013199	0.00632664	zgc:193726 [Source:ZFIN	biological_process
ENSDARG00000058180	exoc3l4	563246	exoc3l4	47.8237	4.52576	0.758377	5.96769	2.41e-09	4.63e-08	exocyst complex component 3-like 4 [Source:ZFIN	exocytosis, exocyst localization
ENSDARG00000069279	elovl7a	334217	elovl7a	172.668	4.52214	0.602561	7.50487	6.15e-14	3.07e-12	ELOVL fatty acid elongase 7a [Source:ZFIN	fatty acid elongation, saturated fatty acid, very long-chain fatty acid biosynthetic process, lipid metabolic process, fatty acid metabolic process, fatty acid biosynthetic process, sphingolipid biosynthetic process, fatty acid elongation, monounsaturated fatty acid, fatty acid elongation, polyunsaturated fatty acid, unsaturated fatty acid biosynthetic process, long-chain fatty-acyl-CoA biosynthe…
ENSDARG00000043131		100007935	BX664625.1	8.42721	4.51853	1.39656	3.23546	0.00121446	0.00588043	natural killer cell receptor 2B4-like [Source:NCBI gene	NA
ENSDARG00000010347	acer1	550266	acer1	70.8804	4.51328	0.994711	4.53728	5.7e-06	5.13e-05	alkaline ceramidase 1 [Source:NCBI gene	ceramide metabolic process, lipid metabolic process
ENSDARG00000079478	mvb12bb	100004330	mvb12bb	66.2524	4.51188	0.637484	7.07763	1.47e-12	5.5e-11	multivesicular body subunit 12Bb [Source:ZFIN	virus maturation, regulation of epidermal growth factor receptor signaling pathway, viral budding
ENSDARG00000104829	zgc:112146	550426	zgc:112146	80.8781	4.51	0.983057	4.58773	4.48e-06	4.1e-05	zgc:112146 [Source:ZFIN	NA
ENSDARG00000041779	trdn	100038781	trdn	274.242	4.49618	0.507272	8.86344	7.76e-19	9.48e-17	triadin [Source:ZFIN	NA
ENSDARG00000105590	si:cabz01007794.1	100537515	si:cabz01007794.1	242.495	4.49593	0.844239	5.32543	1.01e-07	1.36e-06	si:cabz01007794.1 [Source:ZFIN	NA
ENSDARG00000068493	cyp2y3	100000156	cyp2y3	5.33324	4.49345	1.5175	2.96109	0.00306549	0.0130597	cytochrome P450, family 2, subfamily Y, polypeptide 3 [Source:ZFIN	oxidation-reduction process, organic acid metabolic process, xenobiotic metabolic process, exogenous drug catabolic process, oxidation-reduction process, organic acid metabolic process, xenobiotic metabolic process, exogenous drug catabolic process
ENSDARG00000014047	cldn7b	60635	cldn7b	835.491	4.48193	0.424827	10.55	5.08e-26	2.19e-23	claudin 7b [Source:NCBI gene	otolith development, sensory perception of sound, semicircular canal formation, adherens junction organization, epithelial cell-cell adhesion
ENSDARG00000104441	hspb7	450019	hspb7	1205.31	4.47926	0.470613	9.51793	1.77e-21	3.52e-19	heat shock protein family, member 7 (cardiovascular) [Source:ZFIN	heart development, autophagy, Kupffer's vesicle development, determination of heart left/right asymmetry, cardioblast migration to the midline involved in heart rudiment formation, left/right pattern formation, determination of digestive tract left/right asymmetry
ENSDARG00000042535	actc1a	408256	actc1a	12997	4.47708	0.571195	7.83809	4.57e-15	2.9e-13	actin alpha cardiac muscle 1a [Source:ZFIN	endocardial cushion morphogenesis, endocardial cushion formation, atrioventricular canal development, endocardial cushion morphogenesis, endocardial cushion formation, atrioventricular canal development
ENSDARG00000043648	pnck	567480	pnck	6.87631	4.4767	1.689	2.65051	0.00803705	0.0295239	pregnancy up-regulated nonubiquitous CaM kinase [Source:ZFIN	protein phosphorylation
ENSDARG00000093303	ifitm1	100003209	ifitm1	2553.49	4.47136	0.856034	5.22334	1.76e-07	2.25e-06	interferon induced transmembrane protein 1 [Source:ZFIN	NA
ENSDARG00000098803	cyp2aa4	415182	cyp2aa4	14.1777	4.46983	1.41493	3.15904	0.00158292	0.00738505	cytochrome P450, family 2, subfamily AA, polypeptide 4 [Source:ZFIN	oxidation-reduction process, organic acid metabolic process, xenobiotic metabolic process, exogenous drug catabolic process
ENSDARG00000074827	si:ch73-184c24.1	101883471	si:ch73-184c24.1	25.7131	4.46907	0.89015	5.02058	5.15e-07	5.9e-06	si:ch73-184c24.1 [Source:ZFIN	NA
ENSDARG00000063372	zpld1b	100333394	zpld1b	11.0598	4.4649	1.30734	3.41525	0.000637226	0.00334508	zona pellucida-like domain containing 1b [Source:ZFIN	NA
ENSDARG00000097973	si:ch1073-190k2.1	NA	si:ch1073-190k2.1	120.603	4.46107	0.938372	4.75405	1.99e-06	2e-05	si:ch1073-190k2.1 [Source:ZFIN	NA
ENSDARG00000103806		NA	BX004785.3	3.08884	4.45636	1.83249	2.43187	0.0150212	0.0494746		1.76866
ENSDARG00000036876	zgc:153284	751696	zgc:153284	125.801	4.45492	0.73842	6.03304	1.61e-09	3.2e-08	zgc:153284 [Source:ZFIN	NA
ENSDARG00000076970	si:ch211-165b10.3	100334077	si:ch211-165b10.3	3.06902	4.45341	1.78839	2.49017	0.0127681	0.0432415	si:ch211-165b10.3 [Source:ZFIN	NA
ENSDARG00000095559	si:dkey-246j7.1	NA	si:dkey-246j7.1	4.5616	4.44719	1.67729	2.65141	0.00801565	0.0294578	si:dkey-246j7.1 [Source:ZFIN	NA
ENSDARG00000112719	si:dkey-4j21.2	NA	si:dkey-4j21.2	3.55849	4.4443	1.66386	2.67107	0.00756102	0.0280554	si:dkey-4j21.2 [Source:ZFIN	intracellular signal transduction, intracellular signal transduction
ENSDARG00000104836	myom1b	100144770	myom1b	1085.4	4.43892	0.761872	5.82633	5.67e-09	1e-07	myomesin 1b [Source:ZFIN	actin filament organization, muscle contraction, sarcomere organization, striated muscle contraction, skeletal muscle thin filament assembly, skeletal muscle myosin thick filament assembly, cardiac muscle fiber development, cardiac myofibril assembly, cardiac muscle tissue morphogenesis, striated muscle myosin thick filament assembly
ENSDARG00000099152	si:dkey-190j3.2	NA	si:dkey-190j3.2	11.3908	4.43831	1.31825	3.36682	0.000760401	0.00389358	si:dkey-190j3.2 [Source:ZFIN	intracellular signal transduction, intracellular signal transduction
ENSDARG00000019294	cbln8	561171	cbln8	2.72026	4.4383	1.81577	2.44431	0.0145129	0.0481373	cerebellin 8 [Source:ZFIN	biological_process
ENSDARG00000052039	caspb	259303	caspb	99.254	4.43622	0.589606	7.52403	5.31e-14	2.69e-12	caspase b [Source:ZFIN	proteolysis, apoptotic process, activation of cysteine-type endopeptidase activity involved in apoptotic process, apoptotic signaling pathway, defense response to bacterium, positive regulation of apoptotic process, pyroptosis
ENSDARG00000074809	zgc:194392	798626	zgc:194392	217.527	4.43317	0.633731	6.99535	2.65e-12	9.45e-11	zgc:194392 [Source:ZFIN	NA
ENSDARG00000043281	stap2b	406601	stap2b	89.1975	4.43174	0.559087	7.92675	2.25e-15	1.49e-13	signal transducing adaptor family member 2b [Source:ZFIN	positive regulation of signal transduction
ENSDARG00000098239	zgc:85932	405875	zgc:85932	100.115	4.42982	0.540346	8.19811	2.44e-16	1.95e-14	zgc:85932 [Source:ZFIN	proteolysis
ENSDARG00000069495	tmem179b	793616	tmem179b	252.767	4.42496	0.862381	5.1311	2.88e-07	3.51e-06	transmembrane protein 179B [Source:ZFIN	NA
ENSDARG00000042613	crp3	100141350	crp3	113.918	4.42168	1.37695	3.2112	0.0013218	0.00633341	C-reactive protein 3 [Source:ZFIN	response to bacterium
ENSDARG00000009160	kmo	368242	kmo	507.671	4.4197	0.511629	8.63847	5.7e-18	6.1e-16	kynurenine 3-monooxygenase [Source:NCBI gene	tryptophan catabolic process, quinolinate biosynthetic process, oxidation-reduction process, NAD biosynthetic process, pyridine nucleotide biosynthetic process, 'de novo' NAD biosynthetic process from tryptophan, anthranilate metabolic process
ENSDARG00000008637	mttp	406207	mttp	808.754	4.41741	0.505759	8.73422	2.45e-18	2.78e-16	microsomal triglyceride transfer protein [Source:NCBI gene	phospholipid transport, lipid transport, sprouting angiogenesis, cholesterol homeostasis, lipoprotein metabolic process, medium-chain fatty acid transport, lipid metabolic process, digestion, long-chain fatty acid transport, lipoprotein biosynthetic process
ENSDARG00000021232	nkx2.7	30694	nkx2.7	93.4231	4.41464	0.810163	5.44907	5.06e-08	7.25e-07	NK2 transcription factor related 7 [Source:ZFIN	regulation of transcription, DNA-templated, positive regulation of transcription by RNA polymerase II, cell differentiation, cardiac muscle cell proliferation, heart morphogenesis, heart looping, embryonic heart tube development, cardiac muscle cell differentiation, regulation of cardiac chamber formation, endoderm development, mesoderm development, heart development
ENSDARG00000058548	bves	415107	bves	2477.78	4.41232	0.407548	10.8265	2.58e-27	1.31e-24	blood vessel epicardial substance [Source:NCBI gene	regulation of membrane potential, retina development in camera-type eye, heart contraction, multicellular organism development, cell adhesion, epithelium development, heart development, eye photoreceptor cell development, skeletal muscle tissue development, vesicle-mediated transport, retina layer formation, skeletal myofibril assembly, epiboly, regulation of cell shape, striated muscle cell diff…
ENSDARG00000010097	f9a	359826	f9a	18.3702	4.41218	1.02812	4.29148	1.77e-05	0.00014104	coagulation factor IXa [Source:ZFIN	proteolysis, blood coagulation
ENSDARG00000101407	tgm1l4	555962	tgm1l4	16.0443	4.40675	0.948889	4.64412	3.42e-06	3.22e-05	transglutaminase 1 like 4 [Source:ZFIN	peptide cross-linking
ENSDARG00000069566	mucms1	799643	mucms1	21.4632	4.40512	1.27713	3.44924	0.000562164	0.00301802	mucin, multiple PTS and SEA group, member 1 [Source:ZFIN	NA
ENSDARG00000062077	acsbg1	100006023	acsbg1	79.6591	4.40131	0.939234	4.68606	2.79e-06	2.68e-05	acyl-CoA synthetase bubblegum family member 1 [Source:ZFIN	NA
ENSDARG00000086685	trim63b	394070	trim63b	153.605	4.39569	0.472013	9.31266	1.25e-20	2.11e-18	tripartite motif containing 63b [Source:ZFIN	NA
ENSDARG00000039133	lamb4	286831	lamb4	21.4257	4.39406	0.86161	5.09982	3.4e-07	4.06e-06	laminin, beta 4 [Source:NCBI gene	NA
ENSDARG00000104804	si:ch211-238e22.8	NA	si:ch211-238e22.8	26.1158	4.3908	0.803437	5.46502	4.63e-08	6.69e-07	si:ch211-238e22.8 [Source:ZFIN	intracellular signal transduction, intracellular signal transduction
ENSDARG00000074760	ttc7a	559345	ttc7a	118.317	4.38935	0.542188	8.09562	5.7e-16	4.26e-14	tetratricopeptide repeat domain 7A [Source:ZFIN	phosphatidylinositol phosphorylation, protein localization to plasma membrane
ENSDARG00000039605	mat1a	334195	mat1a	3414.69	4.38809	0.384686	11.4069	3.86e-30	3.39e-27	methionine adenosyltransferase I, alpha [Source:ZFIN	S-adenosylmethionine biosynthetic process, one-carbon metabolic process
ENSDARG00000057575	pnp4a	415192	pnp4a	2172.32	4.38742	0.552089	7.94694	1.91e-15	1.29e-13	purine nucleoside phosphorylase 4a [Source:ZFIN	nucleobase-containing compound metabolic process, nucleoside metabolic process
ENSDARG00000035327	ckma	30095	ckma	3581.91	4.38214	0.431883	10.1466	3.43e-24	1.03e-21	creatine kinase, muscle a [Source:ZFIN	phosphocreatine biosynthetic process, phosphorylation
ENSDARG00000077382	hcn5	101884258	hcn5	26.3046	4.37442	0.992973	4.40538	1.06e-05	8.91e-05	hyperpolarization activated cyclic nucleotide-gated potassium channel 5 [Source:ZFIN	transmembrane transport, ion transport, ion transmembrane transport
ENSDARG00000110186		560859	CDCP1	113.635	4.36924	0.528958	8.26008	1.46e-16	1.22e-14	CUB domain containing protein 1b [Source:NCBI gene	NA
ENSDARG00000100862	gprc5c	563405	gprc5c	158.86	4.36529	0.547479	7.97344	1.54e-15	1.06e-13	G protein-coupled receptor, class C, group 5, member C [Source:ZFIN	G protein-coupled receptor signaling pathway, visual perception, activation of protein kinase activity
ENSDARG00000091757	adgrf6	NA	adgrf6	15.2644	4.36369	1.76754	2.46879	0.013557	0.0455381	adhesion G protein-coupled receptor F6 [Source:ZFIN	G protein-coupled receptor signaling pathway, cell surface receptor signaling pathway
ENSDARG00000056938	kera	567017	kera	295.623	4.36125	0.871831	5.0024	5.66e-07	6.41e-06	keratocan [Source:NCBI gene	response to stimulus, visual perception
ENSDARG00000005108	oclna	405757	oclna	466.862	4.36085	0.388305	11.2305	2.89e-29	2.14e-26	occludin a [Source:ZFIN	bicellular tight junction assembly
ENSDARG00000035322	myh7bb	560945	myh7bb	647.875	4.35986	0.635994	6.8552	7.12e-12	2.32e-10	myosin, heavy chain 7B, cardiac muscle, beta b [Source:ZFIN	NA
ENSDARG00000077573	tmprss13b	564693	tmprss13b	16.0585	4.3598	1.02276	4.26278	2.02e-05	0.000158399	transmembrane serine protease 13b [Source:ZFIN	proteolysis, endocytosis
ENSDARG00000058944	si:dkey-8e10.3	100001826	si:dkey-8e10.3	2.40725	4.35935	1.79043	2.43481	0.0148996	0.049168	si:dkey-8e10.3 [Source:ZFIN	protein phosphorylation, regulation of mitotic cell cycle, MAPK cascade, signal transduction by protein phosphorylation, stress-activated protein kinase signaling cascade, activation of protein kinase activity, activation of MAPK activity
ENSDARG00000041378	sh2d4a	393219	sh2d4a	26.547	4.35398	0.719253	6.05348	1.42e-09	2.85e-08	SH2 domain containing 4A [Source:ZFIN	biological_process, positive regulation of signal transduction
ENSDARG00000057437	apodb	567972	apodb	1288.54	4.34872	1.19763	3.6311	0.000282211	0.00165918	apolipoprotein Db [Source:ZFIN	lipid transport, aging, lipid metabolic process, response to reactive oxygen species
ENSDARG00000055715	capn8	337730	capn8	74.6265	4.34747	0.671035	6.47875	9.25e-11	2.44e-09	calpain 8 [Source:ZFIN	proteolysis, digestion
ENSDARG00000043816	st6galnac1.2	799868	st6galnac1.2	15.8596	4.34613	1.00745	4.31398	1.6e-05	0.000128959	ST6 (alpha-N-acetyl-neuraminyl-2,3-beta-galactosyl-1,3)-N-acetylgalactosaminide alpha-2,6-sialyltransferase 1, tandem duplicate 2 [Source:ZFIN	protein glycosylation, sialylation
ENSDARG00000079324	ano9b	559809	ano9b	171.513	4.34371	0.413992	10.4923	9.38e-26	3.85e-23	anoctamin 9b [Source:ZFIN	calcium activated phospholipid scrambling
ENSDARG00000101199	rbp4	30077	rbp4	959.536	4.34185	0.669401	6.48617	8.8e-11	2.33e-09	retinol binding protein 4, plasma [Source:ZFIN	liver development, response to retinoic acid, retinol transport
ENSDARG00000034403	zgc:173443	100126130	zgc:173443	20.9183	4.34123	1.27963	3.39258	0.000692389	0.00359348	zgc:173443 [Source:ZFIN	NA
ENSDARG00000089361	wu:fb59d01	322379	wu:fb59d01	936.816	4.34116	0.666477	6.51359	7.34e-11	1.97e-09	wu:fb59d01 [Source:ZFIN	negative regulation of endopeptidase activity
ENSDARG00000116005	zgc:171446	100136837	zgc:171446	14.8489	4.34071	1.7159	2.5297	0.011416	0.0394062	zgc:171446 [Source:ZFIN	negative regulation of endopeptidase activity
ENSDARG00000055705	f5	327320	f5	1020.91	4.33692	0.894914	4.84618	1.26e-06	1.32e-05	coagulation factor V [Source:ZFIN	response to bacterium
ENSDARG00000071090	actn2b	641575	actn2b	1073.43	4.33622	0.531821	8.15354	3.53e-16	2.72e-14	actinin, alpha 2b [Source:ZFIN	sarcomere organization, heart development, eye development, skeletal muscle fiber development, myofibril assembly
ENSDARG00000092831		NA	BX548075.1	4.4457	4.33296	1.62997	2.65831	0.00785325	0.0289596		2.40017
ENSDARG00000092726	si:dkey-184p9.7	NA	si:dkey-184p9.7	81.0072	4.32753	0.986891	4.38501	1.16e-05	9.64e-05	si:dkey-184p9.7 [Source:ZFIN	NA
ENSDARG00000011701	ctsll	449826	ctsll	13.1818	4.32529	0.98611	4.38622	1.15e-05	9.6e-05	cathepsin L, like [Source:ZFIN	proteolysis, proteolysis involved in cellular protein catabolic process
ENSDARG00000096533	rltgr	100499491	rltgr	1284.51	4.31965	0.564002	7.65893	1.87e-14	1.04e-12	RAMP-like triterpene glycoside receptor [Source:ZFIN	ion transmembrane transport, lateral line development, G protein-coupled receptor signaling pathway
ENSDARG00000095147	krt96	321502	krt96	113.709	4.3195	0.815508	5.2967	1.18e-07	1.57e-06	keratin 96 [Source:ZFIN	NA
ENSDARG00000074191	zgc:172253	100007732	zgc:172253	90.1717	4.31858	0.863612	5.0006	5.72e-07	6.46e-06	zgc:172253 [Source:ZFIN	biological_process
ENSDARG00000003081	mybphb	321053	mybphb	1328.6	4.31774	0.539544	8.00256	1.22e-15	8.55e-14	myosin binding protein Hb [Source:ZFIN	NA
ENSDARG00000102588	sp100.2	110437860	sp100.2	6.13266	4.3159	1.57001	2.74896	0.00597846	0.0230765	SP110 nuclear body protein, tandem duplicate 2 [Source:ZFIN	regulation of transcription by RNA polymerase II
ENSDARG00000098238		NA	CR626866.1	2.49205	4.31351	1.71141	2.52044	0.0117209	0.0402627		1.00449
ENSDARG00000019772	si:ch1073-280e3.1	563828	si:ch1073-280e3.1	56.8266	4.30712	0.726406	5.92936	3.04e-09	5.76e-08	si:ch1073-280e3.1 [Source:ZFIN	proteolysis, complement activation
ENSDARG00000018881	apobec2a	503736	apobec2a	374.662	4.30692	0.501072	8.59542	8.3e-18	8.66e-16	apolipoprotein B mRNA editing enzyme, catalytic polypeptide-like 2a [Source:ZFIN	skeletal muscle organ development, heart looping, regeneration, sensory epithelium regeneration, DNA demethylation, positive regulation of DNA binding, cell dedifferentiation, cytidine deamination, cytidine to uridine editing
ENSDARG00000052900	zgc:153642	768150	zgc:153642	7.42661	4.30074	1.62676	2.64374	0.00819945	0.0300013	zgc:153642 [Source:ZFIN	NA
ENSDARG00000003259	loxa	404621	loxa	36393.7	4.29988	0.705778	6.0924	1.11e-09	2.29e-08	lysyl oxidase a [Source:ZFIN	oxidation-reduction process, neurogenesis, muscle organ development, cartilage development, peptidyl-lysine oxidation
ENSDARG00000012467	spint1b	797346	spint1b	208.314	4.2961	0.425876	10.0877	6.26e-24	1.76e-21	serine peptidase inhibitor, Kunitz type 1 b [Source:ZFIN	negative regulation of endopeptidase activity, epidermis development
ENSDARG00000097968		NA	BX942813.1	54.9699	4.29587	0.829135	5.18115	2.21e-07	2.76e-06		6.12472
ENSDARG00000078552	grhl3	794613	grhl3	23.9557	4.29092	0.838776	5.11569	3.13e-07	3.78e-06	grainyhead-like transcription factor 3 [Source:ZFIN	regulation of transcription by RNA polymerase II, epidermis development, cellular response to xenobiotic stimulus, embryonic viscerocranium morphogenesis, midbrain-hindbrain boundary development, epiboly, face morphogenesis, neural tube closure
ENSDARG00000059173	gdf2	563287	gdf2	3.37985	4.27853	1.70378	2.51119	0.0120324	0.0411265	growth differentiation factor 2 [Source:NCBI gene	positive regulation of pathway-restricted SMAD protein phosphorylation, BMP signaling pathway, SMAD protein signal transduction, angiogenesis
ENSDARG00000115817	si:dkey-46g23.2	793100	si:dkey-46g23.2	18.293	4.27357	1.39318	3.0675	0.00215858	0.00966342	si:dkey-46g23.2 [Source:ZFIN	negative regulation of endopeptidase activity
ENSDARG00000071049	si:dkey-119m7.4	560629	si:dkey-119m7.4	9.87608	4.27058	1.0157	4.20456	2.62e-05	0.000199024	si:dkey-119m7.4 [Source:ZFIN	transmembrane transport
ENSDARG00000060584	kank1b	561164	kank1b	24.7281	4.27024	0.808594	5.28107	1.28e-07	1.69e-06	KN motif and ankyrin repeat domains 1b [Source:ZFIN	negative regulation of actin filament polymerization, oxidation-reduction process
ENSDARG00000035984	mnx1	405399	mnx1	264.288	4.27012	0.625438	6.8274	8.65e-12	2.74e-10	motor neuron and pancreas homeobox 1 [Source:ZFIN	regulation of transcription, DNA-templated, endocrine pancreas development, neuron projection morphogenesis, type B pancreatic cell differentiation, spinal cord motor neuron cell fate specification
ENSDARG00000076075	myh7ba	100884147	myh7ba	551.265	4.26952	0.563583	7.57567	3.57e-14	1.88e-12	myosin, heavy chain 7B, cardiac muscle, beta a [Source:ZFIN	muscle cell development
ENSDARG00000111246		NA	BX324132.3	9.89105	4.26597	1.09833	3.88403	0.000102738	0.000675478		2.8552
ENSDARG00000054319	oxct1b	560273	oxct1b	705.16	4.2612	0.569048	7.4883	6.98e-14	3.46e-12	3-oxoacid CoA transferase 1b [Source:ZFIN	ketone body catabolic process
ENSDARG00000070558	si:ch211-93g23.2	100005086	si:ch211-93g23.2	32.0848	4.24915	1.33905	3.17325	0.00150742	0.00708903	si:ch211-93g23.2 [Source:ZFIN	NA
ENSDARG00000088933	golt1a	100001834	golt1a	21.8721	4.24072	1.14087	3.7171	0.000201524	0.00123792	golgi transport 1A [Source:ZFIN	vesicle-mediated transport
ENSDARG00000089304	si:dkeyp-4f2.1	NA	si:dkeyp-4f2.1	27.142	4.23843	0.796124	5.32383	1.02e-07	1.37e-06	si:dkeyp-4f2.1 [Source:ZFIN	intracellular signal transduction, intracellular signal transduction
ENSDARG00000020084	tg	567631	tg	30.2928	4.23175	1.14852	3.68451	0.000229141	0.0013849	thyroglobulin [Source:ZFIN	NA
ENSDARG00000028213	ttn.2	317731	ttn.2	4583.69	4.2287	0.577546	7.32185	2.45e-13	1.06e-11	titin, tandem duplicate 2 [Source:ZFIN	nucleosome assembly, cell morphogenesis, sarcomere organization, sarcomerogenesis, heart contraction, heart development, actin filament organization, muscle contraction, cardiac muscle tissue development, skeletal muscle tissue development, myofibril assembly, striated muscle contraction, skeletal muscle thin filament assembly, skeletal muscle myosin thick filament assembly, cardiac muscle fiber …
ENSDARG00000092240	si:ch211-243a20.3	100151507	si:ch211-243a20.3	243.206	4.22617	0.8499	4.97254	6.61e-07	7.35e-06	si:ch211-243a20.3 [Source:ZFIN	generation of catalytic spliceosome for second transesterification step
ENSDARG00000002597	pabpc1l	327625	pabpc1l	6.61799	4.21949	1.6438	2.56691	0.010261	0.0361846	poly(A) binding protein, cytoplasmic 1-like [Source:ZFIN	NA
ENSDARG00000104576	si:ch211-152c8.5	100330524	PPP1R3G	181.801	4.21931	0.759189	5.55765	2.73e-08	4.15e-07	si:ch211-152c8.5 [Source:ZFIN	NA
ENSDARG00000029866	slc6a14	100150665	slc6a14	77.8232	4.21708	0.788691	5.34693	8.95e-08	1.22e-06	solute carrier family 6 member 14 [Source:ZFIN	transmembrane transport, neurotransmitter transport
ENSDARG00000034470	aldoab	406496	aldoab	1000.38	4.21672	0.450239	9.36552	7.57e-21	1.32e-18	aldolase a, fructose-bisphosphate, b [Source:ZFIN	glycolytic process, fructose 1,6-bisphosphate metabolic process
ENSDARG00000068006	gck	751668	gck	337.119	4.21348	0.695423	6.05887	1.37e-09	2.77e-08	glucokinase (hexokinase 4) [Source:ZFIN	carbohydrate metabolic process, glycolytic process, positive regulation of insulin secretion, cellular glucose homeostasis, phosphorylation, endocrine pancreas development, pancreas regeneration, carbohydrate phosphorylation, type B pancreatic cell development, glucose homeostasis, glucose 6-phosphate metabolic process
ENSDARG00000052470	igfbp2a	794176	igfbp2a	1130.63	4.21346	0.251748	16.7368	7.07e-63	9.15e-59	insulin-like growth factor binding protein 2a [Source:NCBI gene	multicellular organism development, heart development, angiogenesis, regulation of insulin-like growth factor receptor signaling pathway, negative regulation of cell population proliferation, regulation of growth, negative regulation of DNA replication, negative regulation of developmental growth
ENSDARG00000079199	megf6a	565108	megf6a	117.244	4.21002	0.570196	7.38347	1.54e-13	6.98e-12	multiple EGF-like-domains 6a [Source:ZFIN	NA
ENSDARG00000070941	igfbp6a	100150352	igfbp6a	3.733	4.20881	1.55486	2.70686	0.0067922	0.025601	insulin-like growth factor binding protein 6a [Source:ZFIN	regulation of insulin-like growth factor receptor signaling pathway
ENSDARG00000045947	hrc	553296	hrc	153.688	4.20855	0.592413	7.10409	1.21e-12	4.6e-11	histidine rich calcium binding protein [Source:ZFIN	ion transmembrane transport, vasoconstriction, cation transport, regulation of T cell cytokine production, regulation of membrane potential, cardiac conduction, cation transmembrane transport, transmembrane transport, ion transport, ion transmembrane transport, vasoconstriction, cation transport, regulation of T cell cytokine production, regulation of membrane potential, cardiac conduction, catio…
ENSDARG00000028027	trim63a	415223	trim63a	457.43	4.20064	0.577733	7.27091	3.57e-13	1.5e-11	tripartite motif containing 63a [Source:ZFIN	NA
ENSDARG00000095509		NA	CR759885.1	19.8862	4.19917	1.32198	3.17642	0.00149106	0.00702357		4.36166
ENSDARG00000011245	esrp1	560190	esrp1	361.864	4.1981	0.340799	12.3184	7.21e-35	1.33e-31	epithelial splicing regulatory protein 1 [Source:NCBI gene	mRNA processing, RNA splicing, regulation of RNA splicing
ENSDARG00000041173	adra1bb	492486	adra1bb	15.9307	4.18951	1.16801	3.58687	0.000334669	0.00192606	adrenoceptor alpha 1Bb [Source:ZFIN	G protein-coupled receptor signaling pathway, regulation of vasoconstriction, regulation of muscle contraction, regulation of cardiac muscle contraction, signal transduction, positive regulation of cytosolic calcium ion concentration, adenylate cyclase-modulating G protein-coupled receptor signaling pathway, positive regulation of vasoconstriction, phospholipase C-activating G protein-coupled rec…
ENSDARG00000021573	slc16a7	641419	slc16a7	100.909	4.18492	0.56797	7.3682	1.73e-13	7.78e-12	solute carrier family 16 member 7 [Source:ZFIN	transmembrane transport, monocarboxylic acid transport
ENSDARG00000102750	cdh1	114424	cdh1	2044.32	4.17891	0.345788	12.0852	1.26e-33	1.93e-30	cadherin 1, type 1, E-cadherin (epithelial) [Source:ZFIN	homophilic cell adhesion via plasma membrane adhesion molecules, cell adhesion, cell-cell adhesion, multicellular organism development, cell morphogenesis, cell-cell junction assembly, calcium-dependent cell-cell adhesion via plasma membrane cell adhesion molecules, adherens junction organization, cell-cell adhesion mediated by cadherin, cell migration involved in gastrulation, germ cell migratio…
ENSDARG00000030722	xirp1	497637	xirp1	570.528	4.17802	0.746618	5.59592	2.19e-08	3.4e-07	xin actin binding repeat containing 1 [Source:NCBI gene	actin cytoskeleton organization
ENSDARG00000043729	plac8.1	791783	plac8.1	716.146	4.17549	0.880064	4.74453	2.09e-06	2.08e-05	placenta associated 8, tandem duplicate 1 [Source:ZFIN	biological_process
ENSDARG00000002298	ankrd22	393244	ankrd22	233.583	4.17016	0.730298	5.71021	1.13e-08	1.86e-07	ankyrin repeat domain 22 [Source:ZFIN	biological_process
ENSDARG00000045958	egfl6	436730	egfl6	907.831	4.16561	0.522319	7.97523	1.52e-15	1.05e-13	EGF-like-domain, multiple 6 [Source:ZFIN	notochord development, regulation of Notch signaling pathway, positive regulation of sprouting angiogenesis, positive regulation of cell-substrate adhesion
ENSDARG00000098837	tgm5l	565984	tgm5l	15.7605	4.16412	0.894062	4.65753	3.2e-06	3.03e-05	transglutaminase 5, like [Source:ZFIN	peptide cross-linking
ENSDARG00000015273	alpi.1	541539	alpi.1	188.139	4.16279	0.487126	8.5456	1.28e-17	1.29e-15	alkaline phosphatase, intestinal, tandem duplicate 1 [Source:ZFIN	dephosphorylation
ENSDARG00000038964	traf4b	404035	traf4b	58.1166	4.15821	0.676426	6.14733	7.88e-10	1.68e-08	tnf receptor-associated factor 4b [Source:ZFIN	signal transduction, regulation of apoptotic process, protein ubiquitination, activation of NF-kappaB-inducing kinase activity, positive regulation of JNK cascade, tumor necrosis factor-mediated signaling pathway, protein K63-linked ubiquitination, regulation of I-kappaB kinase/NF-kappaB signaling
ENSDARG00000097959	si:dkey-248g15.3	100331162	si:dkey-248g15.3	1895.59	4.15805	0.701959	5.92348	3.15e-09	5.94e-08	si:dkey-248g15.3 [Source:ZFIN	NA
ENSDARG00000039066	klhl31	407079	klhl31	388.817	4.15572	0.657484	6.32065	2.6e-10	6.22e-09	kelch-like family member 31 [Source:NCBI gene	negative regulation of protein phosphorylation
ENSDARG00000103666	dapk2b	556756	dapk2b	10.0299	4.14709	1.30369	3.18104	0.00146747	0.0069301	death-associated protein kinase 2b [Source:ZFIN	protein phosphorylation
ENSDARG00000103295	cyp3a65	553969	cyp3a65	42.1908	4.14407	0.722935	5.73228	9.91e-09	1.66e-07	cytochrome P450, family 3, subfamily A, polypeptide 65 [Source:ZFIN	oxidation-reduction process, response to xenobiotic stimulus
ENSDARG00000054122	tmem30b	431726	tmem30b	146.806	4.14329	0.430383	9.627	6.15e-22	1.31e-19	transmembrane protein 30B [Source:ZFIN	phospholipid translocation
ENSDARG00000090598	pkp1a	NA	pkp1a	5.31375	4.14233	1.61079	2.57162	0.0101224	0.035764	plakophilin 1a [Source:ZFIN	cell adhesion, cell-cell adhesion, cell-cell junction assembly
ENSDARG00000062132	cyp4v8	558851	cyp4v8	400.156	4.13846	0.852331	4.85546	1.2e-06	1.27e-05	cytochrome P450, family 4, subfamily V, polypeptide 8 [Source:ZFIN	oxidation-reduction process
ENSDARG00000060345	apoda.1	767642	apoda.1	909.717	4.13825	0.858398	4.8209	1.43e-06	1.48e-05	apolipoprotein Da, duplicate 1 [Source:ZFIN	lipid transport, aging, lipid metabolic process, response to reactive oxygen species
ENSDARG00000023111	plg	322691	plg	1049.28	4.13621	0.502241	8.23552	1.79e-16	1.47e-14	plasminogen [Source:ZFIN	proteolysis, blood coagulation, hemostasis, fibrinolysis, tissue remodeling
ENSDARG00000100583	hid1b	437012	hid1b	34.5549	4.12914	0.855498	4.82659	1.39e-06	1.44e-05	HID1 domain containing b [Source:ZFIN	NA
ENSDARG00000009544	cldnb	81581	cldnb	2678.27	4.12496	0.711419	5.79821	6.7e-09	1.17e-07	claudin b [Source:ZFIN	neuromast development, regulation of sodium ion transport
ENSDARG00000012409	rnf207b	568322	rnf207b	218.825	4.12491	0.452606	9.1137	7.96e-20	1.15e-17	ring finger protein 207b [Source:NCBI gene	regulation of heart looping, regulation of cardiac muscle contraction, cell-cell signaling involved in cardiac conduction, positive regulation of voltage-gated potassium channel activity involved in ventricular cardiac muscle cell action potential repolarization, positive regulation of voltage-gated potassium channel activity involved in atrial cardiac muscle cell action potential repolarization
ENSDARG00000044365	angptl3	114421	angptl3	1422.66	4.12359	0.546242	7.54902	4.39e-14	2.26e-12	angiopoietin-like 3 [Source:ZFIN	liver development, lipid metabolic process, hepatocyte proliferation
ENSDARG00000076270	adamts13	100320289	adamts13	144.989	4.1221	0.971436	4.24331	2.2e-05	0.00017078	ADAM metallopeptidase with thrombospondin type 1 motif, 13 [Source:ZFIN	proteolysis
ENSDARG00000017320	f11r.1	323696	f11r.1	1411.28	4.12043	0.40557	10.1596	3e-24	9.15e-22	F11 receptor, tandem duplicate 1 [Source:ZFIN	cell adhesion, hematopoietic or lymphoid organ development, posterior lateral line development, intestinal absorption, establishment of endothelial intestinal barrier, regulation of membrane permeability, regulation of hematopoietic stem cell differentiation
ENSDARG00000097224	prr33	101886780	prr33	40.6981	4.11775	0.774344	5.31773	1.05e-07	1.41e-06	proline rich 33 [Source:ZFIN	NA
ENSDARG00000044655	st14b	777629	st14b	105.644	4.11686	0.507786	8.10747	5.17e-16	3.88e-14	suppression of tumorigenicity 14b [Source:ZFIN	proteolysis
ENSDARG00000101816	col5a3b	100463515	col5a3b	77.3922	4.11303	0.746395	5.51052	3.58e-08	5.3e-07	collagen, type V, alpha 3b [Source:ZFIN	extracellular matrix organization
ENSDARG00000052497	zgc:110789	503757	zgc:110789	105.551	4.10272	0.806168	5.08916	3.6e-07	4.25e-06	zgc:110789 [Source:ZFIN	transmembrane transport
ENSDARG00000040628	zgc:110333	550497	zgc:110333	196.724	4.09983	0.929274	4.41186	1.02e-05	8.68e-05	zgc:110333 [Source:ZFIN	biological_process
ENSDARG00000024775	si:ch211-129c21.1	563087	si:ch211-129c21.1	148.624	4.09581	0.416562	9.83241	8.16e-23	1.99e-20	si:ch211-129c21.1 [Source:ZFIN	neural crest cell migration, positive regulation of cell migration, negative regulation of axon extension involved in axon guidance, negative chemotaxis, semaphorin-plexin signaling pathway
ENSDARG00000034677	scel	368684	scel	105.879	4.09462	0.643533	6.36271	1.98e-10	4.85e-09	sciellin [Source:ZFIN	epidermis development
ENSDARG00000045089	si:ch211-270n8.1	792467	si:ch211-270n8.1	137.983	4.08947	0.950311	4.3033	1.68e-05	0.000134545	si:ch211-270n8.1 [Source:ZFIN	NA
ENSDARG00000094974		NA	BX530068.1	151.104	4.08845	0.813845	5.02362	5.07e-07	5.82e-06		7.1312
ENSDARG00000113274		NA	AL929536.3	26.2525	4.08818	0.884707	4.62094	3.82e-06	3.54e-05		4.94187
ENSDARG00000034836	si:dkey-222n6.2	386799	si:dkey-222n6.2	244.795	4.08812	0.578304	7.06915	1.56e-12	5.8e-11	si:dkey-222n6.2 [Source:ZFIN	NA
ENSDARG00000033727	il12ba	445373	il12ba	8.64924	4.08677	1.56186	2.61661	0.00888084	0.0320999	interleukin 12Ba [Source:ZFIN	cytokine-mediated signaling pathway
ENSDARG00000108535		795051	CABZ01072077.1	25.1534	4.08593	0.898049	4.54979	5.37e-06	4.85e-05	neuroblast differentiation-associated protein AHNAK-like [Source:NCBI gene	NA
ENSDARG00000055388	vtna	553699	vtna	510.224	4.08269	0.517941	7.88254	3.21e-15	2.1e-13	vitronectin a [Source:ZFIN	immune response, endocytosis
ENSDARG00000031383	klhl38a	559083	klhl38a	11.2374	4.07844	1.02239	3.98911	6.63e-05	0.00045706	kelch-like family member 38a [Source:NCBI gene	NA
ENSDARG00000000212	krt97	436656	krt97	2502.29	4.07746	0.626737	6.50586	7.72e-11	2.07e-09	keratin 97 [Source:ZFIN	NA
ENSDARG00000018459	msrb2	405857	msrb2	714.49	4.07378	0.500059	8.14658	3.74e-16	2.87e-14	methionine sulfoxide reductase B2 [Source:NCBI gene	oxidation-reduction process, response to oxidative stress, protein repair
ENSDARG00000041685	si:dkey-105h12.2	100006782	si:dkey-105h12.2	72.6142	4.06988	1.10906	3.66966	0.000242874	0.00145702	si:dkey-105h12.2 [Source:ZFIN	negative regulation of endopeptidase activity
ENSDARG00000099819	sb:cb1058	394209	sb:cb1058	1195.14	4.06965	0.432074	9.41887	4.56e-21	8.43e-19	sb:cb1058 [Source:ZFIN	NA
ENSDARG00000068144	nmba	798102	nmba	71.6188	4.06894	1.02118	3.98456	6.76e-05	0.000464656	neuromedin Ba [Source:ZFIN	neuropeptide signaling pathway
ENSDARG00000013685	vsig8b	564423	vsig8b	28.067	4.06722	0.769282	5.28703	1.24e-07	1.64e-06	V-set and immunoglobulin domain containing 8b [Source:ZFIN	NA
ENSDARG00000045634	lmod2a	447877	lmod2a	54.8313	4.06172	0.465044	8.73406	2.46e-18	2.78e-16	leiomodin 2 (cardiac) a [Source:ZFIN	pointed-end actin filament capping, actin filament organization, muscle contraction, myofibril assembly
ENSDARG00000099958		NA	BX957318.1	4.81727	4.05943	1.65271	2.45622	0.0140406	0.0468405		2.27268
ENSDARG00000016704	pbld	100000319	pbld	227.487	4.05425	0.641498	6.31997	2.62e-10	6.24e-09	phenazine biosynthesis like protein domain containing [Source:ZFIN	biosynthetic process
ENSDARG00000012972	cfl1l	406738	cfl1l	1937.29	4.05206	0.530628	7.63636	2.23e-14	1.22e-12	cofilin 1 (non-muscle), like [Source:ZFIN	actin filament depolymerization
ENSDARG00000116394		101882006	BX548044.8	5.09865	4.04717	1.55981	2.59465	0.00946861	0.0338232	aurora kinase-like [Source:NCBI gene	protein phosphorylation, regulation of mitotic cell cycle, negative regulation of apoptotic process, protein autophosphorylation
ENSDARG00000062824	alx1	565176	alx1	73.119	4.04469	0.862443	4.6898	2.73e-06	2.65e-05	ALX homeobox 1 [Source:NCBI gene	regulation of transcription, DNA-templated, neural crest cell migration, positive regulation of transcription by RNA polymerase II, multicellular organism development, negative regulation of transcription, DNA-templated, embryonic cranial skeleton morphogenesis, positive regulation of transcription, DNA-templated, positive regulation of epithelial to mesenchymal transition, embryonic skeletal sys…
ENSDARG00000002779	pdx1	30721	pdx1	431.431	4.04266	0.895433	4.51476	6.34e-06	5.63e-05	pancreatic and duodenal homeobox 1 [Source:ZFIN	regulation of transcription, DNA-templated, negative regulation of transcription by RNA polymerase II, positive regulation of transcription by RNA polymerase II, pancreas development, endocrine pancreas development, glucose homeostasis, determination of digestive tract left/right asymmetry, determination of pancreatic left/right asymmetry, determination of liver left/right asymmetry, type B pancr…
ENSDARG00000027992	hao2	393455	hao2	236.31	4.03659	0.494592	8.16145	3.31e-16	2.57e-14	hydroxyacid oxidase 2 (long chain) [Source:ZFIN	lactate oxidation, carnosine biosynthetic process, oxidation-reduction process
ENSDARG00000002509	zgc:153911	768172	zgc:153911	630.618	4.03532	0.595365	6.77789	1.22e-11	3.77e-10	zgc:153911 [Source:ZFIN	regulation of cytokine production, regulation of immune response, T cell receptor signaling pathway
ENSDARG00000075161	defbl1	100009619	defbl1	8212.87	4.03267	0.845044	4.77214	1.82e-06	1.84e-05	defensin, beta-like 1 [Source:ZFIN	innate immune response, defense response, defense response to bacterium
ENSDARG00000086254	hhla2b.2	103909756	hhla2b.2	46.1048	4.03055	0.830327	4.85418	1.21e-06	1.27e-05	HERV-H LTR-associating 2b, tandem duplicate 2 [Source:ZFIN	signal transduction, cell surface receptor signaling pathway, immune response, cellular response to lipopolysaccharide, T cell costimulation, positive regulation of T cell proliferation, negative regulation of T cell proliferation
ENSDARG00000032318	mfsd6a	100034426	mfsd6a	86.3819	4.02873	0.466647	8.63336	5.96e-18	6.34e-16	major facilitator superfamily domain containing 6a [Source:NCBI gene	NA
ENSDARG00000039577	ptk2bb	245950	ptk2bb	363.815	4.02863	0.511184	7.88098	3.25e-15	2.12e-13	protein tyrosine kinase 2 beta, b [Source:ZFIN	protein phosphorylation, signal complex assembly, phosphorylation, peptidyl-tyrosine phosphorylation, angiogenesis, epidermal growth factor receptor signaling pathway, regulation of cell adhesion
ENSDARG00000100095	anxa1b	353358	anxa1b	343.907	4.02411	0.669832	6.00765	1.88e-09	3.7e-08	annexin A1b [Source:ZFIN	inflammatory response, cell surface receptor signaling pathway, regulation of cell shape, positive regulation of T cell proliferation, regulation of cell population proliferation, regulation of leukocyte migration, phagocytosis, response to X-ray, myoblast migration involved in skeletal muscle regeneration, insulin secretion, keratinocyte differentiation, prostate gland development, endocrine pan…
ENSDARG00000000369	prkag3b	678619	prkag3b	42.3816	4.02408	0.867884	4.63666	3.54e-06	3.32e-05	protein kinase, AMP-activated, gamma 3b non-catalytic subunit [Source:ZFIN	regulation of protein serine/threonine kinase activity
ENSDARG00000098481	anxa1d	550268	anxa1d	39.6686	4.02351	0.925365	4.34802	1.37e-05	0.000112585	annexin A1d [Source:ZFIN	inflammatory response, cell surface receptor signaling pathway, regulation of cell shape, positive regulation of T cell proliferation, regulation of cell population proliferation, regulation of leukocyte migration, phagocytosis, response to X-ray, myoblast migration involved in skeletal muscle regeneration, insulin secretion, keratinocyte differentiation, prostate gland development, endocrine pan…
ENSDARG00000035178	gna14	445297	gna14	87.0842	4.02284	0.785363	5.12227	3.02e-07	3.67e-06	guanine nucleotide binding protein (G protein), alpha 14 [Source:ZFIN	G protein-coupled receptor signaling pathway, signal transduction, adenylate cyclase-modulating G protein-coupled receptor signaling pathway, phospholipase C-activating dopamine receptor signaling pathway
ENSDARG00000097032	si:ch211-256a21.4	100535085	si:ch211-256a21.4	18.9076	4.02135	1.17525	3.42169	0.000622324	0.00327847	si:ch211-256a21.4 [Source:ZFIN	NA
ENSDARG00000109233	bmp10l	NA	bmp10l	29.9408	4.02122	1.0462	3.84365	0.00012122	0.000782103	bone morphogenetic protein 10, like [Source:ZFIN	signal transduction, artery development
ENSDARG00000035257	akr1a1a	445326	akr1a1a	158.29	4.0205	0.761172	5.28198	1.28e-07	1.68e-06	aldo-keto reductase family 1, member A1a (aldehyde reductase) [Source:NCBI gene	oxidation-reduction process, cellular detoxification of aldehyde
ENSDARG00000099424	lcat	793137	lcat	97.622	4.02035	0.546871	7.35155	1.96e-13	8.75e-12	lecithin-cholesterol acyltransferase [Source:ZFIN	lipid metabolic process
ENSDARG00000076773	lrrc58a	100000656	lrrc58a	176.162	4.01116	0.566877	7.07589	1.48e-12	5.55e-11	leucine rich repeat containing 58a [Source:ZFIN	NA
ENSDARG00000073961	si:ch211-160j14.2	792922	si:ch211-160j14.2	209.125	4.01008	0.750134	5.34582	9e-08	1.23e-06	si:ch211-160j14.2 [Source:ZFIN	NA
ENSDARG00000023157	cbln10	559705	cbln10	58.4093	4.00768	0.802502	4.99399	5.91e-07	6.67e-06	cerebellin 10 [Source:ZFIN	biological_process
ENSDARG00000104108	slco1d1	326845	slco1d1	1119.7	4.00742	0.486684	8.23413	1.81e-16	1.49e-14	solute carrier organic anion transporter family, member 1D1 [Source:ZFIN	transmembrane transport, organic anion transport, ion transport, sodium-independent organic anion transport, microcystin transport, thyroid hormone transport
ENSDARG00000099877	si:dkeyp-72e1.6	100148910	si:dkeyp-72e1.6	31.0592	4.00701	1.14683	3.49399	0.000475856	0.00261761	si:dkeyp-72e1.6 [Source:ZFIN	NA
ENSDARG00000032234	wnt2bb	556087	wnt2bb	67.527	4.00322	0.449759	8.90081	5.54e-19	6.94e-17	wingless-type MMTV integration site family, member 2Bb [Source:ZFIN	Wnt signaling pathway, multicellular organism development, liver development, pancreas development, angiogenesis, cell fate commitment, canonical Wnt signaling pathway, neuron differentiation, swim bladder development, hepaticobiliary system development, gall bladder development, hepatic duct development, hepatocyte proliferation, common bile duct development
ENSDARG00000076472	ovol1a	792456	ovol1a	132.45	4.00195	0.549027	7.28916	3.12e-13	1.33e-11	ovo-like zinc finger 1a [Source:ZFIN	pigment cell development, positive regulation of transcription by RNA polymerase II, negative regulation of transcription, DNA-templated, neural crest cell migration, negative regulation of transcription by RNA polymerase II, epidermal cell differentiation, establishment of protein localization to membrane
ENSDARG00000097816	si:dkey-117a8.1	100537060	si:dkey-117a8.1	11.4868	3.99607	1.22683	3.25723	0.00112507	0.00551002	si:dkey-117a8.1 [Source:ZFIN	G protein-coupled receptor signaling pathway, inflammatory response, positive regulation of cytosolic calcium ion concentration, phospholipase C-activating G protein-coupled receptor signaling pathway, complement receptor mediated signaling pathway
ENSDARG00000075800	calml4a	560151	calml4a	78.0988	3.99296	0.805313	4.95828	7.11e-07	7.83e-06	calmodulin-like 4a [Source:ZFIN	regulation of catalytic activity, microtubule cytoskeleton organization, calcium-mediated signaling
ENSDARG00000077746		100001479	AL935199.1	5.02664	3.98876	1.55185	2.57033	0.0101603	0.0358734	glucose-dependent insulinotropic receptor-like [Source:NCBI gene	G protein-coupled receptor signaling pathway, signal transduction
ENSDARG00000019713	oatx	555218	oatx	70.3102	3.98872	0.88125	4.52621	6.01e-06	5.37e-05	organic anion transporter X [Source:ZFIN	transmembrane transport
ENSDARG00000037533	mep1b	100151009	mep1b	3.25397	3.98601	1.64072	2.42942	0.0151229	0.0497274	meprin A, beta [Source:ZFIN	proteolysis
ENSDARG00000021208	serpind1	359841	serpind1	645.361	3.98475	0.510202	7.81015	5.71e-15	3.5e-13	serpin peptidase inhibitor, clade D (heparin cofactor), member 1 [Source:ZFIN	blood coagulation, negative regulation of endopeptidase activity
ENSDARG00000095772	si:dkey-11o1.2	NA	si:dkey-11o1.2	26.094	3.98353	0.964211	4.13139	3.61e-05	0.00026431	si:dkey-11o1.2 [Source:ZFIN	NA
ENSDARG00000059227	fabp1b.1	554095	fabp1b.1	156.13	3.98305	0.69404	5.73893	9.53e-09	1.6e-07	fatty acid binding protein 1b, tandem duplicate 1 [Source:NCBI gene	response to lipid
ENSDARG00000097235		NA	CT737162.2	49.418	3.97913	0.86692	4.58996	4.43e-06	4.07e-05		5.84292
ENSDARG00000099960	elovl1a	449816	elovl1a	949.052	3.97861	0.739007	5.38372	7.3e-08	1.01e-06	ELOVL fatty acid elongase 1a [Source:ZFIN	fatty acid elongation, saturated fatty acid, very long-chain fatty acid biosynthetic process, lipid metabolic process, fatty acid metabolic process, fatty acid biosynthetic process, sphingolipid biosynthetic process, fatty acid elongation, monounsaturated fatty acid, fatty acid elongation, polyunsaturated fatty acid, swim bladder development, unsaturated fatty acid biosynthetic process, long-chai…
ENSDARG00000097902	si:ch73-204p21.2	100148757	si:ch73-204p21.2	104.133	3.97843	0.739582	5.3793	7.48e-08	1.04e-06	si:ch73-204p21.2 [Source:ZFIN	biological_process
ENSDARG00000095832		NA	CU682777.2	380.844	3.97649	0.657104	6.05155	1.43e-09	2.88e-08		8.98731
ENSDARG00000089511	si:ch73-78o10.1	792389	si:ch73-78o10.1	17.1444	3.97116	0.97568	4.07015	4.7e-05	0.000335384	si:ch73-78o10.1 [Source:ZFIN	protein ubiquitination, Notch signaling pathway
ENSDARG00000028096	cldn23a	553515	cldn23a	849.603	3.96364	1.4995	2.6433	0.00821014	0.030032	claudin 23a [Source:ZFIN	NA
ENSDARG00000027966	ap1s3b	447897	ap1s3b	582.401	3.96159	0.654968	6.04853	1.46e-09	2.93e-08	adaptor related protein complex 1 subunit sigma 3b [Source:ZFIN	intracellular protein transport, vesicle-mediated transport, protein transport
ENSDARG00000071377	hsd11b1la	393293	hsd11b1la	253.147	3.96102	0.449563	8.81082	1.24e-18	1.46e-16	Danio rerio Hydroxysteroid 11-beta-dehydrogenase 1-like protein-like (LOC100006793), mRNA. [Source:RefSeq mRNA	oxidation-reduction process
ENSDARG00000079372	si:ch211-264f5.6	100319064	si:ch211-264f5.6	151.088	3.95626	0.393411	10.0563	8.62e-24	2.37e-21	si:ch211-264f5.6 [Source:ZFIN	NA
ENSDARG00000030980	csrp1b	791132	csrp1b	1970.03	3.95625	1.4287	2.76913	0.00562062	0.0218965	cysteine and glycine-rich protein 1b [Source:ZFIN	actin cytoskeleton organization, sarcomere organization, muscle tissue development
ENSDARG00000104329	si:ch73-281k2.5	100002182	si:ch73-281k2.5	829.378	3.95547	0.461692	8.56733	1.06e-17	1.09e-15	si:ch73-281k2.5 [Source:ZFIN	NA
ENSDARG00000057984	eps8l1a	503735	eps8l1a	28.3152	3.95041	0.928749	4.25347	2.1e-05	0.000164289	eps8 like 1a [Source:ZFIN	Rho protein signal transduction, regulation of Rho protein signal transduction, positive regulation of ruffle assembly
ENSDARG00000029305	baiap2l1a	387261	baiap2l1a	232.928	3.94066	0.508919	7.74321	9.69e-15	5.67e-13	BAR/IMD domain containing adaptor protein 2 like 1a [Source:ZFIN	plasma membrane organization, actin filament bundle assembly, positive regulation of actin filament polymerization, actin crosslink formation, positive regulation of actin cytoskeleton reorganization
ENSDARG00000053636	cracr2b	790936	cracr2b	1658.86	3.93408	0.706092	5.57163	2.52e-08	3.87e-07	calcium release activated channel regulator 2B [Source:NCBI gene	NA
ENSDARG00000092204	ms4a17a.5	447890	ms4a17a.5	18.5212	3.93266	0.960619	4.09388	4.24e-05	0.000305771	membrane-spanning 4-domains, subfamily A, member 17A.5 [Source:ZFIN	NA
ENSDARG00000020610	tnnt2a	58071	tnnt2a	5513.55	3.93188	0.632967	6.21183	5.24e-10	1.16e-08	troponin T type 2a (cardiac) [Source:ZFIN	regulation of muscle contraction, sarcomere organization, heart contraction, lymphoid lineage cell migration into thymus, heart development, pronephros development, hematopoietic stem cell differentiation, regulation of heart contraction, vasculature development, skeletal muscle contraction, muscle contraction, cardiac muscle contraction, blood circulation, blood vessel development, branching inv…
ENSDARG00000112889	rab38b	100007788	rab38b	30.0109	3.92587	1.33773	2.93473	0.00333838	0.0140581	RAB38b, member of RAS oncogene family [Source:ZFIN	vesicle-mediated transport, intracellular protein transport, Rab protein signal transduction, melanosome organization
ENSDARG00000094268	si:ch73-337l15.2	NA	si:ch73-337l15.2	13.34	3.92476	1.1306	3.4714	0.000517746	0.00281693	si:ch73-337l15.2 [Source:ZFIN	NA
ENSDARG00000054616	cldni	569084	cldni	2486.92	3.91898	0.475801	8.2366	1.77e-16	1.47e-14	claudin i [Source:ZFIN	NA
ENSDARG00000040045	cldn1	NA	cldn1	156.708	3.91391	0.593503	6.59459	4.26e-11	1.2e-09	claudin 1 [Source:ZFIN	NA
ENSDARG00000040298	apoa4b.1	322543	apoa4b.1	1884.22	3.90922	0.538917	7.25384	4.05e-13	1.68e-11	apolipoprotein A-IV b, tandem duplicate 1 [Source:ZFIN	lipid transport, lipoprotein metabolic process
ENSDARG00000092551	si:dkey-56e3.2	NA	si:dkey-56e3.2	4.91785	3.90901	1.58819	2.4613	0.0138434	0.0462902	si:dkey-56e3.2 [Source:ZFIN	NA
ENSDARG00000008880	usp28	567050	usp28	388.884	3.908	0.397048	9.84264	7.38e-23	1.84e-20	ubiquitin specific peptidase 28 [Source:ZFIN	protein deubiquitination, ubiquitin-dependent protein catabolic process, central nervous system morphogenesis
ENSDARG00000037425	s100a10a	449788	s100a10a	150.325	3.9079	0.842313	4.63949	3.49e-06	3.28e-05	S100 calcium binding protein A10a [Source:ZFIN	NA
ENSDARG00000095796	si:dkey-87o1.2	796684	si:dkey-87o1.2	169.942	3.90496	0.698463	5.59079	2.26e-08	3.5e-07	si:dkey-87o1.2 [Source:ZFIN	NA
ENSDARG00000087873	eevs	100003999	eevs	33.5207	3.90408	1.28188	3.0456	0.00232219	0.0102786	2-epi-5-epi-valiolone synthase [Source:ZFIN	NA
ENSDARG00000003632	zgc:172270	100136849	zgc:172270	32.0517	3.90357	0.766531	5.09251	3.53e-07	4.19e-06	zgc:172270 [Source:ZFIN	caveola assembly, cell differentiation, lipid transport
ENSDARG00000070835	tnnc2	58082	tnnc2	548.813	3.90322	0.517332	7.5449	4.53e-14	2.33e-12	troponin C type 2 (fast) [Source:ZFIN	skeletal muscle contraction, response to activity, regulation of muscle contraction
ENSDARG00000051805		NA	CU469568.1	36.6042	3.90124	0.777945	5.0148	5.31e-07	6.06e-06		6.77113
ENSDARG00000037267	zgc:158263	791197	zgc:158263	83.7431	3.90106	0.720301	5.41587	6.1e-08	8.59e-07	zgc:158263 [Source:ZFIN	phosphorylation
ENSDARG00000097841		NA	CR933730.1	7.71473	3.89972	1.21873	3.19982	0.00137515	0.00655989		3.74186
ENSDARG00000097951		NA	CU469568.4	5.29482	3.89803	1.47304	2.64624	0.00813921	0.0298212		3.05641
ENSDARG00000036776	aldh8a1	447801	aldh8a1	330.853	3.89801	0.530684	7.34526	2.05e-13	9.06e-12	aldehyde dehydrogenase 8 family, member A1 [Source:NCBI gene	oxidation-reduction process, liver development, L-kynurenine catabolic process
ENSDARG00000094850	si:dkey-88l16.5	NA	si:dkey-88l16.5	15.2538	3.897	0.843282	4.62123	3.81e-06	3.54e-05	si:dkey-88l16.5 [Source:ZFIN	NA
ENSDARG00000038639	elovl6l	100150288	elovl6l	119.165	3.8949	0.619221	6.29	3.17e-10	7.44e-09	ELOVL family member 6, elongation of long chain fatty acids like [Source:ZFIN	fatty acid elongation, saturated fatty acid, very long-chain fatty acid biosynthetic process, lipid metabolic process, fatty acid metabolic process, fatty acid biosynthetic process, sphingolipid biosynthetic process, fatty acid elongation, monounsaturated fatty acid, fatty acid elongation, polyunsaturated fatty acid, unsaturated fatty acid biosynthetic process, long-chain fatty-acyl-CoA biosynthe…
ENSDARG00000091235		NA	CABZ01015525.1	24.3791	3.89107	0.744812	5.22423	1.75e-07	2.24e-06		5.21168
ENSDARG00000102555	si:dkey-33i11.9	569467	si:dkey-33i11.9	360.576	3.88819	0.73773	5.27048	1.36e-07	1.77e-06	si:dkey-33i11.9 [Source:ZFIN	NA
ENSDARG00000068515	chs1	322468	chs1	16.1821	3.88768	1.54609	2.51452	0.0119196	0.0408163	chitin synthase 1 [Source:ZFIN	chitin biosynthetic process
ENSDARG00000038969	zgc:113142	503524	zgc:113142	146.363	3.88599	0.811857	4.78654	1.7e-06	1.72e-05	zgc:113142 [Source:ZFIN	oxidation-reduction process
ENSDARG00000069431	slc26a4	563818	slc26a4	30.741	3.88594	0.803774	4.83462	1.33e-06	1.39e-05	solute carrier family 26 member 4 [Source:ZFIN	transmembrane transport, sulfate transport, anion transmembrane transport, chloride transmembrane transport, bicarbonate transport, sulfate transmembrane transport, chloride transport, oxalate transport, response to salt stress, anion homeostasis
ENSDARG00000089418	si:dkey-164f24.2	566607	si:dkey-164f24.2	3963.29	3.88513	0.482701	8.04874	8.36e-16	6.12e-14	si:dkey-164f24.2 [Source:ZFIN	NA
ENSDARG00000104651	msx2a	573620	msx2a	30.7342	3.88405	0.761803	5.0985	3.42e-07	4.08e-06	muscle segment homeobox 2a [Source:NCBI gene	regulation of transcription, DNA-templated
ENSDARG00000056322	ldb3a	794339	ldb3a	1011.25	3.88023	0.444735	8.72481	2.67e-18	2.99e-16	LIM domain binding 3a [Source:ZFIN	heart development, actin cytoskeleton organization, locomotory behavior, muscle structure development, skeletal muscle tissue development, somitogenesis
ENSDARG00000042993	prss1	65223	prss1	4041.3	3.87804	1.35544	2.86109	0.00422192	0.0171947	serine protease 1 [Source:ZFIN	proteolysis
ENSDARG00000105641	si:ch211-98n17.5	560439	si:ch211-98n17.5	127.394	3.87731	0.563617	6.87934	6.01e-12	1.99e-10	si:ch211-98n17.5 [Source:ZFIN	NA
ENSDARG00000005485	ucmab	405870	ucmab	34.7545	3.8752	0.827729	4.68172	2.84e-06	2.73e-05	upper zone of growth plate and cartilage matrix associated b [Source:NCBI gene	regulation of osteoblast differentiation, embryonic skeletal system development
ENSDARG00000059247	tmem54a	393318	tmem54a	208.365	3.87383	0.50726	7.63677	2.23e-14	1.22e-12	transmembrane protein 54a [Source:ZFIN	biological_process
ENSDARG00000075016	apobb.2	100330435	apobb.2	139.169	3.87359	1.05435	3.67392	0.000238856	0.00143591	apolipoprotein Bb, tandem duplicate 2 [Source:ZFIN	lipid transport
ENSDARG00000056226	creb3l3a	553700	creb3l3a	109.463	3.86988	0.550177	7.03388	2.01e-12	7.36e-11	cAMP responsive element binding protein 3-like 3a [Source:NCBI gene	regulation of transcription, DNA-templated, positive regulation of transcription by RNA polymerase II, endoplasmic reticulum unfolded protein response
ENSDARG00000020866	apoa4b.2	570354	apoa4b.2	58.4133	3.86952	0.879966	4.39735	1.1e-05	9.18e-05	apolipoprotein A-IV b, tandem duplicate 2 [Source:ZFIN	lipid transport, lipoprotein metabolic process, lipid transport, lipoprotein metabolic process
ENSDARG00000055416	serpinb1	436926	serpinb1	703.134	3.8681	0.561587	6.8878	5.67e-12	1.9e-10	serpin peptidase inhibitor, clade B (ovalbumin), member 1 [Source:ZFIN	negative regulation of endopeptidase activity
ENSDARG00000105153	ifitm5	100005237	ifitm5	73.0906	3.86109	1.05464	3.66103	0.000251202	0.0015035	interferon induced transmembrane protein 5 [Source:ZFIN	NA
ENSDARG00000053232	itgb1b.1	566771	itgb1b.1	333.128	3.85595	0.489646	7.87496	3.41e-15	2.21e-13	integrin, beta 1b.1 [Source:ZFIN	cell adhesion, cell-matrix adhesion, integrin-mediated signaling pathway, cell migration, cell adhesion mediated by integrin
ENSDARG00000089582	si:dkey-265e15.2	560084	si:dkey-265e15.2	15.3402	3.85387	1.09336	3.52481	0.00042378	0.00236786	si:dkey-265e15.2 [Source:ZFIN	intracellular signal transduction, intracellular signal transduction
ENSDARG00000014324	sh2d5	541529	sh2d5	135.729	3.85273	0.595728	6.46727	9.98e-11	2.61e-09	SH2 domain containing 5 [Source:ZFIN	NA
ENSDARG00000052099	agxta	436603	agxta	1092.38	3.8482	0.500184	7.69356	1.43e-14	8.18e-13	alanine--glyoxylate and serine--pyruvate aminotransferase a [Source:ZFIN	glycine biosynthetic process, by transamination of glyoxylate
ENSDARG00000070844	gamt	796865	gamt	2139.97	3.84506	0.638291	6.02399	1.7e-09	3.37e-08	guanidinoacetate N-methyltransferase [Source:NCBI gene	methylation, creatine biosynthetic process
ENSDARG00000092123	si:dkey-20d21.12	556245	si:dkey-20d21.12	234.92	3.8415	0.545102	7.0473	1.82e-12	6.75e-11	si:dkey-20d21.12 [Source:ZFIN	NA
ENSDARG00000074528	unm_sa821	100334391	unm_sa821	245.646	3.82947	0.906089	4.22638	2.37e-05	0.000182504	un-named sa821 [Source:ZFIN	nucleoside metabolic process, purine ribonucleoside salvage, adenine salvage, guanine salvage, GMP salvage, IMP salvage, hypoxanthine metabolic process
ENSDARG00000098662	si:ch73-359m17.9	100000433	si:ch73-359m17.9	82.7603	3.82542	0.861907	4.43832	9.07e-06	7.79e-05	si:ch73-359m17.9 [Source:ZFIN	NA
ENSDARG00000020594	txlnba	563018	txlnba	448.844	3.82234	0.421667	9.06485	1.25e-19	1.74e-17	taxilin beta a [Source:ZFIN	NA
ENSDARG00000041339	zgc:92380	445086	zgc:92380	952.693	3.82191	0.550332	6.94474	3.79e-12	1.32e-10	zgc:92380 [Source:ZFIN	biological_process
ENSDARG00000079393	tmprss15	100148042	tmprss15	30.3045	3.82136	0.814998	4.68879	2.75e-06	2.66e-05	transmembrane serine protease 15 [Source:ZFIN	proteolysis, endocytosis
ENSDARG00000098663	fgf19	368245	fgf19	19.2283	3.81816	0.86325	4.423	9.73e-06	8.28e-05	fibroblast growth factor 19 [Source:ZFIN	fibroblast growth factor receptor signaling pathway, camera-type eye development, retina development in camera-type eye, neuron fate specification, brain development, retinal ganglion cell axon guidance, oligodendrocyte differentiation, positive regulation of neurogenesis, lens development in camera-type eye, positive regulation of cell population proliferation
ENSDARG00000009196	anxa3a	447893	anxa3a	59.0204	3.81781	0.62473	6.11113	9.89e-10	2.06e-08	annexin A3a [Source:ZFIN	phagocytosis, positive regulation of endothelial cell migration, negative regulation of catalytic activity, response to glucocorticoid
ENSDARG00000052405	pak6b	567874	pak6b	14.4264	3.81643	0.847051	4.50555	6.62e-06	5.85e-05	p21 protein (Cdc42/Rac)-activated kinase 6b [Source:ZFIN	regulation of mitotic cell cycle, signal transduction by protein phosphorylation, stress-activated protein kinase signaling cascade, activation of protein kinase activity, protein phosphorylation, phosphorylation
ENSDARG00000074393	sh3yl1	566522	sh3yl1	64.3553	3.81232	0.595243	6.40464	1.51e-10	3.79e-09	SH3 and SYLF domain containing 1 [Source:ZFIN	regulation of ruffle assembly
ENSDARG00000036084	itln2	100007792	itln2	9.63776	3.81122	1.11562	3.41623	0.000634937	0.00333542	intelectin 2 [Source:ZFIN	induction of bacterial agglutination, induction of bacterial agglutination
ENSDARG00000098011		NA	BX000438.2	19.3193	3.81118	1.24866	3.05222	0.00227156	0.0100925		3.55237
ENSDARG00000075517	si:ch211-120k19.1	563199	si:ch211-120k19.1	53.3675	3.81106	0.650228	5.86112	4.6e-09	8.32e-08	si:ch211-120k19.1 [Source:ZFIN	NA
ENSDARG00000097845	si:ch211-105j21.9	103911274	si:ch211-105j21.9	135.701	3.81067	0.600683	6.34389	2.24e-10	5.41e-09	si:ch211-105j21.9 [Source:ZFIN	NA
ENSDARG00000069498	phkg1b	554046	phkg1b	68.1386	3.81015	0.544495	6.9976	2.6e-12	9.32e-11	phosphorylase kinase, gamma 1b (muscle) [Source:ZFIN	protein phosphorylation, glycogen biosynthetic process, signal transduction in response to DNA damage, mitotic DNA damage checkpoint
ENSDARG00000093671		NA	BX001030.1	57.5865	3.80899	0.556445	6.84523	7.64e-12	2.46e-10		6.94756
ENSDARG00000071498	fhl1a	399646	fhl1a	2201.74	3.80587	0.504657	7.5415	4.65e-14	2.38e-12	four and a half LIM domains 1a [Source:ZFIN	locomotory behavior, cardiac muscle tissue development, skeletal muscle tissue development, muscle organ development, cardiac chamber morphogenesis, cardiac ventricle morphogenesis, cardiac atrium morphogenesis, skeletal muscle satellite cell differentiation, skeletal muscle cell differentiation
ENSDARG00000076548	si:dkey-266m15.5	799520	si:dkey-266m15.5	46.2651	3.80234	0.659129	5.76874	7.99e-09	1.37e-07	si:dkey-266m15.5 [Source:ZFIN	NA
ENSDARG00000103019	gstp2	553169	gstp2	38.408	3.79828	1.07767	3.52455	0.00042421	0.00236924	glutathione S-transferase pi 2 [Source:ZFIN	glutathione metabolic process, response to toxic substance
ENSDARG00000022698	lad1	558327	lad1	70.4632	3.79417	0.718395	5.28145	1.28e-07	1.69e-06	ladinin [Source:ZFIN	NA
ENSDARG00000102888	gpr39	791773	gpr39	611.098	3.79243	0.388177	9.76986	1.52e-22	3.54e-20	G protein-coupled receptor 39 [Source:ZFIN	G protein-coupled receptor signaling pathway, signal transduction
ENSDARG00000035944	sync	100034635	sync	243.881	3.78725	0.467049	8.10889	5.11e-16	3.85e-14	syncoilin, intermediate filament protein [Source:ZFIN	NA
ENSDARG00000013335	anxa6	353363	anxa6	160.22	3.78677	0.441245	8.58202	9.32e-18	9.7e-16	annexin A6 [Source:ZFIN	ion transmembrane transport, neural crest cell migration, mitochondrial calcium ion homeostasis, calcium ion transmembrane transport, regulation of muscle contraction, apoptotic signaling pathway, plasma membrane repair, growth plate cartilage chondrocyte differentiation, negative regulation of sequestering of calcium ion
ENSDARG00000037266	myoz2b	393828	myoz2b	239.375	3.76739	0.551687	6.82886	8.56e-12	2.72e-10	myozenin 2b [Source:ZFIN	NA
ENSDARG00000108649		100331984	GALNT3	17.5513	3.76489	0.729425	5.16144	2.45e-07	3.04e-06	UDP-N-acetyl-alpha-D-galactosamine:polypeptide N-acetylgalactosaminyltransferase 3 (GalNAc-T3) [Source:NCBI gene	protein glycosylation
ENSDARG00000038069	mgat3a	553676	mgat3a	32.7555	3.76455	0.706034	5.33197	9.72e-08	1.32e-06	beta-1,4-mannosyl-glycoprotein 4-beta-N-acetylglucosaminyltransferase a [Source:ZFIN	protein N-linked glycosylation, N-acetylglucosamine metabolic process
ENSDARG00000055172	si:ch211-256m1.8	795494	si:ch211-256m1.8	1013.32	3.76391	0.722347	5.21067	1.88e-07	2.39e-06	si:ch211-256m1.8 [Source:ZFIN	tRNA aminoacylation for protein translation, proteolysis, asparagine catabolic process via L-aspartate
ENSDARG00000030778		NA	BX323854.1	5.29971	3.75144	1.42558	2.63152	0.00850046	0.0309149		2.072
ENSDARG00000030872	cetp	492488	cetp	304.52	3.74887	0.443418	8.4545	2.8e-17	2.66e-15	cholesteryl ester transfer protein, plasma [Source:ZFIN	reverse cholesterol transport, lipid metabolic process, lipid transport, steroid metabolic process, cholesterol metabolic process, cholesterol homeostasis, triglyceride homeostasis, very-low-density lipoprotein particle remodeling, high-density lipoprotein particle remodeling, phospholipid transport, triglyceride metabolic process, cholesterol transport, triglyceride transport, low-density lipopr…
ENSDARG00000103929	ildr1a	393364	ildr1a	208.246	3.74858	0.438906	8.54073	1.33e-17	1.33e-15	immunoglobulin-like domain containing receptor 1a [Source:ZFIN	NA
ENSDARG00000089919	si:ch211-161h7.8	100000133	si:ch211-161h7.8	34.0711	3.74424	0.904787	4.13826	3.5e-05	0.000257708	si:ch211-161h7.8 [Source:ZFIN	NA
ENSDARG00000020031	cldn11a	436897	cldn11a	160.166	3.74012	0.651703	5.739	9.52e-09	1.6e-07	claudin 11a [Source:ZFIN	biological_process
ENSDARG00000092283	cxl34b.11	796252	cxl34b.11	143.242	3.73951	0.756873	4.94073	7.78e-07	8.5e-06	CX chemokine ligand 34b, duplicate 11 [Source:ZFIN	immune response, G protein-coupled receptor signaling pathway, inflammatory response, neutrophil chemotaxis, chemokine-mediated signaling pathway, monocyte chemotaxis, positive regulation of GTPase activity, lymphocyte chemotaxis, positive regulation of ERK1 and ERK2 cascade, cellular response to interferon-gamma, cellular response to interleukin-1, cellular response to tumor necrosis factor
ENSDARG00000041257	smtnl1	503743	smtnl1	152.046	3.73724	0.486261	7.68567	1.52e-14	8.64e-13	smoothelin-like 1 [Source:ZFIN	actin cytoskeleton organization
ENSDARG00000062892	foxe3	570855	foxe3	14.0774	3.73526	1.02911	3.62959	0.000283869	0.00166741	forkhead box E3 [Source:ZFIN	regulation of transcription, DNA-templated, regulation of transcription by RNA polymerase II, eye development, cell differentiation, anatomical structure morphogenesis, lens development in camera-type eye, lens morphogenesis in camera-type eye, aorta development, negative regulation of lens fiber cell differentiation
ENSDARG00000034211	capn2l	445091	capn2l	110.646	3.73429	0.597322	6.25172	4.06e-10	9.25e-09	calpain 2, (m/II) large subunit, like [Source:ZFIN	proteolysis, regulation of cytoskeleton organization
ENSDARG00000075433	myom2a	334269	myom2a	224.865	3.72505	0.68478	5.43978	5.33e-08	7.61e-07	myomesin 2a [Source:ZFIN	actin filament organization, muscle contraction, sarcomere organization, striated muscle contraction, skeletal muscle thin filament assembly, skeletal muscle myosin thick filament assembly, cardiac muscle fiber development, cardiac myofibril assembly, cardiac muscle tissue morphogenesis, striated muscle myosin thick filament assembly
ENSDARG00000058656	desma	30148	desma	685.403	3.72201	0.477978	7.78698	6.86e-15	4.12e-13	desmin a [Source:ZFIN	sarcomere organization, heart contraction, skeletal muscle organ development, locomotory behavior, skeletal muscle tissue development, myofibril assembly, muscle contraction, regulation of cardiac muscle contraction, regulation of cardiac muscle contraction by calcium ion signaling
ENSDARG00000036239	gatm	266799	gatm	1361.56	3.7217	0.365985	10.169	2.73e-24	8.41e-22	glycine amidinotransferase (L-arginine:glycine amidinotransferase) [Source:NCBI gene	NA
ENSDARG00000018566	flnca	100048921	flnca	424.77	3.71718	0.616791	6.02665	1.67e-09	3.32e-08	filamin C, gamma a (actin binding protein 280) [Source:ZFIN	locomotory behavior, muscle cell cellular homeostasis
ENSDARG00000059233	runx2b	405788	runx2b	112.451	3.71466	0.885311	4.19588	2.72e-05	0.000205891	RUNX family transcription factor 2b [Source:ZFIN	regulation of transcription, DNA-templated, regulation of transcription by RNA polymerase II, ossification, dorsal/ventral pattern formation, cartilage development, neuron differentiation, positive regulation of transcription, DNA-templated, regulation of cell differentiation, chondrocyte differentiation, hemopoiesis
ENSDARG00000091539	ptprjb.1	NA	ptprjb.1	55.3352	3.71356	0.99969	3.71472	0.000203433	0.00124905	protein tyrosine phosphatase receptor type Jb, tandem duplicate 1 [Source:ZFIN	protein dephosphorylation, dephosphorylation, peptidyl-tyrosine dephosphorylation, negative regulation of MAP kinase activity, artery morphogenesis
ENSDARG00000013721	g6pca.2	563180	g6pca.2	2301.83	3.7109	0.500344	7.4167	1.2e-13	5.58e-12	glucose-6-phosphatase a, catalytic subunit, tandem duplicate 2 [Source:ZFIN	dephosphorylation, gluconeogenesis, response to (R)-carnitine, glucose 6-phosphate metabolic process
ENSDARG00000067958	sh3gl1a	100005753	sh3gl1a	97.1941	3.70929	0.499344	7.42834	1.1e-13	5.15e-12	SH3-domain GRB2-like 1a [Source:ZFIN	NA
ENSDARG00000069464	cox7a1	767664	cox7a1	427.148	3.70419	0.745632	4.96785	6.77e-07	7.51e-06	cytochrome c oxidase subunit 7A1 [Source:ZFIN	electron transport chain, proton transmembrane transport, regulation of oxidative phosphorylation, mitochondrial respirasome assembly
ENSDARG00000097241		NA	BX120016.1	92.96	3.70077	1.04726	3.53377	0.000409681	0.0023045		5.45154
ENSDARG00000078696	synpo2lb	100001241	synpo2lb	1151.78	3.69944	0.447215	8.27216	1.32e-16	1.12e-14	synaptopodin 2-like b [Source:ZFIN	cardiac muscle tissue development, skeletal muscle tissue development, positive regulation of actin filament bundle assembly
ENSDARG00000099031	scn4ba	566069	scn4ba	136.353	3.69006	0.477182	7.73302	1.05e-14	6.07e-13	sodium channel, voltage-gated, type IV, beta a [Source:ZFIN	NA
ENSDARG00000051861	pkp3a	368397	pkp3a	300.71	3.68872	0.39295	9.38726	6.16e-21	1.1e-18	plakophilin 3a [Source:ZFIN	cell adhesion, cell-cell adhesion, cell-cell junction assembly
ENSDARG00000011521	upb1	322660	upb1	332.082	3.68868	0.468874	7.86711	3.63e-15	2.33e-13	ureidopropionase, beta [Source:ZFIN	nitrogen compound metabolic process, beta-alanine metabolic process, beta-alanine biosynthetic process via 3-ureidopropionate
ENSDARG00000104235	myo5c	562676	myo5c	20.5275	3.68229	0.955513	3.85373	0.000116332	0.000754132	myosin VC [Source:ZFIN	NA
ENSDARG00000103917	znf185	553349	znf185	394.431	3.68218	0.463347	7.94691	1.91e-15	1.29e-13	zinc finger protein 185 with LIM domain [Source:ZFIN	NA
ENSDARG00000044387	cldn2	562525	cldn2	183.999	3.68031	0.467641	7.86996	3.55e-15	2.29e-13	claudin 2 [Source:ZFIN	biological_process
ENSDARG00000024847	col5a2b	100006366	col5a2b	11.4423	3.6802	1.3225	2.78277	0.00538978	0.0211299	collagen, type V, alpha 2b [Source:ZFIN	extracellular matrix organization, skeletal system development, ossification, response to mechanical stimulus, collagen-activated tyrosine kinase receptor signaling pathway, blood vessel development, skin development
ENSDARG00000096454	ap1m2	403021	ap1m2	300.82	3.67992	0.48411	7.60143	2.93e-14	1.56e-12	adaptor related protein complex 1 subunit mu 2 [Source:ZFIN	intracellular protein transport, vesicle-mediated transport, animal organ morphogenesis, protein transport, kidney development, brain development, digestive tract development, post-Golgi vesicle-mediated transport
ENSDARG00000103117	tmprss4a	777630	tmprss4a	85.9027	3.67784	0.674139	5.4556	4.88e-08	7.04e-07	transmembrane serine protease 4a [Source:ZFIN	endocytosis, proteolysis
ENSDARG00000009133	myo1eb	393609	myo1eb	278.952	3.67293	0.403691	9.09838	9.17e-20	1.31e-17	myosin IEb [Source:ZFIN	glomerular filtration, glomerulus development
ENSDARG00000104267	postnb	337176	postnb	7582.66	3.66927	0.374757	9.79105	1.23e-22	2.9e-20	periostin, osteoblast specific factor b [Source:ZFIN	muscle attachment, cell adhesion, extracellular matrix organization
ENSDARG00000091073	alkal2a	NA	alkal2a	11.0232	3.66459	1.5052	2.43463	0.0149072	0.0491806	ALK and LTK ligand 2a [Source:ZFIN	positive regulation of ERK1 and ERK2 cascade, positive regulation of protein tyrosine kinase activity, iridophore differentiation, positive regulation of ERK5 cascade
ENSDARG00000002197	pygl	493916	pygl	1945.84	3.66191	0.505279	7.2473	4.25e-13	1.76e-11	phosphorylase, glycogen, liver [Source:ZFIN	carbohydrate metabolic process, glycogen catabolic process
ENSDARG00000092071	si:ch211-117n7.6	555902	si:ch211-117n7.6	97.3734	3.65838	0.477637	7.65933	1.87e-14	1.04e-12	si:ch211-117n7.6 [Source:ZFIN	NA
ENSDARG00000040374	tmem182a	503742	tmem182a	62.5972	3.65746	0.510603	7.16302	7.89e-13	3.09e-11	transmembrane protein 182a [Source:NCBI gene	NA
ENSDARG00000097118		NA	CU693494.2	78.1044	3.65558	1.10185	3.31768	0.000907684	0.00454509		6.02293
ENSDARG00000003193	rassf7b	368288	rassf7b	480.944	3.65361	0.52478	6.96218	3.35e-12	1.18e-10	Ras association domain family member 7b [Source:ZFIN	signal transduction, regulation of microtubule cytoskeleton organization
ENSDARG00000097541		NA	CU137680.1	8.30671	3.65043	1.04844	3.48179	0.000498073	0.00272305		4.07011
ENSDARG00000074749	abca12	NA	abca12	516.376	3.64983	0.744268	4.90392	9.39e-07	1.01e-05	ATP-binding cassette, sub-family A (ABC1), member 12 [Source:ZFIN	transmembrane transport, lipid transport, epidermis morphogenesis
ENSDARG00000031929	stard14	100001416	stard14	674.731	3.64675	0.616033	5.91973	3.22e-09	6.06e-08	START domain containing 14 [Source:ZFIN	NA
ENSDARG00000044059	lft2	30146	lft2	14.6862	3.64018	0.968522	3.75849	0.00017094	0.00106829	lefty2 [Source:ZFIN	positive regulation of pathway-restricted SMAD protein phosphorylation, BMP signaling pathway, SMAD protein signal transduction, multicellular organism development, mesoderm development, heart field specification
ENSDARG00000037558	asb12b	445507	asb12b	47.5847	3.63773	0.565249	6.43563	1.23e-10	3.17e-09	ankyrin repeat and SOCS box-containing 12b [Source:ZFIN	protein ubiquitination
ENSDARG00000056921	ankk1	100170831	ankk1	10.3693	3.63134	1.29641	2.80107	0.0050934	0.0201541	ankyrin repeat and kinase domain containing 1 [Source:ZFIN	protein phosphorylation, phosphorylation
ENSDARG00000076945	dsg2.1	560026	dsg2.1	239.644	3.62732	0.539532	6.72309	1.78e-11	5.36e-10	desmoglein 2, tandem duplicate 1 [Source:ZFIN	NA
ENSDARG00000067714	hspb3	568180	hspb3	5.87113	3.62691	1.30799	2.77288	0.00555621	0.0216807	heat shock protein, alpha-crystallin-related, b3 [Source:ZFIN	NA
ENSDARG00000007344	tcap	556258	tcap	193.999	3.61712	0.632813	5.71594	1.09e-08	1.81e-07	titin-cap (telethonin) [Source:ZFIN	muscle cell development, heart contraction, skeletal muscle contraction, cardiac muscle contraction, skeletal muscle thin filament assembly, skeletal muscle myosin thick filament assembly, cardiac muscle fiber development, cardiac myofibril assembly, cardiac muscle tissue morphogenesis, detection of muscle stretch, sarcomerogenesis, T-tubule organization
ENSDARG00000042552	cacna1sb	405791	cacna1sb	13.8274	3.61614	0.855049	4.22916	2.35e-05	0.000180638	calcium channel, voltage-dependent, L type, alpha 1S subunit, b [Source:ZFIN	transmembrane transport, ion transport, calcium ion transmembrane transport, regulation of ion transmembrane transport, calcium ion transport, calcium ion import
ENSDARG00000074002	slc6a11a	558960	slc6a11a	113.206	3.61579	0.467236	7.73868	1e-14	5.83e-13	solute carrier family 6 member 11a [Source:ZFIN	gamma-aminobutyric acid transport, transmembrane transport, neurotransmitter transport
ENSDARG00000003684	obsl1a	796577	obsl1a	194.347	3.61331	0.51397	7.03019	2.06e-12	7.54e-11	obscurin like cytoskeletal adaptor 1a [Source:ZFIN	NA
ENSDARG00000056247	bricd5	792755	bricd5	92.1098	3.61271	1.13421	3.18523	0.00144639	0.00684551	BRICHOS domain containing 5 [Source:ZFIN	regulation of cell population proliferation
ENSDARG00000042684	serpinc1	321545	serpinc1	1488.33	3.61255	0.395917	9.1245	7.21e-20	1.07e-17	serpin peptidase inhibitor, clade C (antithrombin), member 1 [Source:ZFIN	regulation of blood coagulation, regulation of blood coagulation, intrinsic pathway, negative regulation of endopeptidase activity, cellular response to estrogen stimulus
ENSDARG00000061444	ugt5c1	100415793	ugt5c1	15.4212	3.61169	0.793953	4.549	5.39e-06	4.87e-05	UDP glucuronosyltransferase 5 family, polypeptide C1 [Source:ZFIN	NA
ENSDARG00000019365	krt99	550250	krt99	55.9001	3.61152	1.03587	3.48645	0.000489479	0.00268116	keratin 99 [Source:ZFIN	biological_process
ENSDARG00000015662	pla2g12b	406739	pla2g12b	487.986	3.61112	0.427609	8.44491	3.04e-17	2.87e-15	phospholipase A2, group XIIB [Source:ZFIN	phospholipid metabolic process, arachidonic acid secretion, lipid catabolic process, cholesterol homeostasis, triglyceride homeostasis
ENSDARG00000040513	zgc:92313	436869	zgc:92313	285.267	3.61056	0.565369	6.3862	1.7e-10	4.19e-09	zgc:92313 [Source:ZFIN	proteolysis
ENSDARG00000045262	gsnb	336623	gsnb	288.024	3.60716	0.389036	9.27205	1.83e-20	3.01e-18	gelsolin b [Source:ZFIN	barbed-end actin filament capping, actin nucleation, actin filament severing
ENSDARG00000074771	ifngr1	571368	ifngr1	86.0381	3.60498	0.411822	8.75373	2.06e-18	2.39e-16	interferon gamma receptor 1 [Source:ZFIN	hemopoiesis, endothelial to hematopoietic transition, cytokine-mediated signaling pathway
ENSDARG00000061259	sost	100000500	sost	948.042	3.60158	0.289395	12.4452	1.49e-35	2.96e-32	sclerostin [Source:ZFIN	negative regulation of ossification
ENSDARG00000104181	tmsb1	798430	tmsb1	5975.16	3.59761	0.620626	5.79675	6.76e-09	1.18e-07	thymosin beta 1 [Source:ZFIN	actin filament organization, regulation of cell migration, sequestering of actin monomers
ENSDARG00000105460	si:ch73-54f23.4	101883725	si:ch73-54f23.4	23.4447	3.59357	0.568276	6.32365	2.55e-10	6.11e-09	si:ch73-54f23.4 [Source:ZFIN	NA
ENSDARG00000101814	lpar3	102216338	lpar3	171.698	3.59245	0.56011	6.41384	1.42e-10	3.59e-09	lysophosphatidic acid receptor 3 [Source:ZFIN	G protein-coupled receptor signaling pathway, signal transduction, Kupffer's vesicle development, erythrocyte differentiation, cilium assembly, determination of heart left/right asymmetry, determination of left/right symmetry, positive regulation of erythrocyte differentiation, regulation of calcium-mediated signaling
ENSDARG00000103981	bhlha9	323481	bhlha9	28.9513	3.58561	0.726815	4.93333	8.08e-07	8.81e-06	basic helix-loop-helix family, member a9 [Source:NCBI gene	NA
ENSDARG00000095615	si:dkeyp-86h10.3	NA	si:dkeyp-86h10.3	38.7381	3.58513	0.844089	4.24734	2.16e-05	0.000168444	si:dkeyp-86h10.3 [Source:ZFIN	NA
ENSDARG00000093501		NA	BX649448.3	7.07945	3.58273	1.38417	2.58837	0.00964327	0.0343618		2.91073
ENSDARG00000001804	zgc:112148	550424	zgc:112148	143.668	3.58127	0.958302	3.7371	0.000186154	0.00115198	zgc:112148 [Source:ZFIN	vesicle-mediated transport, protein secretion
ENSDARG00000068288	lamc2	567928	lamc2	42.1229	3.57159	0.935251	3.81886	0.000134069	0.000855832	laminin, gamma 2 [Source:ZFIN	animal organ morphogenesis, tissue development, motor neuron axon guidance, dendrite development
ENSDARG00000089936	selenow2b	378438	selenow2b	173.75	3.57102	0.771441	4.62903	3.67e-06	3.43e-05	selenoprotein W, 2b [Source:ZFIN	negative regulation of apoptotic process, positive regulation of filopodium assembly
ENSDARG00000037917	itga3a	407685	itga3a	184.38	3.56913	0.51557	6.92269	4.43e-12	1.52e-10	integrin, alpha 3a [Source:ZFIN	cell adhesion, integrin-mediated signaling pathway
ENSDARG00000094110		NA	AL954145.2	248.445	3.56175	0.407361	8.74347	2.26e-18	2.58e-16		8.42327
ENSDARG00000056065	mov10b.2	555950	mov10b.2	10.6593	3.56123	1.30459	2.72976	0.00633802	0.0242039	Moloney leukemia virus 10b, tandem duplicate 2 [Source:NCBI gene	posttranscriptional gene silencing by RNA, gene silencing by RNA, mRNA cleavage involved in gene silencing by miRNA
ENSDARG00000058285	cpt1b	449677	cpt1b	140.679	3.55999	0.582726	6.1092	1e-09	2.07e-08	carnitine palmitoyltransferase 1B (muscle) [Source:ZFIN	response to bacterium, fatty acid metabolic process, carnitine metabolic process, response to (R)-carnitine
ENSDARG00000114870		NA	CABZ01078594.1	27.9423	3.55991	0.710846	5.00799	5.5e-07	6.25e-06		5.06845
ENSDARG00000003219	bin2a	492780	bin2a	610.337	3.55925	0.57657	6.17315	6.69e-10	1.45e-08	bridging integrator 2a [Source:ZFIN	phagocytosis, engulfment, plasma membrane tubulation, podosome assembly
ENSDARG00000009470	hnf1a	266961	hnf1a	96.0136	3.55913	0.455037	7.82163	5.21e-15	3.23e-13	HNF1 homeobox a [Source:ZFIN	regulation of transcription by RNA polymerase II, positive regulation of transcription, DNA-templated, insulin secretion, liver development, pancreas development, endocrine pancreas development, type B pancreatic cell development
ENSDARG00000022295	hnf1bb	324283	hnf1bb	262.549	3.55848	0.464442	7.66183	1.83e-14	1.02e-12	HNF1 homeobox Bb [Source:NCBI gene	regulation of transcription by RNA polymerase II, positive regulation of transcription, DNA-templated, insulin secretion, liver development, pancreas development, multicellular organism development, anterior/posterior pattern specification involved in pronephros development
ENSDARG00000086266		798445	CR925773.1	4.15999	3.55812	1.29361	2.75054	0.00594977	0.0229844	caspase-3-like [Source:NCBI gene	proteolysis, apoptotic process
ENSDARG00000007358	cxcr3.1	654692	cxcr3.1	20.4377	3.55417	1.1659	3.04842	0.00230045	0.0101981	chemokine (C-X-C motif) receptor 3, tandem duplicate 1 [Source:ZFIN	G protein-coupled receptor signaling pathway, inflammatory response, chemotaxis, regulation of leukocyte migration, signal transduction, positive regulation of cytosolic calcium ion concentration, immune response, calcium-mediated signaling, cell chemotaxis, chemokine-mediated signaling pathway, positive regulation of cytosolic calcium ion concentration, immune response, calcium-mediated signalin…
ENSDARG00000000804	rassf6	751594	rassf6	185.342	3.55307	0.324891	10.9362	7.74e-28	4.36e-25	Ras association domain family member 6 [Source:ZFIN	regulation of apoptotic process, signal transduction
ENSDARG00000054060	pof1b	564098	pof1b	1055.62	3.55304	0.33891	10.4837	1.03e-25	4.09e-23	POF1B actin binding protein [Source:ZFIN	NA
ENSDARG00000079584	zgc:194930	557813	zgc:194930	132.87	3.54841	0.696154	5.09717	3.45e-07	4.1e-06	zgc:194930 [Source:ZFIN	biological_process
ENSDARG00000104686	hsf5	100004222	hsf5	19.0112	3.53864	1.06683	3.31695	0.000910049	0.00455605	heat shock transcription factor family member 5 [Source:NCBI gene	regulation of transcription, DNA-templated, regulation of transcription from RNA polymerase II promoter in response to stress, cellular response to heat, positive regulation of transcription from RNA polymerase II promoter in response to heat stress, spermatogenesis
ENSDARG00000010267	dpydb	405829	dpydb	1063.57	3.53839	0.515652	6.86196	6.79e-12	2.23e-10	dihydropyrimidine dehydrogenase b [Source:NCBI gene	oxidation-reduction process, beta-alanine biosynthetic process
ENSDARG00000014320	gucy2c	572052	gucy2c	45.9004	3.53319	0.668186	5.28774	1.24e-07	1.64e-06	guanylate cyclase 2C [Source:ZFIN	protein phosphorylation, intracellular signal transduction, cyclic nucleotide biosynthetic process, signal transduction, cGMP biosynthetic process, receptor guanylyl cyclase signaling pathway
ENSDARG00000038153	lgals2b	393486	lgals2b	740.626	3.53114	0.819179	4.31059	1.63e-05	0.000130591	lectin, galactoside-binding, soluble, 2b [Source:ZFIN	sprouting angiogenesis, vasculature development
ENSDARG00000004658	zgc:101810	493612	zgc:101810	198.851	3.52568	0.657811	5.35971	8.34e-08	1.14e-06	zgc:101810 [Source:ZFIN	Arp2/3 complex-mediated actin nucleation
ENSDARG00000110160		100151218	SBSPON	12.0067	3.52319	0.92554	3.80663	0.000140874	0.000895963	somatomedin B and thrombospondin type 1 domain containing [Source:NCBI gene	immune response
ENSDARG00000097504		100006868	CR626907.3	104.313	3.51957	1.26655	2.77887	0.00545475	0.0213491		2.87374
ENSDARG00000098037		100331996	CU927934.3	61.1923	3.51783	0.821687	4.28123	1.86e-05	0.000147159	uncharacterized LOC100331996 [Source:NCBI gene	NA
ENSDARG00000056026	tprg1	560596	tprg1	272.1	3.51715	0.533453	6.59317	4.31e-11	1.21e-09	tumor protein p63 regulated 1 [Source:ZFIN	NA
ENSDARG00000005616	bfb	30489	bfb	145.098	3.51686	0.446837	7.87058	3.53e-15	2.28e-13	complement component bfb [Source:ZFIN	NA
ENSDARG00000061520	b4galnt1a	558684	b4galnt1a	16.93	3.51669	1.07976	3.25692	0.00112626	0.00551379	beta-1,4-N-acetyl-galactosaminyl transferase 1a [Source:ZFIN	lipid glycosylation
ENSDARG00000089334	ednrba	30442	ednrba	40.5014	3.51442	0.946477	3.71316	0.000204688	0.00125557	endothelin receptor Ba [Source:ZFIN	G protein-coupled receptor signaling pathway, vasoconstriction, regulation of blood pressure, enteric nervous system development, signal transduction, developmental pigmentation, regulation of developmental pigmentation, iridophore differentiation, endothelin receptor signaling pathway
ENSDARG00000036457	cacng6a	100034580	cacng6a	11.2225	3.51439	1.15327	3.04733	0.00230886	0.0102248	calcium channel, voltage-dependent, gamma subunit 6a [Source:ZFIN	NA
ENSDARG00000105210	etf1a	563172	etf1a	26.7469	3.51281	1.33734	2.62671	0.00862136	0.0312668	eukaryotic translation termination factor 1a [Source:ZFIN	translational termination, cytoplasmic translational termination
ENSDARG00000067524	fut9b	492813	fut9b	47.1482	3.51249	0.608725	5.77025	7.92e-09	1.36e-07	fucosyltransferase 9b [Source:ZFIN	protein glycosylation, fucosylation
ENSDARG00000091013	si:dkey-84h14.2	NA	si:dkey-84h14.2	23.3628	3.50958	0.705095	4.97745	6.44e-07	7.2e-06	si:dkey-84h14.2 [Source:ZFIN	intracellular signal transduction
ENSDARG00000095891	si:ch73-30l9.1	798447	si:ch73-30l9.1	7.48453	3.5069	1.24809	2.80981	0.00495713	0.0197143	si:ch73-30l9.1 [Source:ZFIN	protein ubiquitination
ENSDARG00000000563	ttn.1	100001684	ttn.1	2057.14	3.50686	0.734315	4.77569	1.79e-06	1.81e-05	titin, tandem duplicate 1 [Source:ZFIN	protein phosphorylation, sarcomerogenesis, actin filament organization, muscle contraction, sarcomere organization, skeletal muscle tissue development, myofibril assembly, striated muscle contraction, skeletal muscle thin filament assembly, skeletal muscle myosin thick filament assembly, cardiac muscle fiber development, cardiac myofibril assembly, cardiac muscle tissue morphogenesis, striated mu…
ENSDARG00000089645	si:ch1073-406l10.2	100536977	si:ch1073-406l10.2	122.871	3.49077	0.623039	5.6028	2.11e-08	3.28e-07	si:ch1073-406l10.2 [Source:ZFIN	inflammatory response, regulation of lipid catabolic process
ENSDARG00000103878	anpepb	322533	anpepb	138.709	3.48644	0.724096	4.81488	1.47e-06	1.52e-05	alanyl (membrane) aminopeptidase b [Source:ZFIN	proteolysis, peptide catabolic process
ENSDARG00000046140	zgc:112038	553673	zgc:112038	8.349	3.48558	1.22057	2.85569	0.00429435	0.0174455	zgc:112038 [Source:ZFIN	proteolysis
ENSDARG00000089310	gc	436841	gc	226.676	3.47943	0.899156	3.86966	0.000108988	0.000711151	GC vitamin D binding protein [Source:ZFIN	vitamin transport, vitamin transmembrane transport
ENSDARG00000101240		100331330	CU651662.1	8.20297	3.47577	1.34223	2.58954	0.00961047	0.034259	leucine-rich repeat-containing protein 72-like [Source:NCBI gene	NA
ENSDARG00000089489	fam83e	561520	fam83e	66.848	3.46977	0.614893	5.64288	1.67e-08	2.66e-07	family with sequence similarity 83 member E [Source:ZFIN	NA
ENSDARG00000004396	b3gnt5b	791470	b3gnt5b	133.705	3.46588	0.440972	7.85963	3.85e-15	2.46e-13	UDP-GlcNAc:betaGal beta-1,3-N-acetylglucosaminyltransferase 5b [Source:NCBI gene	protein glycosylation
ENSDARG00000055439	adamtsl7	556634	adamtsl7	109.717	3.46476	0.62702	5.52575	3.28e-08	4.89e-07	ADAMTS-like 7 [Source:ZFIN	proteolysis
ENSDARG00000099014	fxyd1	503884	fxyd1	4162.57	3.46298	0.595116	5.819	5.92e-09	1.05e-07	FXYD domain containing ion transport regulator 1 (phospholemman) [Source:ZFIN	regulation of ion transport, ion transport, regulation of sodium ion transmembrane transporter activity
ENSDARG00000076861	tmem79b	100330782	tmem79b	56.8866	3.46171	0.472302	7.32943	2.31e-13	1e-11	transmembrane protein 79b [Source:ZFIN	regulated exocytosis
ENSDARG00000023963	tpm4a	406437	tpm4a	20821.5	3.45856	0.366517	9.4363	3.86e-21	7.3e-19	tropomyosin 4a [Source:ZFIN	heart contraction, actin filament organization, cardiac myofibril assembly, muscle contraction, cardiac muscle contraction
ENSDARG00000040717	macc1	558777	macc1	280.754	3.45338	0.464454	7.43536	1.04e-13	4.91e-12	MET transcriptional regulator MACC1 [Source:ZFIN	embryonic cranial skeleton morphogenesis
ENSDARG00000076710	si:dkey-42l23.7	100537110	si:dkey-42l23.7	5.0554	3.45305	1.36142	2.53637	0.0112009	0.038781	si:dkey-42l23.7 [Source:ZFIN	G protein-coupled receptor signaling pathway, inflammatory response, positive regulation of cytosolic calcium ion concentration, phospholipase C-activating G protein-coupled receptor signaling pathway, complement receptor mediated signaling pathway
ENSDARG00000057687	sbk3	100003100	sbk3	57.9403	3.45244	0.653634	5.28191	1.28e-07	1.68e-06	SH3 domain binding kinase family, member 3 [Source:ZFIN	protein phosphorylation, regulation of mitotic cell cycle, MAPK cascade, signal transduction by protein phosphorylation, stress-activated protein kinase signaling cascade, activation of protein kinase activity, activation of MAPK activity
ENSDARG00000091253	smyd1b	569027	smyd1b	787.195	3.45099	0.366039	9.42794	4.18e-21	7.79e-19	SET and MYND domain containing 1b [Source:ZFIN	sarcomere organization, sarcomerogenesis, heart contraction, methylation, myofibril assembly, skeletal muscle thin filament assembly, skeletal myofibril assembly, histone lysine methylation, histone H3-K4 methylation, skeletal muscle myosin thick filament assembly, cardiac muscle myosin thick filament assembly
ENSDARG00000102241	zgc:136410	449685	zgc:136410	56.5149	3.44032	0.726823	4.73337	2.21e-06	2.18e-05	zgc:136410 [Source:ZFIN	biological_process
ENSDARG00000104973	wnt5a	568191	wnt5a	160.796	3.43936	0.739387	4.65164	3.29e-06	3.11e-05	wingless-type MMTV integration site family, member 5a [Source:ZFIN	Wnt signaling pathway, multicellular organism development, pronephros development, cell fate commitment, neuron differentiation
ENSDARG00000076361		100333855	CABZ01039859.1	16.7867	3.43639	1.04527	3.28758	0.00101052	0.00501351	beta-1,4 N-acetylgalactosaminyltransferase 2-like [Source:NCBI gene	lipid glycosylation
ENSDARG00000097285	si:ch211-147g22.5	100004744	ANPEP	176.44	3.43606	0.46422	7.40179	1.34e-13	6.17e-12	si:ch211-147g22.5 [Source:ZFIN	proteolysis, peptide catabolic process
ENSDARG00000116617	spaca4l	100334363	spaca4l	1094.17	3.43478	0.440977	7.78903	6.75e-15	4.08e-13	sperm acrosome associated 4 like [Source:ZFIN	spermatid development
ENSDARG00000051940	ugt2a4	553952	ugt2a4	504.129	3.43262	0.402704	8.52392	1.54e-17	1.51e-15	UDP glucuronosyltransferase 2 family, polypeptide A4 [Source:ZFIN	NA
ENSDARG00000016412	agt	322485	agt	437.933	3.43153	0.524205	6.54615	5.9e-11	1.61e-09	angiotensinogen [Source:ZFIN	regulation of systemic arterial blood pressure by renin-angiotensin, negative regulation of endopeptidase activity
ENSDARG00000056767	itgb3a	564266	itgb3a	12.6176	3.42913	1.02051	3.36023	0.000778779	0.0039718	integrin beta 3a [Source:ZFIN	cell adhesion, integrin-mediated signaling pathway, platelet aggregation, cell migration, cell-matrix adhesion, cell adhesion mediated by integrin
ENSDARG00000039064	st3gal7	554166	st3gal7	362.956	3.42541	0.500178	6.84839	7.47e-12	2.41e-10	ST3 beta-galactoside alpha-2,3-sialyltransferase 7 [Source:ZFIN	protein glycosylation, sialylation
ENSDARG00000041051	mid1ip1a	30600	mid1ip1a	137.377	3.41338	0.665123	5.13196	2.87e-07	3.5e-06	MID1 interacting protein 1a [Source:NCBI gene	regulation of lipid biosynthetic process
ENSDARG00000017441	mylz3	58143	mylz3	385.439	3.40835	0.598379	5.69597	1.23e-08	2.01e-07	myosin, light polypeptide 3, skeletal muscle [Source:ZFIN	NA
ENSDARG00000002634	b4galt1	NA	b4galt1	40.1082	3.40522	0.669155	5.08884	3.6e-07	4.26e-06	UDP-Gal:betaGlcNAc beta 1,4- galactosyltransferase, polypeptide 1 [Source:ZFIN	carbohydrate metabolic process, notochord morphogenesis, cell migration involved in gastrulation
ENSDARG00000062788	irg1l	562007	irg1l	93.6008	3.40388	0.97206	3.50172	0.000462259	0.00255185	immunoresponsive gene 1, like [Source:ZFIN	response to bacterium, defense response, inflammatory response to wounding
ENSDARG00000054786	faah2b	768298	faah2b	40.9201	3.40057	0.810788	4.19416	2.74e-05	0.000207088	fatty acid amide hydrolase 2b [Source:NCBI gene	NA
ENSDARG00000071560	dlx4b	30581	dlx4b	265.82	3.39786	0.561703	6.04922	1.46e-09	2.92e-08	distal-less homeobox 4b [Source:NCBI gene	regulation of transcription, DNA-templated, camera-type eye development, negative regulation of transcription by RNA polymerase II, positive regulation of transcription by RNA polymerase II, regulation of transcription by RNA polymerase II, multicellular organism development, cell differentiation, embryonic viscerocranium morphogenesis, otic placode formation, inner ear receptor cell development,…
ENSDARG00000040466	vil1	393207	vil1	1098.94	3.39778	0.66959	5.07441	3.89e-07	4.56e-06	villin 1 [Source:ZFIN	actin nucleation, actin filament severing, actin filament capping, cytoskeleton organization
ENSDARG00000044167	padi2	386792	padi2	1003.11	3.39183	0.325043	10.435	1.72e-25	6.53e-23	peptidyl arginine deiminase, type II [Source:ZFIN	protein citrullination, vasculature development, histone citrullination
ENSDARG00000056873	and3	561047	and3	999.784	3.39033	0.601701	5.63458	1.75e-08	2.78e-07	actinodin3 [Source:ZFIN	NA
ENSDARG00000103308	mst1	259260	mst1	350.827	3.38914	0.399558	8.48223	2.21e-17	2.12e-15	macrophage stimulating 1 [Source:ZFIN	proteolysis, bone mineralization, inflammatory response
ENSDARG00000069476	spint2	562009	spint2	459.883	3.38894	0.444795	7.6191	2.55e-14	1.38e-12	serine peptidase inhibitor, Kunitz type, 2 [Source:ZFIN	negative regulation of endopeptidase activity
ENSDARG00000068409	vgll4l	562092	vgll4l	245.859	3.3871	0.368575	9.18973	3.94e-20	6.07e-18	vestigial like 4 like [Source:ZFIN	regulation of transcription, DNA-templated, negative regulation of transcription, DNA-templated, embryonic cranial skeleton morphogenesis
ENSDARG00000043242	si:dkey-222f2.1	568321	si:dkey-222f2.1	52.444	3.38635	0.650197	5.20818	1.91e-07	2.42e-06	si:dkey-222f2.1 [Source:ZFIN	NA
ENSDARG00000010294	fmodb	797559	fmodb	84.7139	3.38459	0.597912	5.66068	1.51e-08	2.42e-07	fibromodulin b [Source:ZFIN	NA
ENSDARG00000067848	nmrk2	447879	nmrk2	367.683	3.3746	0.532654	6.33545	2.37e-10	5.7e-09	nicotinamide riboside kinase 2 [Source:ZFIN	phosphorylation
ENSDARG00000061749	htr3b	NA	htr3b	19.5896	3.37451	1.25931	2.67965	0.00737	0.0274433	5-hydroxytryptamine (serotonin) receptor 3B [Source:ZFIN	ion transport, ion transmembrane transport, signal transduction, chemical synaptic transmission, regulation of membrane potential, nervous system process
ENSDARG00000030650	r3hdml	561976	r3hdml	16.742	3.37192	1.00622	3.35109	0.000804946	0.00408755	R3H domain containing-like [Source:ZFIN	NA
ENSDARG00000008203	pax1a	564359	pax1a	15.5418	3.37078	1.07225	3.14364	0.0016686	0.00774572	paired box 1a [Source:ZFIN	regulation of transcription, DNA-templated, multicellular organism development
ENSDARG00000069095	gls2a	100006303	gls2a	53.4514	3.37058	0.974947	3.4572	0.000545825	0.00294802	glutaminase 2a (liver, mitochondrial) [Source:ZFIN	glutamine metabolic process, glutamate biosynthetic process, glutamine catabolic process
ENSDARG00000024602	zgc:162964	560569	zgc:162964	106.048	3.36923	0.450057	7.48622	7.09e-14	3.5e-12	zgc:162964 [Source:ZFIN	NA
ENSDARG00000058605	vsig10	100005564	vsig10	174.053	3.36872	0.44868	7.50807	6e-14	3.01e-12	V-set and immunoglobulin domain containing 10 [Source:NCBI gene	NA
ENSDARG00000079133	si:dkey-10c21.1	100001066	si:dkey-10c21.1	25.2855	3.36625	0.865142	3.89097	9.98e-05	0.000659289	si:dkey-10c21.1 [Source:ZFIN	regulation of apoptotic process
ENSDARG00000102332	spint1a	406426	spint1a	1549.55	3.36565	0.487611	6.90232	5.12e-12	1.74e-10	serine peptidase inhibitor, Kunitz type 1 a [Source:ZFIN	negative regulation of endopeptidase activity, epidermis development, collagen fibril organization, neutrophil chemotaxis, epithelium development
ENSDARG00000060350	apoda.2	100148022	apoda.2	2283.19	3.36308	1.25209	2.68597	0.00723187	0.0270183	apolipoprotein Da, duplicate 2 [Source:ZFIN	lipid transport, aging, lipid metabolic process, response to reactive oxygen species
ENSDARG00000104992	epgn	100005297	epgn	225.404	3.36066	0.570422	5.89154	3.83e-09	7.06e-08	epithelial mitogen homolog (mouse) [Source:ZFIN	positive regulation of cell population proliferation, epidermal growth factor receptor signaling pathway
ENSDARG00000063621	aadac	100148912	aadac	21.0522	3.3516	0.705875	4.74814	2.05e-06	2.05e-05	arylacetamide deacetylase [Source:ZFIN	catabolic process
ENSDARG00000031848	pparg	557037	pparg	45.081	3.34687	0.517179	6.4714	9.71e-11	2.55e-09	peroxisome proliferator-activated receptor gamma [Source:ZFIN	regulation of transcription, DNA-templated, negative regulation of transcription by RNA polymerase II, multicellular organism development, positive regulation of transcription by RNA polymerase II, rhythmic process, negative regulation of transcription, DNA-templated, cell differentiation, fatty acid metabolic process, hormone-mediated signaling pathway, regulation of lipid metabolic process, int…
ENSDARG00000104795	cxcl8a	100002946	cxcl8a	1006.75	3.34634	0.975729	3.42958	0.000604526	0.00320164	chemokine (C-X-C motif) ligand 8a [Source:ZFIN	immune response, chemotaxis, defense response, neutrophil chemotaxis, neutrophil activation, inflammatory response, leukocyte chemotaxis, hematopoietic progenitor cell differentiation, antimicrobial humoral immune response mediated by antimicrobial peptide, chemokine-mediated signaling pathway, cellular response to lipopolysaccharide, vasculogenesis, angiogenesis, leukocyte migration involved in …
ENSDARG00000101986	irf6	393570	irf6	524.153	3.34483	0.345259	9.68788	3.4e-22	7.48e-20	interferon regulatory factor 6 [Source:ZFIN	regulation of transcription, DNA-templated, regulation of transcription by RNA polymerase II, epithelium development, embryonic neurocranium morphogenesis, immune system process
ENSDARG00000043796	ms4a17a.7	550409	ms4a17a.7	73.7272	3.34429	0.55224	6.05586	1.4e-09	2.82e-08	membrane-spanning 4-domains, subfamily A, member 17A.7 [Source:ZFIN	NA
ENSDARG00000053684	aldob	321664	aldob	4377.69	3.33369	0.424076	7.86106	3.81e-15	2.44e-13	aldolase b, fructose-bisphosphate [Source:NCBI gene	glycolytic process, fructose 1,6-bisphosphate metabolic process
ENSDARG00000114572	asb18	792746	asb18	21.8284	3.33303	0.932896	3.57278	0.000353211	0.0020202	ankyrin repeat and SOCS box containing 18 [Source:ZFIN	intracellular signal transduction
ENSDARG00000095111	si:dkey-192k22.2	NA	si:dkey-192k22.2	9.82143	3.33242	1.31111	2.54169	0.0110319	0.0383445	si:dkey-192k22.2 [Source:ZFIN	NA
ENSDARG00000094760	si:dkey-125i10.3	567654	si:dkey-125i10.3	140.607	3.3316	0.635221	5.24479	1.56e-07	2.02e-06	si:dkey-125i10.3 [Source:ZFIN	NA
ENSDARG00000068465	zgc:136254	678590	zgc:136254	10.9492	3.33041	1.30826	2.54567	0.0109067	0.038001	zgc:136254 [Source:ZFIN	NA
ENSDARG00000056203	si:ch211-201h21.5	555526	si:ch211-201h21.5	170.528	3.32764	0.607128	5.48095	4.23e-08	6.17e-07	si:ch211-201h21.5 [Source:ZFIN	NA
ENSDARG00000101655	sstr5	406588	sstr5	96.6319	3.32733	0.55616	5.98269	2.19e-09	4.25e-08	somatostatin receptor 5 [Source:ZFIN	G protein-coupled receptor signaling pathway, signal transduction, neuropeptide signaling pathway, somatostatin signaling pathway
ENSDARG00000035555	gbgt1l3	447881	gbgt1l3	18.4681	3.32707	1.07442	3.09663	0.00195735	0.00887922	globoside alpha-1,3-N-acetylgalactosaminyltransferase 1, like 3 [Source:ZFIN	carbohydrate metabolic process, lipid glycosylation, carbohydrate metabolic process, lipid glycosylation
ENSDARG00000095388		100536104	BX323590.3	37.8708	3.32248	0.630701	5.26791	1.38e-07	1.8e-06	uncharacterized LOC100536104 [Source:NCBI gene	NA
ENSDARG00000093796	itln2	565204	itln2	16.2941	3.32099	1.25356	2.64924	0.00806734	0.0296184	intelectin 2 [Source:ZFIN	induction of bacterial agglutination, induction of bacterial agglutination
ENSDARG00000012388	cox4i1l	402880	cox4i1l	231.043	3.3189	0.643507	5.15752	2.5e-07	3.09e-06	cytochrome c oxidase subunit 4I1, like [Source:ZFIN	proton transmembrane transport, mitochondrial electron transport, cytochrome c to oxygen
ENSDARG00000002764	miox	571850	miox	119.158	3.30917	0.582415	5.68181	1.33e-08	2.17e-07	myo-inositol oxygenase [Source:NCBI gene	oxidation-reduction process, inositol catabolic process
ENSDARG00000068114	f11r.2	100005566	f11r.2	139.312	3.30701	0.591983	5.58633	2.32e-08	3.58e-07	F11 receptor, tandem duplicate 2 [Source:ZFIN	cell adhesion, intestinal absorption, establishment of endothelial intestinal barrier, regulation of membrane permeability
ENSDARG00000011956	dlx4a	30561	dlx4a	569.999	3.30599	0.793958	4.16394	3.13e-05	0.00023366	distal-less homeobox 4a [Source:NCBI gene	regulation of transcription, DNA-templated, negative regulation of transcription by RNA polymerase II, positive regulation of transcription by RNA polymerase II, regulation of transcription by RNA polymerase II, multicellular organism development, cell differentiation
ENSDARG00000019808	evpla	373136	evpla	295.503	3.30392	0.465304	7.10056	1.24e-12	4.7e-11	envoplakin a [Source:ZFIN	epidermis development, wound healing, intermediate filament cytoskeleton organization
ENSDARG00000013422	slc8a1a	553489	slc8a1a	773.547	3.29882	0.573107	5.75602	8.61e-09	1.46e-07	solute carrier family 8 member 1a [Source:ZFIN	transmembrane transport, cell communication, calcium ion transport, sodium ion transmembrane transport, sarcomere organization, regulation of heart contraction, cellular calcium ion homeostasis
ENSDARG00000040910	ildr1b	447904	ildr1b	433.435	3.29852	0.397237	8.30365	1.01e-16	8.89e-15	immunoglobulin-like domain containing receptor 1b [Source:ZFIN	posterior lateral line development, posterior lateral line neuromast deposition, semicircular canal development
ENSDARG00000031164	tuba8l2	393664	tuba8l2	1940.29	3.29692	0.414829	7.94767	1.9e-15	1.29e-13	tubulin, alpha 8 like 2 [Source:ZFIN	microtubule-based process, mitotic cell cycle, microtubule cytoskeleton organization
ENSDARG00000090140	tmem196b	100330359	tmem196b	23.3619	3.29547	1.15425	2.85507	0.00430272	0.0174767	transmembrane protein 196b [Source:ZFIN	NA
ENSDARG00000035663	zgc:103438	450015	zgc:103438	57.4481	3.29189	0.625248	5.26493	1.4e-07	1.83e-06	zgc:103438 [Source:ZFIN	proteolysis involved in cellular protein catabolic process
ENSDARG00000019316	fer1l6	100535460	fer1l6	12.0757	3.29165	1.2179	2.70272	0.0068775	0.0258672	fer-1 like family member 6 [Source:ZFIN	cardiac muscle tissue development, skeletal muscle tissue development, plasma membrane organization
ENSDARG00000022767	apobb.1	321166	apobb.1	559.035	3.29152	0.693126	4.74881	2.05e-06	2.04e-05	apolipoprotein Bb, tandem duplicate 1 [Source:ZFIN	lipid transport, cellular response to xenobiotic stimulus
ENSDARG00000045580	lum	415149	lum	803.875	3.29149	0.376279	8.74746	2.18e-18	2.51e-16	lumican [Source:ZFIN	visual perception, collagen fibril organization, embryonic camera-type eye morphogenesis
ENSDARG00000039806	tbxtb	100004296	tbxtb	14.6793	3.28979	1.22575	2.68389	0.00727705	0.0271479	T-box transcription factor Tb [Source:ZFIN	regulation of transcription, DNA-templated, negative regulation of transcription by RNA polymerase II, positive regulation of transcription by RNA polymerase II, somitogenesis, cell fate specification, mesoderm formation, heart morphogenesis
ENSDARG00000008553	zgc:136872	678524	zgc:136872	76.5993	3.2847	0.794242	4.13564	3.54e-05	0.000260203	zgc:136872 [Source:ZFIN	proteolysis
ENSDARG00000097746	si:rp71-77l1.1	569583	si:rp71-77l1.1	121.901	3.2828	0.548919	5.98048	2.22e-09	4.3e-08	si:rp71-77l1.1 [Source:ZFIN	NA
ENSDARG00000035694	stm	386700	stm	3618.44	3.27834	0.636482	5.15072	2.59e-07	3.19e-06	starmaker [Source:NCBI gene	otic placode formation, detection of gravity
ENSDARG00000042180	foxl2a	692279	foxl2a	24.329	3.2721	0.817498	4.00258	6.27e-05	0.000434672	forkhead box L2a [Source:ZFIN	regulation of transcription, DNA-templated, regulation of transcription by RNA polymerase II, cell differentiation, anatomical structure morphogenesis, maintenance of animal organ identity
ENSDARG00000076981	zgc:198329	557409	zgc:198329	61.353	3.26413	0.757735	4.30775	1.65e-05	0.000132113	zgc:198329 [Source:ZFIN	NA
ENSDARG00000105644	zgc:172079	563398	zgc:172079	322.017	3.25997	0.78634	4.14575	3.39e-05	0.000250483	zgc:172079 [Source:ZFIN	positive regulation of Rho protein signal transduction, positive regulation of cytosolic calcium ion concentration involved in phospholipase C-activating G protein-coupled signaling pathway, positive regulation of Rho protein signal transduction, positive regulation of cytosolic calcium ion concentration involved in phospholipase C-activating G protein-coupled signaling pathway, G protein-coupled…
ENSDARG00000069555		NA	CR388165.1	8.08571	3.25872	1.07645	3.0273	0.00246749	0.0108219		3.65442
ENSDARG00000032932	cnksr1	402957	cnksr1	69.7146	3.25522	0.53736	6.05781	1.38e-09	2.79e-08	connector enhancer of kinase suppressor of Ras 1 [Source:ZFIN	phosphorylation
ENSDARG00000075441	vwa2	567428	vwa2	83.4504	3.25501	0.609153	5.3435	9.12e-08	1.24e-06	von Willebrand factor A domain containing 2 [Source:ZFIN	growth plate cartilage chondrocyte morphogenesis, epithelial structure maintenance
ENSDARG00000079255	zgc:174935	796019	zgc:174935	66.2277	3.25127	0.540699	6.01309	1.82e-09	3.58e-08	zgc:174935 [Source:ZFIN	biological_process
ENSDARG00000062478	ackr3a	100000764	ackr3a	82.295	3.25015	0.724056	4.48882	7.16e-06	6.29e-05	atypical chemokine receptor 3a [Source:ZFIN	G protein-coupled receptor signaling pathway, chemotaxis, angiogenesis, vasculogenesis, signal transduction, positive regulation of cytosolic calcium ion concentration, immune response, posterior lateral line neuromast primordium migration, calcium-mediated signaling, cell chemotaxis, chemokine-mediated signaling pathway
ENSDARG00000069027	admb	570100	admb	163.533	3.24974	0.722827	4.49588	6.93e-06	6.11e-05	adrenomedullin b [Source:ZFIN	signal transduction
ENSDARG00000017489	ifi45	403118	ifi45	54.8103	3.24956	0.819622	3.96471	7.35e-05	0.0005003	interferon alpha inducible protein 45 [Source:ZFIN	biological_process, apoptotic signaling pathway
ENSDARG00000018757	klf5l	562670	klf5l	636.178	3.24228	0.399553	8.11477	4.87e-16	3.7e-14	Kruppel-like factor 5 like [Source:ZFIN	regulation of transcription by RNA polymerase II
ENSDARG00000029894	slc2a15a	394245	slc2a15a	93.0408	3.24017	0.730827	4.43356	9.27e-06	7.93e-05	solute carrier family 2 member 15a [Source:ZFIN	transmembrane transport
ENSDARG00000042231	stx11b.2	100005065	stx11b.2	12.6324	3.23812	0.877948	3.68829	0.000225769	0.00136803	syntaxin 11b, tandem duplicate 2 [Source:ZFIN	vesicle-mediated transport, intracellular protein transport, vesicle fusion, vesicle docking, exocytosis, synaptic vesicle fusion to presynaptic active zone membrane
ENSDARG00000086933	tnni3k	799621	tnni3k	24.3776	3.23761	0.730312	4.43319	9.28e-06	7.94e-05	TNNI3 interacting kinase [Source:ZFIN	protein phosphorylation
ENSDARG00000053448	si:ch211-251f6.6	794692	si:ch211-251f6.6	120.104	3.23453	0.773541	4.18145	2.9e-05	0.000217936	si:ch211-251f6.6 [Source:ZFIN	NA
ENSDARG00000026979	krt1-c5	767716	krt1-c5	38.4126	3.23445	0.938839	3.44516	0.000570723	0.00305763	keratin, type 1, gene c5 [Source:ZFIN	NA
ENSDARG00000053500	cbsa	550524	cbsa	621.158	3.2299	0.353942	9.12551	7.14e-20	1.06e-17	cystathionine beta-synthase a [Source:ZFIN	cysteine biosynthetic process from serine, cysteine biosynthetic process via cystathionine, cellular amino acid biosynthetic process, homocysteine metabolic process, cysteine biosynthetic process, transsulfuration, hydrogen sulfide biosynthetic process
ENSDARG00000043182	hhla2a.1	541514	hhla2a.1	370.205	3.22878	0.395442	8.16499	3.21e-16	2.52e-14	HERV-H LTR-associating 2a, tandem duplicate 1 [Source:ZFIN	signal transduction, cell surface receptor signaling pathway, immune response, cellular response to lipopolysaccharide, T cell costimulation, positive regulation of T cell proliferation, negative regulation of T cell proliferation
ENSDARG00000115545	clec19a	570145	clec19a	167.653	3.22784	0.380777	8.477	2.31e-17	2.21e-15	C-type lectin domain containing 19A [Source:ZFIN	biological_process
ENSDARG00000093684	tmem238a	100034506	tmem238a	246.856	3.22691	0.626029	5.15457	2.54e-07	3.14e-06	transmembrane protein 238a [Source:ZFIN	NA
ENSDARG00000069439	ptgdsa	555483	ptgdsa	135.853	3.22542	0.526456	6.12667	8.97e-10	1.88e-08	prostaglandin D2 synthase a [Source:ZFIN	NA
ENSDARG00000012341	capn9	445107	capn9	145.097	3.22404	0.588647	5.47704	4.33e-08	6.3e-07	calpain 9 [Source:ZFIN	proteolysis, digestion
ENSDARG00000021184	rbfox1l	407613	rbfox1l	1883.95	3.22396	0.417647	7.71935	1.17e-14	6.74e-13	RNA binding fox-1 homolog 1, like [Source:NCBI gene	regulation of RNA splicing, skeletal muscle fiber development, regulation of alternative mRNA splicing, via spliceosome, nervous system development, mRNA processing, RNA splicing, heart process, cardiac muscle fiber development
ENSDARG00000058780	slc9a2	562904	slc9a2	21.6271	3.22036	0.867662	3.71154	0.000206002	0.00126213	solute carrier family 9 member 2 [Source:ZFIN	transmembrane transport, sodium ion transport, cation transport, regulation of pH, ion transport, proton transmembrane transport, regulation of intracellular pH, anion transmembrane transport, potassium ion transmembrane transport, sodium ion import across plasma membrane, hypotonic salinity response
ENSDARG00000003181	sult1st4	402915	sult1st4	24.9558	3.21898	0.699848	4.59955	4.23e-06	3.89e-05	sulfotransferase family 1, cytosolic sulfotransferase 4 [Source:ZFIN	NA
ENSDARG00000110173		NA	BX323861.3	16.3364	3.2186	0.682389	4.71666	2.4e-06	2.35e-05		4.87701
ENSDARG00000041065	hspb1	368243	hspb1	5365.07	3.21822	0.70473	4.5666	4.96e-06	4.5e-05	heat shock protein, alpha-crystallin-related, 1 [Source:NCBI gene	response to heat, response to arsenic-containing substance, regulation of myofibril size
ENSDARG00000102058	si:dkeyp-11e3.1	558513	si:dkeyp-11e3.1	32.4995	3.21818	0.807064	3.98751	6.68e-05	0.000459772	si:dkeyp-11e3.1 [Source:ZFIN	regulation of transcription, DNA-templated, regulation of transcription by RNA polymerase II
ENSDARG00000055901	steap4	550429	steap4	517.694	3.2176	0.434492	7.40543	1.31e-13	6.02e-12	STEAP family member 4 [Source:ZFIN	oxidation-reduction process, copper ion import, iron ion import across cell outer membrane
ENSDARG00000076900	prozb	558106	prozb	86.3324	3.21491	0.512791	6.26944	3.62e-10	8.34e-09	protein Z, vitamin K-dependent plasma glycoprotein b [Source:ZFIN	proteolysis, blood coagulation
ENSDARG00000022807	pitpnc1b	492803	pitpnc1b	393.247	3.2114	0.368668	8.71082	3.02e-18	3.34e-16	phosphatidylinositol transfer protein cytoplasmic 1b [Source:ZFIN	phospholipid transport
ENSDARG00000062549	acmsd	557166	acmsd	470.593	3.2052	0.532596	6.01807	1.77e-09	3.48e-08	aminocarboxymuconate semialdehyde decarboxylase [Source:ZFIN	negative regulation of quinolinate biosynthetic process
ENSDARG00000026616	zgc:113425	541425	zgc:113425	19.7158	3.20514	0.926271	3.46027	0.000539644	0.00291951	zgc:113425 [Source:ZFIN	biological_process
ENSDARG00000077407	si:dkey-184p18.2	768134	si:dkey-184p18.2	691.258	3.19937	0.36966	8.65488	4.93e-18	5.32e-16	si:dkey-184p18.2 [Source:NCBI gene	biological_process
ENSDARG00000025703	dmgdh	100141496	dmgdh	520.826	3.19864	0.454629	7.03572	1.98e-12	7.29e-11	dimethylglycine dehydrogenase [Source:ZFIN	oxidation-reduction process
ENSDARG00000002391	tlcd1	450051	tlcd1	73.1041	3.19823	0.659339	4.85066	1.23e-06	1.29e-05	TLC domain containing 1 [Source:ZFIN	biological_process
ENSDARG00000053803	klhl43	570492	klhl43	18.9493	3.19546	0.922872	3.46251	0.000535156	0.00289886	kelch-like family member 43 [Source:ZFIN	NA
ENSDARG00000043180	gpd1b	325181	gpd1b	1350.62	3.19415	0.38858	8.22004	2.03e-16	1.65e-14	glycerol-3-phosphate dehydrogenase 1b [Source:ZFIN	carbohydrate metabolic process, oxidation-reduction process, glycerol-3-phosphate catabolic process, glycerol-3-phosphate metabolic process, NADH oxidation
ENSDARG00000079462	si:ch211-131k2.3	566751	si:ch211-131k2.3	443.759	3.19302	0.552809	5.77599	7.65e-09	1.32e-07	si:ch211-131k2.3 [Source:ZFIN	protein folding, chaperone-mediated protein complex assembly
ENSDARG00000098686	tmprss2	494080	tmprss2	132.343	3.19022	0.54918	5.80906	6.28e-09	1.11e-07	transmembrane serine protease 2 [Source:ZFIN	proteolysis
ENSDARG00000102591	btr30	393394	btr30	22.048	3.19002	0.747165	4.26949	1.96e-05	0.000154317	bloodthirsty-related gene family, member 30 [Source:ZFIN	NA
ENSDARG00000098745	tfec	556894	tfec	77.9833	3.18589	0.730561	4.36089	1.3e-05	0.000106918	transcription factor EC [Source:ZFIN	regulation of transcription, DNA-templated, hemopoiesis, definitive hemopoiesis, hematopoietic stem cell proliferation, hematopoietic stem cell homeostasis
ENSDARG00000105665		NA	FO704741.1	19.5774	3.18532	1.02754	3.09993	0.00193566	0.0087885		4.08595
ENSDARG00000024829	tnn	30234	tnn	925.894	3.18224	0.54369	5.85304	4.83e-09	8.71e-08	tenascin N [Source:ZFIN	NA
ENSDARG00000053709	si:ch73-89b15.3	100334697	si:ch73-89b15.3	66.4584	3.17688	0.796168	3.99021	6.6e-05	0.00045505	si:ch73-89b15.3 [Source:ZFIN	NA
ENSDARG00000114948	zgc:194551	NA	zgc:194551	19.1357	3.1765	0.857303	3.70522	0.000211206	0.00128944	zgc:194551 [Source:ZFIN	protein glycosylation, protein N-linked glycosylation, protein O-linked glycosylation, oligosaccharide biosynthetic process
ENSDARG00000099870	tnni4a	449825	tnni4a	319.994	3.17604	0.520313	6.1041	1.03e-09	2.14e-08	troponin I4a [Source:ZFIN	skeletal muscle contraction, muscle contraction, cardiac muscle contraction
ENSDARG00000102375	si:ch211-204c21.1	NA	si:ch211-204c21.1	67.2283	3.17454	0.516395	6.14751	7.87e-10	1.68e-08	si:ch211-204c21.1 [Source:ZFIN	negative regulation of canonical Wnt signaling pathway, receptor-mediated endocytosis, positive regulation of endocytosis, negative regulation of canonical Wnt signaling pathway, receptor-mediated endocytosis, positive regulation of endocytosis
ENSDARG00000075562	si:ch211-119o8.4	799453	si:ch211-119o8.4	16.5766	3.17337	1.19635	2.65254	0.00798894	0.0293763	si:ch211-119o8.4 [Source:ZFIN	G protein-coupled receptor signaling pathway
ENSDARG00000028625	jph2	553333	jph2	86.0906	3.17186	0.468331	6.77269	1.26e-11	3.89e-10	junctophilin 2 [Source:ZFIN	release of sequestered calcium ion into cytosol
ENSDARG00000011573	abcb11a	797269	abcb11a	78.9614	3.16851	0.669911	4.72975	2.25e-06	2.22e-05	ATP-binding cassette, sub-family B (MDR/TAP), member 11a [Source:ZFIN	transmembrane transport, canalicular bile acid transport
ENSDARG00000099980	bpifcl	100003132	bpifcl	313.401	3.16764	0.464558	6.81861	9.19e-12	2.9e-10	BPI fold containing family C, like [Source:ZFIN	NA
ENSDARG00000079926	syt15	798021	syt15	16.3469	3.16713	1.12417	2.81731	0.00484274	0.0193277	synaptotagmin XV [Source:ZFIN	vesicle-mediated transport, cellular response to calcium ion, regulation of dopamine secretion, calcium-ion regulated exocytosis, regulation of calcium ion-dependent exocytosis
ENSDARG00000069503	cldnh	81587	cldnh	399.159	3.16666	0.571625	5.53975	3.03e-08	4.54e-07	claudin h [Source:ZFIN	NA
ENSDARG00000036074	cebpa	140815	cebpa	2933.13	3.15784	0.34996	9.02342	1.82e-19	2.5e-17	CCAAT enhancer binding protein alpha [Source:ZFIN	regulation of transcription, DNA-templated, hemopoiesis, liver development, neutrophil differentiation, definitive hemopoiesis, primitive hemopoiesis, hematopoietic stem cell migration, myeloid leukocyte differentiation
ENSDARG00000045378	pi15a	561978	pi15a	39.3683	3.15685	0.478806	6.59317	4.31e-11	1.21e-09	peptidase inhibitor 15a [Source:NCBI gene	multicellular organism development, negative regulation of peptidase activity
ENSDARG00000039752	si:dkey-167k11.5	571638	si:dkey-167k11.5	446.952	3.15629	0.429838	7.34298	2.09e-13	9.18e-12	si:dkey-167k11.5 [Source:ZFIN	NA
ENSDARG00000006615	hnf1ba	792391	hnf1ba	699.281	3.15103	0.423411	7.442	9.92e-14	4.71e-12	HNF1 homeobox Ba [Source:NCBI gene	regulation of transcription by RNA polymerase II, positive regulation of transcription, DNA-templated, insulin secretion, liver development, pancreas development
ENSDARG00000056314	a2ml	100006972	a2ml	679.557	3.15028	0.749673	4.20221	2.64e-05	0.000200687	alpha-2-macroglobulin-like [Source:ZFIN	negative regulation of endopeptidase activity, liver development
ENSDARG00000059993	trpm4a	100004946	trpm4a	266.955	3.14861	0.524366	6.00459	1.92e-09	3.76e-08	transient receptor potential cation channel, subfamily M, member 4a [Source:ZFIN	transmembrane transport, ion transport, ion transmembrane transport, vasoconstriction, cation transport, regulation of T cell cytokine production, regulation of membrane potential, cardiac conduction, cation transmembrane transport
ENSDARG00000044894	zgc:113307	553753	zgc:113307	159.181	3.14514	0.511313	6.15112	7.69e-10	1.65e-08	zgc:113307 [Source:ZFIN	NA
ENSDARG00000068219	b3gnt2l	797513	b3gnt2l	81.3858	3.14466	0.55506	5.66544	1.47e-08	2.36e-07	UDP-GlcNAc:betaGal beta-1,3-N-acetylglucosaminyltransferase 2, like [Source:ZFIN	protein glycosylation, protein O-linked glycosylation, poly-N-acetyllactosamine biosynthetic process
ENSDARG00000043482	b3gnt3.1	494166	b3gnt3.1	16.058	3.14138	0.788032	3.98636	6.71e-05	0.000461649	UDP-GlcNAc:betaGal beta-1,3-N-acetylglucosaminyltransferase 3, tandem duplicate 1 [Source:ZFIN	protein glycosylation, protein O-linked glycosylation, poly-N-acetyllactosamine biosynthetic process
ENSDARG00000002097	si:dkeyp-52c3.7	NA	si:dkeyp-52c3.7	8.27266	3.1375	1.1441	2.74233	0.00610057	0.0234619	si:dkeyp-52c3.7 [Source:ZFIN	NA
ENSDARG00000058145	atp7b	556499	atp7b	39.6747	3.13292	0.619727	5.05533	4.3e-07	5.01e-06	ATPase copper transporting beta [Source:ZFIN	metal ion transport, cation transport, cellular copper ion homeostasis, copper ion export, divalent inorganic cation transport
ENSDARG00000044261	si:ch211-243g18.2	559906	si:ch211-243g18.2	572.577	3.13236	0.556976	5.62386	1.87e-08	2.94e-07	si:ch211-243g18.2 [Source:ZFIN	NA
ENSDARG00000101726	ces2b	561967	ces2b	183.919	3.13179	0.698592	4.483	7.36e-06	6.44e-05	carboxylesterase 2b [Source:ZFIN	NA
ENSDARG00000063295	myh9a	333938	myh9a	1148.71	3.13056	0.428471	7.30634	2.75e-13	1.18e-11	myosin, heavy chain 9a, non-muscle [Source:ZFIN	glomerular filtration, glomerular visceral epithelial cell development, glomerulus development, glomerular capillary formation, glomerular basement membrane development
ENSDARG00000079175	si:ch211-79k12.1	568891	si:ch211-79k12.1	87.354	3.13	0.622705	5.02646	5e-07	5.75e-06	si:ch211-79k12.1 [Source:ZFIN	NA
ENSDARG00000014626	dlx3b	30585	dlx3b	643.703	3.12791	0.402625	7.7688	7.92e-15	4.73e-13	distal-less homeobox 3b [Source:NCBI gene	regulation of transcription, DNA-templated
ENSDARG00000074719	rab38c	562524	rab38c	19.8243	3.12712	1.10943	2.81866	0.00482243	0.0192644	RAB38c, member of RAS oncogene family [Source:ZFIN	vesicle-mediated transport, intracellular protein transport, Rab protein signal transduction, melanosome organization
ENSDARG00000042213	si:ch211-233h19.2	565175	si:ch211-233h19.2	349.997	3.1249	0.605164	5.16372	2.42e-07	3.01e-06	si:ch211-233h19.2 [Source:ZFIN	NA
ENSDARG00000059700	agmat	556522	agmat	55.0857	3.12345	0.543713	5.74467	9.21e-09	1.55e-07	agmatine ureohydrolase (agmatinase) [Source:ZFIN	putrescine biosynthetic process from arginine, using agmatinase
ENSDARG00000063435	trpm4b.2	799647	trpm4b.2	25.7903	3.12243	0.814388	3.83408	0.000126036	0.000809947	transient receptor potential cation channel, subfamily M, member 4b, transient receptor potential cation channel, subfamily M, member 4b, tandem duplicate 2 [Source:ZFIN	transmembrane transport, ion transport, ion transmembrane transport, vasoconstriction, cation transport, regulation of T cell cytokine production, regulation of membrane potential, cardiac conduction, cation transmembrane transport
ENSDARG00000094978	si:ch73-18b11.2	NA	si:ch73-18b11.2	82.6765	3.12065	0.689761	4.52425	6.06e-06	5.41e-05	si:ch73-18b11.2 [Source:ZFIN	NA
ENSDARG00000058658	si:dkey-178e17.3	100535682	si:dkey-178e17.3	36.6293	3.11909	0.493932	6.31481	2.7e-10	6.44e-09	si:dkey-178e17.3 [Source:ZFIN	immune response
ENSDARG00000096712	si:dkey-193p11.2	NA	si:dkey-193p11.2	123.691	3.11748	1.05362	2.95882	0.00308821	0.0131403	si:dkey-193p11.2 [Source:ZFIN	NA
ENSDARG00000091906	rbp7a	108004542	rbp7a	70.4508	3.11613	1.15557	2.69661	0.00700493	0.0262956	retinol binding protein 7a, cellular [Source:ZFIN	determination of heart left/right asymmetry, left/right pattern formation
ENSDARG00000088828	paqr8	368254	paqr8	32.6964	3.11356	1.1259	2.7654	0.00568525	0.0221142	progestin and adipoQ receptor family member VIII [Source:ZFIN	steroid hormone mediated signaling pathway, response to steroid hormone, signal transduction
ENSDARG00000104818	ces2b	NA	ces2b	58.3743	3.10725	0.607592	5.11405	3.15e-07	3.8e-06	carboxylesterase 2b [Source:ZFIN	NA
ENSDARG00000058332	krt18a.2	553479	krt18a.2	38.9699	3.10191	0.898255	3.45326	0.000553846	0.00298264	keratin 18a, tandem duplicate 2 [Source:ZFIN	NA
ENSDARG00000076820	xkr8.2	100149957	xkr8.2	26.7897	3.09929	0.886713	3.49526	0.000473596	0.0026074	XK, Kell blood group complex subunit-related family, member 8, tandem duplicate 2 [Source:ZFIN	engulfment of apoptotic cell, phosphatidylserine exposure on apoptotic cell surface, apoptotic process involved in development
ENSDARG00000006678	pth2ra	30650	pth2ra	10.694	3.09505	1.21396	2.54956	0.010786	0.0376515	parathyroid hormone 2 receptor a [Source:ZFIN	G protein-coupled receptor signaling pathway, cell surface receptor signaling pathway, signal transduction, adenylate cyclase-activating G protein-coupled receptor signaling pathway
ENSDARG00000068738	cox5b2	751638	cox5b2	63.8332	3.08972	0.821496	3.76109	0.000169172	0.00105852	cytochrome c oxidase subunit 5B2 [Source:ZFIN	mitochondrial electron transport, cytochrome c to oxygen, mitochondrial ATP synthesis coupled proton transport
ENSDARG00000020956	pck2	406473	pck2	1356.07	3.08953	0.440997	7.00578	2.46e-12	8.86e-11	phosphoenolpyruvate carboxykinase 2 (mitochondrial) [Source:ZFIN	gluconeogenesis, hepatocyte differentiation, cellular response to insulin stimulus, pyruvate metabolic process, response to starvation, response to lipid, propionate catabolic process, glycerol biosynthetic process from pyruvate, cellular response to glucose stimulus, cellular response to dexamethasone stimulus
ENSDARG00000101979	eps8l3a	100334248	eps8l3a	188.808	3.0891	0.466613	6.62027	3.59e-11	1.02e-09	EPS8-like 3a [Source:ZFIN	Rho protein signal transduction, regulation of Rho protein signal transduction, positive regulation of ruffle assembly
ENSDARG00000070735	rnd2	751645	rnd2	451.496	3.08784	0.584619	5.28181	1.28e-07	1.69e-06	Rho family GTPase 2 [Source:ZFIN	small GTPase mediated signal transduction, regulation of cell migration, establishment or maintenance of cell polarity, actin filament bundle assembly, actin filament organization, Rho protein signal transduction, regulation of cell shape, regulation of actin cytoskeleton organization, establishment or maintenance of actin cytoskeleton polarity
ENSDARG00000097209	cox8b	569770	cox8b	375.18	3.08433	0.749988	4.11251	3.91e-05	0.000285042	cytochrome c oxidase subunit 8B [Source:ZFIN	electron transport chain, proton transmembrane transport
ENSDARG00000097054		NA	CU927934.1	49.8952	3.08341	0.856324	3.60075	0.000317299	0.00183588		5.90066
ENSDARG00000056499	ca6	100006448	ca6	384.191	3.08317	0.288005	10.7053	9.61e-27	4.45e-24	carbonic anhydrase VI [Source:ZFIN	one-carbon metabolic process, swimming behavior
ENSDARG00000091734	traf3ip2l	100334940	traf3ip2l	167.006	3.0812	0.611886	5.03557	4.76e-07	5.5e-06	TRAF3 interacting protein 2-like [Source:ZFIN	positive regulation of I-kappaB kinase/NF-kappaB signaling, humoral immune response
ENSDARG00000079377	arhgef38	100317614	arhgef38	46.2531	3.07787	0.729199	4.2209	2.43e-05	0.000186443	Rho guanine nucleotide exchange factor (GEF) 38 [Source:ZFIN	regulation of Rho protein signal transduction, intracellular signal transduction
ENSDARG00000093987	si:ch211-165f21.7	NA	si:ch211-165f21.7	9.69534	3.07756	0.968321	3.17824	0.00148173	0.00698664	si:ch211-165f21.7 [Source:ZFIN	NA
ENSDARG00000071549	ecm2	558224	ecm2	195.7	3.07449	0.397187	7.74066	9.89e-15	5.76e-13	extracellular matrix protein 2, female organ and adipocyte specific [Source:ZFIN	extracellular matrix organization, positive regulation of cell-substrate adhesion
ENSDARG00000011693	ttc36	492516	ttc36	733.502	3.07364	0.654424	4.6967	2.64e-06	2.56e-05	tetratricopeptide repeat domain 36 [Source:NCBI gene	cilium assembly, determination of heart left/right asymmetry, otolith morphogenesis
ENSDARG00000013522	pck1	378727	pck1	123.579	3.06938	0.487589	6.29502	3.07e-10	7.23e-09	phosphoenolpyruvate carboxykinase 1 (soluble) [Source:ZFIN	gluconeogenesis, hepatocyte differentiation, ion homeostasis, cellular response to insulin stimulus, pyruvate metabolic process, response to starvation, response to lipid, response to glucose, propionate catabolic process, glycerol biosynthetic process from pyruvate, cellular response to glucose stimulus, cellular response to dexamethasone stimulus
ENSDARG00000002732	spon2b	30202	spon2b	105.433	3.06712	0.57494	5.33468	9.57e-08	1.3e-06	spondin 2b, extracellular matrix protein [Source:ZFIN	cell adhesion
ENSDARG00000071345	mgst2	723997	mgst2	244.515	3.06538	0.646208	4.74364	2.1e-06	2.09e-05	microsomal glutathione S-transferase 2 [Source:ZFIN	leukotriene metabolic process, cellular oxidant detoxification, positive regulation of catalytic activity, leukotriene biosynthetic process
ENSDARG00000068926	si:ch211-137a8.2	777613	si:ch211-137a8.2	22.1931	3.06411	0.919367	3.33285	0.000859609	0.00433032	si:ch211-137a8.2 [Source:ZFIN	NA
ENSDARG00000074156	sgca	557170	sgca	119.105	3.06015	0.574602	5.3257	1.01e-07	1.36e-06	sarcoglycan, alpha [Source:ZFIN	NA
ENSDARG00000076787	angpt4	571050	angpt4	111.026	3.05635	0.530207	5.76445	8.19e-09	1.4e-07	angiopoietin 4 [Source:ZFIN	angiogenesis
ENSDARG00000105461	si:dkey-11o1.6	110437972	si:dkey-11o1.6	107.215	3.05602	0.539502	5.66452	1.47e-08	2.37e-07	si:dkey-11o1.6 [Source:ZFIN	NA
ENSDARG00000001818	c3b.2	566347	c3b.2	175.4	3.0527	0.716359	4.2614	2.03e-05	0.000159185	complement component c3b, tandem duplicate 2 [Source:ZFIN	negative regulation of endopeptidase activity
ENSDARG00000097979	ugt1b3	100384903	ugt1b3	5.09773	3.05192	1.12019	2.72447	0.00644049	0.024518	UDP glucuronosyltransferase 1 family, polypeptide B3 [Source:ZFIN	NA
ENSDARG00000078108	dok1a	559168	dok1a	36.266	3.05069	0.45933	6.6416	3.1e-11	8.93e-10	docking protein 1a [Source:ZFIN	NA
ENSDARG00000076411	cavin1a	557070	cavin1a	58.1016	3.05068	0.667894	4.56762	4.93e-06	4.48e-05	caveolae associated protein 1a [Source:ZFIN	termination of RNA polymerase I transcription
ENSDARG00000104292	ccn2b	100124530	ccn2b	1074.51	3.05038	0.497329	6.13352	8.6e-10	1.81e-08	cellular communication network factor 2b [Source:ZFIN	signal transduction, cell adhesion, negative regulation of cell death
ENSDARG00000004497	tspan33a	436890	tspan33a	109.96	3.04885	0.415937	7.33006	2.3e-13	1e-11	tetraspanin 33a [Source:NCBI gene	protein maturation, protein localization to plasma membrane
ENSDARG00000018004	nkx2.5	30696	nkx2.5	373.777	3.04869	0.36867	8.26942	1.35e-16	1.14e-14	NK2 homeobox 5 [Source:ZFIN	regulation of transcription, DNA-templated, regulation of transcription by RNA polymerase II, heart development, cardiac muscle contraction, regulation of cardiac conduction, positive regulation of transcription by RNA polymerase II, heart contraction, cell differentiation, cardiac muscle cell proliferation, heart morphogenesis, heart looping, embryonic viscerocranium morphogenesis, embryonic hea…
ENSDARG00000030094	malb	550381	malb	98.9032	3.04742	0.648515	4.69907	2.61e-06	2.54e-05	mal, T cell differentiation protein b [Source:ZFIN	myelination
ENSDARG00000090063	fa2h	792257	fa2h	606.639	3.03894	0.47632	6.38003	1.77e-10	4.36e-09	fatty acid 2-hydroxylase [Source:ZFIN	oxidation-reduction process, lipid biosynthetic process, fatty acid metabolic process, lipid metabolic process, fatty acid biosynthetic process
ENSDARG00000034222	hs1bp3	553223	hs1bp3	66.2673	3.03757	0.549481	5.52808	3.24e-08	4.84e-07	HCLS1 binding protein 3 [Source:ZFIN	negative regulation of autophagy
ENSDARG00000043243	prkchb	556591	prkchb	142.329	3.03717	0.50875	5.96987	2.37e-09	4.57e-08	protein kinase C, eta, b [Source:ZFIN	protein phosphorylation, intracellular signal transduction, phosphorylation, peptidyl-serine phosphorylation
ENSDARG00000071021	papss2a	777719	papss2a	711.869	3.03582	0.451044	6.73066	1.69e-11	5.1e-10	3'-phosphoadenosine 5'-phosphosulfate synthase 2a [Source:ZFIN	sulfate assimilation, phosphorylation, 3'-phosphoadenosine 5'-phosphosulfate biosynthetic process
ENSDARG00000075203	zgc:195212	100189619	zgc:195212	5.80949	3.03384	1.11885	2.71157	0.00669658	0.0253177	zgc:195212 [Source:ZFIN	meiotic DNA double-strand break formation
ENSDARG00000102415	scinla	323285	scinla	1159.64	3.03202	0.378873	8.00273	1.22e-15	8.55e-14	scinderin like a [Source:ZFIN	eye development, dorsal/ventral pattern formation, brain development, central nervous system development
ENSDARG00000093960	si:dkey-111e8.5	566993	si:dkey-111e8.5	12.4745	3.02812	1.07979	2.80437	0.00504151	0.0199885	si:dkey-111e8.5 [Source:ZFIN	NA
ENSDARG00000057714	cmah	431739	cmah	100.536	3.02704	0.601204	5.03497	4.78e-07	5.51e-06	cytidine monophospho-N-acetylneuraminic acid hydroxylase [Source:NCBI gene	oxidation-reduction process, N-acetylneuraminate metabolic process
ENSDARG00000060980	atp8b1	100148342	atp8b1	115.926	3.02692	0.359937	8.40956	4.12e-17	3.81e-15	ATPase phospholipid transporting 8B1 [Source:ZFIN	phospholipid transport, Golgi organization, phospholipid translocation
ENSDARG00000092578	si:ch211-222e20.4	100329522	si:ch211-222e20.4	62.1933	3.02275	0.776316	3.89372	9.87e-05	0.00065275	si:ch211-222e20.4 [Source:ZFIN	NA
ENSDARG00000015263	adma	556502	adma	1668.63	3.02271	0.492714	6.13481	8.53e-10	1.8e-08	adrenomedullin a [Source:ZFIN	signal transduction
ENSDARG00000078800	slc26a10	100150270	slc26a10	90.5138	3.02154	0.718226	4.20695	2.59e-05	0.000197222	solute carrier family 26 member 10 [Source:ZFIN	transmembrane transport, sulfate transport, chloride transmembrane transport, anion transmembrane transport, bicarbonate transport, sulfate transmembrane transport, oxalate transport
ENSDARG00000096548		NA	CR925879.1	31.3631	3.02125	0.629637	4.79841	1.6e-06	1.63e-05		5.76727
ENSDARG00000042726	grb7	563649	grb7	18.0579	3.01869	0.639524	4.72021	2.36e-06	2.31e-05	growth factor receptor bound protein 7 [Source:ZFIN	signal transduction, positive regulation of signal transduction
ENSDARG00000088589	ponzr3	100004954	ponzr3	23.3287	3.01664	1.0435	2.89088	0.00384161	0.015855	plac8 onzin related protein 3 [Source:ZFIN	biological_process
ENSDARG00000055784	ptpn3	407635	ptpn3	267.209	3.01343	0.371004	8.12238	4.57e-16	3.48e-14	protein tyrosine phosphatase non-receptor type 3 [Source:ZFIN	protein dephosphorylation, dephosphorylation, peptidyl-tyrosine dephosphorylation
ENSDARG00000105324	si:dkey-11o1.7	NA	si:dkey-11o1.7	54.201	3.01313	0.508616	5.92417	3.14e-09	5.92e-08	si:dkey-11o1.7 [Source:ZFIN	NA
ENSDARG00000104099		101883013	FP236513.1	14.1151	3.00893	0.812666	3.70255	0.000213446	0.00130036	uncharacterized LOC101883013 [Source:NCBI gene	NA
ENSDARG00000099654	marveld3	393501	marveld3	45.4833	3.00861	0.605714	4.96705	6.8e-07	7.54e-06	MARVEL domain containing 3 [Source:ZFIN	biological_process
ENSDARG00000070013	dmrt2b	558970	dmrt2b	20.8965	3.00706	0.691852	4.34639	1.38e-05	0.000113278	doublesex and mab-3 related transcription factor 2b [Source:ZFIN	regulation of transcription, DNA-templated, muscle fiber development, determination of left/right symmetry, somitogenesis, pharyngeal system development
ENSDARG00000071478	lnx2b	564464	lnx2b	866.838	3.00195	0.454927	6.59874	4.15e-11	1.17e-09	ligand of numb-protein X 2b [Source:ZFIN	exocrine pancreas development, protein ubiquitination, protein K48-linked ubiquitination
ENSDARG00000057440	si:dkey-228d14.5	796266	si:dkey-228d14.5	62.6128	3.00075	0.754793	3.9756	7.02e-05	0.000480069	si:dkey-228d14.5 [Source:ZFIN	regulation of autophagy
ENSDARG00000043442	zgc:153665	768299	zgc:153665	224.565	3.0007	0.761742	3.93926	8.17e-05	0.000550004	zgc:153665 [Source:ZFIN	myelination
ENSDARG00000074628	si:dkey-10o6.2	100124608	si:dkey-10o6.2	107.427	2.99984	0.411243	7.29455	3e-13	1.28e-11	si:dkey-10o6.2 [Source:ZFIN	oxidation-reduction process
ENSDARG00000014556	serpinb1l3	335119	serpinb1l3	730.492	2.99922	0.604613	4.96056	7.03e-07	7.76e-06	serpin peptidase inhibitor, clade B (ovalbumin), member 1, like 3 [Source:ZFIN	negative regulation of endopeptidase activity
ENSDARG00000043667	zgc:100997	445211	zgc:100997	32.6745	2.99667	0.764294	3.92084	8.82e-05	0.000588831	zgc:100997 [Source:ZFIN	actin filament bundle assembly, actin filament network formation
ENSDARG00000036840	krt15	406844	krt15	911.098	2.99625	0.536679	5.58295	2.36e-08	3.65e-07	keratin 15 [Source:ZFIN	biological_process
ENSDARG00000008165	caspa	57933	caspa	29.3942	2.99607	0.886459	3.37981	0.000725352	0.00374355	caspase a [Source:ZFIN	proteolysis, innate immune response, embryonic viscerocranium morphogenesis, apoptotic process, activation of cysteine-type endopeptidase activity involved in apoptotic process, apoptotic signaling pathway, positive regulation of apoptotic process
ENSDARG00000091249		795699	CR381686.1	8.63968	2.99482	1.19756	2.50076	0.0123927	0.0421632		3.90367
ENSDARG00000095863	afp4	568707	afp4	991.687	2.99443	0.70653	4.23822	2.25e-05	0.000174225	antifreeze protein type IV [Source:ZFIN	dorsal convergence, epiboly, dorsal convergence, epiboly
ENSDARG00000026500	xkr9	678537	xkr9	24.1371	2.98829	0.792786	3.76935	0.000163673	0.00102759	XK, Kell blood group complex subunit-related family, member 9 [Source:ZFIN	engulfment of apoptotic cell, phosphatidylserine exposure on apoptotic cell surface, apoptotic process involved in development
ENSDARG00000038700	gpr160	100007673	gpr160	26.1591	2.98783	0.776836	3.84616	0.000119985	0.000774709	G protein-coupled receptor 160 [Source:ZFIN	biological_process
ENSDARG00000062688	gpnmb	563348	gpnmb	1822.8	2.98649	0.676766	4.41289	1.02e-05	8.65e-05	glycoprotein (transmembrane) nmb [Source:ZFIN	NA
ENSDARG00000076056	si:ch211-286f9.2	100330940	IYD	65.5373	2.98267	0.748207	3.98643	6.71e-05	0.000461635	si:ch211-286f9.2 [Source:ZFIN	oxidation-reduction process, cellular oxidant detoxification, tyrosine metabolic process
ENSDARG00000055128	armc4	799229	armc4	19.9923	2.98092	0.995272	2.99508	0.00274372	0.0118646	armadillo repeat containing 4 [Source:ZFIN	determination of heart left/right asymmetry
ENSDARG00000069379	zgc:158868	791147	zgc:158868	13.1331	2.97986	0.954485	3.12196	0.00179654	0.00825968	zgc:158868 [Source:ZFIN	NA
ENSDARG00000042780	apoba	566465	apoba	381.733	2.97716	0.767514	3.87896	0.000104904	0.000687452	apolipoprotein Ba [Source:ZFIN	lipid transport
ENSDARG00000090253	zgc:113223	541424	zgc:113223	30.8476	2.97085	0.724691	4.09948	4.14e-05	0.000299299	zgc:113223 [Source:ZFIN	protein maturation, protein localization to plasma membrane
ENSDARG00000110341	hsd11b1lb	100333777	hsd11b1lb	17.1448	2.96977	1.05842	2.80586	0.00501827	0.0199166	hydroxysteroid (11-beta) dehydrogenase 1-like b [Source:ZFIN	oxidation-reduction process
ENSDARG00000063539	slc25a15a	791156	slc25a15a	66.9439	2.96874	0.700177	4.23999	2.24e-05	0.000173113	solute carrier family 25 member 15a [Source:ZFIN	mitochondrial L-ornithine transmembrane transport
ENSDARG00000022101	obscnb	NA	obscnb	94.0805	2.96369	0.520575	5.69312	1.25e-08	2.04e-07	obscurin, cytoskeletal calmodulin and titin-interacting RhoGEF b [Source:ZFIN	retina development in camera-type eye, myofibril assembly, striated muscle cell development, regulation of Rho protein signal transduction
ENSDARG00000057049	kcnk18	561821	kcnk18	14.6457	2.96184	1.08513	2.72949	0.00634328	0.0242155	potassium channel, subfamily K, member 18 [Source:ZFIN	potassium ion transmembrane transport, ion transport, stabilization of membrane potential
ENSDARG00000006422	esyt3	553238	esyt3	164.667	2.95933	0.673471	4.39415	1.11e-05	9.3e-05	extended synaptotagmin-like protein 3 [Source:ZFIN	lipid transport, endoplasmic reticulum-plasma membrane tethering
ENSDARG00000043079		101882601	MMP23B	290.583	2.95832	0.402642	7.34727	2.02e-13	8.97e-12	matrix metallopeptidase 23ba [Source:NCBI gene	proteolysis, extracellular matrix organization, collagen catabolic process
ENSDARG00000104752	si:ch211-93i7.4	794040	COLEC10	290.657	2.95829	0.588448	5.02727	4.98e-07	5.72e-06	si:ch211-93i7.4 [Source:ZFIN	developmental process
ENSDARG00000096452		NA	CR383672.2	11.315	2.95794	1.01756	2.9069	0.00365034	0.0152013		3.46106
ENSDARG00000056239	tmem45b	402977	tmem45b	315.218	2.95676	0.654121	4.52021	6.18e-06	5.5e-05	transmembrane protein 45B [Source:NCBI gene	NA
ENSDARG00000019135	ankef1a	566413	ankef1a	21.8173	2.95318	1.19857	2.46392	0.0137426	0.0460184	ankyrin repeat and EF-hand domain containing 1a [Source:ZFIN	negative regulation of transcription by RNA polymerase II, negative regulation of transcription, DNA-templated
ENSDARG00000104213	si:dkey-283b1.6	322507	si:dkey-283b1.6	132.255	2.95091	1.02433	2.88081	0.00396658	0.0163032	si:dkey-283b1.6 [Source:ZFIN	NA
ENSDARG00000028850	btr16	767728	btr16	15.3608	2.94711	0.920423	3.20191	0.00136521	0.00651686	bloodthirsty-related gene family, member 16 [Source:ZFIN	NA
ENSDARG00000100952	wu:fj16a03	335475	wu:fj16a03	1018.09	2.94609	0.782343	3.76573	0.000166062	0.00104057	wu:fj16a03 [Source:ZFIN	NA
ENSDARG00000100133	cnmd	791772	cnmd	337.993	2.9413	0.497828	5.90828	3.46e-09	6.44e-08	chondromodulin [Source:NCBI gene	NA
ENSDARG00000020395	mical2b	569564	mical2b	616.992	2.93859	0.287785	10.2111	1.77e-24	5.66e-22	microtubule associated monooxygenase, calponin and LIM domain containing 2b [Source:NCBI gene	positive regulation of transcription via serum response element binding, actin filament depolymerization, oxidation-reduction process, actin cytoskeleton organization, heart development, cytoskeleton organization, heart looping
ENSDARG00000042021	mapk12a	30681	mapk12a	255.257	2.93853	0.426063	6.89695	5.31e-12	1.8e-10	mitogen-activated protein kinase 12a [Source:NCBI gene	protein phosphorylation, phosphorylation, intracellular signal transduction, regulation of gene expression, MAPK cascade
ENSDARG00000054202	hbl4	100137128	hbl4	16.9286	2.9381	1.02277	2.87269	0.00406993	0.0166514	hexose-binding lectin 4 [Source:ZFIN	developmental process
ENSDARG00000002192	aspn	65228	aspn	301.869	2.93785	0.599553	4.90007	9.58e-07	1.03e-05	asporin (LRR class 1) [Source:ZFIN	NA
ENSDARG00000025757	tspan35	393380	tspan35	239.009	2.93742	0.502957	5.8403	5.21e-09	9.35e-08	tetraspanin 35 [Source:ZFIN	NA
ENSDARG00000068460	otog	103911405	otog	30.9225	2.93736	0.840507	3.49474	0.000474517	0.00261167	otogelin [Source:ZFIN	sensory perception of sound, adult locomotory behavior, L-arabinose metabolic process, otolith development, otolith formation, otolith tethering
ENSDARG00000089485	tecrl2a	798606	tecrl2a	52.1402	2.93495	0.667965	4.39387	1.11e-05	9.3e-05	trans-2,3-enoyl-CoA reductase-like 2a [Source:ZFIN	lipid metabolic process, oxidation-reduction process, very long-chain fatty acid biosynthetic process
ENSDARG00000027088	ptgdsb.1	336492	ptgdsb.1	326.074	2.93409	0.639925	4.58506	4.54e-06	4.15e-05	prostaglandin D2 synthase b, tandem duplicate 1 [Source:ZFIN	NA
ENSDARG00000036371	acta1a	550445	acta1a	2875.7	2.93046	0.355555	8.24193	1.69e-16	1.42e-14	actin alpha 1, skeletal muscle a [Source:ZFIN	skeletal muscle fiber development, positive regulation of gene expression, mesenchyme migration
ENSDARG00000102364	si:dkey-202l22.6	100001880	si:dkey-202l22.6	46.5643	2.92656	0.851653	3.43633	0.000589648	0.00313631	si:dkey-202l22.6 [Source:ZFIN	NA
ENSDARG00000075833	lyve1a	560618	lyve1a	114.953	2.92646	0.697755	4.1941	2.74e-05	0.000207088	lymphatic vessel endothelial hyaluronic receptor 1a [Source:ZFIN	cell adhesion
ENSDARG00000027582	angptl7	450053	angptl7	2628.77	2.92613	0.401588	7.2864	3.18e-13	1.35e-11	angiopoietin-like 7 [Source:ZFIN	NA
ENSDARG00000095980		NA	CU469420.3	13.3131	2.92283	1.12082	2.60777	0.00911351	0.0327945		3.76706
ENSDARG00000008541	chia.4	337333	chia.4	14.1699	2.92247	1.12939	2.58766	0.00966311	0.034423	chitinase, acidic.4 [Source:ZFIN	carbohydrate metabolic process, chitin metabolic process, chitin catabolic process
ENSDARG00000100287		101884146	SLA	9.00833	2.9214	0.977374	2.98903	0.00279868	0.0120619	src-like-adapter [Source:NCBI gene	regulation of signal transduction, transmembrane receptor protein tyrosine kinase signaling pathway, cell differentiation, positive regulation of signal transduction, peptidyl-tyrosine autophosphorylation, regulation of cell population proliferation
ENSDARG00000004930	lmo7a	553341	lmo7a	777.125	2.91873	0.467933	6.23748	4.45e-10	1e-08	LIM domain 7a [Source:ZFIN	regulation of cell adhesion, regulation of signaling
ENSDARG00000075600	si:dkeyp-41f9.3	557570	si:dkeyp-41f9.3	8.8433	2.91786	1.03855	2.80956	0.00496088	0.0197262	si:dkeyp-41f9.3 [Source:ZFIN	NA
ENSDARG00000070597	prelp	100144408	prelp	791.208	2.91075	0.493129	5.9026	3.58e-09	6.62e-08	proline/arginine-rich end leucine-rich repeat protein [Source:ZFIN	NA
ENSDARG00000103639	si:dkey-36i7.3	NA	si:dkey-36i7.3	153.947	2.91062	1.12817	2.57995	0.00988138	0.0350415	si:dkey-36i7.3 [Source:ZFIN	regulation of ion transport, ion transport, regulation of sodium ion transmembrane transporter activity
ENSDARG00000036237	slc27a2a	449925	slc27a2a	442.301	2.90984	0.380989	7.63761	2.21e-14	1.22e-12	solute carrier family 27 member 2a [Source:ZFIN	long-chain fatty acid metabolic process, long-chain fatty acid transport
ENSDARG00000098777		569677	CU693379.1	48.1574	2.9093	0.496065	5.86475	4.5e-09	8.16e-08	crystallin beta-gamma domain containing 2 [Source:NCBI gene	NA
ENSDARG00000043806	postna	378983	postna	4752.61	2.90907	0.546989	5.31832	1.05e-07	1.41e-06	periostin, osteoblast specific factor a [Source:ZFIN	cell adhesion, extracellular matrix organization
ENSDARG00000038012	fam83fa	566780	fam83fa	215.962	2.90751	0.439479	6.61581	3.7e-11	1.05e-09	family with sequence similarity 83 member Fa [Source:ZFIN	NA
ENSDARG00000057064	enpep	504088	enpep	407.837	2.90646	0.418135	6.95101	3.63e-12	1.27e-10	glutamyl aminopeptidase [Source:ZFIN	proteolysis, peptide catabolic process
ENSDARG00000101077		100537567	sctr	34.0972	2.90596	0.675745	4.30037	1.71e-05	0.000136124	secretin receptor [Source:NCBI gene	G protein-coupled receptor signaling pathway, cell surface receptor signaling pathway, signal transduction
ENSDARG00000055791	zgc:158423	790938	zgc:158423	71.3757	2.90439	0.704624	4.1219	3.76e-05	0.000274588	zgc:158423 [Source:ZFIN	carbohydrate metabolic process, amino acid transport
ENSDARG00000073810	thbs2b	566325	thbs2b	580.346	2.90197	0.467363	6.20925	5.32e-10	1.18e-08	thrombospondin 2b [Source:ZFIN	negative regulation of angiogenesis, cell adhesion
ENSDARG00000100719	uraha	751742	uraha	883.353	2.90079	0.716027	4.05123	5.09e-05	0.000360712	urate (5-hydroxyiso-) hydrolase a [Source:NCBI gene	purine nucleobase metabolic process, urate catabolic process
ENSDARG00000102066	ntn4	561440	ntn4	41.1062	2.90029	0.544076	5.33068	9.78e-08	1.32e-06	netrin 4 [Source:ZFIN	cell migration, animal organ morphogenesis, tissue development, blood vessel morphogenesis, substrate adhesion-dependent cell spreading, basement membrane assembly
ENSDARG00000038139	pdgfbb	796490	pdgfbb	654.012	2.89975	0.308258	9.40688	5.11e-21	9.39e-19	platelet-derived growth factor beta polypeptide b [Source:ZFIN	positive regulation of cell population proliferation, positive regulation of ERK1 and ERK2 cascade, positive regulation of MAP kinase activity, positive regulation of cell migration, positive regulation of phosphatidylinositol 3-kinase signaling, positive regulation of protein autophosphorylation, platelet-derived growth factor receptor signaling pathway, epicardial cell to mesenchymal cell trans…
ENSDARG00000061651	marveld2b	563122	marveld2b	45.1585	2.89642	0.636195	4.55273	5.3e-06	4.79e-05	MARVEL domain containing 2b [Source:ZFIN	NA
ENSDARG00000100596	si:ch73-43g23.1	101885045	si:ch73-43g23.1	236.314	2.89624	0.389168	7.44214	9.91e-14	4.71e-12	si:ch73-43g23.1 [Source:ZFIN	biological_process
ENSDARG00000074646	adamts16	568792	adamts16	61.7357	2.89492	0.504788	5.73492	9.76e-09	1.64e-07	ADAM metallopeptidase with thrombospondin type 1 motif, 16 [Source:ZFIN	proteolysis, closure of optic fissure, basement membrane disassembly
ENSDARG00000077938	cd248b	100002565	cd248b	482.597	2.8942	0.4421	6.5465	5.89e-11	1.61e-09	CD248 molecule, endosialin b [Source:ZFIN	cell migration
ENSDARG00000058244	il17ra1a	561494	il17ra1a	87.9147	2.89399	0.539516	5.36404	8.14e-08	1.12e-06	interleukin 17 receptor A1a [Source:ZFIN	cytokine-mediated signaling pathway
ENSDARG00000097525		NA	AL928724.1	9.14216	2.89153	1.01205	2.85711	0.00427515	0.0173838		3.50309
ENSDARG00000058579	si:ch211-274f20.2	100005358	si:ch211-274f20.2	93.5673	2.88737	0.418756	6.89511	5.38e-12	1.82e-10	si:ch211-274f20.2 [Source:ZFIN	protein folding, endoplasmic reticulum unfolded protein response
ENSDARG00000060797	pfkmb	568001	pfkmb	309.588	2.88585	0.375587	7.68356	1.55e-14	8.77e-13	phosphofructokinase, muscle b [Source:ZFIN	glycolytic process, fructose 6-phosphate metabolic process, phosphorylation, metabolic process, glucose catabolic process, fructose 1,6-bisphosphate metabolic process, protein homotetramerization, canonical glycolysis
ENSDARG00000060435	bnipl	100149386	bnipl	51.8997	2.884	0.632854	4.55714	5.19e-06	4.7e-05	BCL2 interacting protein like [Source:ZFIN	polyphosphate catabolic process, apoptotic process
ENSDARG00000004141	zgc:92630	436969	zgc:92630	827.001	2.88307	0.624415	4.61724	3.89e-06	3.6e-05	zgc:92630 [Source:ZFIN	NA
ENSDARG00000051809	btr12	767681	btr12	56.0655	2.88305	0.478713	6.02249	1.72e-09	3.4e-08	bloodthirsty-related gene family, member 12 [Source:ZFIN	NA
ENSDARG00000058390	acot9.2	798008	acot9.2	59.3387	2.88294	0.446428	6.45778	1.06e-10	2.77e-09	acyl-CoA thioesterase 9, tandem duplicate 2 [Source:ZFIN	acyl-CoA metabolic process
ENSDARG00000100482	pmt	767699	pmt	480.156	2.88263	0.449367	6.41487	1.41e-10	3.57e-09	phosphoethanolamine methyltransferase [Source:ZFIN	NA
ENSDARG00000021494	hnf4a	322358	hnf4a	703.183	2.88138	0.401282	7.18044	6.95e-13	2.76e-11	hepatocyte nuclear factor 4, alpha [Source:ZFIN	regulation of transcription, DNA-templated, type B pancreatic cell development, regulation of insulin secretion, lipid homeostasis, hepatocyte differentiation, positive regulation of transcription by RNA polymerase II, regulation of transcription by RNA polymerase II, cell differentiation, steroid hormone mediated signaling pathway, anatomical structure development, response to bacterium, endocri…
ENSDARG00000069415	col17a1a	557257	col17a1a	72.0756	2.88133	0.692023	4.16363	3.13e-05	0.000233841	collagen, type XVII, alpha 1a [Source:ZFIN	extracellular matrix organization, epidermis development
ENSDARG00000042725	cebpb	140814	cebpb	8705.39	2.88096	0.396051	7.27423	3.48e-13	1.47e-11	CCAAT enhancer binding protein beta [Source:ZFIN	regulation of transcription, DNA-templated, response to bacterium, response to yeast, regulation of DNA methylation
ENSDARG00000003381	si:ch211-266g18.6	565707	si:ch211-266g18.6	47.8804	2.88057	0.524122	5.49598	3.89e-08	5.71e-07	si:ch211-266g18.6 [Source:ZFIN	intracellular protein transport
ENSDARG00000096995	fbxl22	503591	fbxl22	873.11	2.87938	0.479536	6.00452	1.92e-09	3.76e-08	F-box and leucine-rich repeat protein 22 [Source:ZFIN	ubiquitin-dependent protein catabolic process, protein ubiquitination, SCF-dependent proteasomal ubiquitin-dependent protein catabolic process, mitochondrial respiratory chain complex I assembly, regulation of cardiac muscle cell contraction
ENSDARG00000070011	hce2l2	100003133	hce2l2	24.1888	2.8776	1.05223	2.73476	0.00624258	0.0239299	high choriolytic enzyme 2-like 2 [Source:ZFIN	proteolysis
ENSDARG00000053215	me1	768196	me1	155.259	2.87758	0.6638	4.33501	1.46e-05	0.000118555	malic enzyme 1, NADP(+)-dependent, cytosolic [Source:ZFIN	oxidation-reduction process, pyruvate metabolic process, malate metabolic process
ENSDARG00000014103	dkk1a	799377	dkk1a	46.9401	2.87211	0.666234	4.31096	1.63e-05	0.000130408	dickkopf WNT signaling pathway inhibitor 1a [Source:ZFIN	multicellular organism development, negative regulation of Wnt signaling pathway, negative regulation of canonical Wnt signaling pathway, neuromast development, negative regulation of signaling receptor activity, sensory epithelium regeneration
ENSDARG00000006811	sult1st6	436872	sult1st6	189.979	2.87125	0.702701	4.08602	4.39e-05	0.000315344	sulfotransferase family 1, cytosolic sulfotransferase 6 [Source:ZFIN	NA
ENSDARG00000103755	si:dkeyp-4c4.1	571990	si:dkeyp-4c4.1	20.1318	2.86918	1.02213	2.80707	0.00499943	0.0198521	si:dkeyp-4c4.1 [Source:ZFIN	intracellular signal transduction
ENSDARG00000061850	si:dkey-19b23.13	NA	si:dkey-19b23.13	20.0889	2.86116	0.888603	3.21984	0.0012826	0.00616725	si:dkey-19b23.13 [Source:ZFIN	proteolysis
ENSDARG00000006202	erbb3a	386635	erbb3a	438.254	2.86061	0.485867	5.88765	3.92e-09	7.21e-08	erb-b2 receptor tyrosine kinase 3a [Source:ZFIN	transmembrane receptor protein tyrosine kinase signaling pathway, multicellular organism development, positive regulation of cell population proliferation, peptidyl-tyrosine phosphorylation, positive regulation of kinase activity, nervous system development, protein phosphorylation
ENSDARG00000102176	pla1a	334017	pla1a	164.177	2.85906	0.722409	3.95768	7.57e-05	0.00051349	phospholipase A1 member A [Source:NCBI gene	regulation of membrane potential, heart looping, heart development, cardiac conduction, skeletal muscle tissue development, striated muscle cell differentiation
ENSDARG00000069956	pdlim2	560322	pdlim2	879.318	2.85898	0.322483	8.86552	7.62e-19	9.35e-17	PDZ and LIM domain 2 (mystique) [Source:ZFIN	actin cytoskeleton organization, heart development, muscle structure development
ENSDARG00000042956	cyp2ad6	799957	cyp2ad6	145.525	2.85664	0.697776	4.09392	4.24e-05	0.000305771	cytochrome P450, family 2, subfamily AD, polypeptide 6 [Source:ZFIN	oxidation-reduction process, organic acid metabolic process, xenobiotic metabolic process, exogenous drug catabolic process
ENSDARG00000030364	angpt1	114407	angpt1	1945.14	2.85407	0.426278	6.69533	2.15e-11	6.4e-10	angiopoietin 1 [Source:ZFIN	angiogenesis, Tie signaling pathway, brain development, blood vessel development
ENSDARG00000097024	ugt1b4	795050	ugt1b4	12.7486	2.85268	0.794833	3.58903	0.000331916	0.00191361	UDP glucuronosyltransferase 1 family, polypeptide B4 [Source:ZFIN	NA
ENSDARG00000060008	hhipl2	560376	hhipl2	69.7146	2.85231	0.628742	4.53654	5.72e-06	5.14e-05	HHIP-like 2 [Source:ZFIN	NA
ENSDARG00000012824	itga3b	100331874	itga3b	85.4307	2.85095	0.461769	6.17398	6.66e-10	1.45e-08	integrin, alpha 3b [Source:ZFIN	cell adhesion, integrin-mediated signaling pathway, fin development, fin morphogenesis
ENSDARG00000039949	fibina	553370	fibina	425.29	2.85082	0.584772	4.8751	1.09e-06	1.15e-05	fin bud initiation factor a [Source:ZFIN	NA
ENSDARG00000086300	si:ch211-236d3.4	794256	FAM107A	33.1286	2.84951	0.701707	4.06082	4.89e-05	0.000347631	si:ch211-236d3.4 [Source:ZFIN	NA
ENSDARG00000075343	csf1a	100004617	csf1a	145.029	2.84684	0.567881	5.01309	5.36e-07	6.1e-06	colony stimulating factor 1a (macrophage) [Source:ZFIN	signal transduction
ENSDARG00000091692	havcr2	100536120	havcr2	45.0498	2.84209	0.896443	3.17041	0.00152222	0.00714434	hepatitis A virus cellular receptor 2 [Source:ZFIN	NA
ENSDARG00000074082	gpc5c	100006305	gpc5c	45.1085	2.84087	0.491579	5.77907	7.51e-09	1.3e-07	glypican 5c [Source:ZFIN	regulation of signal transduction, cell migration, positive regulation of canonical Wnt signaling pathway, regulation of protein localization to membrane
ENSDARG00000079310	st3gal1l	553280	st3gal1l	22.0839	2.83928	0.767387	3.69993	0.000215658	0.00131291	ST3 beta-galactoside alpha-2,3-sialyltransferase 1, like [Source:ZFIN	protein glycosylation, sialylation
ENSDARG00000061896	slco2a1	NA	slco2a1	265.778	2.83784	0.458109	6.19469	5.84e-10	1.28e-08	solute carrier organic anion transporter family, member 2A1 [Source:ZFIN	transmembrane transport, ion transport, sodium-independent organic anion transport
ENSDARG00000045708	adm2a	403114	adm2a	294.865	2.83701	0.506078	5.60589	2.07e-08	3.24e-07	adrenomedullin 2a [Source:ZFIN	signal transduction
ENSDARG00000098024	si:dkey-262k9.2	100334151	si:dkey-262k9.2	849.574	2.83642	0.510325	5.55807	2.73e-08	4.15e-07	si:dkey-262k9.2 [Source:ZFIN	NA
ENSDARG00000078989	alpk3a	100321139	alpk3a	415.337	2.82325	0.351827	8.02454	1.02e-15	7.31e-14	alpha-kinase 3a [Source:ZFIN	actin filament organization, muscle contraction, sarcomere organization, striated muscle contraction, skeletal muscle thin filament assembly, skeletal muscle myosin thick filament assembly, cardiac muscle fiber development, cardiac myofibril assembly, cardiac muscle tissue morphogenesis, striated muscle myosin thick filament assembly, protein phosphorylation
ENSDARG00000074442	alx4b	497424	alx4b	131.485	2.82116	0.731082	3.85888	0.000113908	0.000740462	ALX homeobox 4b [Source:ZFIN	regulation of transcription by RNA polymerase II, multicellular organism development, positive regulation of transcription by RNA polymerase II, regulation of transcription, DNA-templated
ENSDARG00000056888	dnah5l	335340	dnah5l	46.4836	2.82021	0.770176	3.66177	0.000250477	0.00149985	dynein, axonemal, heavy chain 5 like [Source:ZFIN	microtubule-based movement, outer dynein arm assembly, determination of heart left/right asymmetry
ENSDARG00000039304	six1a	494168	six1a	490.315	2.81861	0.389608	7.23448	4.67e-13	1.91e-11	SIX homeobox 1a [Source:NCBI gene	regulation of transcription, DNA-templated, negative regulation of transcription, DNA-templated, apoptotic process, multicellular organism development, skeletal muscle fiber development, anatomical structure development, regulation of transcription by RNA polymerase II, skeletal muscle tissue development, regulation of skeletal muscle cell proliferation, regulation of inner ear receptor cell diff…
ENSDARG00000040306	otomp	565818	otomp	28.5295	2.81481	1.08233	2.60069	0.00930353	0.0333347	otolith matrix protein [Source:NCBI gene	otolith development
ENSDARG00000115066	si:dkey-65b13.8	561480	si:dkey-65b13.8	10.7459	2.81251	1.04556	2.68995	0.00714635	0.0267297	si:dkey-65b13.8 [Source:ZFIN	NA
ENSDARG00000051965	btr01	563047	btr01	9.09253	2.8118	0.810928	3.46739	0.000525543	0.00285216	bloodthirsty-related gene family, member 1 [Source:ZFIN	response to hypoxia
ENSDARG00000061249	myom1a	558671	myom1a	95.2862	2.80894	0.491323	5.7171	1.08e-08	1.8e-07	myomesin 1a (skelemin) [Source:ZFIN	actin filament organization, muscle contraction, sarcomere organization, striated muscle contraction, skeletal muscle thin filament assembly, skeletal muscle myosin thick filament assembly, cardiac muscle fiber development, cardiac myofibril assembly, cardiac muscle tissue morphogenesis, striated muscle myosin thick filament assembly
ENSDARG00000001721	oc90	568941	oc90	150.057	2.80588	0.533864	5.25579	1.47e-07	1.91e-06	otoconin 90 [Source:ZFIN	phospholipid metabolic process, arachidonic acid secretion, otolith development, lipid catabolic process
ENSDARG00000099454	tradv14.0	NA	tradv14.0	7.73652	2.8048	1.11439	2.51689	0.0118396	0.0405959	T-cell receptor alpha/delta variable 14.0 [Source:ZFIN	NA
ENSDARG00000103826	gpib	246095	gpib	536.294	2.80191	0.372331	7.52533	5.26e-14	2.67e-12	glucose-6-phosphate isomerase b [Source:ZFIN	glycolytic process, gluconeogenesis, glucose 6-phosphate metabolic process
ENSDARG00000079699	zgc:162612	100037333	zgc:162612	172.269	2.79968	0.597633	4.68462	2.8e-06	2.7e-05	zgc:162612 [Source:ZFIN	regulation of transcription, DNA-templated, regulation of transcription by RNA polymerase II, cell differentiation, anatomical structure morphogenesis
ENSDARG00000095751	leg1.2	406484	C20H6orf58	24.2308	2.79788	1.12429	2.48858	0.0128254	0.0433676	liver-enriched gene 1, tandem duplicate 2 [Source:NCBI gene	NA
ENSDARG00000093078	plscr3a	564882	plscr3a	20.4891	2.79697	0.831325	3.36448	0.000766886	0.00392196	phospholipid scramblase 3a [Source:ZFIN	plasma membrane phospholipid scrambling
ENSDARG00000091222	si:dkey-190l8.2	566640	si:dkey-190l8.2	101.977	2.7967	0.648462	4.31281	1.61e-05	0.000129532	si:dkey-190l8.2 [Source:ZFIN	transmembrane transport
ENSDARG00000045601	cax1	560283	cax1	30.7837	2.7962	0.633585	4.4133	1.02e-05	8.63e-05	cation/H+ exchanger protein 1 [Source:ZFIN	transmembrane transport, calcium ion transmembrane transport, neural crest cell development, cellular calcium ion homeostasis, calcium ion transport
ENSDARG00000058102	sardh	394103	sardh	645.343	2.79591	0.668102	4.18485	2.85e-05	0.000215016	sarcosine dehydrogenase [Source:ZFIN	oxidation-reduction process, sarcosine catabolic process
ENSDARG00000101878	kdf1b	101886060	kdf1b	41.0196	2.79571	0.71519	3.90905	9.27e-05	0.000615945	keratinocyte differentiation factor 1b [Source:ZFIN	keratinocyte development, regulation of epidermal cell division
ENSDARG00000104200		407643	BX901923.2	31.9836	2.79289	0.710697	3.92979	8.5e-05	0.000570128	alpha-2-macroglobulin-like protein 1 [Source:NCBI gene	NA
ENSDARG00000104875	bspry	559377	bspry	20.0301	2.791	0.664142	4.20242	2.64e-05	0.00020056	B-box and SPRY domain containing [Source:ZFIN	NA
ENSDARG00000063011	antxr2b	560841	antxr2b	116.573	2.7908	0.463205	6.02497	1.69e-09	3.35e-08	ANTXR cell adhesion molecule 2b [Source:ZFIN	toxin transport
ENSDARG00000094815		NA	CU179758.1	20.7533	2.79002	0.644646	4.32799	1.5e-05	0.000121783		4.94949
ENSDARG00000074684	mlsl	564844	mlsl	139.647	2.78783	0.496504	5.61491	1.97e-08	3.08e-07	malate synthase-like [Source:ZFIN	glyoxylate cycle
ENSDARG00000027600	pdlim5b	393165	pdlim5b	1688.24	2.78498	0.459639	6.05905	1.37e-09	2.77e-08	PDZ and LIM domain 5b [Source:ZFIN	actin cytoskeleton organization, heart development, muscle structure development
ENSDARG00000004539	ptgs2a	246227	ptgs2a	3630.51	2.78486	0.357392	7.79216	6.59e-15	3.99e-13	prostaglandin-endoperoxide synthase 2a [Source:ZFIN	oxidation-reduction process, inflammatory response, response to oxidative stress, regulation of blood pressure, prostaglandin biosynthetic process, cyclooxygenase pathway, exocrine pancreas development, cellular oxidant detoxification, pronephros development, response to steroid hormone, embryonic liver development, cellular response to organic cyclic compound
ENSDARG00000059805	slc25a38a	767662	slc25a38a	95.7746	2.78461	0.808582	3.44382	0.00057355	0.00306911	solute carrier family 25 member 38a [Source:NCBI gene	transmembrane transport, glycine import into mitochondrion, hemoglobin biosynthetic process, erythrocyte differentiation, hemoglobin metabolic process
ENSDARG00000059043	ntf3	386825	ntf3	93.2965	2.78166	0.426376	6.52396	6.85e-11	1.85e-09	neurotrophin 3 [Source:ZFIN	transmembrane receptor protein tyrosine kinase signaling pathway, modulation of chemical synaptic transmission, peripheral nervous system development, negative regulation of neuron apoptotic process, neuron projection morphogenesis, regulation of neuron differentiation, memory, nerve development, nerve growth factor signaling pathway, negative regulation of programmed cell death
ENSDARG00000102272	coro6	393367	coro6	21.8465	2.77892	0.584435	4.75489	1.99e-06	1.99e-05	coronin 6 [Source:ZFIN	cell migration, actin filament organization
ENSDARG00000020028	cps1	555623	cps1	41.9337	2.77662	1.00466	2.76374	0.00571437	0.0221975	carbamoyl-phosphate synthase 1, mitochondrial [Source:ZFIN	glutamine metabolic process, nitrogen compound metabolic process, 'de novo' pyrimidine nucleobase biosynthetic process, urea cycle, ammonia homeostasis
ENSDARG00000101043	ppl	449936	ppl	548.258	2.7765	0.353397	7.85663	3.95e-15	2.51e-13	periplakin [Source:ZFIN	wound healing, intermediate filament cytoskeleton organization
ENSDARG00000010565	aqp4	445293	aqp4	14.4288	2.7756	1.05001	2.64341	0.0082076	0.0300269	aquaporin 4 [Source:ZFIN	transmembrane transport, water transport
ENSDARG00000100075	abcg2a	735312	abcg2a	382.487	2.77249	0.442225	6.26941	3.62e-10	8.34e-09	ATP-binding cassette, sub-family G (WHITE), member 2a [Source:ZFIN	transmembrane transport
ENSDARG00000051975	cd99	559896	cd99	922.869	2.77228	0.347136	7.98614	1.39e-15	9.72e-14	CD99 molecule [Source:ZFIN	homotypic cell-cell adhesion, T cell extravasation, positive regulation of neutrophil extravasation
ENSDARG00000075766	sccpdha.1	436632	sccpdha.1	26.6659	2.76476	0.963354	2.86993	0.0041056	0.0167769	saccharopine dehydrogenase a, tandem duplicate 1 [Source:ZFIN	oxidation-reduction process, glycolipid biosynthetic process
ENSDARG00000036337	cers3b	100141367	cers3b	120.031	2.76389	0.586864	4.70959	2.48e-06	2.42e-05	ceramide synthase 3b [Source:ZFIN	ceramide biosynthetic process
ENSDARG00000069321	fam169b	558610	fam169b	7.46333	2.76205	1.06846	2.58507	0.00973598	0.0346349	family with sequence similarity 169 member B [Source:ZFIN	NA
ENSDARG00000057262	si:dkey-91i10.3	565876	si:dkey-91i10.3	84.4081	2.76106	0.622029	4.4388	9.05e-06	7.78e-05	si:dkey-91i10.3 [Source:ZFIN	oxidation-reduction process
ENSDARG00000010673	trim16	568734	trim16	250.733	2.75888	0.282995	9.74887	1.87e-22	4.28e-20	tripartite motif containing 16 [Source:ZFIN	NA
ENSDARG00000075045	cxcl18b	795785	cxcl18b	3400.14	2.75793	0.659559	4.18148	2.9e-05	0.000217936	chemokine (C-X-C motif) ligand 18b [Source:ZFIN	immune response, inflammatory response, leukocyte chemotaxis, neutrophil chemotaxis, antimicrobial humoral immune response mediated by antimicrobial peptide, chemokine-mediated signaling pathway, cellular response to lipopolysaccharide, granulocyte chemotaxis
ENSDARG00000094614		NA	BX323458.2	27.59	2.75208	0.613411	4.48652	7.24e-06	6.35e-05		5.40515
ENSDARG00000034080	plcd1b	337489	plcd1b	469.826	2.75153	0.349305	7.87714	3.35e-15	2.17e-13	phospholipase C, delta 1b [Source:ZFIN	lipid metabolic process, signal transduction, intracellular signal transduction, lipid catabolic process, inositol trisphosphate biosynthetic process, phosphatidylinositol-mediated signaling, release of sequestered calcium ion into cytosol
ENSDARG00000100223	gpa33a	407680	gpa33a	224.12	2.74785	0.437598	6.27939	3.4e-10	7.89e-09	glycoprotein A33 (transmembrane), paralog a [Source:ZFIN	NA
ENSDARG00000087596	si:ch73-95l15.5	565630	si:ch73-95l15.5	282.586	2.74759	0.271019	10.138	3.75e-24	1.12e-21	si:ch73-95l15.5 [Source:ZFIN	macromolecule depalmitoylation
ENSDARG00000028098	fut9d	503885	fut9d	30.5296	2.74591	0.751293	3.65491	0.000257269	0.0015352	fucosyltransferase 9d [Source:ZFIN	protein glycosylation, fucosylation
ENSDARG00000027611	cavin2a	402824	cavin2a	826.227	2.74136	0.405451	6.76126	1.37e-11	4.2e-10	caveolae associated protein 2a [Source:ZFIN	NA
ENSDARG00000098849		100329459	SLC25A29	21.1224	2.73754	0.826174	3.31351	0.000921317	0.00460712	solute carrier family 25 member 29 [Source:NCBI gene	transmembrane transport, acyl carnitine transport, amino acid transport, acyl carnitine transmembrane transport
ENSDARG00000009727	twf2b	553677	twf2b	519.08	2.73423	0.580012	4.71409	2.43e-06	2.38e-05	twinfilin actin-binding protein 2b [Source:ZFIN	negative regulation of actin filament polymerization, sequestering of actin monomers, positive regulation of neuron projection development, barbed-end actin filament capping, regulation of lamellipodium assembly, actin filament depolymerization
ENSDARG00000073814	pax1b	572108	pax1b	110.159	2.73275	0.507739	5.3822	7.36e-08	1.02e-06	paired box 1b [Source:ZFIN	regulation of transcription, DNA-templated, multicellular organism development, embryonic skeletal system development, pectoral fin development
ENSDARG00000094217	si:dkey-17e16.15	NA	si:dkey-17e16.15	75.0162	2.73256	0.940753	2.90466	0.00367656	0.0152956	si:dkey-17e16.15 [Source:ZFIN	NA
ENSDARG00000089885	slc16a12b	449947	slc16a12b	220.624	2.73142	0.356191	7.66842	1.74e-14	9.76e-13	solute carrier family 16 member 12b [Source:NCBI gene	transmembrane transport
ENSDARG00000113438		101886891	CR318624.2	146.296	2.73127	0.734718	3.71744	0.000201255	0.0012368	ADP-ribosyl cyclase/cyclic ADP-ribose hydrolase 1-like [Source:NCBI gene	NA
ENSDARG00000096149		NA	CU469420.4	17.5949	2.73027	0.836129	3.26537	0.00109321	0.00537534		4.29966
ENSDARG00000039007	eno3	378963	eno3	29005.6	2.72637	0.546278	4.99081	6.01e-07	6.76e-06	enolase 3, (beta, muscle) [Source:ZFIN	glycolytic process
ENSDARG00000079095	rin1a	568715	rin1a	24.7141	2.72511	0.757741	3.59635	0.000322709	0.0018651	Ras and Rab interactor 1a [Source:ZFIN	NA
ENSDARG00000005481	nfkbiaa	406463	nfkbiaa	1702.29	2.72503	0.571562	4.7677	1.86e-06	1.88e-05	nuclear factor of kappa light polypeptide gene enhancer in B-cells inhibitor, alpha a [Source:ZFIN	response to virus, regulation of hematopoietic progenitor cell differentiation, negative regulation of hematopoietic progenitor cell differentiation
ENSDARG00000096496		NA	BX571705.1	14.673	2.72	1.05631	2.57499	0.0100242	0.0354562		3.67436
ENSDARG00000003615	slc26a3.2	563896	slc26a3.2	97.6597	2.71909	0.65088	4.17756	2.95e-05	0.00022125	solute carrier family 26 member 3, tandem duplicate 2 [Source:ZFIN	transmembrane transport, chloride transport, sulfate transport, bicarbonate transport, chloride transmembrane transport, anion transmembrane transport, sulfate transmembrane transport, oxalate transport
ENSDARG00000010276	ptgs2b	559020	ptgs2b	230.546	2.71749	0.56688	4.79376	1.64e-06	1.67e-05	prostaglandin-endoperoxide synthase 2b [Source:ZFIN	oxidation-reduction process, inflammatory response, response to oxidative stress, regulation of blood pressure, prostaglandin biosynthetic process, cyclooxygenase pathway, cellular oxidant detoxification, cellular response to organic cyclic compound
ENSDARG00000061985	rbm47	562991	rbm47	877.108	2.71554	0.463716	5.85603	4.74e-09	8.57e-08	RNA binding motif protein 47 [Source:ZFIN	cytidine to uridine editing, head development, regulation of anterior head development
ENSDARG00000017010	scamp2l	334500	scamp2l	244.209	2.71297	0.453076	5.9879	2.13e-09	4.13e-08	secretory carrier membrane protein 2, like [Source:ZFIN	protein transport
ENSDARG00000056587	cyp2r1	563369	cyp2r1	312.056	2.70947	0.503159	5.38492	7.25e-08	1.01e-06	cytochrome P450, family 2, subfamily R, polypeptide 1 [Source:ZFIN	oxidation-reduction process, cellular response to vitamin D, organic acid metabolic process, xenobiotic metabolic process, exogenous drug catabolic process, hematopoietic stem cell proliferation, vitamin D3 metabolic process
ENSDARG00000013056	itpk1a	406290	itpk1a	220.727	2.70882	0.548669	4.93706	7.93e-07	8.65e-06	inositol-tetrakisphosphate 1-kinase a [Source:NCBI gene	inositol trisphosphate metabolic process, phosphorylation, inositol phosphorylation, necroptotic process
ENSDARG00000076160	si:dkey-285e18.2	NA	si:dkey-285e18.2	14.6539	2.70758	0.917575	2.9508	0.00316952	0.013441	si:dkey-285e18.2 [Source:ZFIN	NA
ENSDARG00000102215	si:ch211-227e10.6	100008037	si:ch211-227e10.6	12.9042	2.70691	0.955574	2.83276	0.00461476	0.0185839	si:ch211-227e10.6 [Source:ZFIN	intracellular signal transduction, intracellular signal transduction
ENSDARG00000027620	bco2l	84041	bco2l	17.3273	2.70302	0.997711	2.70923	0.00674404	0.0254714	beta-carotene 15, 15-dioxygenase 2, like [Source:ZFIN	oxidation-reduction process, carotene catabolic process, negative regulation of oxidative stress-induced intrinsic apoptotic signaling pathway
ENSDARG00000102178	emilin2b	571391	emilin2b	371.504	2.70261	0.491569	5.49793	3.84e-08	5.66e-07	elastin microfibril interfacer 2b [Source:ZFIN	NA
ENSDARG00000102556	nfat5b	555802	nfat5b	41.6985	2.70243	0.661959	4.08248	4.46e-05	0.000319625	nuclear factor of activated T cells 5b [Source:ZFIN	regulation of transcription, DNA-templated, transcription by RNA polymerase II, positive regulation of transcription by RNA polymerase II, cytokine production, calcineurin-NFAT signaling cascade
ENSDARG00000101343		NA	CR293511.2	44.0316	2.69928	0.859937	3.13893	0.00169568	0.00785173		5.74046
ENSDARG00000070430	chtopb	768163	chtopb	103.864	2.69832	0.589017	4.58106	4.63e-06	4.23e-05	chromatin target of PRMT1b [Source:ZFIN	biological_process
ENSDARG00000027609	hpn	569259	hpn	278.957	2.69668	0.37764	7.14089	9.27e-13	3.58e-11	hepsin [Source:ZFIN	proteolysis, endocytosis, blood coagulation, fibrin clot formation, regulation of serine-type endopeptidase activity
ENSDARG00000030494	hjv	321932	hjv	48.9389	2.69519	0.577636	4.6659	3.07e-06	2.93e-05	hemojuvelin BMP co-receptor [Source:ZFIN	BMP signaling pathway, iron ion homeostasis, somite development, notochord development
ENSDARG00000004695	six4a	65233	six4a	355.104	2.68791	0.308109	8.7239	2.69e-18	3e-16	SIX homeobox 4a [Source:ZFIN	regulation of transcription, DNA-templated, negative regulation of transcription, DNA-templated, anatomical structure development, regulation of transcription by RNA polymerase II
ENSDARG00000096990	si:ch1073-340i21.2	100004528	si:ch1073-340i21.2	55.0185	2.68699	0.63519	4.23021	2.33e-05	0.000179956	si:ch1073-340i21.2 [Source:ZFIN	NA
ENSDARG00000102267	znf750	550483	znf750	48.2919	2.68241	0.823363	3.25787	0.00112252	0.00549857	zinc finger protein 750 [Source:NCBI gene	cell differentiation, positive regulation of transcription by RNA polymerase II, epidermis development
ENSDARG00000089697	nfe2l2b	100873093	nfe2l2b	153.109	2.68124	0.432226	6.20331	5.53e-10	1.22e-08	nuclear factor, erythroid 2-like 2b [Source:ZFIN	regulation of transcription, DNA-templated, cellular response to oxidative stress, regulation of transcription by RNA polymerase II, positive regulation of transcription, DNA-templated, negative regulation of transcription from RNA polymerase II promoter in response to oxidative stress
ENSDARG00000092759	si:dkey-61p9.9	558818	si:dkey-61p9.9	8.15365	2.6799	0.927976	2.88789	0.00387831	0.015983	si:dkey-61p9.9 [Source:ZFIN	intracellular signal transduction, intracellular signal transduction, intracellular signal transduction
ENSDARG00000075521	cpz	557534	cpz	2247.37	2.67798	0.592543	4.51947	6.2e-06	5.52e-05	carboxypeptidase Z [Source:ZFIN	proteolysis, protein processing, peptide metabolic process
ENSDARG00000089187	wfdc2	556600	wfdc2	256.654	2.67468	0.762702	3.50685	0.000453445	0.00250979	WAP four-disulfide core domain 2 [Source:ZFIN	negative regulation of peptidase activity
ENSDARG00000086391	cald1b	563892	cald1b	838.935	2.67246	0.645611	4.13943	3.48e-05	0.000256599	caldesmon 1b [Source:ZFIN	muscle contraction, vasculogenesis, heart morphogenesis, angiogenesis, heart looping, blood vessel endothelial cell migration
ENSDARG00000057826	si:ch73-61d6.3	100001136	si:ch73-61d6.3	201.733	2.66707	0.411543	6.48067	9.13e-11	2.41e-09	si:ch73-61d6.3 [Source:ZFIN	bicellular tight junction assembly
ENSDARG00000061509	tbx3b	100334188	tbx3b	21.0751	2.66512	0.965848	2.75935	0.00579157	0.0224402	T-box transcription factor 3b [Source:ZFIN	regulation of transcription, DNA-templated, negative regulation of transcription by RNA polymerase II, positive regulation of cell population proliferation, positive regulation of transcription by RNA polymerase II, central nervous system development, cell fate specification, heart looping, cardiac chamber development
ENSDARG00000014340	rab11al	386994	rab11al	172.731	2.66499	0.35834	7.43706	1.03e-13	4.86e-12	RAB11a, member RAS oncogene family, like [Source:ZFIN	intracellular protein transport, Rab protein signal transduction, exocytosis
ENSDARG00000053853	slc13a2	406537	slc13a2	144.791	2.66478	0.523158	5.09363	3.51e-07	4.17e-06	solute carrier family 13 member 2 [Source:ZFIN	transmembrane transport, anion transmembrane transport
ENSDARG00000058943	cdcp1a	541520	cdcp1a	56.5536	2.6636	0.495908	5.37115	7.82e-08	1.08e-06	CUB domain containing protein 1a [Source:ZFIN	biological_process
ENSDARG00000068417	foxl2b	100149117	foxl2b	47.7918	2.6609	0.471808	5.6398	1.7e-08	2.7e-07	forkhead box L2b [Source:ZFIN	regulation of transcription, DNA-templated, regulation of transcription by RNA polymerase II, cell differentiation, anatomical structure morphogenesis, maintenance of animal organ identity
ENSDARG00000044755	si:dkeyp-87d8.8	492587	si:dkeyp-87d8.8	27.7928	2.65489	0.536863	4.94518	7.61e-07	8.33e-06	si:dkeyp-87d8.8 [Source:ZFIN	biological_process
ENSDARG00000076146	zgc:172075	555875	zgc:172075	67.3093	2.65446	0.829208	3.20121	0.00136854	0.00653076	zgc:172075 [Source:ZFIN	NA
ENSDARG00000029596	trim55a	436631	trim55a	229.862	2.65162	0.574375	4.61653	3.9e-06	3.61e-05	tripartite motif containing 55a [Source:ZFIN	NA
ENSDARG00000096616	si:ch211-255p10.3	NA	si:ch211-255p10.3	22.5765	2.65097	0.963089	2.75257	0.00591292	0.0228522	si:ch211-255p10.3 [Source:ZFIN	copper ion transport
ENSDARG00000088332	alx4a	100006399	alx4a	752.752	2.6502	0.448249	5.91234	3.37e-09	6.31e-08	ALX homeobox 4a [Source:ZFIN	regulation of transcription, DNA-templated, regulation of transcription by RNA polymerase II, multicellular organism development, positive regulation of transcription by RNA polymerase II
ENSDARG00000062750	si:ch73-74h11.1	100534918	si:ch73-74h11.1	109.453	2.64803	0.568359	4.65908	3.18e-06	3.02e-05	si:ch73-74h11.1 [Source:ZFIN	homophilic cell adhesion via plasma membrane adhesion molecules, cell adhesion, cell-cell adhesion
ENSDARG00000069988	arid6	572528	arid6	29.7744	2.64674	1.08775	2.43324	0.0149645	0.0493319	AT-rich interaction domain 6 [Source:ZFIN	NA
ENSDARG00000100475	fgf10b	751792	fgf10b	376.254	2.64561	0.555409	4.76336	1.9e-06	1.91e-05	fibroblast growth factor 10b [Source:NCBI gene	fibroblast growth factor receptor signaling pathway, liver development, pancreas development, otic vesicle development, ectodermal placode development
ENSDARG00000103121		NA	AL953841.3	8.80351	2.64193	0.904542	2.92073	0.00349208	0.0146363		3.55051
ENSDARG00000101629		100148922	CABZ01079192.1	56.6705	2.64012	0.956248	2.76092	0.00576386	0.0223462	sucrase-isomaltase (alpha-glucosidase) [Source:NCBI gene	carbohydrate metabolic process
ENSDARG00000070584	clic5b	405833	clic5b	193.455	2.63793	0.443418	5.94908	2.7e-09	5.14e-08	chloride intracellular channel 5b [Source:ZFIN	sensory perception of sound, ion transport, chloride transmembrane transport, ion transmembrane transport, regulation of ion transmembrane transport, chloride transport
ENSDARG00000035820	drd4b	503565	drd4b	24.4282	2.63776	0.910142	2.89819	0.00375326	0.0155697	dopamine receptor D4b [Source:ZFIN	G protein-coupled receptor signaling pathway, adenylate cyclase-inhibiting dopamine receptor signaling pathway, chemical synaptic transmission, signal transduction, G protein-coupled receptor signaling pathway, coupled to cyclic nucleotide second messenger, G protein-coupled serotonin receptor signaling pathway, synaptic transmission, dopaminergic
ENSDARG00000094879	si:dkey-277m11.2	NA	si:dkey-277m11.2	82.1035	2.63665	0.54759	4.81501	1.47e-06	1.52e-05	si:dkey-277m11.2 [Source:ZFIN	NA
ENSDARG00000042428	gstt1a	563972	gstt1a	1007.12	2.63652	0.509325	5.1765	2.26e-07	2.82e-06	glutathione S-transferase theta 1a [Source:ZFIN	glutathione metabolic process
ENSDARG00000101181	s100w	569958	s100w	377.297	2.63246	0.717701	3.6679	0.000244549	0.00146639	S100 calcium binding protein W [Source:ZFIN	NA
ENSDARG00000035544	etnppl	393421	etnppl	313.279	2.63042	0.502419	5.23552	1.65e-07	2.11e-06	ethanolamine-phosphate phospho-lyase [Source:NCBI gene	embryonic hemopoiesis
ENSDARG00000031119	baiap2l1b	550528	baiap2l1b	115.362	2.62859	0.454572	5.78257	7.36e-09	1.27e-07	BAR/IMD domain containing adaptor protein 2 like 1b [Source:ZFIN	regulation of actin filament polymerization, plasma membrane organization, regulation of insulin receptor signaling pathway, actin filament bundle assembly, positive regulation of actin filament polymerization, actin crosslink formation, positive regulation of actin cytoskeleton reorganization
ENSDARG00000042861	ltk	564470	ltk	62.0204	2.62808	0.697717	3.76668	0.00016543	0.00103711	leukocyte receptor tyrosine kinase [Source:ZFIN	protein phosphorylation, transmembrane receptor protein tyrosine kinase signaling pathway, melanocyte differentiation, pigment cell development, pigmentation, multicellular organism development, peptidyl-tyrosine phosphorylation, positive regulation of kinase activity, regulation of cell population proliferation, developmental pigmentation, regulation of neuron differentiation, regulation of deve…
ENSDARG00000041960	si:ch211-173a9.6	569381	si:ch211-173a9.6	291.163	2.62709	0.634831	4.13824	3.5e-05	0.000257708	si:ch211-173a9.6 [Source:ZFIN	NA
ENSDARG00000112049	cldn15a	573644	cldn15a	752.741	2.62593	0.595666	4.4084	1.04e-05	8.8e-05	claudin 15a [Source:ZFIN	digestive tract morphogenesis, tube formation
ENSDARG00000068503	gbgt1l4	387303	gbgt1l4	74.972	2.62364	0.612642	4.28249	1.85e-05	0.000146458	globoside alpha-1,3-N-acetylgalactosaminyltransferase 1, like 4 [Source:ZFIN	carbohydrate metabolic process, lipid glycosylation
ENSDARG00000079795		100334955	CABZ01033206.1	16.7497	2.62038	0.785762	3.33483	0.000853523	0.00430552	V-set and transmembrane domain containing 5 [Source:NCBI gene	NA
ENSDARG00000029356	mboat1	572841	mboat1	170.784	2.6203	0.48713	5.37905	7.49e-08	1.04e-06	membrane bound O-acyltransferase domain containing 1 [Source:ZFIN	biological_process
ENSDARG00000068128	ppp1r15b	571470	ppp1r15b	76.6465	2.61842	0.582142	4.49791	6.86e-06	6.06e-05	protein phosphatase 1, regulatory subunit 15B [Source:ZFIN	response to endoplasmic reticulum stress, positive regulation of phosphoprotein phosphatase activity
ENSDARG00000003808	aqp3a	406777	aqp3a	1294.18	2.61681	0.439409	5.95529	2.6e-09	4.96e-08	aquaporin 3a [Source:ZFIN	transmembrane transport, water transport, glycerol transport, urea transmembrane transport, late stripe melanocyte differentiation, arsenite transport
ENSDARG00000013310	map3k15	100334289	map3k15	117.184	2.61502	0.465137	5.62205	1.89e-08	2.97e-07	mitogen-activated protein kinase kinase kinase 15 [Source:ZFIN	protein phosphorylation, phosphorylation, MAPK cascade, activation of MAPKK activity
ENSDARG00000100788	trip10b	108179043	trip10b	9.58921	2.61482	0.822415	3.17944	0.00147558	0.00696165	thyroid hormone receptor interactor 10b [Source:ZFIN	actin cytoskeleton organization, endocytosis
ENSDARG00000089586	ncam3	566122	ncam3	20.8558	2.61477	0.971943	2.69025	0.00713983	0.0267207	neural cell adhesion molecule 3 [Source:ZFIN	cell adhesion, homophilic cell adhesion via plasma membrane adhesion molecules, synapse organization, axon guidance
ENSDARG00000070923	zgc:158296	791212	zgc:158296	24.9565	2.61472	0.716712	3.64821	0.00026407	0.00156676	zgc:158296 [Source:ZFIN	caveola assembly, cell differentiation, lipid transport
ENSDARG00000100709	agxt2	619269	agxt2	351.075	2.61141	0.40377	6.46757	9.96e-11	2.61e-09	alanine--glyoxylate aminotransferase 2 [Source:ZFIN	NA
ENSDARG00000021720	col7a1	100332562	col7a1	70.1685	2.60871	0.886061	2.94416	0.00323832	0.0136946	collagen, type VII, alpha 1 [Source:ZFIN	negative regulation of endopeptidase activity, growth plate cartilage chondrocyte morphogenesis
ENSDARG00000044895	fmoda	791822	fmoda	1536.78	2.6085	0.35514	7.34501	2.06e-13	9.06e-12	fibromodulin a [Source:ZFIN	NA
ENSDARG00000001882	kbtbd12	559380	kbtbd12	18.786	2.60759	0.703819	3.70492	0.000211459	0.00129038	kelch repeat and BTB (POZ) domain containing 12 [Source:NCBI gene	NA
ENSDARG00000035018	thy1	336617	thy1	1324.34	2.6051	0.533767	4.8806	1.06e-06	1.13e-05	Thy-1 cell surface antigen [Source:ZFIN	cell adhesion, regulation of cell migration
ENSDARG00000041294	noxo1a	572245	noxo1a	239.528	2.6043	0.681759	3.81997	0.000133466	0.000852197	NADPH oxidase organizer 1a [Source:ZFIN	positive regulation of catalytic activity, superoxide metabolic process
ENSDARG00000053829	pax9	30558	pax9	91.2941	2.60171	0.521959	4.9845	6.21e-07	6.98e-06	paired box 9 [Source:ZFIN	regulation of transcription, DNA-templated, animal organ morphogenesis, multicellular organism development, hard palate development
ENSDARG00000104801	tubb6	550458	tubb6	790.604	2.60044	0.523805	4.96453	6.89e-07	7.62e-06	tubulin, beta 6 class V [Source:ZFIN	microtubule-based process, mitotic cell cycle, microtubule cytoskeleton organization
ENSDARG00000078387	si:dkey-92i15.4	336478	si:dkey-92i15.4	17.0223	2.5992	0.964769	2.69412	0.00705755	0.0264587	si:dkey-92i15.4 [Source:ZFIN	signal transduction, leukocyte chemotaxis, induction of positive chemotaxis
ENSDARG00000029905	phyhd1	492804	phyhd1	408.992	2.5979	0.538357	4.82561	1.4e-06	1.45e-05	phytanoyl-CoA dioxygenase domain containing 1 [Source:NCBI gene	oxidation-reduction process
ENSDARG00000101190	cyp2k8	561462	cyp2k8	23.1881	2.59574	0.679518	3.81997	0.000133466	0.000852197	cytochrome P450, family 2, subfamily K, polypeptide 8 [Source:ZFIN	oxidation-reduction process, organic acid metabolic process, xenobiotic metabolic process, exogenous drug catabolic process
ENSDARG00000082213		NA	CR388062.2	4.26075	2.59271	1.05481	2.45798	0.013972	0.0466416		2.50504
ENSDARG00000095294	si:dkey-200l5.4	795026	si:dkey-200l5.4	17.6782	2.58927	0.972401	2.66276	0.00775029	0.0286329	si:dkey-200l5.4 [Source:ZFIN	NA
ENSDARG00000101150		555645	RAB19	8.76416	2.58906	0.977251	2.64933	0.00806514	0.0296153	ras-related protein Rab-19 [Source:NCBI gene	intracellular protein transport, Rab protein signal transduction
ENSDARG00000099003	cyp2aa1	572000	cyp2aa1	315.75	2.58663	0.44753	5.77979	7.48e-09	1.29e-07	cytochrome P450, family 2, subfamily AA, polypeptide 1 [Source:ZFIN	oxidation-reduction process, organic acid metabolic process, xenobiotic metabolic process, exogenous drug catabolic process
ENSDARG00000057903	si:ch211-266g18.10	553343	si:ch211-266g18.10	58.0259	2.5843	0.623962	4.14175	3.45e-05	0.000254156	si:ch211-266g18.10 [Source:ZFIN	NA
ENSDARG00000015947	matn4	497348	matn4	2040.42	2.5831	0.430727	5.99708	2.01e-09	3.92e-08	matrilin 4 [Source:ZFIN	growth plate cartilage chondrocyte morphogenesis
ENSDARG00000043198	si:rp71-1i20.2	554678	si:rp71-1i20.2	16.8414	2.58195	0.78746	3.27883	0.00104239	0.00515087	si:rp71-1i20.2 [Source:ZFIN	NA
ENSDARG00000090228	gsta.1	406703	gsta.1	2303.47	2.5805	0.612757	4.21129	2.54e-05	0.000193805	glutathione S-transferase, alpha tandem duplicate 1 [Source:ZFIN	glutathione metabolic process
ENSDARG00000031588	si:dkey-239b22.1	100330672	si:dkey-239b22.1	22.0028	2.57467	0.966222	2.66468	0.00770616	0.0284943	si:dkey-239b22.1 [Source:ZFIN	cell-matrix adhesion
ENSDARG00000087197	ros1	245951	ros1	30.8135	2.57241	0.543689	4.73139	2.23e-06	2.21e-05	c-ros oncogene 1 , receptor tyrosine kinase [Source:ZFIN	protein phosphorylation, transmembrane receptor protein tyrosine kinase signaling pathway, multicellular organism development, peptidyl-tyrosine phosphorylation, positive regulation of kinase activity, regulation of TOR signaling
ENSDARG00000062900	si:ch211-81a5.1	563879	si:ch211-81a5.1	29.6485	2.57148	0.717245	3.58522	0.0003368	0.00193617	si:ch211-81a5.1 [Source:ZFIN	protein ubiquitination
ENSDARG00000105068	si:ch1073-443f11.2	100334410	SMIM22	224.067	2.5685	0.677418	3.79161	0.000149676	0.000947056	si:ch1073-443f11.2 [Source:ZFIN	NA
ENSDARG00000016691	cd9b	406737	cd9b	2022.79	2.56504	0.583499	4.39596	1.1e-05	9.23e-05	CD9 molecule b [Source:ZFIN	posterior lateral line development
ENSDARG00000074776	tmem154	323681	tmem154	146.586	2.56355	0.576085	4.44995	8.59e-06	7.43e-05	transmembrane protein 154 [Source:ZFIN	NA
ENSDARG00000061242	tuft1a	562692	tuft1a	1115.87	2.56147	0.322303	7.94741	1.9e-15	1.29e-13	tuftelin 1a [Source:ZFIN	intracellular signal transduction
ENSDARG00000104199	si:dkey-43p13.5	407678	si:dkey-43p13.5	9.27428	2.56136	0.982026	2.60824	0.0091008	0.0327624	si:dkey-43p13.5 [Source:ZFIN	regulation of transcription, DNA-templated, multicellular organism development, regulation of transcription by RNA polymerase II
ENSDARG00000006456	pdgfrl	393284	pdgfrl	913.045	2.56132	0.521678	4.90977	9.12e-07	9.83e-06	platelet-derived growth factor receptor-like [Source:ZFIN	NA
ENSDARG00000061977	ppfibp2a	100317962	ppfibp2a	401.77	2.55808	0.402578	6.35424	2.09e-10	5.1e-09	PPFIA binding protein 2a [Source:ZFIN	synapse organization, neuromuscular junction development
ENSDARG00000071445	myoz1b	436720	myoz1b	37.2432	2.55788	0.767565	3.33246	0.000860818	0.00433472	myozenin 1b [Source:ZFIN	NA
ENSDARG00000042984	fpr1	568153	fpr1	186.985	2.55699	0.430192	5.94383	2.78e-09	5.3e-08	formyl peptide receptor 1 [Source:ZFIN	G protein-coupled receptor signaling pathway, signal transduction, inflammatory response, positive regulation of cytosolic calcium ion concentration, phospholipase C-activating G protein-coupled receptor signaling pathway, complement receptor mediated signaling pathway, neutrophil activation involved in immune response
ENSDARG00000061096	dapk2a	571352	dapk2a	51.0175	2.55273	0.490163	5.20792	1.91e-07	2.42e-06	death-associated protein kinase 2a [Source:ZFIN	protein phosphorylation
ENSDARG00000010250	nqo1	322506	nqo1	465.098	2.55118	0.442273	5.76834	8.01e-09	1.37e-07	NAD(P)H dehydrogenase, quinone 1 [Source:ZFIN	oxidation-reduction process, electron transport chain, cellular response to xenobiotic stimulus
ENSDARG00000090866	kcnj1a.2	541499	kcnj1a.2	69.1554	2.5486	0.795354	3.20436	0.00135364	0.00646921	potassium inwardly rectifying channel subfamily J member 1a, tandem duplicate 2 [Source:ZFIN	potassium ion transport, ion transport, potassium ion import across plasma membrane, regulation of ion transmembrane transport
ENSDARG00000087198	cthrc1a	445308	cthrc1a	6478.91	2.54805	0.53669	4.74772	2.06e-06	2.05e-05	collagen triple helix repeat containing 1a [Source:ZFIN	NA
ENSDARG00000055539	epdl2	557419	epdl2	41.1629	2.54201	0.894147	2.84295	0.00446983	0.018079	ependymin-like 2 [Source:ZFIN	cell-matrix adhesion
ENSDARG00000075500	smim1	799079	smim1	20.4907	2.54084	0.907576	2.79959	0.00511671	0.0202328	small integral membrane protein 1 [Source:NCBI gene	NA
ENSDARG00000019392	stat5a	369197	stat5a	259.194	2.53656	0.628901	4.03332	5.5e-05	0.000385969	signal transducer and activator of transcription 5a [Source:ZFIN	regulation of transcription, DNA-templated, signal transduction, positive regulation of transcription by RNA polymerase II, erythrocyte development, regulation of cell population proliferation, response to peptide hormone, erythrocyte differentiation, cytokine-mediated signaling pathway, defense response, receptor signaling pathway via JAK-STAT, growth hormone receptor signaling pathway via JAK-S…
ENSDARG00000062483	lyve1b	564249	lyve1b	51.7489	2.53376	0.959562	2.64054	0.00827747	0.0302398	lymphatic vessel endothelial hyaluronic receptor 1b [Source:ZFIN	cell adhesion
ENSDARG00000093584	zgc:193505	559113	zgc:193505	368.761	2.53346	0.797121	3.17827	0.00148158	0.00698664	zgc:193505 [Source:ZFIN	NA
ENSDARG00000020387	nipsnap3a	393234	nipsnap3a	721.915	2.53328	0.582516	4.34886	1.37e-05	0.000112259	nipsnap homolog 3A (C. elegans) [Source:ZFIN	biological_process
ENSDARG00000113572	si:dkey-102c8.3	556374	si:dkey-102c8.3	252.333	2.52846	0.412338	6.13201	8.68e-10	1.82e-08	si:dkey-102c8.3 [Source:ZFIN	NA
ENSDARG00000075468	vwa1	568379	vwa1	2309.72	2.52824	0.415409	6.08614	1.16e-09	2.37e-08	von Willebrand factor A domain containing 1 [Source:ZFIN	growth plate cartilage chondrocyte morphogenesis
ENSDARG00000052413	crfb12	678605	crfb12	21.4042	2.528	0.64165	3.93985	8.15e-05	0.000549171	cytokine receptor family member B12 [Source:ZFIN	blood coagulation, cytokine-mediated signaling pathway
ENSDARG00000092898	si:ch211-157j23.3	100006583	si:ch211-157j23.3	22.5491	2.52677	0.585877	4.3128	1.61e-05	0.000129532	si:ch211-157j23.3 [Source:ZFIN	NA
ENSDARG00000042784	gdf7	30642	gdf7	7.27287	2.52543	0.869417	2.90474	0.00367557	0.015294	growth differentiation factor 7 [Source:ZFIN	positive regulation of pathway-restricted SMAD protein phosphorylation, BMP signaling pathway, SMAD protein signal transduction
ENSDARG00000057598	s100b	436825	s100b	647.934	2.52487	0.894172	2.8237	0.00474734	0.019029	S100 calcium binding protein, beta (neural) [Source:ZFIN	NA
ENSDARG00000086048	si:ch211-229i14.2	NA	si:ch211-229i14.2	25.381	2.52113	0.719595	3.50354	0.000459125	0.00253744	si:ch211-229i14.2 [Source:ZFIN	NA
ENSDARG00000056379	si:ch73-86n18.1	564061	si:ch73-86n18.1	2131.99	2.52019	0.526115	4.79019	1.67e-06	1.69e-05	si:ch73-86n18.1 [Source:ZFIN	NA
ENSDARG00000077697	si:dkey-105i14.1	NA	si:dkey-105i14.1	36.6063	2.51949	0.599513	4.20256	2.64e-05	0.000200497	si:dkey-105i14.1 [Source:ZFIN	intracellular signal transduction
ENSDARG00000076348	mylk3	561635	mylk3	357.016	2.51622	0.46857	5.37	7.87e-08	1.09e-06	myosin light chain kinase 3 [Source:NCBI gene	protein phosphorylation
ENSDARG00000043664	si:dkey-63b1.1	100004938	si:dkey-63b1.1	75.8942	2.51414	0.771971	3.25679	0.00112681	0.00551545	si:dkey-63b1.1 [Source:ZFIN	G protein-coupled receptor signaling pathway, smooth muscle contraction, vasoconstriction, signal transduction
ENSDARG00000029439	atp2a2a	393940	atp2a2a	1656.01	2.51366	0.449589	5.59101	2.26e-08	3.49e-07	ATPase sarcoplasmic/endoplasmic reticulum Ca2+ transporting 2a [Source:ZFIN	calcium ion transmembrane transport, calcium ion transport, ion transport, proton transmembrane transport, heart looping, regulation of heart contraction, cellular calcium ion homeostasis
ENSDARG00000105208	zgc:85843	405880	zgc:85843	192.959	2.51113	0.422703	5.94064	2.84e-09	5.39e-08	zgc:85843 [Source:ZFIN	regulation of lipid metabolic process, lipid homeostasis
ENSDARG00000093546	si:ch73-56d11.5	100537622	si:ch73-56d11.5	33.7048	2.51079	1.02365	2.45277	0.0141762	0.04722	si:ch73-56d11.5 [Source:ZFIN	NA
ENSDARG00000030402	twist1a	30175	twist1a	1812.61	2.5104	0.584901	4.29202	1.77e-05	0.000140787	twist family bHLH transcription factor 1a [Source:ZFIN	sprouting angiogenesis, pharyngeal system development
ENSDARG00000102435	plekhf1	393311	plekhf1	246.37	2.51015	0.7331	3.42403	0.000617007	0.00325443	pleckstrin homology domain containing, family F (with FYVE domain) member 1 [Source:ZFIN	NA
ENSDARG00000008491	si:ch211-107o10.3	407663	si:ch211-107o10.3	648.421	2.50977	0.579704	4.3294	1.5e-05	0.000121081	si:ch211-107o10.3 [Source:ZFIN	NA
ENSDARG00000103969	smyhc2	100124599	smyhc2	12.621	2.50896	0.920154	2.72667	0.00639763	0.0243979	slow myosin heavy chain 2 [Source:ZFIN	slow-twitch skeletal muscle fiber contraction
ENSDARG00000079862	kl	562316	kl	32.2247	2.5089	0.749032	3.34953	0.000809496	0.00410743	klotho [Source:ZFIN	carbohydrate metabolic process, fibroblast growth factor receptor signaling pathway, aging, insulin receptor signaling pathway
ENSDARG00000098326		NA	CU280645.1	209.216	2.50886	0.492746	5.0916	3.55e-07	4.21e-06		7.77297
ENSDARG00000104022	gcgra	562973	gcgra	88.1283	2.50834	0.567557	4.41953	9.89e-06	8.41e-05	glucagon receptor a [Source:ZFIN	G protein-coupled receptor signaling pathway, cell surface receptor signaling pathway, signal transduction, regulation of glucose metabolic process, gastric inhibitory peptide signaling pathway, cellular response to glucagon stimulus
ENSDARG00000092476	si:rp71-1f1.4	567991	si:rp71-1f1.4	9.46743	2.50234	1.01552	2.4641	0.0137358	0.0460015	si:rp71-1f1.4 [Source:ZFIN	NA
ENSDARG00000027940	kcnf1a	557280	kcnf1a	28.58	2.49769	0.862205	2.89687	0.00376909	0.015618	potassium voltage-gated channel, subfamily F, member 1a [Source:ZFIN	transmembrane transport, protein homooligomerization, potassium ion transport, ion transport, regulation of ion transmembrane transport, potassium ion transmembrane transport
ENSDARG00000016074	cryz	407640	cryz	592.34	2.49641	0.418375	5.96693	2.42e-09	4.65e-08	crystallin, zeta (quinone reductase) [Source:ZFIN	oxidation-reduction process
ENSDARG00000091792	akap12a	101885554	akap12a	58.4545	2.49447	0.725323	3.43912	0.000583618	0.0031156	A kinase (PRKA) anchor protein 12a [Source:ZFIN	positive regulation of protein kinase A signaling, regulation of protein kinase C signaling
ENSDARG00000105506		NA	CR769769.3	19.0519	2.49319	0.832652	2.99427	0.002751	0.0118921		3.65252
ENSDARG00000062129	mxra8b	556385	mxra8b	10462.8	2.49212	0.286615	8.69501	3.47e-18	3.79e-16	matrix-remodelling associated 8b [Source:ZFIN	cell adhesion, biological_process
ENSDARG00000096270		NA	BX548046.2	19.4111	2.48914	0.806747	3.0854	0.00203278	0.0091796		4.17501
ENSDARG00000022261	pdzk1	337325	pdzk1	114.577	2.48767	0.6856	3.62846	0.000285118	0.00167361	PDZ domain containing 1 [Source:ZFIN	NA
ENSDARG00000074698	sdsl	563642	sdsl	56.0919	2.48576	0.611532	4.0648	4.81e-05	0.000342034	serine dehydratase-like [Source:ZFIN	L-serine catabolic process, threonine catabolic process
ENSDARG00000078318	tmod1	100149766	tmod1	341.372	2.4857	0.40482	6.14027	8.24e-10	1.75e-08	tropomodulin 1 [Source:ZFIN	pointed-end actin filament capping, actin filament organization, muscle contraction, myofibril assembly
ENSDARG00000075891	sall1b	100149526	sall1b	365.092	2.48343	0.709373	3.50088	0.000463731	0.00255907	spalt-like transcription factor 1b [Source:ZFIN	regulation of transcription, DNA-templated
ENSDARG00000061461	dsela	568099	dsela	92.3522	2.48287	0.970582	2.55812	0.0105239	0.0369105	dermatan sulfate epimerase like a [Source:ZFIN	chondroitin sulfate metabolic process, dermatan sulfate metabolic process
ENSDARG00000053479	gdf6a	566470	gdf6a	703.913	2.48279	0.335763	7.39446	1.42e-13	6.5e-12	growth differentiation factor 6a [Source:NCBI gene	camera-type eye development, retina development in camera-type eye, apoptotic process, positive regulation of pathway-restricted SMAD protein phosphorylation, BMP signaling pathway, positive regulation of BMP signaling pathway, SMAD protein signal transduction, multicellular organism development, camera-type eye photoreceptor cell differentiation, skeletal muscle fiber development, blood vessel m…
ENSDARG00000088581	f10	282670	f10	717.689	2.48167	0.507953	4.88564	1.03e-06	1.1e-05	coagulation factor X [Source:ZFIN	proteolysis, blood coagulation, hemostasis
ENSDARG00000056757	slc39a8	NA	slc39a8	98.6806	2.48162	0.464307	5.34479	9.05e-08	1.23e-06	solute carrier family 39 member 8 [Source:ZFIN	transmembrane transport, metal ion transport, zinc ion transport, zinc ion transmembrane transport
ENSDARG00000058004	six2a	83415	six2a	146.771	2.4808	0.55731	4.45139	8.53e-06	7.39e-05	SIX homeobox 2a [Source:ZFIN	regulation of transcription, DNA-templated, negative regulation of transcription, DNA-templated, anatomical structure development, pronephros development, regulation of transcription by RNA polymerase II
ENSDARG00000112419	si:ch211-62a1.3	100535278	si:ch211-62a1.3	531.139	2.47963	0.802174	3.09114	0.00199389	0.00902601	si:ch211-62a1.3 [Source:ZFIN	negative regulation of endopeptidase activity
ENSDARG00000090623	si:dkeyp-106c3.1	558820	si:dkeyp-106c3.1	33.859	2.47889	0.85648	2.89428	0.00380027	0.0157219	si:dkeyp-106c3.1 [Source:ZFIN	biological_process
ENSDARG00000057392	lrrc31	556343	lrrc31	37.2015	2.47827	0.645341	3.84024	0.000122913	0.00079184	leucine rich repeat containing 31 [Source:ZFIN	NA
ENSDARG00000042866	cx35.4	550380	cx35.4	352.181	2.47732	0.470697	5.26309	1.42e-07	1.84e-06	connexin 35.4 [Source:ZFIN	cell communication
ENSDARG00000032849	ndrg1a	792085	ndrg1a	2877.69	2.47498	0.340534	7.26795	3.65e-13	1.53e-11	N-myc downstream regulated 1a [Source:ZFIN	regulation of cell population proliferation, peripheral nervous system myelin maintenance, mast cell activation, signal transduction
ENSDARG00000055046	ponzr5	556869	ponzr5	20.5132	2.47379	0.965948	2.561	0.0104372	0.0366934	plac8 onzin related protein 5 [Source:ZFIN	NA
ENSDARG00000008433	unc45b	266640	unc45b	524.713	2.47277	0.222871	11.095	1.33e-28	8.38e-26	unc-45 myosin chaperone B [Source:NCBI gene	multicellular organism development, skeletal muscle organ development, muscle fiber development, cell differentiation, cardiac muscle tissue development, skeletal muscle tissue development, myofibril assembly, lens development in camera-type eye, chaperone-mediated protein folding, muscle organ development
ENSDARG00000089709	gfral	561326	gfral	16.5182	2.47125	0.79852	3.09478	0.00196957	0.008931	GDNF family receptor alpha like [Source:ZFIN	nervous system development
ENSDARG00000040076	pycard	57923	pycard	611.984	2.46714	0.638814	3.86207	0.000112431	0.000732145	PYD and CARD domain containing [Source:NCBI gene	proteolysis, regulation of apoptotic process, inflammatory response, innate immune response
ENSDARG00000086705	prob1	101886020	prob1	97.9041	2.46712	0.630234	3.91462	9.05e-05	0.000603289	proline-rich basic protein 1 [Source:ZFIN	biological_process
ENSDARG00000037598	prf1.5	559384	prf1.5	136.36	2.46642	0.561943	4.38909	1.14e-05	9.49e-05	perforin 1.5 [Source:ZFIN	cytolysis
ENSDARG00000039352	pald1b	560385	pald1b	851.623	2.46597	0.533319	4.62381	3.77e-06	3.51e-05	phosphatase domain containing paladin 1b [Source:ZFIN	peptidyl-tyrosine dephosphorylation
ENSDARG00000058445	zgc:136472	678514	zgc:136472	68.1887	2.46416	0.529026	4.65792	3.19e-06	3.03e-05	zgc:136472 [Source:ZFIN	cell redox homeostasis, protein folding, response to endoplasmic reticulum stress
ENSDARG00000060235	mst1ra	100002448	mst1ra	276.251	2.46387	0.476226	5.17373	2.29e-07	2.86e-06	macrophage stimulating 1 receptor a [Source:ZFIN	protein phosphorylation, transmembrane receptor protein tyrosine kinase signaling pathway, multicellular organism development, phosphorylation, peptidyl-tyrosine phosphorylation, positive regulation of kinase activity, positive regulation of protein kinase B signaling
ENSDARG00000071465	lrrc39	550456	lrrc39	98.1493	2.46334	0.48142	5.11682	3.11e-07	3.76e-06	leucine rich repeat containing 39 [Source:NCBI gene	sarcomere organization, heart contraction, cardiac muscle tissue morphogenesis
ENSDARG00000099880	sp6	402928	sp6	61.5172	2.46295	0.679496	3.62468	0.000289323	0.00169522	Sp6 transcription factor [Source:ZFIN	regulation of transcription by RNA polymerase II
ENSDARG00000028336	dhdhl	406433	dhdhl	1906.83	2.46071	0.649726	3.7873	0.000152292	0.000961734	dihydrodiol dehydrogenase (dimeric), like [Source:ZFIN	oxidation-reduction process
ENSDARG00000042899	si:ch211-163l21.8	449761	si:ch211-163l21.8	153.246	2.46009	0.586442	4.19495	2.73e-05	0.000206558	si:ch211-163l21.8 [Source:ZFIN	biological_process
ENSDARG00000090038		101884775	BX248410.2	16.5666	2.45754	0.963821	2.54979	0.0107787	0.037631	Schwann cell myelin protein-like [Source:NCBI gene	cell adhesion
ENSDARG00000042815	alkal2b	100329254	alkal2b	74.2755	2.45624	0.968236	2.53682	0.0111866	0.038752	ALK and LTK ligand 2b [Source:ZFIN	positive regulation of ERK1 and ERK2 cascade, positive regulation of protein tyrosine kinase activity, iridophore differentiation, positive regulation of ERK5 cascade
ENSDARG00000002494	itgb6	100499533	itgb6	513.743	2.45569	0.450285	5.45363	4.94e-08	7.1e-07	integrin, beta 6 [Source:ZFIN	cell adhesion, cell-matrix adhesion, integrin-mediated signaling pathway, cell migration, cell adhesion mediated by integrin
ENSDARG00000018342	ggt1b	569014	ggt1b	52.1902	2.45511	0.680054	3.61017	0.000306	0.00177925	gamma-glutamyltransferase 1b [Source:ZFIN	glutathione catabolic process, proteolysis, translation, response to estradiol, regulation of inflammatory response, response to lipopolysaccharide, spermatogenesis, response to tumor necrosis factor, regulation of immune system process, peptide modification
ENSDARG00000100968	si:ch211-1a19.3	557223	si:ch211-1a19.3	2464.38	2.45356	0.562927	4.35858	1.31e-05	0.000107903	si:ch211-1a19.3 [Source:ZFIN	NA
ENSDARG00000061256	si:dkey-44g23.5	567109	si:dkey-44g23.5	986.538	2.45126	0.630726	3.88641	0.000101737	0.000669576	si:dkey-44g23.5 [Source:ZFIN	biological_process
ENSDARG00000031891	tbx1	368206	tbx1	869.197	2.45017	0.242486	10.1044	5.28e-24	1.54e-21	T-box transcription factor 1 [Source:NCBI gene	regulation of transcription, DNA-templated, negative regulation of transcription by RNA polymerase II, positive regulation of transcription by RNA polymerase II, multicellular organism development, ear development, heart looping, neural crest cell migration, neural crest cell development, cartilage morphogenesis, embryonic heart tube morphogenesis, semicircular canal morphogenesis, pharyngeal sys…
ENSDARG00000093135	si:dkey-117n7.2	NA	si:dkey-117n7.2	16.0485	2.45017	0.664772	3.68573	0.00022805	0.00137959	si:dkey-117n7.2 [Source:ZFIN	NA
ENSDARG00000069505	zgc:136892	678612	zgc:136892	94.0513	2.45012	0.552585	4.43391	9.25e-06	7.92e-05	zgc:136892 [Source:ZFIN	biological_process
ENSDARG00000099042	cfap157	794225	cfap157	46.2075	2.44925	0.592739	4.1321	3.59e-05	0.000263653	cilia and flagella associated protein 157 [Source:NCBI gene	cell differentiation, spermatogenesis, sperm axoneme assembly
ENSDARG00000091669	bicdl2l	100334848	bicdl2l	76.6869	2.4469	0.475726	5.14352	2.7e-07	3.31e-06	bicaudal-D-related protein 2-like [Source:ZFIN	vesicle transport along microtubule, Golgi to secretory granule transport
ENSDARG00000036086	itga11a	541475	itga11a	219.192	2.44635	0.580183	4.21651	2.48e-05	0.000189711	integrin, alpha 11a [Source:ZFIN	cell adhesion, integrin-mediated signaling pathway
ENSDARG00000095333	si:ch211-157j23.3	NA	si:ch211-157j23.3	23.5979	2.44228	0.876205	2.78733	0.00531437	0.0208722	si:ch211-157j23.3 [Source:ZFIN	NA
ENSDARG00000042953	cyp2n13	492484	cyp2n13	107.094	2.43973	0.681597	3.57943	0.000344344	0.00197559	cytochrome P450, family 2, subfamily N, polypeptide 13 [Source:ZFIN	oxidation-reduction process, organic acid metabolic process, xenobiotic metabolic process, exogenous drug catabolic process
ENSDARG00000103735	elovl1b	406725	elovl1b	4574.59	2.4373	0.410159	5.94234	2.81e-09	5.34e-08	ELOVL fatty acid elongase 1b [Source:ZFIN	lipid metabolic process, kidney development, fatty acid metabolic process, fatty acid biosynthetic process, sphingolipid biosynthetic process, very long-chain fatty acid biosynthetic process, fatty acid elongation, saturated fatty acid, fatty acid elongation, monounsaturated fatty acid, fatty acid elongation, polyunsaturated fatty acid, swim bladder development, unsaturated fatty acid biosyntheti…
ENSDARG00000052705	pkp1b	797838	pkp1b	64.7494	2.43607	0.694762	3.50633	0.000454326	0.00251413	plakophilin 1b [Source:ZFIN	cell adhesion, cell-cell adhesion, cell-cell junction assembly
ENSDARG00000057633	cxcr4a	140747	cxcr4a	118.468	2.43498	0.425066	5.72847	1.01e-08	1.69e-07	chemokine (C-X-C motif) receptor 4a [Source:ZFIN	G protein-coupled receptor signaling pathway, signal transduction, cell morphogenesis, positive regulation of cytosolic calcium ion concentration, immune response, vasculogenesis, sprouting angiogenesis, embryonic viscerocranium morphogenesis, cell migration involved in gastrulation, somite development, myofibril assembly, striated muscle cell development, calcium-mediated signaling, lymphangioge…
ENSDARG00000069563	zgc:153151	751646	zgc:153151	26.6036	2.43154	0.749022	3.24629	0.00116919	0.00569808	zgc:153151 [Source:ZFIN	NA
ENSDARG00000094854	ms4a17a.9	541383	ms4a17a.9	2634.17	2.43096	0.614065	3.95881	7.53e-05	0.000511345	membrane-spanning 4-domains, subfamily A, member 17A.9 [Source:ZFIN	NA
ENSDARG00000103612	akt2l	403146	akt2l	722.131	2.43018	0.323127	7.52083	5.44e-14	2.74e-12	v-akt murine thymoma viral oncogene homolog 2, like [Source:ZFIN	protein phosphorylation, phosphorylation, intracellular signal transduction, peptidyl-serine phosphorylation
ENSDARG00000079647	muc13b	799648	muc13b	228.93	2.428	0.550477	4.41072	1.03e-05	8.72e-05	mucin 13b, cell surface associated [Source:ZFIN	heart development, cell-cell junction assembly
ENSDARG00000035028	lpcat4	327566	lpcat4	147.36	2.42238	0.335988	7.20971	5.61e-13	2.26e-11	lysophosphatidylcholine acyltransferase 4 [Source:ZFIN	NA
ENSDARG00000094557	nupr1b	799637	nupr1b	4739.1	2.42146	0.782537	3.09437	0.0019723	0.00894075	nuclear protein 1b [Source:ZFIN	regulation of transcription by RNA polymerase II, cellular response to estrogen stimulus, negative regulation of cell population proliferation, negative regulation of cell cycle, cellular response to starvation, cellular response to pH, cellular response to osmotic stress, cellular response to temperature stimulus
ENSDARG00000074036	ky	795191	ky	21.056	2.41979	0.733064	3.30093	0.000963654	0.00479844	kyphoscoliosis peptidase [Source:ZFIN	NA
ENSDARG00000003697	slc5a8l	556156	slc5a8l	208.115	2.41845	0.800045	3.02289	0.0025037	0.0109658	solute carrier family 5 member 8, like [Source:NCBI gene	transmembrane transport
ENSDARG00000010047	neu3.2	445250	neu3.2	97.3008	2.41801	0.473582	5.10578	3.29e-07	3.95e-06	sialidase 3 (membrane sialidase), tandem duplicate 2 [Source:ZFIN	ganglioside catabolic process, oligosaccharide catabolic process
ENSDARG00000042816	mmp9	406397	mmp9	609.909	2.4169	0.367188	6.5822	4.64e-11	1.29e-09	matrix metallopeptidase 9 [Source:ZFIN	proteolysis, extracellular matrix organization, collagen fibril organization, epithelium development, response to bacterium, fin morphogenesis, collagen catabolic process, wound healing, fin regeneration, inflammatory response to wounding, hematopoietic stem cell migration, positive regulation of granuloma formation
ENSDARG00000089177	cyp46a1.3	692332	cyp46a1.3	39.1062	2.41492	0.564046	4.28143	1.86e-05	0.000147068	cytochrome P450, family 46, subfamily A, polypeptide 1, tandem duplicate 3 [Source:ZFIN	oxidation-reduction process, cholesterol catabolic process
ENSDARG00000088390	nme4	394170	nme4	209.316	2.40681	0.518811	4.63908	3.5e-06	3.28e-05	NME/NM23 nucleoside diphosphate kinase 4 [Source:ZFIN	nucleoside diphosphate phosphorylation, GTP biosynthetic process, UTP biosynthetic process, CTP biosynthetic process, phosphorylation, purine nucleotide metabolic process, pyrimidine nucleotide metabolic process, regulation of apoptotic process
ENSDARG00000088711	lgals1l1	326706	lgals1l1	148.606	2.40603	0.747881	3.21713	0.00129481	0.00621356	lectin, galactoside-binding, soluble, 1 (galectin 1)-like 1 [Source:ZFIN	biological_process
ENSDARG00000032746	tnfsf10l3	562262	tnfsf10l3	137.582	2.40599	0.653677	3.68069	0.000232599	0.00140285	tumor necrosis factor (ligand) superfamily, member 10 like 3 [Source:ZFIN	immune response
ENSDARG00000020929	fam49ba	337591	fam49ba	226.818	2.40158	0.509047	4.71779	2.38e-06	2.34e-05	family with sequence similarity 49 member Ba [Source:ZFIN	biological_process, positive regulation of T cell activation
ENSDARG00000076386	epdl1	100302470	epdl1	635.63	2.39983	0.413798	5.79951	6.65e-09	1.16e-07	ependymin-like 1 [Source:ZFIN	cell-matrix adhesion
ENSDARG00000070050	sfrp2	566878	sfrp2	840.68	2.39971	0.38239	6.27555	3.48e-10	8.06e-09	secreted frizzled-related protein 2 [Source:ZFIN	canonical Wnt signaling pathway, multicellular organism development, Wnt signaling pathway, negative regulation of canonical Wnt signaling pathway
ENSDARG00000060120	glyctk	570678	glyctk	373.768	2.3992	0.435246	5.5123	3.54e-08	5.25e-07	glycerate kinase [Source:NCBI gene	phosphorylation
ENSDARG00000013415	lmna	195815	lmna	1493.09	2.39887	0.503898	4.76062	1.93e-06	1.94e-05	lamin A [Source:ZFIN	heart contraction, regulation of cell aging
ENSDARG00000020944	ezra	403009	ezra	1172.05	2.3984	0.395677	6.06151	1.35e-09	2.73e-08	ezrin a [Source:ZFIN	NA
ENSDARG00000010478	hsp90aa1.1	30591	hsp90aa1.1	1332.11	2.3982	0.262175	9.14735	5.83e-20	8.84e-18	heat shock protein 90, alpha (cytosolic), class A member 1, tandem duplicate 1 [Source:NCBI gene	protein folding, sarcomerogenesis, regulation of catalytic activity, protein stabilization, myofibril assembly, skeletal muscle thin filament assembly, striated muscle myosin thick filament assembly, skeletal myofibril assembly, response to metal ion, cellular response to heat, skeletal muscle myosin thick filament assembly, muscle organ development, leukocyte migration, positive regulation of ni…
ENSDARG00000088091	pfn1	799355	pfn1	19925.1	2.39641	0.672735	3.56219	0.000367771	0.00208913	profilin 1 [Source:ZFIN	actin cytoskeleton organization, regulation of actin filament polymerization, convergent extension involved in gastrulation, epiboly involved in gastrulation with mouth forming second, positive regulation of actin filament bundle assembly
ENSDARG00000053509	kazald3	100000101	kazald3	238.591	2.39391	0.389252	6.15003	7.75e-10	1.66e-08	Kazal-type serine peptidase inhibitor domain 3 [Source:ZFIN	regulation of cell growth
ENSDARG00000040046	snai2	494038	snai2	11360.3	2.3933	0.334718	7.15019	8.67e-13	3.37e-11	snail family zinc finger 2 [Source:ZFIN	regulation of transcription, DNA-templated
ENSDARG00000103476	trpm1b	569946	trpm1b	219.895	2.39302	0.65993	3.62616	0.000287663	0.00168664	transient receptor potential cation channel, subfamily M, member 1b [Source:ZFIN	transmembrane transport, ion transport, protein tetramerization, ion transmembrane transport
ENSDARG00000078256	ovol1b	100534921	ovol1b	10.5932	2.39244	0.958479	2.49608	0.0125574	0.0426283	ovo-like zinc finger 1b [Source:ZFIN	positive regulation of transcription by RNA polymerase II, negative regulation of transcription, DNA-templated, negative regulation of transcription by RNA polymerase II, epidermal cell differentiation
ENSDARG00000003523	itln3	555334	itln3	112.666	2.39225	0.964399	2.48056	0.0131175	0.0442417	intelectin 3 [Source:ZFIN	NA
ENSDARG00000077083	avpr1aa	571591	avpr1aa	150.356	2.39	0.513064	4.65829	3.19e-06	3.02e-05	arginine vasopressin receptor 1Aa [Source:ZFIN	G protein-coupled receptor signaling pathway, signal transduction, positive regulation of vasoconstriction, cellular response to hormone stimulus, regulation of systemic arterial blood pressure by vasopressin
ENSDARG00000054170	ltb4r2b	100537296	ltb4r2b	23.4343	2.3894	0.79768	2.99543	0.00274055	0.0118528	leukotriene B4 receptor 2b [Source:ZFIN	G protein-coupled receptor signaling pathway, adenylate cyclase-modulating G protein-coupled receptor signaling pathway, neuropeptide signaling pathway, leukotriene signaling pathway
ENSDARG00000087152	sowahd	799521	sowahd	144.318	2.38648	0.528302	4.51727	6.26e-06	5.58e-05	sosondowah ankyrin repeat domain family d [Source:ZFIN	NA
ENSDARG00000100295	ccl39.3	100141481	ccl39.3	33.4241	2.38415	0.615952	3.87068	0.000108531	0.000709066	chemokine (C-C motif) ligand 39, duplicate 3 [Source:ZFIN	inflammatory response, immune response, chemokine-mediated signaling pathway, response to virus, G protein-coupled receptor signaling pathway, neutrophil chemotaxis, monocyte chemotaxis, positive regulation of GTPase activity, lymphocyte chemotaxis, positive regulation of ERK1 and ERK2 cascade, cellular response to interferon-gamma, cellular response to interleukin-1, cellular response to tumor n…
ENSDARG00000105389	mmel1	560703	mmel1	989.206	2.38228	0.438958	5.42713	5.73e-08	8.12e-07	membrane metallo-endopeptidase-like 1 [Source:ZFIN	proteolysis
ENSDARG00000059412	zgc:111976	553663	zgc:111976	13.4071	2.38161	0.880304	2.70544	0.00682146	0.0256926	zgc:111976 [Source:ZFIN	regulation of transcription by RNA polymerase II
ENSDARG00000039832	gsta.2	100124622	gsta.2	193.67	2.38087	0.546617	4.35565	1.33e-05	0.000109112	glutathione S-transferase, alpha tandem duplicate 2 [Source:ZFIN	glutathione metabolic process
ENSDARG00000059774	dub	566846	dub	2332.62	2.38041	0.698551	3.40763	0.000655288	0.00342219	duboraya [Source:ZFIN	heart looping, cilium assembly, determination of left/right symmetry, heart jogging, non-canonical Wnt signaling pathway involved in heart development
ENSDARG00000060035	rnf32	768120	rnf32	16.9957	2.38032	0.875494	2.71882	0.00655143	0.0248526	ring finger protein 32 [Source:ZFIN	NA
ENSDARG00000035665	si:dkey-267n13.1	100001286	si:dkey-267n13.1	33.6647	2.3802	0.781701	3.0449	0.00232756	0.0102988	si:dkey-267n13.1 [Source:ZFIN	NA
ENSDARG00000104478	cap2	393809	cap2	700.248	2.37914	0.494543	4.81079	1.5e-06	1.55e-05	cyclase associated actin cytoskeleton regulatory protein 2 [Source:ZFIN	cell morphogenesis, cytoskeleton organization, establishment or maintenance of cell polarity, actin polymerization or depolymerization, regulation of adenylate cyclase activity
ENSDARG00000078266	twist2	30395	twist2	71.1452	2.37886	0.560505	4.24414	2.19e-05	0.000170249	twist2 [Source:ZFIN	NA
ENSDARG00000079603	si:ch211-256e16.6	110439304	si:ch211-256e16.6	29.2817	2.37643	0.879244	2.70281	0.00687558	0.025867	si:ch211-256e16.6 [Source:ZFIN	ion transport, ion transmembrane transport, signal transduction, chemical synaptic transmission, regulation of membrane potential, nervous system process
ENSDARG00000058564	si:ch73-368j24.17	570739	si:ch73-368j24.17	12.5022	2.37639	0.762231	3.11768	0.0018228	0.00835815	si:ch73-368j24.17 [Source:ZFIN	NA
ENSDARG00000086070	fgf20b	564770	fgf20b	11.6475	2.37522	0.922906	2.57363	0.0100638	0.0355811	fibroblast growth factor 20b [Source:ZFIN	signal transduction, embryonic viscerocranium morphogenesis
ENSDARG00000024325	cert1a	796455	cert1a	491.087	2.37427	0.3112	7.62939	2.36e-14	1.29e-12	ceramide transporter 1a [Source:NCBI gene	NA
ENSDARG00000014358	optc	445189	optc	57.1475	2.37376	0.558791	4.24803	2.16e-05	0.000167974	opticin [Source:ZFIN	NA
ENSDARG00000017036	svilc	100006087	svilc	234.179	2.37315	0.481624	4.92738	8.33e-07	9.05e-06	supervillin c [Source:ZFIN	cytoskeleton organization
ENSDARG00000057983	svopl	492766	svopl	59.8922	2.3725	0.69684	3.40465	0.000662489	0.00345732	SVOP-like [Source:NCBI gene	transmembrane transport
ENSDARG00000114309		NA	BX005421.3	91.9424	2.3709	0.654971	3.61985	0.00029477	0.00172324		6.94529
ENSDARG00000088881	si:dkeyp-69b9.3	573741	si:dkeyp-69b9.3	104.618	2.3701	0.397716	5.95927	2.53e-09	4.85e-08	si:dkeyp-69b9.3 [Source:ZFIN	positive regulation of cardiac muscle cell differentiation, positive regulation of nucleic acid-templated transcription, smooth muscle cell differentiation
ENSDARG00000055523	slc22a6l	404609	slc22a6l	128.475	2.37004	0.535871	4.42277	9.74e-06	8.29e-05	solute carrier family 22 member 6, like [Source:NCBI gene	transmembrane transport
ENSDARG00000056795	serpine1	100136840	serpine1	13064.2	2.36789	0.400504	5.91227	3.37e-09	6.31e-08	serpin peptidase inhibitor, clade E (nexin, plasminogen activator inhibitor type 1), member 1 [Source:ZFIN	negative regulation of endopeptidase activity, negative regulation of plasminogen activation
ENSDARG00000012796	hnmt	445242	hnmt	277.638	2.36468	0.313441	7.54428	4.55e-14	2.33e-12	histamine N-methyltransferase [Source:NCBI gene	NA
ENSDARG00000101762	fah	322372	fah	509.369	2.36305	0.375925	6.28598	3.26e-10	7.61e-09	fumarylacetoacetate hydrolase (fumarylacetoacetase) [Source:ZFIN	aromatic amino acid family metabolic process, L-phenylalanine catabolic process, tyrosine catabolic process, homogentisate catabolic process
ENSDARG00000026473	six1b	404627	six1b	171.804	2.35839	0.396017	5.95527	2.6e-09	4.96e-08	SIX homeobox 1b [Source:NCBI gene	regulation of transcription, DNA-templated, negative regulation of transcription, DNA-templated, apoptotic process, multicellular organism development, skeletal muscle fiber development, anatomical structure development, regulation of transcription by RNA polymerase II, inner ear development, peripheral nervous system neuron development, adenohypophysis development, skeletal muscle tissue develop…
ENSDARG00000043328	fip1l1a	561900	fip1l1a	18.7181	2.35755	0.914234	2.57872	0.00991665	0.0351425	FIP1 like 1a (S. cerevisiae) [Source:ZFIN	pre-mRNA cleavage required for polyadenylation, mRNA polyadenylation
ENSDARG00000038123	myl9a	450006	myl9a	3368.21	2.35663	0.612434	3.84798	0.000119096	0.000769934	myosin, light chain 9a, regulatory [Source:ZFIN	NA
ENSDARG00000073699	col9a1a	100170785	col9a1a	333.304	2.35589	0.407745	5.77785	7.57e-09	1.3e-07	collagen, type IX, alpha 1a [Source:ZFIN	extracellular matrix organization
ENSDARG00000099197	actc1b	58114	actc1b	1695.77	2.3542	0.471694	4.99094	6.01e-07	6.76e-06	actin alpha cardiac muscle 1b [Source:ZFIN	NA
ENSDARG00000013839	aldh3b1	282559	aldh3b1	192.174	2.35388	0.43553	5.40462	6.49e-08	9.09e-07	aldehyde dehydrogenase 3 family, member B1 [Source:ZFIN	oxidation-reduction process, cellular aldehyde metabolic process
ENSDARG00000032831	htra1a	431766	htra1a	4683.63	2.35382	0.403427	5.83458	5.39e-09	9.63e-08	HtrA serine peptidase 1a [Source:NCBI gene	proteolysis, regulation of fibroblast growth factor receptor signaling pathway
ENSDARG00000060879	slc28a1	571287	slc28a1	30.4182	2.35319	0.628972	3.74132	0.000183055	0.00113633	solute carrier family 28 member 1 [Source:ZFIN	nucleoside transmembrane transport
ENSDARG00000101176	ugt1b7	795261	ugt1b7	82.188	2.35161	0.468406	5.02045	5.16e-07	5.9e-06	UDP glucuronosyltransferase 1 family, polypeptide B7 [Source:ZFIN	NA
ENSDARG00000029718	p2rx3b	387300	p2rx3b	109.896	2.35082	0.670073	3.50831	0.000450964	0.0024982	purinergic receptor P2X, ligand-gated ion channel, 3b [Source:ZFIN	cation transmembrane transport, ion transport, response to ATP, excitatory postsynaptic potential, cation transport, purinergic nucleotide receptor signaling pathway
ENSDARG00000001968	dock5	571688	dock5	56.6541	2.34863	0.509099	4.6133	3.96e-06	3.67e-05	dedicator of cytokinesis 5 [Source:ZFIN	cell migration, small GTPase mediated signal transduction, positive regulation of GTPase activity, myoblast fusion
ENSDARG00000094821	si:ch73-44m9.2	NA	si:ch73-44m9.2	129.375	2.34832	0.499162	4.70453	2.54e-06	2.48e-05	si:ch73-44m9.2 [Source:ZFIN	NA
ENSDARG00000060813	plekha7a	571486	plekha7a	785.018	2.34701	0.43722	5.36803	7.96e-08	1.1e-06	pleckstrin homology domain containing, family A member 7a [Source:NCBI gene	NA
ENSDARG00000096338		NA	CR792438.1	97.0598	2.34584	0.521321	4.4998	6.8e-06	6.01e-05		6.40572
ENSDARG00000068851	rnf183	767730	rnf183	256.556	2.34558	0.61035	3.843	0.000121537	0.000783758	ring finger protein 183 [Source:ZFIN	NA
ENSDARG00000095805	si:dkey-16n15.6	799052	si:dkey-16n15.6	27.6551	2.34481	0.777987	3.01395	0.00257871	0.011262	si:dkey-16n15.6 [Source:ZFIN	NA
ENSDARG00000060094	ptgis	559148	ptgis	113.328	2.3425	0.507966	4.61153	4e-06	3.69e-05	prostaglandin I2 (prostacyclin) synthase [Source:NCBI gene	oxidation-reduction process, prostaglandin biosynthetic process, lipid metabolic process, fatty acid metabolic process, fatty acid biosynthetic process, prostaglandin metabolic process
ENSDARG00000041703	rrbp1b	567029	rrbp1b	3273.03	2.34179	0.307563	7.61401	2.66e-14	1.43e-12	ribosome binding protein 1b [Source:ZFIN	protein transport
ENSDARG00000103119	si:dkeyp-33c10.7	NA	si:dkeyp-33c10.7	28.2523	2.34109	0.851942	2.74794	0.00599713	0.0231363	si:dkeyp-33c10.7 [Source:ZFIN	intracellular signal transduction
ENSDARG00000036456	anxa4	353362	anxa4	4482.83	2.33909	0.558891	4.18522	2.85e-05	0.000214725	annexin A4 [Source:ZFIN	NA
ENSDARG00000037307	gnpda1	550565	gnpda1	392.405	2.33701	0.606481	3.85339	0.000116494	0.000754995	glucosamine-6-phosphate deaminase 1 [Source:ZFIN	carbohydrate metabolic process, N-acetylglucosamine metabolic process, UDP-N-acetylglucosamine biosynthetic process, glucosamine catabolic process, N-acetylglucosamine catabolic process, N-acetylneuraminate catabolic process
ENSDARG00000070394	uroc1	556744	uroc1	511.943	2.33663	0.664676	3.51545	0.000439016	0.00243984	urocanate hydratase 1 [Source:ZFIN	histidine catabolic process
ENSDARG00000078829	ccdc149a	449999	ccdc149a	62.0946	2.33405	0.46908	4.9758	6.5e-07	7.25e-06	coiled-coil domain containing 149a [Source:NCBI gene	NA
ENSDARG00000026904	cbln13	100144567	cbln13	33.1607	2.33362	0.835254	2.79391	0.00520756	0.0205243	cerebellin 13 [Source:ZFIN	NA
ENSDARG00000031981	pcbd1	393787	pcbd1	1295.73	2.33247	0.642553	3.63	0.000283417	0.00166514	pterin-4 alpha-carbinolamine dehydratase/dimerization cofactor of hepatocyte nuclear factor 1 alpha [Source:ZFIN	tetrahydrobiopterin biosynthetic process
ENSDARG00000015552	phactr4a	569383	phactr4a	1122.73	2.33168	0.461825	5.04885	4.44e-07	5.17e-06	phosphatase and actin regulator 4a [Source:NCBI gene	regulation of phosphoprotein phosphatase activity, negative regulation of phosphoprotein phosphatase activity
ENSDARG00000045015	cyp27b1	793309	cyp27b1	26.1832	2.33097	0.781856	2.98132	0.00287005	0.0123326	cytochrome P450, family 27, subfamily B, polypeptide 1 [Source:ZFIN	oxidation-reduction process, hematopoietic stem cell proliferation, calcitriol biosynthetic process from calciol
ENSDARG00000037455	ugt8	553508	ugt8	611.761	2.32949	0.410249	5.67823	1.36e-08	2.21e-07	UDP glycosyltransferase 8 [Source:ZFIN	NA
ENSDARG00000009040	si:ch73-141c7.1	393762	si:ch73-141c7.1	450.327	2.32611	0.465091	5.0014	5.69e-07	6.44e-06	si:ch73-141c7.1 [Source:NCBI gene	NA
ENSDARG00000057949	slc43a3b	556206	slc43a3b	428.72	2.32461	0.432408	5.37597	7.62e-08	1.06e-06	solute carrier family 43 member 3b [Source:ZFIN	transmembrane transport
ENSDARG00000101178	sh3rf2	100537944	sh3rf2	94.8113	2.32416	0.419325	5.54263	2.98e-08	4.48e-07	SH3 domain containing ring finger 2 [Source:ZFIN	regulation of JNK cascade, protein ubiquitination
ENSDARG00000089441	si:ch211-105c13.3	325758	si:ch211-105c13.3	1689.5	2.32308	0.537046	4.32566	1.52e-05	0.000123039	si:ch211-105c13.3 [Source:ZFIN	NA
ENSDARG00000091127	klf15	335901	klf15	477.375	2.32159	0.479613	4.84055	1.29e-06	1.35e-05	Kruppel-like factor 15 [Source:ZFIN	regulation of transcription by RNA polymerase II
ENSDARG00000063037	lipea	568368	lipea	44.0236	2.32142	0.679627	3.41573	0.000636121	0.00334096	lipase, hormone-sensitive a [Source:ZFIN	lipid catabolic process, cholesterol metabolic process
ENSDARG00000015623	ada2b	559295	ada2b	118.38	2.3203	0.824997	2.81249	0.00491588	0.0195653	adenosine deaminase 2b [Source:ZFIN	adenosine catabolic process, neutrophil differentiation, blood vessel endothelial cell differentiation, inosine biosynthetic process
ENSDARG00000024789	mxc	360145	mxc	61.8468	2.31976	0.595742	3.8939	9.86e-05	0.00065263	myxovirus (influenza virus) resistance C [Source:NCBI gene	response to virus, mitochondrial fission, synaptic vesicle budding from presynaptic endocytic zone membrane, receptor internalization, organelle fission, regulation of synapse structure or activity, membrane fusion, postsynaptic neurotransmitter receptor internalization, response to exogenous dsRNA
ENSDARG00000074815	mxra5a	100151112	mxra5a	278.726	2.31941	0.428529	5.41249	6.22e-08	8.74e-07	matrix-remodelling associated 5a [Source:ZFIN	NA
ENSDARG00000058732	scgn	573010	scgn	428.321	2.31801	0.665641	3.48237	0.000497001	0.00271891	secretagogin, EF-hand calcium binding protein [Source:NCBI gene	regulation of cytosolic calcium ion concentration, brain development, regulation of presynaptic cytosolic calcium ion concentration, regulation of long-term synaptic potentiation
ENSDARG00000077540	f2rl1.2	100073342	f2rl1.2	85.9234	2.31791	0.698622	3.31782	0.000907215	0.00454362	coagulation factor II (thrombin) receptor-like 1, tandem duplicate 2 [Source:ZFIN	G protein-coupled receptor signaling pathway, blood coagulation, thrombin-activated receptor signaling pathway, positive regulation of Rho protein signal transduction, positive regulation of cytosolic calcium ion concentration involved in phospholipase C-activating G protein-coupled signaling pathway
ENSDARG00000069433	tnk1	565029	tnk1	313.906	2.31717	0.336324	6.88971	5.59e-12	1.88e-10	tyrosine kinase, non-receptor, 1 [Source:ZFIN	protein phosphorylation, transmembrane receptor protein tyrosine kinase signaling pathway, phosphorylation, cell differentiation, peptidyl-tyrosine autophosphorylation, regulation of cell population proliferation
ENSDARG00000062974	itga2.2	100536533	itga2.2	52.4325	2.31667	0.472969	4.89814	9.67e-07	1.04e-05	integrin, alpha 2 (CD49B, alpha 2 subunit of VLA-2 receptor), tandem duplicate 2 [Source:ZFIN	cell adhesion, integrin-mediated signaling pathway
ENSDARG00000045681	irf5	405811	irf5	149.532	2.31378	0.42474	5.44751	5.11e-08	7.3e-07	interferon regulatory factor 5 [Source:ZFIN	regulation of transcription, DNA-templated, regulation of transcription by RNA polymerase II, defense response to virus, cytokine-mediated signaling pathway, immune system process
ENSDARG00000096849	si:dkey-16p21.8	100536712	si:dkey-16p21.8	613.272	2.30985	0.575777	4.01171	6.03e-05	0.000420039	si:dkey-16p21.8 [Source:ZFIN	copper ion transport
ENSDARG00000093714	artnb	101883396	artnb	46.0013	2.30942	0.644176	3.58508	0.000336978	0.00193676	artemin b [Source:ZFIN	branchiomeric skeletal muscle development
ENSDARG00000053483	zgc:113054	541322	zgc:113054	909.595	2.3092	0.282955	8.16101	3.32e-16	2.58e-14	zgc:113054 [Source:ZFIN	oxidation-reduction process, fatty acid biosynthetic process
ENSDARG00000071518	krt222	100003752	krt222	88.2687	2.30859	0.332081	6.95189	3.6e-12	1.26e-10	keratin 222 [Source:ZFIN	NA
ENSDARG00000075555	adamts17	101884120	adamts17	135.022	2.30553	0.392327	5.87656	4.19e-09	7.64e-08	ADAM metallopeptidase with thrombospondin type 1 motif, 17 [Source:ZFIN	proteolysis
ENSDARG00000014554	ppp1r3cb	393807	ppp1r3cb	1279.08	2.30134	0.318131	7.23396	4.69e-13	1.92e-11	protein phosphatase 1, regulatory subunit 3Cb [Source:NCBI gene	carbohydrate metabolic process, glycogen metabolic process, glycogen biosynthetic process
ENSDARG00000032389	tspan12	394127	tspan12	272.016	2.3007	0.450979	5.10157	3.37e-07	4.02e-06	tetraspanin 12 [Source:ZFIN	retina layer formation, cell surface receptor signaling pathway, Wnt signaling pathway, regulation of angiogenesis
ENSDARG00000079420	dpp4	100301982	dpp4	129.408	2.29939	0.429728	5.35082	8.76e-08	1.2e-06	dipeptidyl-peptidase 4 [Source:ZFIN	proteolysis
ENSDARG00000005673	f3b	550423	f3b	8604.45	2.29753	0.434236	5.29098	1.22e-07	1.61e-06	coagulation factor IIIb [Source:ZFIN	blood coagulation, vasculature development, cytokine-mediated signaling pathway
ENSDARG00000101452		793335	SUSD2	125.791	2.29589	0.552858	4.15276	3.28e-05	0.000244321	sushi domain containing 2 [Source:NCBI gene	immune response
ENSDARG00000102138	foxa1	30541	foxa1	429.851	2.29445	0.375559	6.10942	1e-09	2.07e-08	forkhead box A1 [Source:ZFIN	regulation of transcription, DNA-templated, regulation of transcription by RNA polymerase II, cell differentiation, anatomical structure morphogenesis, axial mesoderm morphogenesis
ENSDARG00000032206	cthl	445818	cthl	14.9097	2.29444	0.942064	2.43554	0.0148694	0.0490871	cystathionase (cystathionine gamma-lyase), like [Source:ZFIN	transsulfuration, cysteine biosynthetic process via cystathionine
ENSDARG00000045277	rdh12l	494176	rdh12l	130.515	2.29369	0.685864	3.34424	0.000825083	0.0041816	retinol dehydrogenase 12, like [Source:ZFIN	NA
ENSDARG00000030743	sptlc3	445168	sptlc3	249.22	2.2933	0.462793	4.95534	7.22e-07	7.95e-06	serine palmitoyltransferase, long chain base subunit 3 [Source:ZFIN	biosynthetic process
ENSDARG00000058042	kitlgb	553181	kitlgb	55.2804	2.29216	0.572403	4.00446	6.22e-05	0.000431702	kit ligand b [Source:ZFIN	cell adhesion, positive regulation of cell population proliferation, signal transduction, hematopoietic stem cell homeostasis, embryonic hemopoiesis
ENSDARG00000016867	rnf128a	322325	rnf128a	657.688	2.29075	0.33447	6.84891	7.44e-12	2.41e-10	ring finger protein 128a [Source:ZFIN	ubiquitin-dependent protein catabolic process, protein ubiquitination
ENSDARG00000057365	elovl8b	554145	elovl8b	580.441	2.29073	0.30661	7.47116	7.95e-14	3.87e-12	ELOVL fatty acid elongase 8b [Source:ZFIN	lipid metabolic process, fatty acid metabolic process, fatty acid biosynthetic process, sphingolipid biosynthetic process, very long-chain fatty acid biosynthetic process, fatty acid elongation, saturated fatty acid, fatty acid elongation, monounsaturated fatty acid, fatty acid elongation, polyunsaturated fatty acid
ENSDARG00000087303	cebpd	140817	cebpd	4574.89	2.28996	0.624719	3.66559	0.000246771	0.00147903	CCAAT enhancer binding protein delta [Source:ZFIN	regulation of transcription, DNA-templated
ENSDARG00000053222	asb5b	550449	asb5b	283.126	2.28953	0.419748	5.45454	4.91e-08	7.08e-07	ankyrin repeat and SOCS box containing 5b [Source:ZFIN	protein ubiquitination, positive regulation of protein catabolic process, intracellular signal transduction
ENSDARG00000095807	hp	NA	hp	557.364	2.28943	0.544431	4.20517	2.61e-05	0.000198543	haptoglobin [Source:ZFIN	proteolysis, proteolysis
ENSDARG00000068478	gpx4a	352928	gpx4a	3073.49	2.28243	0.617134	3.69844	0.000216932	0.00131911	glutathione peroxidase 4a [Source:ZFIN	oxidation-reduction process, response to oxidative stress, cellular oxidant detoxification
ENSDARG00000052948	nppal	567953	nppal	125.442	2.28103	0.825509	2.76318	0.00572411	0.0222287	natriuretic peptide A-like [Source:ZFIN	signal transduction
ENSDARG00000086481	mogat3a	100142647	mogat3a	434.179	2.28067	0.354143	6.43999	1.19e-10	3.09e-09	monoacylglycerol O-acyltransferase 3a [Source:ZFIN	NA
ENSDARG00000004964	cyp4t8	387527	cyp4t8	348.465	2.2806	0.671547	3.39605	0.000683662	0.00355461	cytochrome P450, family 4, subfamily T, polypeptide 8 [Source:ZFIN	oxidation-reduction process
ENSDARG00000044441	si:ch73-194h10.2	108190403	si:ch73-194h10.2	142.512	2.28055	0.401517	5.67984	1.35e-08	2.19e-07	si:ch73-194h10.2 [Source:ZFIN	NA
ENSDARG00000038010	rac2	415151	rac2	1502.96	2.28048	0.618105	3.68947	0.000224722	0.00136201	Rac family small GTPase 2 [Source:ZFIN	small GTPase mediated signal transduction, cortical cytoskeleton organization, establishment or maintenance of cell polarity, actin filament organization, Rho protein signal transduction, motor neuron axon guidance, regulation of cell shape, Rac protein signal transduction, cell projection assembly, actin cytoskeleton organization, regulation of actin cytoskeleton organization, engulfment of apop…
ENSDARG00000058946		556989	CU856539.2	579.96	2.27961	0.406294	5.61073	2.01e-08	3.15e-07	myosin-IIIb [Source:NCBI gene	NA
ENSDARG00000038694	zgc:101744	541409	zgc:101744	252.993	2.27838	0.557786	4.08468	4.41e-05	0.000316989	zgc:101744 [Source:ZFIN	biological_process
ENSDARG00000054619	fras1	563428	fras1	380.588	2.27246	0.339243	6.6986	2.1e-11	6.28e-10	Fraser extracellular matrix complex subunit 1 [Source:ZFIN	cell communication, embryonic viscerocranium morphogenesis, fin development, fin morphogenesis, endoderm development, epithelial structure maintenance, basement membrane organization
ENSDARG00000096505	si:ch73-103l1.2	NA	si:ch73-103l1.2	23.0656	2.26931	0.808283	2.80757	0.00499167	0.0198274	si:ch73-103l1.2 [Source:ZFIN	NA
ENSDARG00000089162	afap1l1a	566757	afap1l1a	521.277	2.26906	0.245263	9.25152	2.21e-20	3.63e-18	actin filament associated protein 1-like 1a [Source:NCBI gene	NA
ENSDARG00000016837	glipr2l	449805	glipr2l	2103.71	2.26651	0.505297	4.4855	7.27e-06	6.38e-05	GLI pathogenesis-related 2, like [Source:ZFIN	biological_process
ENSDARG00000095082	si:ch211-194p6.12	564958	si:ch211-194p6.12	68.0182	2.26628	0.488572	4.63859	3.51e-06	3.29e-05	si:ch211-194p6.12 [Source:ZFIN	NA
ENSDARG00000096565		NA	CR392024.1	14.1007	2.2619	0.835764	2.70639	0.00680188	0.02563		3.39548
ENSDARG00000037140	pfkfb1	327453	pfkfb1	123.338	2.25871	0.318994	7.08072	1.43e-12	5.39e-11	6-phosphofructo-2-kinase/fructose-2,6-biphosphatase 1 [Source:ZFIN	fructose metabolic process, fructose 2,6-bisphosphate metabolic process, phosphorylation, carbohydrate phosphorylation, dephosphorylation
ENSDARG00000045633	asb15a	100151067	asb15a	46.9277	2.25741	0.912616	2.47356	0.0133775	0.0449878	ankyrin repeat and SOCS box containing 15a [Source:ZFIN	intracellular signal transduction, protein ubiquitination
ENSDARG00000079575	aff3	570215	aff3	513.847	2.25606	0.531445	4.24514	2.18e-05	0.000169721	AF4/FMR2 family, member 3 [Source:ZFIN	regulation of transcription, DNA-templated
ENSDARG00000056324	zgc:123295	641564	zgc:123295	24.4259	2.25561	0.631997	3.56902	0.000358324	0.00204537	zgc:123295 [Source:ZFIN	proteolysis
ENSDARG00000013926	slc16a9a	795588	slc16a9a	134.347	2.2553	0.559211	4.03301	5.51e-05	0.000386376	solute carrier family 16 member 9a [Source:ZFIN	transmembrane transport, monocarboxylic acid transport
ENSDARG00000100598		100332418	CABZ01109081.1	261.855	2.25361	0.458823	4.91172	9.03e-07	9.74e-06	cadherin 19, type 2 [Source:NCBI gene	homophilic cell adhesion via plasma membrane adhesion molecules, cell adhesion, cell-cell adhesion
ENSDARG00000031983	six4b	65232	six4b	106.169	2.25325	0.388917	5.79364	6.89e-09	1.2e-07	SIX homeobox 4b [Source:ZFIN	regulation of transcription, DNA-templated, negative regulation of transcription, DNA-templated, anatomical structure development, regulation of transcription by RNA polymerase II
ENSDARG00000097289		NA	BX629344.1	45.4755	2.25265	0.619608	3.63561	0.000277323	0.00163341		4.31168
ENSDARG00000061405	eva1a	767647	eva1a	1052.12	2.25257	0.229684	9.80726	1.05e-22	2.51e-20	eva-1 homolog A (C. elegans) [Source:NCBI gene	apoptotic process, autophagy
ENSDARG00000078518	kazald2	568748	kazald2	170.368	2.25235	0.534832	4.21132	2.54e-05	0.000193805	Kazal-type serine peptidase inhibitor domain 2 [Source:ZFIN	regulation of cell growth
ENSDARG00000071877	dhrs7cb	553684	dhrs7cb	129.026	2.25232	0.460426	4.89183	9.99e-07	1.07e-05	dehydrogenase/reductase (SDR family) member 7Cb [Source:NCBI gene	oxidation-reduction process
ENSDARG00000036558	col18a1a	564123	col18a1a	3790.26	2.25069	0.33781	6.66258	2.69e-11	7.83e-10	collagen type XVIII alpha 1 chain a [Source:ZFIN	extracellular matrix organization, neural crest cell migration
ENSDARG00000028664	ahsa1a	565968	ahsa1a	325.681	2.2506	0.335854	6.70112	2.07e-11	6.19e-10	AHA1, activator of heat shock protein ATPase homolog 1a [Source:ZFIN	embryonic neurocranium morphogenesis, positive regulation of ATPase activity
ENSDARG00000077588	pdgfc	560564	pdgfc	444.483	2.25053	0.41266	5.45371	4.93e-08	7.1e-07	platelet derived growth factor c [Source:ZFIN	positive regulation of cell population proliferation, platelet-derived growth factor receptor signaling pathway, embryonic organ development, positive regulation of ERK1 and ERK2 cascade, positive regulation of MAP kinase activity, positive regulation of cell migration, positive regulation of phosphatidylinositol 3-kinase signaling, positive regulation of protein autophosphorylation
ENSDARG00000096855		NA	BX649324.2	14.5631	2.24699	0.82866	2.71159	0.0066961	0.0253177		3.94151
ENSDARG00000020744	bdkrb1	368199	bdkrb1	127.809	2.24692	0.776961	2.89194	0.00382872	0.0158119	bradykinin receptor B1 [Source:ZFIN	G protein-coupled receptor signaling pathway, signal transduction
ENSDARG00000006308	ptpn18	541324	ptpn18	33.8821	2.24658	0.814125	2.7595	0.00578897	0.0224368	protein tyrosine phosphatase non-receptor type 18 [Source:ZFIN	protein dephosphorylation, dephosphorylation, peptidyl-tyrosine dephosphorylation
ENSDARG00000042379	zgc:103681	449773	zgc:103681	20.8996	2.2463	0.890833	2.52157	0.0116832	0.0401556	zgc:103681 [Source:ZFIN	fat cell differentiation
ENSDARG00000023031	hoxa2b	30325	hoxa2b	185.049	2.2441	0.738625	3.03821	0.0023799	0.0104826	homeobox A2b [Source:NCBI gene	regulation of transcription, DNA-templated, multicellular organism development
ENSDARG00000070348	hoxc10a	100535576	hoxc10a	17.9071	2.24396	0.673763	3.33049	0.000866922	0.00436037	homeobox C10a [Source:ZFIN	regulation of transcription, DNA-templated
ENSDARG00000033971	prrx1a	406431	prrx1a	1272.41	2.24308	0.349583	6.41646	1.39e-10	3.54e-09	paired related homeobox 1a [Source:ZFIN	regulation of transcription, DNA-templated, multicellular organism development, heart looping, cranial skeletal system development, epithelial to mesenchymal transition, atrial cardiac muscle cell action potential
ENSDARG00000041569	ces2a	566132	ces2a	594.016	2.243	0.71521	3.13614	0.00171185	0.0079153	carboxylesterase 2a [Source:ZFIN	biological_process
ENSDARG00000036966	hsd3b7	327462	hsd3b7	764.484	2.24122	0.270646	8.281	1.22e-16	1.05e-14	hydroxy-delta-5-steroid dehydrogenase, 3 beta- and steroid delta-isomerase [Source:ZFIN	oxidation-reduction process, steroid biosynthetic process
ENSDARG00000029230	pnp4b	402940	pnp4b	69.5708	2.23722	0.738729	3.02846	0.002458	0.010788	purine nucleoside phosphorylase 4b [Source:ZFIN	nucleobase-containing compound metabolic process, nucleoside metabolic process
ENSDARG00000069377	si:dkey-242g16.2	NA	si:dkey-242g16.2	78.4582	2.23597	0.439958	5.08224	3.73e-07	4.39e-06	si:dkey-242g16.2 [Source:ZFIN	NA
ENSDARG00000010785	thbs1b	561901	thbs1b	3785.27	2.23592	0.513567	4.35371	1.34e-05	0.000109945	thrombospondin 1b [Source:ZFIN	negative regulation of angiogenesis, cell adhesion, inflammatory response
ENSDARG00000055175	c1qtnf6a	565113	c1qtnf6a	498.712	2.23545	0.51485	4.34193	1.41e-05	0.000115203	C1q and TNF related 6a [Source:ZFIN	NA
ENSDARG00000059259	pabpc4	321035	pabpc4	279.445	2.23486	0.396787	5.6324	1.78e-08	2.81e-07	poly(A) binding protein, cytoplasmic 4 (inducible form) [Source:ZFIN	NA
ENSDARG00000037639	nkx3-2	337865	nkx3-2	139.002	2.23357	0.31176	7.16439	7.81e-13	3.07e-11	NK3 homeobox 2 [Source:ZFIN	regulation of transcription, DNA-templated, positive regulation of transcription by RNA polymerase II, cell differentiation, embryonic viscerocranium morphogenesis
ENSDARG00000007990	wt1b	568416	wt1b	169.511	2.23067	0.611141	3.65001	0.000262227	0.0015594	WT1 transcription factor b [Source:ZFIN	regulation of transcription, DNA-templated, regulation of transcription by RNA polymerase II, pronephros development, glomerular visceral epithelial cell differentiation
ENSDARG00000079765	si:ch211-112f3.4	793893	si:ch211-112f3.4	76.7258	2.22784	0.311737	7.14652	8.9e-13	3.46e-11	si:ch211-112f3.4 [Source:ZFIN	NA
ENSDARG00000045589	kcnj8	561090	kcnj8	48.3663	2.22659	0.647971	3.43625	0.000589823	0.0031366	potassium inwardly rectifying channel subfamily J member 8 [Source:ZFIN	potassium ion transport, ion transport, potassium ion import across plasma membrane, regulation of ion transmembrane transport
ENSDARG00000053858	crip1	541319	crip1	8204.95	2.22364	0.677146	3.28384	0.00102403	0.00507083	cysteine-rich protein 1 [Source:ZFIN	heart contraction, heart development, regulation of gene expression, intrinsic apoptotic signaling pathway in response to DNA damage, response to zinc ion, cellular response to antibiotic, cellular response to UV-B
ENSDARG00000018616	agtr1a	794575	agtr1a	46.8693	2.22309	0.728538	3.05145	0.00227741	0.010115	angiotensin II receptor, type 1a [Source:ZFIN	G protein-coupled receptor signaling pathway, regulation of vasoconstriction, signal transduction, inflammatory response, positive regulation of cytosolic calcium ion concentration, angiotensin-activated signaling pathway, phospholipase C-activating angiotensin-activated signaling pathway
ENSDARG00000103713	cd248a	323364	cd248a	7528.94	2.2219	0.409849	5.42127	5.92e-08	8.36e-07	CD248 molecule, endosialin a [Source:ZFIN	cell migration
ENSDARG00000104495	pltp	445125	pltp	184.952	2.22181	0.514582	4.31769	1.58e-05	0.000127086	phospholipid transfer protein [Source:ZFIN	lipid metabolic process, ceramide transport, phospholipid transport, high-density lipoprotein particle remodeling
ENSDARG00000035552	agtr2	503772	agtr2	1606.16	2.22096	0.443611	5.00654	5.54e-07	6.29e-06	angiotensin II receptor, type 2 [Source:ZFIN	G protein-coupled receptor signaling pathway, signal transduction, inflammatory response, angiotensin-activated signaling pathway, positive regulation of blood vessel diameter
ENSDARG00000030896	foxq1a	100537750	foxq1a	849.888	2.22073	0.699227	3.17598	0.00149332	0.00703294	forkhead box Q1a [Source:ZFIN	regulation of transcription, DNA-templated, regulation of transcription by RNA polymerase II, cell differentiation, anatomical structure morphogenesis, response to xenobiotic stimulus
ENSDARG00000007277	myf5	58097	myf5	71.0788	2.2207	0.695881	3.19121	0.0014168	0.00672885	myogenic factor 5 [Source:ZFIN	regulation of transcription, DNA-templated, muscle organ development, positive regulation of transcription by RNA polymerase II, skeletal muscle fiber development, neural crest cell development, mesoderm development, skeletal muscle tissue development, striated muscle cell development, skeletal muscle cell differentiation, positive regulation of myoblast differentiation, positive regulation of sk…
ENSDARG00000074652	smtna	100333230	smtna	475.505	2.22018	0.483821	4.58885	4.46e-06	4.09e-05	smoothelin a [Source:ZFIN	actin cytoskeleton organization
ENSDARG00000038288	cd151	450020	cd151	2978.46	2.21989	0.449437	4.93927	7.84e-07	8.56e-06	CD151 molecule [Source:ZFIN	cell migration
ENSDARG00000010154	vstm4a	553443	vstm4a	410.477	2.21982	0.430253	5.15933	2.48e-07	3.07e-06	V-set and transmembrane domain containing 4a [Source:ZFIN	biological_process
ENSDARG00000095133	si:ch211-165f21.2	NA	si:ch211-165f21.2	21.3621	2.21914	0.697973	3.17941	0.00147577	0.00696165	si:ch211-165f21.2 [Source:ZFIN	NA
ENSDARG00000013050	abcc12	568482	abcc12	480.388	2.21849	0.576565	3.84777	0.000119196	0.000770385	ATP-binding cassette, sub-family C (CFTR/MRP), member 12 [Source:ZFIN	transmembrane transport
ENSDARG00000032584	thnsl2	641568	thnsl2	25.5576	2.21791	0.636699	3.48346	0.000494985	0.00270845	threonine synthase-like 2 [Source:NCBI gene	NA
ENSDARG00000033251	osbpl3a	447908	osbpl3a	252.082	2.21258	0.337945	6.54715	5.86e-11	1.6e-09	oxysterol binding protein-like 3a [Source:ZFIN	sterol transport, lipid transport
ENSDARG00000044074	loxl2b	791144	loxl2b	3058.91	2.21216	0.456633	4.84451	1.27e-06	1.33e-05	lysyl oxidase-like 2b [Source:NCBI gene	oxidation-reduction process, endocytosis, collagen fibril organization, chromatin organization, peptidyl-lysine oxidation, negative regulation of transcription by RNA polymerase II, response to hypoxia, epithelial to mesenchymal transition, endothelial cell proliferation, sprouting angiogenesis, positive regulation of epithelial to mesenchymal transition, positive regulation of chondrocyte differ…
ENSDARG00000044615	zak	405768	zak	171.779	2.21205	0.503181	4.39614	1.1e-05	9.23e-05	sterile alpha motif and leucine zipper containing kinase AZK [Source:ZFIN	protein phosphorylation, activation of MAPKK activity, MAPK cascade, protein phosphorylation, activation of MAPKK activity, MAPK cascade
ENSDARG00000045748	stab2	565194	stab2	62.9776	2.21144	0.701064	3.15441	0.00160824	0.00748564	stabilin 2 [Source:ZFIN	cell adhesion, blood vessel development, blood vessel endothelial cell differentiation, positive regulation of lymphangiogenesis
ENSDARG00000088836	si:ch211-76m11.5	NA	si:ch211-76m11.5	19.0598	2.21107	0.712029	3.10531	0.00190079	0.00865904	si:ch211-76m11.5 [Source:ZFIN	intracellular signal transduction, intracellular signal transduction
ENSDARG00000097153		NA	CR954963.1	10.3714	2.21029	0.784476	2.81754	0.00483926	0.0193168		4.19493
ENSDARG00000052148	ptgs1	246226	ptgs1	584.225	2.20965	0.42427	5.20813	1.91e-07	2.42e-06	prostaglandin-endoperoxide synthase 1 [Source:ZFIN	oxidation-reduction process, inflammatory response, response to oxidative stress, regulation of blood pressure, prostaglandin biosynthetic process, cyclooxygenase pathway, exocrine pancreas development, cellular oxidant detoxification, pronephros development, vasculogenesis, kidney development, embryonic liver development, cellular response to organic cyclic compound
ENSDARG00000017947	ptk6a	555232	ptk6a	17.0715	2.20888	0.589663	3.74601	0.000179666	0.00111717	PTK6 protein tyrosine kinase 6a [Source:ZFIN	protein phosphorylation, transmembrane receptor protein tyrosine kinase signaling pathway, phosphorylation, cell migration, cell differentiation, peptidyl-tyrosine autophosphorylation, regulation of cell population proliferation
ENSDARG00000071871	glod5	553706	glod5	808.496	2.20774	0.724127	3.04883	0.00229737	0.0101914	glyoxalase domain containing 5 [Source:NCBI gene	biological_process
ENSDARG00000055642	si:ch211-217a12.1	100148522	si:ch211-217a12.1	168.819	2.20652	0.286839	7.69254	1.44e-14	8.23e-13	si:ch211-217a12.1 [Source:ZFIN	biosynthetic process
ENSDARG00000001803	kcnh6a	405763	kcnh6a	422.751	2.20605	0.395465	5.57837	2.43e-08	3.74e-07	potassium voltage-gated channel, subfamily H (eag-related), member 6a [Source:ZFIN	transmembrane transport, potassium ion transport, ion transport, regulation of membrane potential, heart contraction, regulation of ion transmembrane transport, regulation of heart contraction, potassium ion transmembrane transport, regulation of ventricular cardiac muscle cell membrane repolarization, membrane repolarization during cardiac muscle cell action potential
ENSDARG00000104760	si:ch211-1i11.3	100005496	si:ch211-1i11.3	261.934	2.20495	0.464671	4.74518	2.08e-06	2.07e-05	si:ch211-1i11.3 [Source:ZFIN	protein phosphorylation, MAPK cascade, activation of MAPKK activity
ENSDARG00000070903	met	100150664	met	332.993	2.20486	0.284363	7.75369	8.93e-15	5.25e-13	MET proto-oncogene, receptor tyrosine kinase [Source:ZFIN	protein phosphorylation, transmembrane receptor protein tyrosine kinase signaling pathway, semaphorin-plexin signaling pathway, multicellular organism development, phosphorylation, peptidyl-tyrosine phosphorylation, positive regulation of kinase activity, exocrine pancreas development, liver development, cerebellum morphogenesis, spinal cord motor neuron differentiation, positive regulation of pr…
ENSDARG00000101658		NA	BX005396.4	25.2737	2.20371	0.777558	2.83414	0.00459497	0.0185128		4.66914
ENSDARG00000111638		NA	CABZ01040998.1	22.3216	2.20088	0.642547	3.42524	0.000614249	0.00324318		5.56044
ENSDARG00000062289	edaradd	566761	edaradd	29.8671	2.19955	0.833024	2.64043	0.00827999	0.0302405	EDAR-associated death domain [Source:ZFIN	signal transduction, embryonic viscerocranium morphogenesis
ENSDARG00000088232	shisa2b	100537021	shisa2b	66.5292	2.19909	0.532576	4.12916	3.64e-05	0.000266664	shisa family member 2b [Source:ZFIN	NA
ENSDARG00000058206	si:ch211-153b23.5	321177	si:ch211-153b23.5	890.261	2.19892	0.594505	3.69875	0.000216667	0.00131781	si:ch211-153b23.5 [Source:ZFIN	NA
ENSDARG00000034572	gpr143	393795	gpr143	119.307	2.19852	0.721072	3.04896	0.00229635	0.0101886	G protein-coupled receptor 143 [Source:ZFIN	G protein-coupled receptor signaling pathway, neuropeptide signaling pathway, melanosome organization, regulation of calcium-mediated signaling
ENSDARG00000103494	usp43a	563983	usp43a	28.0436	2.19681	0.559698	3.92499	8.67e-05	0.000580115	ubiquitin specific peptidase 43a [Source:ZFIN	protein deubiquitination, ubiquitin-dependent protein catabolic process
ENSDARG00000105092		NA	FP236157.3	26.835	2.19536	0.68858	3.18824	0.00143141	0.00678827		4.82677
ENSDARG00000055504	si:ch211-212k18.7	100000085	si:ch211-212k18.7	1007.93	2.19532	0.359648	6.1041	1.03e-09	2.14e-08	si:ch211-212k18.7 [Source:ZFIN	establishment of protein localization to organelle
ENSDARG00000095136	si:ch211-130m23.2	794173	si:ch211-130m23.2	28.7498	2.19479	0.868445	2.52726	0.0114955	0.0396314	si:ch211-130m23.2 [Source:ZFIN	NA
ENSDARG00000101910	pcdh20	568796	pcdh20	107.939	2.19476	0.547691	4.00729	6.14e-05	0.000427123	protocadherin 20 [Source:ZFIN	homophilic cell adhesion via plasma membrane adhesion molecules, cell adhesion, homophilic cell adhesion via plasma membrane adhesion molecules, cell adhesion
ENSDARG00000044356	tp63	260407	tp63	628.31	2.1943	0.401378	5.46692	4.58e-08	6.63e-07	tumor protein p63 [Source:ZFIN	regulation of transcription, DNA-templated, apoptotic process, protein tetramerization, developmental process, negative regulation of transcription, DNA-templated, epidermis morphogenesis, intrinsic apoptotic signaling pathway in response to endoplasmic reticulum stress, cell cycle
ENSDARG00000014039	si:dkeyp-93d12.1	799498	si:dkeyp-93d12.1	15.8025	2.19383	0.807319	2.71742	0.00657932	0.0249365	si:dkeyp-93d12.1 [Source:ZFIN	NA
ENSDARG00000012016	hpgd	565975	hpgd	9115.28	2.19305	0.494253	4.4371	9.12e-06	7.82e-05	15-hydroxyprostaglandin dehydrogenase [Source:ZFIN	oxidation-reduction process
ENSDARG00000073718	si:ch73-233k15.2	798813	si:ch73-233k15.2	78.1758	2.19296	0.767605	2.85689	0.00427813	0.0173898	si:ch73-233k15.2 [Source:ZFIN	lipid transport, lipoprotein metabolic process
ENSDARG00000100446	si:ch211-286o17.1	100332904	si:ch211-286o17.1	7095.92	2.19106	0.507591	4.31659	1.58e-05	0.000127645	si:ch211-286o17.1 [Source:ZFIN	cell adhesion
ENSDARG00000104068	gstp1	79381	gstp1	4736.88	2.19067	0.642288	3.41073	0.000647892	0.00338904	glutathione S-transferase pi 1 [Source:ZFIN	cellular response to xenobiotic stimulus, glutathione metabolic process
ENSDARG00000079216	dpep2	100534995	dpep2	44.6861	2.18526	0.62148	3.51622	0.000437736	0.00243404	dipeptidase 2 [Source:ZFIN	proteolysis, developmental growth
ENSDARG00000039579	cfd	553553	cfd	5922.92	2.18496	0.729294	2.99599	0.00273553	0.011837	complement factor D (adipsin) [Source:ZFIN	proteolysis, Notch signaling pathway, complement activation, alternative pathway
ENSDARG00000097601		NA	CT868708.1	544.711	2.1844	0.304956	7.163	7.89e-13	3.09e-11		9.95554
ENSDARG00000103849	mdh1ab	335715	mdh1ab	820.381	2.18273	0.278664	7.83284	4.77e-15	3e-13	malate dehydrogenase 1Ab, NAD (soluble) [Source:ZFIN	NA
ENSDARG00000002084	lamb2	337767	lamb2	940.03	2.18242	0.510634	4.27394	1.92e-05	0.000151639	laminin, beta 2 (laminin S) [Source:ZFIN	cell migration, basement membrane assembly, animal organ morphogenesis, tissue development, muscle attachment, somite development, substrate adhesion-dependent cell spreading
ENSDARG00000092315		101884570	BX004981.1	44.9534	2.18174	0.593932	3.67338	0.00023936	0.00143761	uncharacterized LOC101884570 [Source:NCBI gene	NA
ENSDARG00000101701	bmp5	394026	bmp5	1370.82	2.18163	0.284144	7.67793	1.62e-14	9.12e-13	bone morphogenetic protein 5 [Source:ZFIN	positive regulation of pathway-restricted SMAD protein phosphorylation, BMP signaling pathway, SMAD protein signal transduction, neural crest cell development, positive regulation of ERK1 and ERK2 cascade
ENSDARG00000014246	jag2a	566455	jag2a	68.808	2.18163	0.673967	3.237	0.00120795	0.00585724	jagged canonical Notch ligand 2a [Source:ZFIN	cell communication, multicellular organism development, Notch signaling pathway, negative regulation of Notch signaling pathway
ENSDARG00000090889	si:ch211-132p1.3	793246	si:ch211-132p1.3	105.429	2.18	0.862476	2.52761	0.0114842	0.0395977	si:ch211-132p1.3 [Source:ZFIN	NA
ENSDARG00000061948	amotl2b	559784	amotl2b	1333.13	2.1779	0.306129	7.11432	1.12e-12	4.3e-11	angiomotin like 2b [Source:ZFIN	regulation of cell migration, actin cytoskeleton organization, angiogenesis, regulation of cell shape, dorsal aorta morphogenesis, dorsal aorta development, hippo signaling, establishment of cell polarity involved in ameboidal cell migration
ENSDARG00000035309	entpd3	100005551	entpd3	198.568	2.17658	0.509676	4.27051	1.95e-05	0.000153703	ectonucleoside triphosphate diphosphohydrolase 3 [Source:ZFIN	NA
ENSDARG00000117133	cst14b.1	768128	cst14b.1	153.332	2.17531	0.547374	3.97408	7.07e-05	0.000482772	cystatin 14b, tandem duplicate 1 [Source:NCBI gene	negative regulation of endopeptidase activity
ENSDARG00000093899		100270729	BX510657.1	443.412	2.17491	0.488227	4.45471	8.4e-06	7.28e-05	si:ch211-142k18.1 [Source:NCBI gene	NA
ENSDARG00000052375	zgc:66455	393502	zgc:66455	15.0734	2.1718	0.768937	2.82441	0.00473671	0.0189982	zgc:66455 [Source:ZFIN	NA
ENSDARG00000073935	wnt6b	561831	wnt6b	16.256	2.16971	0.880097	2.46531	0.0136895	0.0458821	wingless-type MMTV integration site family, member 6b [Source:ZFIN	Wnt signaling pathway, multicellular organism development, cell fate commitment, neuron differentiation
ENSDARG00000094316	si:rp71-80o10.4	100307105	si:rp71-80o10.4	391.726	2.16959	0.444444	4.88158	1.05e-06	1.12e-05	si:rp71-80o10.4 [Source:ZFIN	NA
ENSDARG00000071250	tmem79a	796128	tmem79a	29.8678	2.16949	0.889844	2.43805	0.0147665	0.0488222	transmembrane protein 79a [Source:ZFIN	regulated exocytosis
ENSDARG00000095608	si:dkey-57k2.6	NA	si:dkey-57k2.6	1354.23	2.1694	0.852873	2.54364	0.0109705	0.0381769	si:dkey-57k2.6 [Source:ZFIN	NA
ENSDARG00000086216	prr13	569894	prr13	1164.62	2.1693	0.719753	3.01395	0.00257871	0.011262	proline rich 13 [Source:ZFIN	NA
ENSDARG00000104166	si:ch211-232d10.1	108183520	si:ch211-232d10.1	86.4121	2.16836	0.576615	3.7605	0.000169575	0.00106028	si:ch211-232d10.1 [Source:ZFIN	intracellular signal transduction
ENSDARG00000079560	ptprh	100535694	ptprh	93.4326	2.16563	0.534655	4.05052	5.11e-05	0.000361518	protein tyrosine phosphatase receptor type H [Source:ZFIN	protein dephosphorylation, dephosphorylation, peptidyl-tyrosine dephosphorylation, protein dephosphorylation, peptidyl-tyrosine dephosphorylation, dephosphorylation
ENSDARG00000016773	cishb	100136861	cishb	338.83	2.16361	0.461616	4.68703	2.77e-06	2.67e-05	cytokine inducible SH2-containing protein b [Source:ZFIN	intracellular signal transduction, protein ubiquitination, regulation of phosphatidylinositol 3-kinase activity, phosphatidylinositol phosphorylation
ENSDARG00000059029	mmp28	100005670	mmp28	34.8745	2.15928	0.590398	3.65732	0.000254864	0.00152225	matrix metallopeptidase 28 [Source:ZFIN	proteolysis, extracellular matrix organization, collagen catabolic process
ENSDARG00000100260	them6	569944	them6	213.242	2.15382	0.644221	3.3433	0.00082789	0.00419419	thioesterase superfamily member 6 [Source:ZFIN	NA
ENSDARG00000060962	btr04	565512	btr04	207.368	2.15205	0.568073	3.78833	0.000151661	0.000958211	bloodthirsty-related gene family, member 4 [Source:ZFIN	NA
ENSDARG00000067567		100332592	SLC6A13	47.7867	2.1518	0.688948	3.12331	0.0017883	0.0082291	solute carrier family 6 member 13 [Source:NCBI gene	gamma-aminobutyric acid transport, transmembrane transport, neurotransmitter transport
ENSDARG00000074582	gfra4b	565651	gfra4b	157.84	2.15005	0.324977	6.61602	3.69e-11	1.05e-09	GDNF family receptor alpha 4b [Source:ZFIN	nervous system development
ENSDARG00000104054	mlxipl	NA	mlxipl	19.4518	2.14928	0.880094	2.4421	0.0146021	0.0483587	MLX interacting protein like [Source:ZFIN	regulation of transcription by RNA polymerase II, regulation of transcription by RNA polymerase II
ENSDARG00000045979	zgc:153704	767759	zgc:153704	744.058	2.14869	0.749333	2.86748	0.00413758	0.0168908	zgc:153704 [Source:NCBI gene	NA
ENSDARG00000045658	msrb3	415184	msrb3	819.441	2.14787	0.303064	7.08719	1.37e-12	5.15e-11	methionine sulfoxide reductase B3 [Source:ZFIN	oxidation-reduction process, response to oxidative stress, protein repair, inner ear development
ENSDARG00000095675	ccdc141	553274	ccdc141	269.738	2.14773	0.548192	3.91785	8.93e-05	0.00059587	coiled-coil domain containing 141 [Source:ZFIN	synapse organization, axon guidance, myelination, peripheral nervous system development, transmission of nerve impulse
ENSDARG00000093958		NA	BX530064.2	22.3674	2.14734	0.676922	3.17221	0.00151282	0.00710665		5.06329
ENSDARG00000098645	rgn	403070	rgn	134.749	2.14658	0.491636	4.36621	1.26e-05	0.000104504	regucalcin [Source:NCBI gene	cellular calcium ion homeostasis, L-ascorbic acid biosynthetic process, positive regulation of ATPase activity, regulation of calcium-mediated signaling
ENSDARG00000104895		NA	BX004857.1	34.6976	2.14653	0.614223	3.49471	0.000474573	0.00261167		4.75601
ENSDARG00000076144	icam3	100334824	icam3	1193.56	2.14621	0.367198	5.84484	5.07e-09	9.12e-08	intercellular adhesion molecule 3 [Source:ZFIN	cell-cell adhesion, cardiac muscle contraction, ventricular cardiac muscle cell development
ENSDARG00000016364	gna15.1	445232	gna15.1	235.432	2.14323	0.373025	5.74553	9.16e-09	1.55e-07	guanine nucleotide binding protein (G protein), alpha 15 (Gq class), tandem duplicate 1 [Source:ZFIN	G protein-coupled receptor signaling pathway, signal transduction, adenylate cyclase-modulating G protein-coupled receptor signaling pathway, phospholipase C-activating dopamine receptor signaling pathway
ENSDARG00000099803	pik3c2g	100330514	pik3c2g	22.6061	2.1431	0.527939	4.05938	4.92e-05	0.000349503	phosphatidylinositol-4-phosphate 3-kinase catalytic subunit type 2 gamma [Source:ZFIN	phosphatidylinositol phosphorylation, phosphatidylinositol-mediated signaling, phosphorylation, cell migration, phosphatidylinositol 3-kinase signaling, phosphatidylinositol-3-phosphate biosynthetic process
ENSDARG00000034300	sema3c	553130	sema3c	171.797	2.14149	0.580186	3.69104	0.000223338	0.00135489	sema domain, immunoglobulin domain (Ig), short basic domain, secreted, (semaphorin) 3C [Source:ZFIN	neural crest cell migration, positive regulation of cell migration, negative regulation of axon extension involved in axon guidance, negative chemotaxis, semaphorin-plexin signaling pathway, enteric nervous system development
ENSDARG00000058475	ern2	567021	ern2	120.408	2.14051	0.434346	4.92813	8.3e-07	9.02e-06	endoplasmic reticulum to nucleus signaling 2 [Source:ZFIN	protein phosphorylation, mRNA processing, RNA phosphodiester bond hydrolysis, endonucleolytic, RNA phosphodiester bond hydrolysis, endoplasmic reticulum unfolded protein response, IRE1-mediated unfolded protein response, intrinsic apoptotic signaling pathway in response to endoplasmic reticulum stress
ENSDARG00000044001	lgals3b	325599	lgals3b	1995.23	2.1405	0.372836	5.74114	9.4e-09	1.59e-07	lectin, galactoside binding soluble 3b [Source:ZFIN	neutrophil chemotaxis, monocyte chemotaxis, negative regulation of endocytosis, eosinophil chemotaxis, macrophage chemotaxis, positive chemotaxis, positive regulation of calcium ion import, negative regulation of extrinsic apoptotic signaling pathway
ENSDARG00000010700	il17d	553961	il17d	29.3877	2.13931	0.813434	2.62998	0.00853907	0.0310248	interleukin 17d [Source:ZFIN	inflammatory response, signal transduction, cellular response to lipopolysaccharide
ENSDARG00000096073	col19a1	571468	col19a1	24.3723	2.13784	0.849995	2.51512	0.0118992	0.0407627	collagen, type XIX, alpha 1 [Source:ZFIN	extracellular matrix organization, axon extension involved in axon guidance, extracellular matrix organization, axon extension involved in axon guidance
ENSDARG00000005704	eps8l3b	393332	eps8l3b	188.619	2.13545	0.635209	3.36181	0.000774327	0.00395299	EPS8-like 3b [Source:ZFIN	Rho protein signal transduction, regulation of Rho protein signal transduction, positive regulation of ruffle assembly
ENSDARG00000001933	prkag2b	568316	prkag2b	24.3979	2.13473	0.543477	3.92791	8.57e-05	0.000573874	protein kinase, AMP-activated, gamma 2 non-catalytic subunit b [Source:ZFIN	regulation of protein serine/threonine kinase activity
ENSDARG00000076594	pcdh12	555419	pcdh12	149.359	2.13386	0.476229	4.48074	7.44e-06	6.51e-05	protocadherin 12 [Source:ZFIN	homophilic cell adhesion via plasma membrane adhesion molecules, cell adhesion
ENSDARG00000086724	im:7151449	492708	im:7151449	745.308	2.13195	0.440255	4.84254	1.28e-06	1.34e-05	im:7151449 [Source:ZFIN	NA
ENSDARG00000039273	fbln5	449806	fbln5	47697.1	2.13091	0.34245	6.22255	4.89e-10	1.1e-08	fibulin 5 [Source:ZFIN	elastic fiber assembly
ENSDARG00000103590	cyp2aa6	324212	cyp2aa6	436.998	2.13046	0.342413	6.22192	4.91e-10	1.1e-08	cytochrome P450, family 2, subfamily AA, polypeptide 6 [Source:ZFIN	NA
ENSDARG00000027930	naprt	393864	naprt	830.707	2.13041	0.304256	7.00203	2.52e-12	9.06e-11	nicotinate phosphoribosyltransferase [Source:NCBI gene	NAD biosynthetic process, pyridine nucleotide biosynthetic process
ENSDARG00000030954	ftr56	561680	ftr56	56.6305	2.13005	0.450221	4.73111	2.23e-06	2.21e-05	finTRIM family, member 56 [Source:ZFIN	NA
ENSDARG00000104956	si:dkey-165o8.2	NA	si:dkey-165o8.2	36.5413	2.12991	0.727676	2.927	0.00342247	0.0143865	si:dkey-165o8.2 [Source:ZFIN	intracellular signal transduction
ENSDARG00000093921		NA	BX276103.2	197.33	2.12618	0.534516	3.97776	6.96e-05	0.000476494		7.94096
ENSDARG00000059798	kcnq1.1	557498	kcnq1.1	55.0448	2.12438	0.728417	2.91644	0.00354051	0.014813	potassium voltage-gated channel, KQT-like subfamily, member 1.1 [Source:ZFIN	transmembrane transport, potassium ion transport, ion transport, cardiac muscle cell action potential, kidney development, potassium ion transmembrane transport, renal filtration
ENSDARG00000041747	sspn	641583	sspn	64.3594	2.12424	0.468625	4.53293	5.82e-06	5.21e-05	sarcospan (Kras oncogene-associated gene) [Source:ZFIN	biological_process
ENSDARG00000028618	krt18b	393540	krt18b	10343.2	2.12271	0.296641	7.15581	8.32e-13	3.25e-11	keratin 18b [Source:ZFIN	biological_process
ENSDARG00000100426	fam167b	556719	fam167b	78.0059	2.12223	0.436882	4.85767	1.19e-06	1.25e-05	family with sequence similarity 167 member B [Source:ZFIN	NA
ENSDARG00000038199	cdab	402979	cdab	350.836	2.12091	0.621619	3.41192	0.000645067	0.00337835	cytidine deaminase b [Source:ZFIN	cytidine deamination
ENSDARG00000006840	gnmt	403338	gnmt	1488.37	2.11801	0.482732	4.38754	1.15e-05	9.55e-05	glycine N-methyltransferase [Source:ZFIN	methylation, protein homotetramerization, one-carbon metabolic process, regulation of gluconeogenesis, S-adenosylhomocysteine metabolic process, S-adenosylmethionine metabolic process, sarcosine metabolic process
ENSDARG00000069111	ikzf2	100150224	ikzf2	24.1285	2.11756	0.690989	3.06453	0.0021801	0.00974795	IKAROS family zinc finger 2 [Source:ZFIN	positive regulation of transcription by RNA polymerase II
ENSDARG00000034207	cx44.2	114404	cx44.2	153.12	2.11644	0.481599	4.39461	1.11e-05	9.28e-05	connexin 44.2 [Source:ZFIN	cell communication
ENSDARG00000092858	si:ch1073-126c3.2	555816	si:ch1073-126c3.2	37.2201	2.11556	0.745829	2.83653	0.00456071	0.0184063	si:ch1073-126c3.2 [Source:ZFIN	NA
ENSDARG00000058160	tnfaip2b	569366	tnfaip2b	94.2678	2.11475	0.525881	4.02135	5.79e-05	0.000404378	tumor necrosis factor, alpha-induced protein 2b [Source:ZFIN	exocytosis, exocyst localization
ENSDARG00000090977	ifit12	567504	ifit12	28.0742	2.11429	0.530526	3.98526	6.74e-05	0.000463529	interferon-induced protein with tetratricopeptide repeats 12 [Source:ZFIN	defense response to virus
ENSDARG00000059815	oaz2b	790945	oaz2b	222.212	2.11367	0.60354	3.50213	0.00046156	0.00254926	ornithine decarboxylase antizyme 2b [Source:ZFIN	polyamine metabolic process, negative regulation of catalytic activity, positive regulation of protein catabolic process
ENSDARG00000092084		NA	CR392002.1	240.561	2.11335	0.340938	6.19866	5.69e-10	1.25e-08		7.72817
ENSDARG00000004753	mylkb	492576	mylkb	1963.48	2.11253	0.491312	4.29978	1.71e-05	0.000136404	myosin light chain kinase b [Source:ZFIN	protein phosphorylation, phosphorylation
ENSDARG00000024006	rprmb	393779	rprmb	425.738	2.11238	0.656606	3.21711	0.00129487	0.00621356	reprimo, TP53 dependent G2 arrest mediator candidate b [Source:NCBI gene	NA
ENSDARG00000075827	f7i	282671	f7i	173.96	2.11125	0.535054	3.94586	7.95e-05	0.000537804	coagulation factor VIIi [Source:ZFIN	proteolysis, blood coagulation, negative regulation of blood coagulation
ENSDARG00000104758	zgc:194981	561073	zgc:194981	164.14	2.10858	0.676948	3.11482	0.00184055	0.00842192	zgc:194981 [Source:ZFIN	negative regulation of endopeptidase activity
ENSDARG00000041645	sb:cb37	100006972	sb:cb37	104.656	2.10803	0.790461	2.66683	0.00765702	0.028345	sb:cb37 [Source:ZFIN	negative regulation of endopeptidase activity
ENSDARG00000098345	mamdc2a	556154	mamdc2a	2492.84	2.10535	0.643763	3.27039	0.00107399	0.00528889	MAM domain containing 2a [Source:ZFIN	NA
ENSDARG00000061852	olfml3a	568106	olfml3a	400.023	2.10327	0.429543	4.89652	9.75e-07	1.05e-05	olfactomedin-like 3a [Source:NCBI gene	NA
ENSDARG00000021383	naalad2	393247	naalad2	111.083	2.09965	0.530952	3.9545	7.67e-05	0.000519679	N-acetylated alpha-linked acidic dipeptidase 2 [Source:ZFIN	proteolysis
ENSDARG00000076856	frem2a	555681	frem2a	608.062	2.09708	0.329037	6.3734	1.85e-10	4.55e-09	FRAS1 related extracellular matrix 2a [Source:ZFIN	cell communication, fin development, fin morphogenesis
ENSDARG00000026098	si:dkey-13a21.4	494576	si:dkey-13a21.4	191.608	2.09531	0.608892	3.44118	0.000579187	0.00309529	si:dkey-13a21.4 [Source:ZFIN	intracellular protein transport, Rab protein signal transduction, endosome to lysosome transport, phagosome-lysosome fusion
ENSDARG00000031046	nr1h5	557500	nr1h5	181.611	2.09311	0.467263	4.47951	7.48e-06	6.54e-05	nuclear receptor subfamily 1, group H, member 5 [Source:ZFIN	regulation of transcription, DNA-templated, negative regulation of transcription by RNA polymerase II, multicellular organism development, positive regulation of transcription by RNA polymerase II, cell differentiation, steroid hormone mediated signaling pathway, cellular response to lipopolysaccharide, cholesterol homeostasis, lipid homeostasis, lipid metabolic process, response to lipid
ENSDARG00000046148	tnfaip8l2b	393345	tnfaip8l2b	160.186	2.09235	0.448468	4.66555	3.08e-06	2.93e-05	tumor necrosis factor, alpha-induced protein 8-like 2b [Source:NCBI gene	regulation of apoptotic process, immune system process, innate immune response
ENSDARG00000105823		NA	AL772146.2	30.6767	2.09211	0.674287	3.10269	0.00191768	0.00871914		5.25724
ENSDARG00000045747	cped1	565332	cped1	294.683	2.09148	0.61885	3.37962	0.000725854	0.00374466	cadherin-like and PC-esterase domain containing 1 [Source:ZFIN	NA
ENSDARG00000101023	msx2b	30531	msx2b	560.447	2.09145	0.290374	7.20261	5.91e-13	2.37e-11	muscle segment homeobox 2b [Source:NCBI gene	regulation of transcription, DNA-templated, multicellular organism development, regulation of transcription by RNA polymerase II, embryonic morphogenesis
ENSDARG00000077301	mlf1	553527	mlf1	130.143	2.09129	0.400669	5.2195	1.79e-07	2.29e-06	myeloid leukemia factor 1 [Source:ZFIN	regulation of transcription, DNA-templated
ENSDARG00000069733	mavs	562867	mavs	252.125	2.09121	0.533079	3.92289	8.75e-05	0.000584291	mitochondrial antiviral signaling protein [Source:ZFIN	defense response to virus, regulation of transcription, DNA-templated, response to virus, response to bacterium, cytoplasmic pattern recognition receptor signaling pathway in response to virus
ENSDARG00000097610		NA	BX005183.3	829.784	2.09083	0.547183	3.82109	0.000132865	0.000849193		9.30144
ENSDARG00000060889	mettl7a	569046	mettl7a	77.6535	2.0875	0.679684	3.07128	0.0021314	0.00955664	methyltransferase like 7A [Source:ZFIN	NA
ENSDARG00000016886	dnajb9b	554091	dnajb9b	276.556	2.08746	0.365647	5.70896	1.14e-08	1.88e-07	DnaJ heat shock protein family (Hsp40) member B9b [Source:ZFIN	NA
ENSDARG00000074212	si:dkeyp-9d4.5	100007379	SLC5A10	166.171	2.08559	0.595297	3.50345	0.000459274	0.00253772	si:dkeyp-9d4.5 [Source:ZFIN	transmembrane transport, glucose transmembrane transport
ENSDARG00000059058	vipr1b	503868	vipr1b	191.567	2.08536	0.529786	3.93623	8.28e-05	0.000556212	vasoactive intestinal peptide receptor 1b [Source:ZFIN	G protein-coupled receptor signaling pathway, cell surface receptor signaling pathway, signal transduction, adenylate cyclase-modulating G protein-coupled receptor signaling pathway
ENSDARG00000021242	mvp	373081	mvp	6087.15	2.08426	0.365237	5.70659	1.15e-08	1.9e-07	major vault protein [Source:NCBI gene	NA
ENSDARG00000027017	ppp2r5a	562460	ppp2r5a	223.339	2.07923	0.4381	4.746	2.07e-06	2.07e-05	protein phosphatase 2, regulatory subunit B', alpha isoform [Source:ZFIN	signal transduction, protein dephosphorylation, regulation of phosphoprotein phosphatase activity, regulation of protein autophosphorylation
ENSDARG00000011635	scxb	567817	scxb	14.1546	2.07914	0.804442	2.58458	0.00974989	0.0346701	scleraxis bHLH transcription factor b [Source:ZFIN	NA
ENSDARG00000012390	kcnk5b	393606	kcnk5b	751.657	2.07715	0.317016	6.55221	5.67e-11	1.56e-09	potassium channel, subfamily K, member 5b [Source:ZFIN	potassium ion transmembrane transport, ion transport, fin development, fin morphogenesis, stabilization of membrane potential, regulation of membrane potential
ENSDARG00000055276	rel	415101	rel	671.423	2.07593	0.391677	5.30012	1.16e-07	1.55e-06	v-rel avian reticuloendotheliosis viral oncogene homolog [Source:ZFIN	regulation of transcription, DNA-templated, positive regulation of transcription, DNA-templated, I-kappaB kinase/NF-kappaB signaling, negative regulation of transcription by RNA polymerase II, inflammatory response, positive regulation of transcription by RNA polymerase II, response to cytokine, brain development, innate immune response, NIK/NF-kappaB signaling
ENSDARG00000093440	tnfaip6	678516	tnfaip6	2462.83	2.07203	0.535411	3.86997	0.000108848	0.000710775	tumor necrosis factor, alpha-induced protein 6 [Source:ZFIN	cell adhesion, negative regulation of inflammatory response
ENSDARG00000056913	pcolcea	563867	pcolcea	5136.44	2.07202	0.396588	5.22461	1.75e-07	2.23e-06	procollagen C-endopeptidase enhancer a [Source:ZFIN	NA
ENSDARG00000014657	casp23	563034	casp23	82.3083	2.07104	0.623295	3.32273	0.000891401	0.00447037	caspase 23, apoptosis-related cysteine peptidase [Source:ZFIN	proteolysis, apoptotic process, activation of cysteine-type endopeptidase activity involved in apoptotic process, apoptotic signaling pathway
ENSDARG00000012397	eya4	541552	eya4	364.823	2.07034	0.382693	5.40992	6.31e-08	8.86e-07	EYA transcriptional coactivator and phosphatase 4 [Source:ZFIN	sensory perception of sound, multicellular organism development, heart development, cell differentiation, anatomical structure development, peptidyl-tyrosine dephosphorylation, inner ear morphogenesis, startle response, histone dephosphorylation, embryonic heart tube development, positive regulation of DNA repair, posterior lateral line neuromast hair cell differentiation, negative regulation of …
ENSDARG00000055240	xdh	560486	xdh	127.578	2.0684	0.843263	2.45285	0.014173	0.0472152	xanthine dehydrogenase [Source:ZFIN	oxidation-reduction process, electron transport chain, xanthine catabolic process
ENSDARG00000097693	si:ch211-248a14.8	100001321	si:ch211-248a14.8	481.565	2.0678	0.300157	6.88906	5.62e-12	1.89e-10	si:ch211-248a14.8 [Source:ZFIN	NA
ENSDARG00000041430	bmp2b	30632	bmp2b	723.965	2.0668	0.343344	6.01963	1.75e-09	3.45e-08	bone morphogenetic protein 2b [Source:ZFIN	positive regulation of pathway-restricted SMAD protein phosphorylation, BMP signaling pathway, positive regulation of BMP signaling pathway, SMAD protein signal transduction, neurogenesis, liver development, embryonic viscerocranium morphogenesis, protein-containing complex assembly, cell migration involved in gastrulation, determination of left/right symmetry, dorsal/ventral pattern formation, d…
ENSDARG00000103589	gata6	58076	gata6	3420.55	2.06548	0.47883	4.31359	1.61e-05	0.000129146	GATA binding protein 6 [Source:ZFIN	regulation of transcription, DNA-templated, positive regulation of transcription, DNA-templated, heart morphogenesis, liver development, myeloid cell differentiation, epithelial cell differentiation, cell fate commitment, positive regulation of transcription by RNA polymerase II, digestive tract development, cardioblast migration to the midline involved in heart field formation
ENSDARG00000112073		NA	CABZ01043953.1	260.126	2.06202	0.485631	4.24607	2.18e-05	0.000169146		8.40392
ENSDARG00000011934	gyg1a	406831	gyg1a	1245.63	2.05733	0.311009	6.61501	3.72e-11	1.06e-09	glycogenin 1a [Source:ZFIN	glycogen biosynthetic process
ENSDARG00000076094	klhl30	559694	klhl30	15.4551	2.05612	0.80308	2.56029	0.0104584	0.0367505	kelch-like family member 30 [Source:ZFIN	NA
ENSDARG00000102206	stc2b	100884139	stc2b	592.378	2.05578	0.572874	3.58854	0.00033254	0.00191636	stanniocalcin 2b [Source:ZFIN	signal transduction, cellular calcium ion homeostasis
ENSDARG00000054363	si:zfos-464b6.2	794433	si:zfos-464b6.2	624.253	2.05038	0.498605	4.11223	3.92e-05	0.000285222	si:zfos-464b6.2 [Source:ZFIN	NA
ENSDARG00000019081	zgc:101723	449558	DHDH	2086.07	2.0502	0.693723	2.95536	0.00312303	0.0132699	zgc:101723 [Source:NCBI gene	oxidation-reduction process
ENSDARG00000097630	si:ch211-282b22.1	338248	si:ch211-282b22.1	2328.66	2.04884	0.643276	3.18501	0.0014475	0.00684824	si:ch211-282b22.1 [Source:ZFIN	ribosome biogenesis
ENSDARG00000102146	si:ch211-69b7.6	556640	si:ch211-69b7.6	158.081	2.04795	0.447675	4.57464	4.77e-06	4.35e-05	si:ch211-69b7.6 [Source:ZFIN	regulation of RNA splicing
ENSDARG00000043133	cldnf	81585	cldnf	120.859	2.04744	0.630793	3.24581	0.00117116	0.00570449	claudin f [Source:ZFIN	NA
ENSDARG00000045190	ch25h	494109	ch25h	127.252	2.04732	0.753511	2.71704	0.00658686	0.0249578	cholesterol 25-hydroxylase [Source:NCBI gene	oxidation-reduction process, lipid biosynthetic process, lipid metabolic process, defense response to virus, steroid biosynthetic process, steroid metabolic process, sterol biosynthetic process, cholesterol metabolic process, B cell chemotaxis
ENSDARG00000090793	si:ch211-207j7.2	799340	si:ch211-207j7.2	78.1774	2.04653	0.486781	4.2042	2.62e-05	0.000199223	si:ch211-207j7.2 [Source:ZFIN	NA
ENSDARG00000099476	zgc:174863	100136852	zgc:174863	375.767	2.04629	0.449721	4.55014	5.36e-06	4.85e-05	zgc:174863 [Source:ZFIN	regulation of cytokine production, regulation of immune response, T cell receptor signaling pathway
ENSDARG00000044098	egr2a	368241	egr2a	940.921	2.04517	0.394374	5.18587	2.15e-07	2.7e-06	early growth response 2a [Source:ZFIN	regulation of transcription by RNA polymerase II
ENSDARG00000005176	zgc:101040	445194	zgc:101040	117.807	2.04511	0.564314	3.62406	0.000290011	0.00169887	zgc:101040 [Source:ZFIN	NA
ENSDARG00000015072	dmrt2a	30129	dmrt2a	61.3386	2.04475	0.66484	3.07556	0.00210109	0.00943871	doublesex and mab-3 related transcription factor 2a [Source:ZFIN	regulation of transcription, DNA-templated, determination of left/right symmetry, apoptotic process
ENSDARG00000025670	fstl3	557352	fstl3	2198.85	2.04332	0.699835	2.91972	0.00350342	0.0146662	follistatin-like 3 (secreted glycoprotein) [Source:ZFIN	multicellular organism development, cell differentiation, regulation of BMP signaling pathway, negative regulation of activin receptor signaling pathway
ENSDARG00000019995	bmp4	30612	bmp4	2345.04	2.04329	0.173203	11.7971	4.04e-32	5.06e-29	bone morphogenetic protein 4 [Source:ZFIN	positive regulation of pathway-restricted SMAD protein phosphorylation, BMP signaling pathway, positive regulation of BMP signaling pathway, SMAD protein signal transduction, heart development, pronephros development, heart looping, determination of heart left/right asymmetry, determination of left/right symmetry, dorsal/ventral pattern formation, digestive tract development, BMP signaling pathwa…
ENSDARG00000069630	tat	561410	tat	71.0484	2.0426	0.737653	2.76905	0.00562198	0.0218977	tyrosine aminotransferase [Source:ZFIN	aromatic amino acid family metabolic process, biosynthetic process, cellular amino acid metabolic process, L-phenylalanine catabolic process
ENSDARG00000103785	sult2st2	777793	sult2st2	523.469	2.04202	0.595693	3.42797	0.000608118	0.00321606	sulfotransferase family 2, cytosolic sulfotransferase 2 [Source:ZFIN	NA
ENSDARG00000018944	hoga1	405806	hoga1	157.378	2.04071	0.615969	3.313	0.000923004	0.00461467	4-hydroxy-2-oxoglutarate aldolase 1 [Source:NCBI gene	glyoxylate catabolic process
ENSDARG00000015607	si:ch211-220f21.2	NA	si:ch211-220f21.2	77.4388	2.04035	0.446768	4.56692	4.95e-06	4.49e-05	si:ch211-220f21.2 [Source:ZFIN	NA
ENSDARG00000002483	wnt7ab	568110	wnt7ab	11.6659	2.03861	0.718262	2.83825	0.00453616	0.0183215	wingless-type MMTV integration site family, member 7Ab [Source:ZFIN	Wnt signaling pathway, multicellular organism development, cell fate commitment, neuron differentiation
ENSDARG00000096508		NA	BX322618.1	9810.94	2.03788	0.398851	5.10939	3.23e-07	3.89e-06		12.6815
ENSDARG00000108475	otos	100535618	otos	39.7846	2.03786	0.752771	2.70714	0.00678649	0.0255906	otospiralin [Source:ZFIN	sensory perception of sound
ENSDARG00000076420	dkk2	792404	dkk2	45.3353	2.03713	0.48308	4.21696	2.48e-05	0.000189446	dickkopf WNT signaling pathway inhibitor 2 [Source:ZFIN	multicellular organism development, negative regulation of Wnt signaling pathway, negative regulation of canonical Wnt signaling pathway, liver development, neuromast development, negative regulation of signaling receptor activity
ENSDARG00000044047	slc18b1	550539	slc18b1	153.917	2.03703	0.464289	4.38742	1.15e-05	9.55e-05	solute carrier family 18 member B1 [Source:ZFIN	transmembrane transport
ENSDARG00000025912	bscl2l	541427	bscl2l	39.376	2.03402	0.661929	3.07286	0.00212016	0.0095095	BSCL2 lipid droplet biogenesis associated, seipin, like [Source:ZFIN	lipid storage, lipid droplet organization
ENSDARG00000027345	mpzl2b	336830	mpzl2b	470.941	2.03373	0.386639	5.26003	1.44e-07	1.87e-06	myelin protein zero-like 2b [Source:ZFIN	cell-cell adhesion
ENSDARG00000068760	tnks1bp1	497601	tnks1bp1	194.452	2.03344	0.581163	3.49891	0.000467172	0.00257696	tankyrase 1 binding protein 1 [Source:NCBI gene	biological_process
ENSDARG00000101366	gpr1	100004124	gpr1	8.39587	2.03169	0.73954	2.74724	0.00600997	0.0231651	G protein-coupled receptor 1 [Source:ZFIN	G protein-coupled receptor signaling pathway, neuropeptide signaling pathway, complement component C5a signaling pathway
ENSDARG00000039501	ugt2a6	797211	ugt2a6	73.7143	2.03161	0.376985	5.38909	7.08e-08	9.88e-07	UDP glucuronosyltransferase 2 family, polypeptide A6 [Source:ZFIN	NA
ENSDARG00000033999	cyp26a1	30381	cyp26a1	134.1	2.02892	0.523528	3.87548	0.000106417	0.000696483	cytochrome P450, family 26, subfamily A, polypeptide 1 [Source:NCBI gene	oxidation-reduction process
ENSDARG00000101789	cyp1c2	100137725	cyp1c2	349.117	2.0285	0.414379	4.89527	9.82e-07	1.05e-05	cytochrome P450, family 1, subfamily C, polypeptide 2 [Source:ZFIN	oxidation-reduction process
ENSDARG00000104350	si:dkey-68o6.6	555518	si:dkey-68o6.6	13.0752	2.02789	0.784244	2.58579	0.00971556	0.0345813	si:dkey-68o6.6 [Source:ZFIN	regulation of transcription by RNA polymerase II, positive regulation of nucleic acid-templated transcription
ENSDARG00000042027	prrx1b	337089	prrx1b	1795.79	2.02709	0.456771	4.43786	9.09e-06	7.81e-05	paired related homeobox 1b [Source:ZFIN	regulation of transcription, DNA-templated, multicellular organism development, cranial skeletal system development, positive regulation of gene expression
ENSDARG00000099930	col27a1b	560145	col27a1b	235.579	2.0269	0.359843	5.63273	1.77e-08	2.8e-07	collagen, type XXVII, alpha 1b [Source:NCBI gene	NA
ENSDARG00000061201	acsf2	751707	acsf2	1717.05	2.02675	0.425203	4.76655	1.87e-06	1.89e-05	acyl-CoA synthetase family member 2 [Source:NCBI gene	NA
ENSDARG00000087193	prrg2	100005937	prrg2	180.135	2.02651	0.456743	4.43689	9.13e-06	7.82e-05	proline rich Gla (G-carboxyglutamic acid) 2 [Source:ZFIN	NA
ENSDARG00000062262	ednrab	405866	ednrab	88.5979	2.02521	0.497304	4.07239	4.65e-05	0.000332448	endothelin receptor type Ab [Source:ZFIN	G protein-coupled receptor signaling pathway, vasoconstriction, regulation of blood pressure, enteric nervous system development, signal transduction, embryonic viscerocranium morphogenesis, cardioblast migration to the midline involved in heart rudiment formation, cartilage development, endothelin receptor signaling pathway
ENSDARG00000075984		799177	hsbp1l1	199.296	2.02435	0.713755	2.8362	0.00456538	0.0184194	heat shock factor binding protein 1 like 1 [Source:NCBI gene	negative regulation of nucleic acid-templated transcription
ENSDARG00000094554	si:ch73-7i4.1	100317638	si:ch73-7i4.1	42.9366	2.02395	0.546053	3.7065	0.000210141	0.00128415	si:ch73-7i4.1 [Source:ZFIN	NA
ENSDARG00000077139	col6a3	NA	col6a3	1916.27	2.02326	0.3638	5.56147	2.68e-08	4.07e-07	collagen, type VI, alpha 3 [Source:ZFIN	negative regulation of endopeptidase activity, motor neuron axon guidance, axon extension, growth plate cartilage chondrocyte morphogenesis, motor neuron axon guidance, axon extension, growth plate cartilage chondrocyte morphogenesis
ENSDARG00000040621	lrrc32	100148867	lrrc32	240.369	2.02227	0.432524	4.6755	2.93e-06	2.81e-05	leucine rich repeat containing 32 [Source:ZFIN	platelet activation
ENSDARG00000008133	foxl1	393959	foxl1	1078.31	2.01882	0.427561	4.72171	2.34e-06	2.3e-05	forkhead box L1 [Source:ZFIN	regulation of transcription, DNA-templated, blood vessel development, camera-type eye development, regulation of transcription by RNA polymerase II, cell differentiation, anatomical structure morphogenesis, negative regulation of transcription, DNA-templated, brain development, cartilage development, pectoral fin morphogenesis
ENSDARG00000062171	olfml3b	562022	olfml3b	2073.1	2.01854	0.4407	4.58029	4.64e-06	4.24e-05	olfactomedin-like 3b [Source:NCBI gene	multicellular organism development
ENSDARG00000046124	rab11fip1a	553374	rab11fip1a	223.57	2.01787	0.358959	5.62145	1.89e-08	2.98e-07	RAB11 family interacting protein 1 (class I) a [Source:ZFIN	regulated exocytosis
ENSDARG00000014386	galnt6	406477	galnt6	148.597	2.01685	0.387708	5.20199	1.97e-07	2.49e-06	UDP-N-acetyl-alpha-D-galactosamine:polypeptide N-acetylgalactosaminyltransferase 6 (GalNAc-T6) [Source:ZFIN	protein glycosylation
ENSDARG00000002644	rgs5a	573765	rgs5a	3244.69	2.0163	0.522817	3.85661	0.00011497	0.000746241	regulator of G protein signaling 5a [Source:ZFIN	NA
ENSDARG00000106873		100536545	LO018188.1	2959.96	2.01504	0.398091	5.06175	4.15e-07	4.85e-06	synaptopodin [Source:NCBI gene	NA
ENSDARG00000042644	sod2	335799	sod2	2628.38	2.01475	0.566047	3.55934	0.000371786	0.0021092	superoxide dismutase 2, mitochondrial [Source:ZFIN	oxidation-reduction process, superoxide metabolic process, innate immune response, response to cadmium ion, neutrophil homeostasis, response to methylmercury, removal of superoxide radicals
ENSDARG00000087440	ponzr4	557748	ponzr4	29.9571	2.01472	0.713768	2.82265	0.00476285	0.0190764	plac8 onzin related protein 4 [Source:ZFIN	biological_process
ENSDARG00000088878	c1qtnf1	550573	c1qtnf1	45.2443	2.01268	0.646914	3.11119	0.00186333	0.00851383	C1q and TNF related 1 [Source:ZFIN	NA
ENSDARG00000086778	pdgfba	798657	pdgfba	447.389	2.01032	0.524083	3.83588	0.000125116	0.000804832	platelet-derived growth factor beta polypeptide a [Source:ZFIN	positive regulation of cell population proliferation, positive regulation of ERK1 and ERK2 cascade, angiogenesis, blood vessel morphogenesis, positive regulation of MAP kinase activity, positive regulation of cell migration, positive regulation of phosphatidylinositol 3-kinase signaling, positive regulation of protein autophosphorylation, platelet-derived growth factor receptor signaling pathway,…
ENSDARG00000078550	zgc:194839	100005569	zgc:194839	109.663	2.00885	0.574173	3.49868	0.000467565	0.00257858	zgc:194839 [Source:ZFIN	biological_process
ENSDARG00000022007	zgc:66426	393499	zgc:66426	14.9702	2.00689	0.701738	2.85989	0.00423793	0.0172569	zgc:66426 [Source:ZFIN	regulation of cytoskeleton organization
ENSDARG00000091821	smc6	797304	smc6	53.7442	2.00551	0.477457	4.2004	2.66e-05	0.000202236	structural maintenance of chromosomes 6 [Source:ZFIN	NA
ENSDARG00000098465	si:ch73-366l1.5	100003714	si:ch73-366l1.5	253.46	2.00548	0.326736	6.13792	8.36e-10	1.77e-08	si:ch73-366l1.5 [Source:ZFIN	NA
ENSDARG00000104197	ptpn22	565606	ptpn22	61.7444	2.00452	0.573166	3.49728	0.000470035	0.00258944	protein tyrosine phosphatase non-receptor type 22 [Source:ZFIN	protein dephosphorylation, peptidyl-tyrosine dephosphorylation, dephosphorylation
ENSDARG00000039999	slc13a5b	100006328	slc13a5b	24.9189	2.00364	0.543383	3.68734	0.000226615	0.00137251	solute carrier family 13 member 5b [Source:ZFIN	transmembrane transport, dicarboxylic acid transport, citrate transport, succinate transmembrane transport, anion transmembrane transport
ENSDARG00000075163	cxcl20	567537	cxcl20	448.606	2.00267	0.629324	3.18226	0.00146132	0.00690354	chemokine (C-X-C motif) ligand 20 [Source:ZFIN	immune response, chemotaxis, defense response, neutrophil chemotaxis, neutrophil activation, inflammatory response, leukocyte chemotaxis, antimicrobial humoral immune response mediated by antimicrobial peptide, chemokine-mediated signaling pathway, cellular response to lipopolysaccharide
ENSDARG00000097799	zgc:194207	796292	zgc:194207	184.149	2.00175	0.63451	3.15479	0.00160612	0.00747848	zgc:194207 [Source:ZFIN	NA
ENSDARG00000014646	aoc2	541429	aoc2	6388.35	1.99952	0.361393	5.53282	3.15e-08	4.71e-07	amine oxidase copper containing 2 [Source:ZFIN	oxidation-reduction process, visual perception, amine metabolic process
ENSDARG00000094752	rpe65b	100002865	rpe65b	674.342	1.99908	0.238246	8.39083	4.83e-17	4.43e-15	retinoid isomerohydrolase RPE65 b [Source:NCBI gene	oxidation-reduction process, retinal metabolic process, retinol metabolic process, retinoid metabolic process, zeaxanthin biosynthetic process
ENSDARG00000056196	slc2a2	322493	slc2a2	221.514	1.99891	0.383714	5.20936	1.89e-07	2.41e-06	solute carrier family 2 member 2 [Source:ZFIN	transmembrane transport, liver development, brain development, hexose transmembrane transport, glucose import, glucose transmembrane transport
ENSDARG00000053269	slc2a15b	552924	slc2a15b	31.7645	1.9965	0.674604	2.95952	0.00308123	0.0131182	solute carrier family 2 member 15b [Source:ZFIN	transmembrane transport
ENSDARG00000067520	zgc:158482	100009650	zgc:158482	172.577	1.99646	0.444424	4.49225	7.05e-06	6.2e-05	zgc:158482 [Source:ZFIN	long-chain fatty acid metabolic process, long-chain fatty acid transport
ENSDARG00000069441	lpar6b	101884764	lpar6b	52.9853	1.99623	0.520006	3.83887	0.000123603	0.000795889	lysophosphatidic acid receptor 6b [Source:ZFIN	G protein-coupled receptor signaling pathway, signal transduction, positive regulation of Rho protein signal transduction, positive regulation of cytosolic calcium ion concentration involved in phospholipase C-activating G protein-coupled signaling pathway, angiogenesis
ENSDARG00000055159	cyp27a1.4	322341	cyp27a1.4	81.9165	1.99605	0.34574	5.77325	7.78e-09	1.34e-07	cytochrome P450, family 27, subfamily A, polypeptide 1, gene 4 [Source:ZFIN	oxidation-reduction process
ENSDARG00000069327	nkx3.3	503746	nkx3.3	1367.12	1.9953	0.542645	3.67699	0.000236006	0.00142109	NK3 homeobox 3 [Source:ZFIN	regulation of transcription, DNA-templated, positive regulation of transcription by RNA polymerase II, cell differentiation
ENSDARG00000054324	rerglb	566719	rerglb	76.3587	1.99518	0.56454	3.53417	0.000409066	0.00230204	RERG/RAS-like b [Source:ZFIN	signal transduction
ENSDARG00000055136	si:dkey-101k6.5	560446	si:dkey-101k6.5	124.814	1.99513	0.551143	3.61998	0.000294625	0.00172278	si:dkey-101k6.5 [Source:ZFIN	protein phosphorylation, transmembrane receptor protein serine/threonine kinase signaling pathway, phosphorylation, cellular response to growth factor stimulus, heart development, transforming growth factor beta receptor signaling pathway, activin receptor signaling pathway, apoptotic process, cell differentiation, regulation of growth
ENSDARG00000088187		NA	CR381544.1	276.425	1.99505	0.36463	5.47145	4.46e-08	6.49e-07		7.91911
ENSDARG00000045299	vmo1b	793799	vmo1b	244.568	1.99503	0.38324	5.20569	1.93e-07	2.44e-06	vitelline membrane outer layer 1 homolog b [Source:ZFIN	NA
ENSDARG00000016875	gys1	394155	gys1	810.47	1.99469	0.457501	4.35997	1.3e-05	0.000107251	glycogen synthase 1 (muscle) [Source:ZFIN	glycogen biosynthetic process
ENSDARG00000039490	pitpnaa	393909	pitpnaa	3409.78	1.99178	0.318765	6.24843	4.15e-10	9.42e-09	phosphatidylinositol transfer protein, alpha a [Source:ZFIN	phospholipid transport, chordate embryonic development, axonogenesis
ENSDARG00000008454	cpeb1b	30702	cpeb1b	89.0301	1.99167	0.425261	4.6834	2.82e-06	2.71e-05	cytoplasmic polyadenylation element binding protein 1b [Source:NCBI gene	regulation of translation, translation, negative regulation of cytoplasmic translation, mRNA processing, cellular response to amino acid stimulus, cellular response to insulin stimulus, positive regulation of mRNA polyadenylation, cellular response to hypoxia
ENSDARG00000042707	cx30.3	404725	cx30.3	105.494	1.99098	0.542326	3.6712	0.000241418	0.00144896	connexin 30.3 [Source:ZFIN	cell communication, transmembrane transport, inner ear development
ENSDARG00000079479	gpr4	563762	gpr4	25.3267	1.98984	0.724233	2.74751	0.00600496	0.0231524	G protein-coupled receptor 4 [Source:ZFIN	G protein-coupled receptor signaling pathway, signal transduction, positive regulation of Rho protein signal transduction, positive regulation of cytosolic calcium ion concentration involved in phospholipase C-activating G protein-coupled signaling pathway, response to acidic pH
ENSDARG00000105630	alpk3b	100534893	alpk3b	188.474	1.98694	0.353467	5.62129	1.9e-08	2.98e-07	alpha-kinase 3b [Source:ZFIN	protein phosphorylation, cardiac muscle cell development
ENSDARG00000012194	scp2a	393839	scp2a	2281.13	1.98599	0.478991	4.1462	3.38e-05	0.000250093	sterol carrier protein 2a [Source:ZFIN	positive regulation of intracellular cholesterol transport
ENSDARG00000006112	myof	393849	myof	391.191	1.98545	0.424981	4.67187	2.98e-06	2.86e-05	myoferlin [Source:ZFIN	myoblast fusion, membrane fusion, plasma membrane organization
ENSDARG00000038151	zgc:92360	436988	zgc:92360	442.915	1.98492	0.478706	4.14643	3.38e-05	0.000249951	zgc:92360 [Source:ZFIN	positive regulation of GTPase activity
ENSDARG00000101200	zgc:112964	503764	zgc:112964	123.909	1.98267	0.423099	4.68608	2.78e-06	2.68e-05	zgc:112964 [Source:ZFIN	cell-matrix adhesion
ENSDARG00000039095	nkx2.3	30698	nkx2.3	1038.16	1.98123	0.503028	3.9386	8.2e-05	0.000551306	NK2 homeobox 3 [Source:ZFIN	regulation of transcription, DNA-templated, positive regulation of transcription by RNA polymerase II, cell differentiation
ENSDARG00000043701	gpd1a	550404	gpd1a	98.3794	1.98099	0.555734	3.56463	0.000364369	0.00207394	glycerol-3-phosphate dehydrogenase 1a [Source:ZFIN	carbohydrate metabolic process, oxidation-reduction process, glycerol-3-phosphate catabolic process, glycerol-3-phosphate metabolic process, NADH oxidation
ENSDARG00000013777	ppp1r13l	541507	ppp1r13l	1447.93	1.98067	0.284921	6.95163	3.61e-12	1.27e-10	protein phosphatase 1, regulatory subunit 13 like [Source:ZFIN	transcription, DNA-templated, apoptotic process
ENSDARG00000061398	epb41l4b	100332627	epb41l4b	44.0767	1.97991	0.472478	4.19049	2.78e-05	0.000210169	erythrocyte membrane protein band 4.1 like 4B [Source:ZFIN	actomyosin structure organization
ENSDARG00000101461	emp3b	560722	emp3b	159.011	1.97834	0.811223	2.43871	0.0147398	0.0487526	epithelial membrane protein 3b [Source:ZFIN	NA
ENSDARG00000055723	hsp70l	560210	hsp70l	2312.13	1.97531	0.674372	2.92911	0.0033993	0.0143007	heat shock cognate 70-kd protein, like [Source:ZFIN	response to cadmium ion, vesicle-mediated transport, definitive hemopoiesis, chaperone cofactor-dependent protein refolding, protein refolding, blood vessel development, response to unfolded protein, response to heat, cellular response to unfolded protein, response to metal ion
ENSDARG00000052696	bdh2	550507	bdh2	702.897	1.97367	0.570508	3.45949	0.000541209	0.00292675	3-hydroxybutyrate dehydrogenase, type 2 [Source:NCBI gene	oxidation-reduction process, hemoglobin biosynthetic process, iron ion homeostasis, erythrocyte maturation, siderophore biosynthetic process, heme metabolic process
ENSDARG00000073709	fam149a	100001989	fam149a	90.2917	1.97359	0.481047	4.10269	4.08e-05	0.000295839	family with sequence similarity 149 member A [Source:ZFIN	NA
ENSDARG00000102829	cobll1b	NA	cobll1b	853.41	1.97193	0.348011	5.66629	1.46e-08	2.35e-07	cordon-bleu WH2 repeat protein-like 1b [Source:ZFIN	hemopoiesis, signal transduction
ENSDARG00000089920	mlip	492702	mlip	62.1063	1.97177	0.44515	4.42946	9.45e-06	8.06e-05	muscular LMNA-interacting protein [Source:ZFIN	negative regulation of transcription by RNA polymerase II
ENSDARG00000099633	sec14l7	566865	sec14l7	532.969	1.97163	0.508016	3.88104	0.000104012	0.000682987	SEC14-like lipid binding 7 [Source:ZFIN	NA
ENSDARG00000088972	si:dkey-238d18.4	796120	si:dkey-238d18.4	179.294	1.97025	0.353777	5.5692	2.56e-08	3.91e-07	si:dkey-238d18.4 [Source:ZFIN	intracellular protein transport, activation of GTPase activity
ENSDARG00000075450	mkxa	799136	mkxa	1147.03	1.97025	0.40994	4.80619	1.54e-06	1.58e-05	mohawk homeobox a [Source:ZFIN	regulation of transcription, DNA-templated, embryonic viscerocranium morphogenesis, negative regulation of transcription, DNA-templated, myoblast differentiation
ENSDARG00000008732	zgc:66479	327541	zgc:66479	951.169	1.96935	0.436105	4.51577	6.31e-06	5.61e-05	zgc:66479 [Source:ZFIN	biological_process
ENSDARG00000071562	mtus1a	563853	mtus1a	526.985	1.96861	0.653376	3.01299	0.00258691	0.011294	microtubule associated tumor suppressor 1a [Source:NCBI gene	NA
ENSDARG00000044094	gfpt2	569945	gfpt2	160.572	1.9684	0.423651	4.64629	3.38e-06	3.19e-05	glutamine-fructose-6-phosphate transaminase 2 [Source:ZFIN	carbohydrate derivative metabolic process, carbohydrate derivative biosynthetic process, protein N-linked glycosylation, fructose 6-phosphate metabolic process, UDP-N-acetylglucosamine metabolic process
ENSDARG00000003635	mogat3b	494083	mogat3b	247.812	1.96705	0.353935	5.55766	2.73e-08	4.15e-07	monoacylglycerol O-acyltransferase 3b [Source:ZFIN	NA
ENSDARG00000012066	dcn	64698	dcn	4643.32	1.96689	0.379658	5.18068	2.21e-07	2.76e-06	decorin [Source:ZFIN	positive regulation of autophagy, convergent extension involved in axis elongation, cartilage development, chondroitin sulfate proteoglycan metabolic process
ENSDARG00000093628	s100a11	100307070	s100a11	432.66	1.96664	0.787062	2.4987	0.0124648	0.0423751	S100 calcium binding protein A11 [Source:ZFIN	NA
ENSDARG00000019646	twist3	30176	twist3	169.944	1.96589	0.396769	4.95475	7.24e-07	7.96e-06	twist3 [Source:ZFIN	NA
ENSDARG00000070571	inavab	563192	inavab	534.376	1.96465	0.342138	5.74228	9.34e-09	1.58e-07	innate immunity activator b [Source:ZFIN	innate immune response, positive regulation of protein ubiquitination, adherens junction maintenance
ENSDARG00000036291	nucb2b	326050	nucb2b	1234.79	1.96464	0.392659	5.00342	5.63e-07	6.39e-06	nucleobindin 2b [Source:ZFIN	response to food
ENSDARG00000014232	prkg3	326020	prkg3	36.069	1.96388	0.66661	2.94608	0.00321832	0.0136256	protein kinase cGMP-dependent 3 [Source:ZFIN	protein phosphorylation
ENSDARG00000069390	itga2.1	NA	itga2.1	206.661	1.96326	0.401081	4.89492	9.83e-07	1.05e-05	integrin, alpha 2 (CD49B, alpha 2 subunit of VLA-2 receptor), tandem duplicate 1 [Source:ZFIN	NA
ENSDARG00000034933	chchd3b	325751	chchd3b	895.611	1.96135	0.222114	8.83038	1.04e-18	1.25e-16	coiled-coil-helix-coiled-coil-helix domain containing 3b [Source:ZFIN	NA
ENSDARG00000052652	fermt1	100332544	fermt1	313.988	1.96097	0.366122	5.35606	8.51e-08	1.16e-06	fermitin family member 1 [Source:ZFIN	integrin-mediated signaling pathway
ENSDARG00000010712	npffr1l3	561324	npffr1l3	9.9265	1.95952	0.69188	2.83217	0.00462329	0.0186125	neuropeptide FF receptor 1 like 3 [Source:ZFIN	G protein-coupled receptor signaling pathway, signal transduction, neuropeptide signaling pathway, cellular response to hormone stimulus
ENSDARG00000076140	clcf1	562247	clcf1	98.0615	1.95861	0.628828	3.11471	0.00184128	0.00842351	cardiotrophin-like cytokine factor 1 [Source:ZFIN	cell surface receptor signaling pathway, positive regulation of axon regeneration
ENSDARG00000027584	ttpa	325906	ttpa	726.834	1.95627	0.352089	5.55618	2.76e-08	4.18e-07	tocopherol (alpha) transfer protein [Source:ZFIN	chordate embryonic development, central nervous system development, lipid transport, vitamin E metabolic process, vitamin transport
ENSDARG00000035095	tdgf1	30304	tdgf1	799.343	1.95532	0.599883	3.2595	0.00111609	0.0054702	teratocarcinoma-derived growth factor 1 [Source:ZFIN	retina development in camera-type eye, heart development, anatomical structure development, convergent extension involved in gastrulation, brain morphogenesis, notochord morphogenesis, neural plate anterior/posterior regionalization, somite development, determination of left/right symmetry, dorsal/ventral pattern formation, central nervous system development, digestive tract development, cardiobl…
ENSDARG00000097265		NA	CR847898.2	18.4766	1.95372	0.613824	3.18287	0.00145823	0.00689024		4.78482
ENSDARG00000010925		573378	HTRA3	20.1417	1.95236	0.604344	3.23055	0.00123553	0.00596834	HtrA serine peptidase 3b [Source:NCBI gene	proteolysis
ENSDARG00000054003	rargb	100034753	rargb	57.0788	1.95185	0.675882	2.88785	0.0038788	0.015983	retinoic acid receptor, gamma b [Source:NCBI gene	regulation of transcription, DNA-templated, retinoic acid receptor signaling pathway, steroid hormone mediated signaling pathway
ENSDARG00000070434	rhov	100005849	rhov	433.341	1.95165	0.419903	4.64787	3.35e-06	3.16e-05	ras homolog family member V [Source:ZFIN	small GTPase mediated signal transduction, cortical cytoskeleton organization, establishment or maintenance of cell polarity, cell migration, actin filament organization, Rho protein signal transduction, regulation of cell shape, cell projection assembly, actin cytoskeleton organization, regulation of actin cytoskeleton organization, endocytosis, epiboly involved in gastrulation with mouth formin…
ENSDARG00000014465	arhgef25b	569561	arhgef25b	326.553	1.95093	0.341629	5.71069	1.13e-08	1.86e-07	Rho guanine nucleotide exchange factor (GEF) 25b [Source:ZFIN	regulation of Rho protein signal transduction
ENSDARG00000034181	esr2b	317733	esr2b	116.068	1.95063	0.563955	3.45884	0.000542505	0.00293315	estrogen receptor 2b [Source:ZFIN	regulation of transcription, DNA-templated, intracellular estrogen receptor signaling pathway, response to estrogen
ENSDARG00000058381	zgc:171775	562552	zgc:171775	344.505	1.94985	0.382931	5.09191	3.54e-07	4.2e-06	zgc:171775 [Source:ZFIN	protein phosphorylation, intracellular signal transduction, regulation of gene expression, MAPK cascade, phosphorylation
ENSDARG00000094820	si:dkey-58f10.4	NA	si:dkey-58f10.4	18.4112	1.94941	0.657482	2.96496	0.00302725	0.0129245	si:dkey-58f10.4 [Source:ZFIN	NA
ENSDARG00000099247	si:dkey-68o6.5	555585	si:dkey-68o6.5	92.1314	1.94807	0.4195	4.6438	3.42e-06	3.22e-05	si:dkey-68o6.5 [Source:ZFIN	regulation of transcription by RNA polymerase II, positive regulation of nucleic acid-templated transcription
ENSDARG00000039486	bag3	445139	bag3	1088.62	1.94657	0.318015	6.12099	9.3e-10	1.94e-08	BCL2 associated athanogene 3 [Source:ZFIN	heart contraction, locomotory behavior, skeletal muscle tissue development
ENSDARG00000077084	col28a1a	555428	col28a1a	72.1323	1.94633	0.636028	3.06013	0.00221242	0.00987043	collagen, type XXVIII, alpha 1a [Source:ZFIN	extracellular matrix organization, negative regulation of endopeptidase activity
ENSDARG00000088717	ecrg4b	793804	ecrg4b	175.248	1.94387	0.481684	4.03558	5.45e-05	0.000382386	ECRG4 augurin precursor b [Source:NCBI gene	NA
ENSDARG00000104660	si:ch73-132f6.5	553501	si:ch73-132f6.5	538.147	1.94354	0.294242	6.60524	3.97e-11	1.13e-09	si:ch73-132f6.5 [Source:ZFIN	NA
ENSDARG00000098408	stbd1	792854	stbd1	70.2581	1.94259	0.77534	2.50547	0.0122288	0.0416877	starch binding domain 1 [Source:ZFIN	NA
ENSDARG00000025218	myo5ab	565267	myo5ab	147.3	1.94233	0.273279	7.10753	1.18e-12	4.51e-11	myosin VAb [Source:ZFIN	NA
ENSDARG00000092036		NA	CR925731.1	25.7281	1.94108	0.583766	3.3251	0.000883856	0.00443692		4.66476
ENSDARG00000009134	hlx1	327096	hlx1	515.326	1.94021	0.468392	4.14229	3.44e-05	0.000253692	H2.0-like homeo box 1 (Drosophila) [Source:ZFIN	regulation of transcription, DNA-templated, hematopoietic progenitor cell differentiation, sprouting angiogenesis
ENSDARG00000057317	nexn	573301	nexn	828.532	1.9389	0.385757	5.02623	5e-07	5.75e-06	nexilin (F actin binding protein) [Source:ZFIN	homophilic cell adhesion via plasma membrane adhesion molecules, axon guidance, dendrite self-avoidance, cardiac muscle fiber development
ENSDARG00000077288	si:ch211-188c16.1	562677	si:ch211-188c16.1	23.4563	1.93831	0.769632	2.51849	0.0117858	0.040449	si:ch211-188c16.1 [Source:ZFIN	T cell receptor signaling pathway, protein localization to plasma membrane, integrin-mediated signaling pathway
ENSDARG00000060315	rabgap1l2	565728	rabgap1l2	23.5865	1.93757	0.707079	2.74024	0.00613943	0.023601	RAB GTPase activating protein 1-like 2 [Source:ZFIN	NA
ENSDARG00000032617	fgfrl1a	393347	fgfrl1a	6346.16	1.93643	0.327607	5.91083	3.4e-09	6.36e-08	fibroblast growth factor receptor like 1a [Source:ZFIN	digestive tract development, cartilage development, eye morphogenesis, swim bladder development, fourth ventricle development, fibroblast growth factor receptor signaling pathway, lateral ventricle development, third ventricle development
ENSDARG00000100886	si:dkeyp-97a10.1	NA	si:dkeyp-97a10.1	32.8196	1.9359	0.59842	3.23503	0.00121631	0.00588567	si:dkeyp-97a10.1 [Source:ZFIN	NA
ENSDARG00000056087	ecrg4a	791762	ecrg4a	1231.6	1.93566	0.675726	2.86456	0.00417585	0.0170336	ECRG4 augurin precursor a [Source:NCBI gene	central nervous system development, regulation of cell population proliferation, anaphase-promoting complex-dependent catabolic process, negative regulation of cell population proliferation, response to wounding, G1 to G0 transition, cellular senescence
ENSDARG00000039041	sfrp5	117510	sfrp5	484.719	1.93456	0.314838	6.14464	8.01e-10	1.71e-08	secreted frizzled-related protein 5 [Source:ZFIN	regulation of Wnt signaling pathway, regulation of BMP signaling pathway, canonical Wnt signaling pathway, positive regulation of BMP signaling pathway, multicellular organism development, eye development, Wnt signaling pathway, negative regulation of canonical Wnt signaling pathway, convergent extension, forebrain development, closure of optic fissure, embryonic retina morphogenesis in camera-ty…
ENSDARG00000030095	ccdc78	100150366	ccdc78	22.9833	1.93267	0.751849	2.57055	0.0101537	0.0358597	coiled-coil domain containing 78 [Source:ZFIN	skeletal muscle fiber development
ENSDARG00000042172	c7a	562475	c7a	817.069	1.93142	0.502878	3.84073	0.000122669	0.000790662	complement component 7a [Source:ZFIN	immune response, complement activation
ENSDARG00000112575		101886133	CU467905.1	92.989	1.93097	0.407112	4.74309	2.1e-06	2.09e-05	caspase 17, apoptosis-related cysteine peptidase [Source:NCBI gene	proteolysis
ENSDARG00000096080		NA	CR381686.3	29.8979	1.93072	0.695062	2.77776	0.00547345	0.0214126		5.19067
ENSDARG00000076010	twist1b	550518	twist1b	984.776	1.93053	0.547456	3.52637	0.0004213	0.00235604	twist family bHLH transcription factor 1b [Source:ZFIN	sprouting angiogenesis, dorsal/ventral pattern formation, pharyngeal system development, regulation of bone mineralization
ENSDARG00000097743	si:dkey-276j7.2	792667	si:dkey-276j7.2	62.9391	1.92907	0.504719	3.82208	0.000132333	0.000846422	si:dkey-276j7.2 [Source:ZFIN	NA
ENSDARG00000032010	slc15a2	556684	slc15a2	475.229	1.92879	0.470358	4.10068	4.12e-05	0.000297994	solute carrier family 15 member 2 [Source:NCBI gene	transmembrane transport, oligopeptide transport, proton transmembrane transport, protein transport, response to yeast, dipeptide transmembrane transport, oligopeptide transmembrane transport, peptide transport
ENSDARG00000018263	pdia2	394023	pdia2	991.192	1.92706	0.720672	2.67398	0.00749573	0.0278514	protein disulfide isomerase family A, member 2 [Source:ZFIN	cell redox homeostasis, protein folding, response to endoplasmic reticulum stress
ENSDARG00000099411	zgc:158343	568780	zgc:158343	6433.34	1.9253	0.511944	3.76075	0.000169402	0.00105945	zgc:158343 [Source:NCBI gene	negative regulation of apoptotic process
ENSDARG00000009208	prkcda	334571	prkcda	201.322	1.92399	0.498813	3.85713	0.000114725	0.000744833	protein kinase C, delta a [Source:ZFIN	protein phosphorylation, intracellular signal transduction, phosphorylation, apoptotic process, cell cycle, peptidyl-serine phosphorylation
ENSDARG00000074677	frem3	564383	frem3	95.8995	1.92243	0.744535	2.58205	0.00982147	0.0348625	Fras1 related extracellular matrix 3 [Source:ZFIN	cell communication
ENSDARG00000061222	uba7	100001302	uba7	18.1523	1.9215	0.693256	2.7717	0.00557642	0.0217497	ubiquitin-like modifier activating enzyme 7 [Source:ZFIN	cellular protein modification process, ubiquitin-dependent protein catabolic process, protein modification by small protein conjugation, protein ubiquitination, cellular response to DNA damage stimulus
ENSDARG00000105223	pmp22a	334817	pmp22a	23443.6	1.92013	0.545207	3.52183	0.000428576	0.00238899	peripheral myelin protein 22a [Source:ZFIN	NA
ENSDARG00000104834	si:dkey-83h2.5	556876	si:dkey-83h2.5	25.6419	1.92009	0.681155	2.81887	0.00481932	0.019258	si:dkey-83h2.5 [Source:ZFIN	calcium activated phospholipid scrambling
ENSDARG00000099101	gch2	64263	gch2	688.481	1.92006	0.413637	4.6419	3.45e-06	3.24e-05	GTP cyclohydrolase 2 [Source:ZFIN	tetrahydrofolate biosynthetic process, tetrahydrobiopterin biosynthetic process
ENSDARG00000074633	gpr35.1	796561	gpr35.1	621.597	1.91853	0.490856	3.90854	9.29e-05	0.000617093	G protein-coupled receptor 35, tandem duplicate 1 [Source:ZFIN	G protein-coupled receptor signaling pathway, positive regulation of Rho protein signal transduction, positive regulation of cytosolic calcium ion concentration involved in phospholipase C-activating G protein-coupled signaling pathway
ENSDARG00000044695	ccdc80l2	796417	ccdc80l2	554.567	1.9168	0.369658	5.18534	2.16e-07	2.71e-06	coiled-coil domain containing 80 like 2 [Source:ZFIN	NA
ENSDARG00000068710	nid1a	562690	nid1a	4567.9	1.9165	0.376374	5.09201	3.54e-07	4.2e-06	nidogen 1a [Source:ZFIN	canonical Wnt signaling pathway, cell-matrix adhesion
ENSDARG00000026166	emilin1b	NA	emilin1b	3094.68	1.91648	0.534348	3.58657	0.00033505	0.00192739	elastin microfibril interfacer 1b [Source:ZFIN	NA
ENSDARG00000103298	ephx5	322331	ephx5	519.684	1.91503	0.336097	5.69785	1.21e-08	1.99e-07	epoxide hydrolase 5 [Source:ZFIN	NA
ENSDARG00000074507	rmdn1	558162	rmdn1	778.228	1.91461	0.590718	3.24115	0.00119048	0.00578879	regulator of microtubule dynamics 1 [Source:ZFIN	biological_process
ENSDARG00000014259	eya1	30436	eya1	779.211	1.91395	0.496861	3.85207	0.000117122	0.000758303	EYA transcriptional coactivator and phosphatase 1 [Source:ZFIN	animal organ morphogenesis, peptidyl-tyrosine dephosphorylation, ear morphogenesis, cell differentiation, anatomical structure development, inner ear morphogenesis, histone dephosphorylation, positive regulation of DNA repair, negative regulation of extrinsic apoptotic signaling pathway in absence of ligand, otolith development, adenohypophysis development, otic vesicle morphogenesis, multicellul…
ENSDARG00000039477	terb2	541341	terb2	27.3622	1.91317	0.512226	3.73502	0.000187703	0.00116128	telomere repeat binding bouquet formation protein 2 [Source:NCBI gene	NA
ENSDARG00000040712	adprh	445059	adprh	223.026	1.91309	0.451464	4.23752	2.26e-05	0.000174715	ADP-ribosylarginine hydrolase [Source:ZFIN	protein de-ADP-ribosylation, intracellular protein transport, activation of GTPase activity, cellular protein modification process
ENSDARG00000037390	gsg1l	664746	gsg1l	45.2034	1.913	0.657203	2.91083	0.00360475	0.0150501	gsg1-like [Source:NCBI gene	biological_process
ENSDARG00000016065	tlr3	403126	tlr3	196.472	1.91132	0.661053	2.89132	0.00383628	0.015838	toll-like receptor 3 [Source:ZFIN	signal transduction, defense response to virus, innate immune response, positive regulation of inflammatory response, positive regulation of cytokine production, MyD88-independent toll-like receptor signaling pathway, positive regulation of chemokine production, toll-like receptor 3 signaling pathway, response to exogenous dsRNA, inflammatory response, response to virus, toll-like receptor signal…
ENSDARG00000007912	si:ch211-196i2.1	564099	si:ch211-196i2.1	88.0699	1.91115	0.410423	4.65653	3.22e-06	3.05e-05	si:ch211-196i2.1 [Source:ZFIN	extracellular matrix organization
ENSDARG00000104274	tmem200b	101885131	tmem200b	2223.77	1.91113	0.233883	8.17131	3.05e-16	2.39e-14	transmembrane protein 200B [Source:ZFIN	NA
ENSDARG00000092310	si:ch211-199g17.2	566074	si:ch211-199g17.2	161.108	1.91105	0.285518	6.6933	2.18e-11	6.48e-10	si:ch211-199g17.2 [Source:ZFIN	NA
ENSDARG00000114516		NA	CABZ01021592.1	1395.18	1.91027	0.411909	4.6376	3.52e-06	3.3e-05		11.072
ENSDARG00000036993	erbb3b	544664	erbb3b	107.758	1.90784	0.591359	3.2262	0.00125447	0.00605106	erb-b2 receptor tyrosine kinase 3b [Source:ZFIN	protein phosphorylation, transmembrane receptor protein tyrosine kinase signaling pathway, melanocyte differentiation, multicellular organism development, positive regulation of cell population proliferation, peptidyl-tyrosine phosphorylation, positive regulation of kinase activity, myelination, neural crest cell migration, nervous system development, neural crest cell development, startle respon…
ENSDARG00000078916	chrdl2	563085	chrdl2	28.0341	1.90591	0.774162	2.4619	0.0138203	0.0462306	chordin-like 2 [Source:ZFIN	dorsal/ventral pattern formation
ENSDARG00000035415	ptger4b	100005416	ptger4b	45.339	1.90553	0.50452	3.77692	0.00015878	0.00100002	prostaglandin E receptor 4 (subtype EP4) b [Source:ZFIN	G protein-coupled receptor signaling pathway, signal transduction, inflammatory response, adenylate cyclase-activating G protein-coupled receptor signaling pathway, positive regulation of cytosolic calcium ion concentration
ENSDARG00000010862	amt	450000	amt	1077.15	1.90546	0.261428	7.28865	3.13e-13	1.33e-11	aminomethyltransferase [Source:ZFIN	glycine catabolic process, glycine decarboxylation via glycine cleavage system
ENSDARG00000086158	ccbe1	555629	ccbe1	182.294	1.90299	0.635885	2.99266	0.00276554	0.0119449	collagen and calcium binding EGF domains 1 [Source:NCBI gene	multicellular organism development, blood vessel morphogenesis, sprouting angiogenesis, angiogenesis, lymph vessel development, lymphangiogenesis, venous endothelial cell migration involved in lymph vessel development, vascular endothelial growth factor signaling pathway, venous blood vessel morphogenesis
ENSDARG00000030975	ccdc80l1	569128	ccdc80l1	126.521	1.90274	0.699513	2.72009	0.00652632	0.0247792	coiled-coil domain containing 80 like 1 [Source:ZFIN	axon guidance
ENSDARG00000002235	mmp14a	373882	mmp14a	4499.98	1.90186	0.37325	5.0954	3.48e-07	4.14e-06	matrix metallopeptidase 14a (membrane-inserted) [Source:ZFIN	proteolysis, convergent extension involved in gastrulation, extracellular matrix organization, skeletal system development, embryonic cranial skeleton morphogenesis, collagen catabolic process, cell migration involved in gastrulation, response to hypoxia, convergent extension, neural retina development, cartilage development, retinal ganglion cell axon guidance, establishment of cell polarity, ce…
ENSDARG00000097044		NA	CU468915.1	187.862	1.90162	0.462352	4.11293	3.91e-05	0.000284602		7.6307
ENSDARG00000069463	alox12	322732	alox12	482.408	1.90103	0.286002	6.64691	2.99e-11	8.66e-10	arachidonate 12-lipoxygenase [Source:ZFIN	oxidation-reduction process
ENSDARG00000070029	ehhadh	100000859	ehhadh	421.538	1.90086	0.273159	6.95881	3.43e-12	1.21e-10	enoyl-CoA, hydratase/3-hydroxyacyl CoA dehydrogenase [Source:NCBI gene	oxidation-reduction process, fatty acid metabolic process, lipid metabolic process, metabolic process, fatty acid beta-oxidation
ENSDARG00000099717	si:rp71-1h20.9	NA	si:rp71-1h20.9	857.379	1.89983	0.623215	3.04844	0.00230034	0.0101981	si:rp71-1h20.9 [Source:ZFIN	NA
ENSDARG00000070140	zgc:154169	777751	RETSAT	33.4373	1.89883	0.516677	3.67509	0.000237768	0.00143008	zgc:154169 [Source:ZFIN	oxidation-reduction process, retinol metabolic process
ENSDARG00000021896	asap3	664764	asap3	1722.06	1.89868	0.337071	5.63288	1.77e-08	2.8e-07	ArfGAP with SH3 domain, ankyrin repeat and PH domain 3 [Source:ZFIN	cell migration, positive regulation of GTPase activity
ENSDARG00000093957	si:dkey-251i10.2	562682	si:dkey-251i10.2	178.869	1.89742	0.39248	4.83443	1.34e-06	1.39e-05	si:dkey-251i10.2 [Source:ZFIN	biological_process
ENSDARG00000071586	tgfbi	321421	tgfbi	7778	1.897	0.441038	4.30123	1.7e-05	0.000135642	transforming growth factor, beta-induced [Source:ZFIN	cell adhesion, cell population proliferation, extracellular matrix organization, muscle fiber development, cellular response to xenobiotic stimulus
ENSDARG00000095378	gdf10a	563003	gdf10a	1724.6	1.89597	0.437235	4.33627	1.45e-05	0.000117914	growth differentiation factor 10a [Source:ZFIN	positive regulation of pathway-restricted SMAD protein phosphorylation, BMP signaling pathway, SMAD protein signal transduction
ENSDARG00000095408		NA	AL935184.2	53.8914	1.89497	0.739943	2.56098	0.0104379	0.0366934		5.54511
ENSDARG00000026726	anxa1a	334724	anxa1a	2064.29	1.89364	0.468497	4.04195	5.3e-05	0.000373053	annexin A1a [Source:ZFIN	inflammatory response, cell surface receptor signaling pathway, regulation of cell shape, positive regulation of T cell proliferation, regulation of cell population proliferation, regulation of leukocyte migration, phagocytosis, response to X-ray, myoblast migration involved in skeletal muscle regeneration, insulin secretion, keratinocyte differentiation, prostate gland development, endocrine pan…
ENSDARG00000037960	lrrc17	321202	lrrc17	2354.67	1.89217	0.291223	6.49731	8.18e-11	2.18e-09	leucine rich repeat containing 17 [Source:ZFIN	negative chemotaxis, axon guidance
ENSDARG00000068883	tspan13a	798836	tspan13a	535.725	1.89077	0.447036	4.22956	2.34e-05	0.000180367	tetraspanin 13a [Source:ZFIN	NA
ENSDARG00000007425	apol1	560340	apol1	188.659	1.89067	0.30133	6.27441	3.51e-10	8.11e-09	apolipoprotein L, 1 [Source:ZFIN	lipid transport, lipoprotein metabolic process, glomerular filtration, glomerular visceral epithelial cell development, glomerulus development, pronephric glomerulus morphogenesis
ENSDARG00000030463	tppp3	393825	tppp3	187.927	1.88954	0.595587	3.17257	0.00151098	0.00710187	tubulin polymerization-promoting protein family member 3 [Source:ZFIN	microtubule bundle formation, microtubule polymerization, positive regulation of protein polymerization
ENSDARG00000086539		100331568	CABZ01115881.1	48.3239	1.88883	0.532741	3.5455	0.000391862	0.00221533	SH2 domain containing 3A [Source:NCBI gene	small GTPase mediated signal transduction, positive regulation of peptidyl-serine phosphorylation
ENSDARG00000079486	fam20a	564308	fam20a	144.302	1.88846	0.445409	4.23983	2.24e-05	0.000173183	FAM20A golgi associated secretory pathway pseudokinase [Source:ZFIN	phosphorylation, enamel mineralization
ENSDARG00000042214	tmem243a	550443	tmem243a	176.553	1.88709	0.651283	2.8975	0.00376147	0.0155986	transmembrane protein 243, mitochondrial a [Source:ZFIN	biological_process
ENSDARG00000026635	asb1	554673	asb1	12.3492	1.88603	0.74206	2.54161	0.0110343	0.0383474	ankyrin repeat and SOCS box containing 1 [Source:ZFIN	intracellular signal transduction, protein ubiquitination
ENSDARG00000038709	si:dkeyp-66d1.7	561899	si:dkeyp-66d1.7	1004.36	1.88577	0.540879	3.48648	0.000489413	0.00268116	si:dkeyp-66d1.7 [Source:ZFIN	NA
ENSDARG00000024492	col9a2	321212	col9a2	307.498	1.88567	0.594176	3.1736	0.00150563	0.00708188	procollagen, type IX, alpha 2 [Source:ZFIN	extracellular matrix organization
ENSDARG00000114335	si:rp71-1f1.5	568056	si:rp71-1f1.5	14.7883	1.88419	0.643352	2.9287	0.00340377	0.0143149	si:rp71-1f1.5 [Source:ZFIN	NA
ENSDARG00000012137	cyp46a1.1	553543	cyp46a1.1	271.492	1.88405	0.438524	4.29634	1.74e-05	0.000138324	cytochrome P450, family 46, subfamily A, polypeptide 1, tandem duplicate 1 [Source:ZFIN	oxidation-reduction process, cholesterol catabolic process
ENSDARG00000116302		NA	CABZ01039096.1	70.8062	1.8823	0.647974	2.9049	0.00367366	0.0152885		5.74834
ENSDARG00000011257	enpp2	100332039	enpp2	478.819	1.88156	0.453132	4.15234	3.29e-05	0.000244696	ectonucleotide pyrophosphatase/phosphodiesterase 2 [Source:ZFIN	immune response, chemotaxis, regulation of cell migration, regulation of angiogenesis, endocytosis, nucleic acid phosphodiester bond hydrolysis, Kupffer's vesicle development, vasculature development, cilium assembly, determination of heart left/right asymmetry, determination of left/right symmetry, regulation of calcium-mediated signaling, primitive hemopoiesis, cartilage development, oligodendr…
ENSDARG00000011407	col2a1b	503730	col2a1b	3048.99	1.88127	0.501582	3.75068	0.000176356	0.00109817	collagen, type II, alpha 1b [Source:ZFIN	extracellular matrix organization, skeletal system development, collagen fibril organization, notochord development, fin development, fin morphogenesis
ENSDARG00000039563	loxl3b	336266	loxl3b	934.057	1.88121	0.36116	5.20879	1.9e-07	2.42e-06	lysyl oxidase-like 3b [Source:NCBI gene	oxidation-reduction process, endocytosis, inflammatory response, embryonic viscerocranium morphogenesis, collagen fibril organization, peptidyl-lysine oxidation, lung development, spinal cord development, roof of mouth development, somite development, fibronectin fibril organization, negative regulation of T-helper 17 cell lineage commitment, positive regulation of integrin-mediated signaling pat…
ENSDARG00000009215	zgc:112437	550468	zgc:112437	18.6916	1.88014	0.674117	2.78905	0.00528633	0.0207968	zgc:112437 [Source:ZFIN	biological_process
ENSDARG00000092254		NA	CR769769.1	97.2139	1.88009	0.489017	3.84463	0.000120737	0.000779179		7.28716
ENSDARG00000071208	wnt4	30123	wnt4	132.073	1.87783	0.314004	5.98028	2.23e-09	4.3e-08	wingless-type MMTV integration site family, member 4 [Source:NCBI gene	Wnt signaling pathway, multicellular organism development, heart development, embryonic viscerocranium morphogenesis, cell migration involved in gastrulation, cell fate commitment, neuron differentiation, positive regulation of transcription, DNA-templated, habenula development, regulation of axon extension involved in axon guidance, sensory epithelium regeneration
ENSDARG00000102995	rbm24a	405801	rbm24a	3113.58	1.8777	0.296538	6.33205	2.42e-10	5.82e-09	RNA binding motif protein 24a [Source:NCBI gene	regulation of RNA metabolic process, heart looping, embryonic neurocranium morphogenesis, cell differentiation, cellular response to DNA damage stimulus, skeletal muscle tissue development, somitogenesis, mRNA processing, RNA splicing, regulation of translation, cardiovascular system development, mRNA stabilization, mRNA destabilization, atrial cardiac muscle tissue development, positive regulati…
ENSDARG00000014577	rhpn2	321330	rhpn2	1587.31	1.87462	0.321721	5.82685	5.65e-09	1e-07	rhophilin, Rho GTPase binding protein 2 [Source:NCBI gene	signal transduction
ENSDARG00000074466	gdpd3a	406482	gdpd3a	134.995	1.87299	0.390411	4.79749	1.61e-06	1.64e-05	glycerophosphodiester phosphodiesterase domain containing 3a [Source:ZFIN	lipid metabolic process, glycerophospholipid catabolic process, phospholipid metabolic process, brain development
ENSDARG00000018984	eya2	447819	eya2	1056.71	1.87196	0.351769	5.32156	1.03e-07	1.39e-06	EYA transcriptional coactivator and phosphatase 2 [Source:ZFIN	multicellular organism development, striated muscle tissue development, cell differentiation, anatomical structure development, peptidyl-tyrosine dephosphorylation, inner ear development, histone dephosphorylation, positive regulation of DNA repair, negative regulation of extrinsic apoptotic signaling pathway in absence of ligand
ENSDARG00000068036	tmem119b	797637	tmem119b	2055.17	1.87089	0.368928	5.07115	3.95e-07	4.63e-06	transmembrane protein 119b [Source:ZFIN	ossification, positive regulation of bone mineralization, positive regulation of osteoblast proliferation, positive regulation of osteoblast differentiation
ENSDARG00000058068	tnfsf10l4	503595	tnfsf10l4	67.1986	1.86966	0.719548	2.59838	0.00936659	0.0335142	tumor necrosis factor (ligand) superfamily, member 10 like 4 [Source:ZFIN	immune response
ENSDARG00000020054	aox6	570457	aox6	141.125	1.86903	0.55239	3.38354	0.000715589	0.00370128	aldehyde oxidase 6 [Source:ZFIN	oxidation-reduction process, electron transport chain, xanthine catabolic process
ENSDARG00000042874	phlda2	553622	phlda2	9590.86	1.86895	0.65876	2.83707	0.00455292	0.0183827	pleckstrin homology-like domain, family A, member 2 [Source:NCBI gene	positive regulation of apoptotic process, placenta development
ENSDARG00000006019	tktb	378713	tktb	9352.84	1.8673	0.322492	5.79024	7.03e-09	1.22e-07	transketolase b [Source:ZFIN	NA
ENSDARG00000075886	vwa5b2	101882427	vwa5b2	84.9873	1.86728	0.473694	3.94196	8.08e-05	0.000545528	von Willebrand factor A domain containing 5B2 [Source:ZFIN	NA
ENSDARG00000029479	zgc:86609	494496	zgc:86609	324.055	1.86581	0.3079	6.05978	1.36e-09	2.76e-08	zgc:86609 [Source:ZFIN	NA
ENSDARG00000059367	mfap2	NA	mfap2	26928.5	1.86551	0.327734	5.69216	1.25e-08	2.05e-07	microfibril associated protein 2 [Source:ZFIN	blood vessel development, embryonic eye morphogenesis
ENSDARG00000017034	sqor	550580	sqor	387.856	1.86408	0.463351	4.02304	5.75e-05	0.00040181	sulfide quinone oxidoreductase [Source:ZFIN	oxidation-reduction process, sulfide oxidation, using sulfide:quinone oxidoreductase
ENSDARG00000059267	hoxd11a	30405	hoxd11a	183.391	1.86267	0.542155	3.43567	0.00059108	0.00314199	homeobox D11a [Source:NCBI gene	regulation of transcription, DNA-templated, multicellular organism development
ENSDARG00000007219	actn1	560400	actn1	7381.95	1.86209	0.527147	3.53239	0.000411814	0.00231449	actinin, alpha 1 [Source:ZFIN	actin filament bundle assembly, actin crosslink formation
ENSDARG00000043066	nog2	30185	nog2	558.331	1.86185	0.292549	6.36423	1.96e-10	4.81e-09	noggin 2 [Source:NCBI gene	negative regulation of BMP signaling pathway, negative regulation of cell differentiation, multicellular organism development, osteoblast differentiation, cell differentiation, dorsal/ventral pattern formation, cartilage development
ENSDARG00000026236	zgc:56585	393297	zgc:56585	240.366	1.86138	0.302904	6.14511	7.99e-10	1.7e-08	zgc:56585 [Source:ZFIN	oxidation-reduction process
ENSDARG00000098420		100332905	SNTA1	425.459	1.86052	0.321591	5.78534	7.24e-09	1.26e-07	syntrophin, alpha 1 [Source:NCBI gene	NA
ENSDARG00000105265	zgc:171534	100141330	zgc:171534	145.829	1.86013	0.714807	2.60228	0.0092605	0.0332172	zgc:171534 [Source:ZFIN	biological_process
ENSDARG00000053563	ms4a17a.12	103908665	ms4a17a.12	34.7909	1.85985	0.586421	3.17152	0.00151644	0.0071185	membrane-spanning 4-domains, subfamily A, member 17A.12 [Source:ZFIN	NA
ENSDARG00000091660	fgfbp1b	101886353	fgfbp1b	469.324	1.85946	0.386444	4.81172	1.5e-06	1.54e-05	fibroblast growth factor binding protein 1b [Source:ZFIN	cell-cell signaling, cell-cell signaling
ENSDARG00000070830	zgc:136858	678543	zgc:136858	637.401	1.85854	0.586393	3.16945	0.00152728	0.00715643	zgc:136858 [Source:ZFIN	NA
ENSDARG00000100782	f7l	100038778	f7l	104.224	1.8575	0.505958	3.67126	0.000241357	0.00144893	coagulation factor VII, like [Source:ZFIN	proteolysis, blood coagulation
ENSDARG00000000887	zgc:56699	405758	zgc:56699	599.77	1.85612	0.641339	2.89413	0.00380213	0.0157251	zgc:56699 [Source:ZFIN	spermatogenesis
ENSDARG00000054389	rhof	573655	rhof	167.775	1.85515	0.494041	3.75506	0.0001733	0.00108043	ras homolog family member F [Source:ZFIN	small GTPase mediated signal transduction, regulation of cell migration, establishment or maintenance of cell polarity, cell migration, actin filament bundle assembly, actin filament organization, Rho protein signal transduction, regulation of cell shape, regulation of actin cytoskeleton organization, establishment or maintenance of actin cytoskeleton polarity
[truncated: 6,048 more rows]

## Sheet: full_72hpf_pos_vs_neg_significa
Name	ZFIN symbol	NCBI gene ID	external_gene_name	baseMean	log2FoldChange	lfcSE	stat	pvalue	padj	Gene description	GO
[truncated: 5,289 more rows]
