# Supplementary material for: Genomic and physiological analyses of the zebrafish atrioventricular canal reveal molecular building blocks of the secondary pacemaker region
Source: Cell Mol Life Sci. 2021 Sep 23;78(19-20):6669–87. doi: 10.1007/s00018-021-03939-y (PMC8558220; doi:10.1007/s00018-021-03939-y)
Supplement: Supplementary file 4 — Supplementary file4 (XLSX 117 KB) [file 18_2021_3939_MOESM4_ESM.xlsx]

## Sheet: GO_48hpos_vs_neg
Cluster	ID	Description	GeneRatio	BgRatio	pvalue	p.adjust	qvalue	geneID	Count
up	GO:0051146	striated muscle cell differentiation	53/1060	244/18857	9.0614e-18	2.07597e-14	1.65299e-14	pgam2/dmrt2b/six1a/gdf6a/smyd1b/six1b/lmod2a/cyp26a1/rbfox1l/myom1a/lrrc10/tnni2a.4/mir203a/mybpc3/myh7/unc45b/cx36.7/dmrt2a/acta1b/mylk3/myh6/tnnt2a/popdc2/actn2b/myf5/alpk3a/mybphb/lmod2b/slc8a1a/bves/mylkb/smyhc1/myom2a/lrrc39/cmlc1/nkx2.7/desma/hsp90aa1.1/ttn.2/cxcr4a/bmp2b/dock5/obsl1a/ttn.1/myom1b/tbx1/tpm4a/myl7/acta1a/nkx2.5/csrp3/plekha7a/tmod1	53
up	GO:0042692	muscle cell differentiation	56/1060	274/18857	1.99826e-17	2.28901e-14	1.82262e-14	pgam2/tcap/dmrt2b/six1a/gdf6a/smyd1b/six1b/lmod2a/cyp26a1/rbfox1l/myom1a/lrrc10/tnni2a.4/mir203a/myh7ba/mybpc3/myh7/unc45b/cx36.7/dmrt2a/acta1b/mylk3/myh6/tnnt2a/popdc2/actn2b/myf5/alpk3a/mybphb/lmod2b/slc8a1a/bves/mylkb/smyhc1/myom2a/lrrc39/cmlc1/nkx2.7/desma/hsp90aa1.1/ttn.2/cxcr4a/bmp2b/dock5/obsl1a/ttn.1/myom1b/tbx1/si:dkeyp-69b9.3/tpm4a/myl7/acta1a/nkx2.5/csrp3/plekha7a/tmod1	56
up	GO:0048738	cardiac muscle tissue development	33/1060	111/18857	8.88566e-16	5.47783e-13	4.36173e-13	synpo2lb/smyd1b/cyp26a1/rbfox1l/myom1a/lrrc10/nppb/mybpc3/myh7/unc45b/cx36.7/mylk3/myh6/tnnt2a/alpk3a/mybphb/mylkb/myom2a/lrrc39/cmlc1/nkx2.7/ttn.2/bmp2b/obsl1a/ttn.1/myom1b/gja3/tbx1/tpm4a/myl7/nkx2.5/nppa/plekha7a	33
up	GO:0055002	striated muscle cell development	46/1060	210/18857	9.66669e-16	5.47783e-13	4.36173e-13	dmrt2b/six1a/gdf6a/smyd1b/six1b/lmod2a/cyp26a1/rbfox1l/myom1a/lrrc10/tnni2a.4/mir203a/mybpc3/myh7/unc45b/cx36.7/dmrt2a/acta1b/mylk3/myh6/tnnt2a/actn2b/myf5/alpk3a/mybphb/lmod2b/slc8a1a/bves/mylkb/smyhc1/myom2a/lrrc39/cmlc1/desma/hsp90aa1.1/ttn.2/cxcr4a/bmp2b/obsl1a/ttn.1/myom1b/tpm4a/myl7/acta1a/csrp3/tmod1	46
up	GO:0055001	muscle cell development	48/1060	228/18857	1.19551e-15	5.47783e-13	4.36173e-13	tcap/dmrt2b/six1a/gdf6a/smyd1b/six1b/lmod2a/cyp26a1/rbfox1l/myom1a/lrrc10/tnni2a.4/mir203a/myh7ba/mybpc3/myh7/unc45b/cx36.7/dmrt2a/acta1b/mylk3/myh6/tnnt2a/actn2b/myf5/alpk3a/mybphb/lmod2b/slc8a1a/bves/mylkb/smyhc1/myom2a/lrrc39/cmlc1/desma/hsp90aa1.1/ttn.2/cxcr4a/bmp2b/obsl1a/ttn.1/myom1b/tpm4a/myl7/acta1a/csrp3/tmod1	48
up	GO:0030239	myofibril assembly	33/1060	114/18857	2.12728e-15	8.12266e-13	6.46767e-13	smyd1b/lmod2a/myom1a/tnni2a.4/mybpc3/myh7/unc45b/cx36.7/mylk3/myh6/tnnt2a/actn2b/alpk3a/mybphb/lmod2b/slc8a1a/bves/mylkb/smyhc1/myom2a/lrrc39/cmlc1/desma/hsp90aa1.1/ttn.2/cxcr4a/obsl1a/ttn.1/myom1b/tpm4a/myl7/csrp3/tmod1	33
up	GO:0055007	cardiac muscle cell differentiation	26/1060	71/18857	3.58249e-15	1.1725e-12	9.33603e-13	smyd1b/cyp26a1/rbfox1l/myom1a/lrrc10/mybpc3/myh7/cx36.7/mylk3/myh6/alpk3a/mybphb/mylkb/myom2a/cmlc1/nkx2.7/ttn.2/bmp2b/obsl1a/ttn.1/myom1b/tbx1/tpm4a/myl7/nkx2.5/plekha7a	26
up	GO:0010927	cellular component assembly involved in morphogenesis	33/1060	120/18857	1.11032e-14	3.17968e-12	2.53182e-12	smyd1b/lmod2a/myom1a/tnni2a.4/mybpc3/myh7/unc45b/cx36.7/mylk3/myh6/tnnt2a/actn2b/alpk3a/mybphb/lmod2b/slc8a1a/bves/mylkb/smyhc1/myom2a/lrrc39/cmlc1/desma/hsp90aa1.1/ttn.2/cxcr4a/obsl1a/ttn.1/myom1b/tpm4a/myl7/csrp3/tmod1	33
up	GO:0061061	muscle structure development	65/1060	406/18857	1.65786e-14	4.22018e-12	3.36032e-12	pgam2/synpo2lb/col4a3bpa/tcap/dmrt2b/six1a/gdf6a/smyd1b/six1b/lmod2a/cyp26a1/rbfox1l/loxa/myom1a/lrrc10/ldb3a/tnni2a.4/mir203a/myh7ba/mybpc3/myh7/unc45b/cx36.7/dmrt2a/acta1b/mylk3/myh6/tnnt2a/popdc2/actn2b/myf5/alpk3a/mybphb/lmod2b/slc8a1a/bves/mylkb/smyhc1/myom2a/lrrc39/cmlc1/nkx2.7/desma/hsp90aa1.1/ttn.2/cxcr4a/bmp2b/dock5/obsl1a/ttn.1/myom1b/gja3/tbx1/si:dkeyp-69b9.3/tpm4a/lamb2/myl7/postnb/ac…	65
up	GO:0055003	cardiac myofibril assembly	18/1060	34/18857	2.55273e-14	5.84832e-12	4.65673e-12	smyd1b/myom1a/mybpc3/myh7/cx36.7/mylk3/myh6/alpk3a/mybphb/mylkb/myom2a/cmlc1/ttn.2/obsl1a/ttn.1/myom1b/tpm4a/myl7	18
up	GO:0055013	cardiac muscle cell development	22/1060	55/18857	5.562e-14	1.15841e-11	9.22387e-12	smyd1b/cyp26a1/rbfox1l/myom1a/lrrc10/mybpc3/myh7/cx36.7/mylk3/myh6/alpk3a/mybphb/mylkb/myom2a/cmlc1/ttn.2/bmp2b/obsl1a/ttn.1/myom1b/tpm4a/myl7	22
up	GO:0014706	striated muscle tissue development	47/1060	244/18857	8.07023e-14	1.54074e-11	1.22682e-11	synpo2lb/six1a/gdf6a/smyd1b/six1b/cyp26a1/rbfox1l/myom1a/lrrc10/ldb3a/nppb/mir203a/mybpc3/myh7/unc45b/cx36.7/dmrt2a/acta1b/mylk3/myh6/tnnt2a/popdc2/actn2b/myf5/alpk3a/mybphb/bves/mylkb/myom2a/lrrc39/cmlc1/nkx2.7/desma/ttn.2/bmp2b/obsl1a/ttn.1/myom1b/gja3/tbx1/tpm4a/myl7/acta1a/nkx2.5/tnni3k/nppa/plekha7a	47
up	GO:0060537	muscle tissue development	47/1060	248/18857	1.51315e-13	2.66664e-11	2.12331e-11	synpo2lb/six1a/gdf6a/smyd1b/six1b/cyp26a1/rbfox1l/myom1a/lrrc10/ldb3a/nppb/mir203a/mybpc3/myh7/unc45b/cx36.7/dmrt2a/acta1b/mylk3/myh6/tnnt2a/popdc2/actn2b/myf5/alpk3a/mybphb/bves/mylkb/myom2a/lrrc39/cmlc1/nkx2.7/desma/ttn.2/bmp2b/obsl1a/ttn.1/myom1b/gja3/tbx1/tpm4a/myl7/acta1a/nkx2.5/tnni3k/nppa/plekha7a	47
up	GO:0055006	cardiac cell development	22/1060	59/18857	3.08786e-13	5.05306e-11	4.0235e-11	smyd1b/cyp26a1/rbfox1l/myom1a/lrrc10/mybpc3/myh7/cx36.7/mylk3/myh6/alpk3a/mybphb/mylkb/myom2a/cmlc1/ttn.2/bmp2b/obsl1a/ttn.1/myom1b/tpm4a/myl7	22
up	GO:0003013	circulatory system process	49/1060	280/18857	1.05047e-12	1.60442e-10	1.27752e-10	avpr1aa/crip1/tcap/rnf207b/ednrba/fbxl22/si:dkey-63b1.1/smyd1b/atp2a2a/zgc:195023/rbfox1l/agtr1a/tnnc1a/lrrc10/tnni2a.4/nppb/ptgs1/ptgs2a/mybpc3/myh6/tnnt2a/popdc2/ptgs2b/agt/slc8a1a/bves/kcnh6a/lmna/p2ry2.1/lrrc39/cmlc1/desma/trpm4b.2/ttn.2/gja3/ednrab/adra1bb/tpm4a/enpep/trpm4a/acta2/hrc/myl7/tnnc1b/nkx2.5/csrp3/nppa/agtr2/plekha7a	49
up	GO:0008015	blood circulation	48/1060	275/18857	1.97751e-12	2.83154e-10	2.25462e-10	avpr1aa/crip1/tcap/rnf207b/ednrba/fbxl22/si:dkey-63b1.1/smyd1b/atp2a2a/zgc:195023/agtr1a/tnnc1a/lrrc10/tnni2a.4/nppb/ptgs1/ptgs2a/mybpc3/myh6/tnnt2a/popdc2/ptgs2b/agt/slc8a1a/bves/kcnh6a/lmna/p2ry2.1/lrrc39/cmlc1/desma/trpm4b.2/ttn.2/gja3/ednrab/adra1bb/tpm4a/enpep/trpm4a/acta2/hrc/myl7/tnnc1b/nkx2.5/csrp3/nppa/agtr2/plekha7a	48
up	GO:0003012	muscle system process	33/1060	147/18857	5.47275e-12	7.37533e-10	5.87261e-10	rnf207b/fbxl22/si:dkey-63b1.1/cald1b/lmod2a/myom1a/tnnc1a/tnni2a.4/mybpc3/tnnc2/anxa6/hspb1/tnnt2a/alpk3a/mybphb/lmod2b/mylkb/smyhc1/myom2a/desma/ttn.2/obsl1a/ttn.1/tnni4a/myom1b/adra1bb/tpm4a/casq2/tnnc1b/smyhc2/nkx2.5/tnni1b/tmod1	33
up	GO:0006936	muscle contraction	32/1060	140/18857	6.8663e-12	8.73927e-10	6.95865e-10	rnf207b/fbxl22/si:dkey-63b1.1/cald1b/lmod2a/myom1a/tnnc1a/tnni2a.4/mybpc3/tnnc2/anxa6/tnnt2a/alpk3a/mybphb/lmod2b/mylkb/smyhc1/myom2a/desma/ttn.2/obsl1a/ttn.1/tnni4a/myom1b/adra1bb/tpm4a/casq2/tnnc1b/smyhc2/nkx2.5/tnni1b/tmod1	32
up	GO:0035051	cardiocyte differentiation	26/1060	97/18857	1.3921e-11	1.67858e-09	1.33657e-09	smyd1b/cyp26a1/rbfox1l/myom1a/lrrc10/mybpc3/myh7/cx36.7/mylk3/myh6/alpk3a/mybphb/mylkb/myom2a/cmlc1/nkx2.7/ttn.2/bmp2b/obsl1a/ttn.1/myom1b/tbx1/tpm4a/myl7/nkx2.5/plekha7a	26
up	GO:0031032	actomyosin structure organization	33/1060	156/18857	3.03932e-11	3.48155e-09	2.77218e-09	smyd1b/lmod2a/myom1a/tnni2a.4/mybpc3/myh7/unc45b/cx36.7/mylk3/myh6/tnnt2a/actn2b/alpk3a/mybphb/lmod2b/slc8a1a/bves/mylkb/smyhc1/myom2a/lrrc39/cmlc1/desma/hsp90aa1.1/ttn.2/cxcr4a/obsl1a/ttn.1/myom1b/tpm4a/myl7/csrp3/tmod1	33
up	GO:0050878	regulation of body fluid levels	25/1060	95/18857	5.31753e-11	5.74909e-09	4.57772e-09	f2rl1.2/f7i/lrrc32/prozb/fgb/cpb2/f2/fga/f7/serpinc1/f9b/f2rl1.1/serping1/f10/f9a/bves/itgb3a/hpn/serpind1/p2ry2.1/f3b/plg/tmem79b/tmem79a/fgg	25
up	GO:0003015	heart process	34/1060	168/18857	5.52073e-11	5.74909e-09	4.57772e-09	crip1/tcap/rnf207b/fbxl22/smyd1b/atp2a2a/rbfox1l/tnnc1a/lrrc10/tnni2a.4/mybpc3/myh6/tnnt2a/popdc2/slc8a1a/bves/kcnh6a/lmna/lrrc39/cmlc1/desma/trpm4b.2/ttn.2/gja3/adra1bb/tpm4a/trpm4a/acta2/hrc/myl7/tnnc1b/nkx2.5/csrp3/plekha7a	34
up	GO:0045214	sarcomere organization	19/1060	56/18857	8.77736e-11	8.74302e-09	6.96163e-09	smyd1b/myom1a/mybpc3/tnnt2a/actn2b/alpk3a/mybphb/slc8a1a/mylkb/myom2a/lrrc39/cmlc1/desma/ttn.2/obsl1a/ttn.1/myom1b/myl7/csrp3	19
up	GO:0060047	heart contraction	33/1060	163/18857	1.04693e-10	9.99384e-09	7.9576e-09	crip1/tcap/rnf207b/fbxl22/smyd1b/atp2a2a/tnnc1a/lrrc10/tnni2a.4/mybpc3/myh6/tnnt2a/popdc2/slc8a1a/bves/kcnh6a/lmna/lrrc39/cmlc1/desma/trpm4b.2/ttn.2/gja3/adra1bb/tpm4a/trpm4a/acta2/hrc/myl7/tnnc1b/nkx2.5/csrp3/plekha7a	33
up	GO:0031033	myosin filament organization	13/1060	26/18857	2.72881e-10	2.31544e-08	1.84367e-08	smyd1b/myom1a/mybpc3/alpk3a/mybphb/mylkb/smyhc1/myom2a/hsp90aa1.1/ttn.2/obsl1a/ttn.1/myom1b	13
up	GO:0031034	myosin filament assembly	13/1060	26/18857	2.72881e-10	2.31544e-08	1.84367e-08	smyd1b/myom1a/mybpc3/alpk3a/mybphb/mylkb/smyhc1/myom2a/hsp90aa1.1/ttn.2/obsl1a/ttn.1/myom1b	13
up	GO:0071688	striated muscle myosin thick filament assembly	13/1060	26/18857	2.72881e-10	2.31544e-08	1.84367e-08	smyd1b/myom1a/mybpc3/alpk3a/mybphb/mylkb/smyhc1/myom2a/hsp90aa1.1/ttn.2/obsl1a/ttn.1/myom1b	13
up	GO:0007596	blood coagulation	21/1060	73/18857	3.02626e-10	2.47613e-08	1.97162e-08	f2rl1.2/f7i/lrrc32/prozb/fgb/cpb2/f2/fga/f7/serpinc1/f9b/f2rl1.1/serping1/f10/f9a/itgb3a/hpn/serpind1/f3b/plg/fgg	21
up	GO:0007599	hemostasis	21/1060	74/18857	4.00379e-10	3.16299e-08	2.51853e-08	f2rl1.2/f7i/lrrc32/prozb/fgb/cpb2/f2/fga/f7/serpinc1/f9b/f2rl1.1/serping1/f10/f9a/itgb3a/hpn/serpind1/f3b/plg/fgg	21
up	GO:0050817	coagulation	21/1060	76/18857	6.89945e-10	5.26888e-08	4.19535e-08	f2rl1.2/f7i/lrrc32/prozb/fgb/cpb2/f2/fga/f7/serpinc1/f9b/f2rl1.1/serping1/f10/f9a/itgb3a/hpn/serpind1/f3b/plg/fgg	21
up	GO:0032787	monocarboxylic acid metabolic process	42/1060	263/18857	8.37496e-10	6.18937e-08	4.92829e-08	pgam2/si:ch211-256m1.8/zgc:174917/fa2h/aldob/elovl8b/hao1/cyp26a1/pck2/pklr/ptgs1/irg1l/ptgs2a/ptgis/kmo/aldoab/tecrl2a/agxtb/hoga1/ptgs2b/me1/pparg/acsf2/hao2/eno3/elovl6l/hkdc1/acot16/pfkmb/pck1/anxa1c/elovl1b/fah/gpib/mlsl/zgc:110283/elovl7a/anxa1b/gapdh/gck/elovl1a/hal	42
up	GO:0030240	skeletal muscle thin filament assembly	13/1060	28/18857	8.83932e-10	6.3284e-08	5.03899e-08	smyd1b/myom1a/mybpc3/alpk3a/mybphb/mylkb/smyhc1/myom2a/hsp90aa1.1/ttn.2/obsl1a/ttn.1/myom1b	13
up	GO:0030241	skeletal muscle myosin thick filament assembly	12/1060	24/18857	1.34961e-09	9.36957e-08	7.46053e-08	smyd1b/myom1a/mybpc3/alpk3a/mybphb/mylkb/myom2a/hsp90aa1.1/ttn.2/obsl1a/ttn.1/myom1b	12
up	GO:0072376	protein activation cascade	18/1060	60/18857	2.6563e-09	1.78988e-07	1.42519e-07	c3a.6/c3a.3/cfb/fgb/fga/cfd/f7/hbl4/serpinc1/serping1/c3a.1/c3b.2/hpn/mbl2/c8a/c3a.2/fgg/si:ch1073-280e3.1	18
up	GO:0046394	carboxylic acid biosynthetic process	38/1060	235/18857	3.72947e-09	2.4412e-07	1.94381e-07	pgam2/dpydb/cthl/fa2h/aldob/bhmt/elovl8b/upb1/gatm/pklr/mgst2/ptgs1/gamt/ptgs2a/ptgis/kmo/aldoab/tecrl2a/agxta/agxtb/ptgs2b/cbsa/rgn/gls2a/eno3/elovl6l/hkdc1/ggt1b/pfkmb/anxa1c/elovl1b/gpib/zgc:110283/elovl7a/anxa1b/gapdh/gck/elovl1a	38
up	GO:0016053	organic acid biosynthetic process	38/1060	237/18857	4.74849e-09	3.02189e-07	2.40618e-07	pgam2/dpydb/cthl/fa2h/aldob/bhmt/elovl8b/upb1/gatm/pklr/mgst2/ptgs1/gamt/ptgs2a/ptgis/kmo/aldoab/tecrl2a/agxta/agxtb/ptgs2b/cbsa/rgn/gls2a/eno3/elovl6l/hkdc1/ggt1b/pfkmb/anxa1c/elovl1b/gpib/zgc:110283/elovl7a/anxa1b/gapdh/gck/elovl1a	38
up	GO:0042060	wound healing	38/1060	238/18857	5.35164e-09	3.31368e-07	2.63852e-07	f2rl1.2/f7i/col10a1a/lrrc32/krt5/prozb/fgb/agr1/cpb2/f2/mir203a/fga/anxa6/f7/serpinc1/f9b/f2rl1.1/serping1/evpla/mmp9/f10/f9a/itgb3a/dkk1a/hpn/krt17/serpind1/f3b/plg/sgca/anxa1c/zgc:110283/anxa1b/fgg/cldnc/ppl/mustn1b/apobec2a	38
up	GO:0043062	extracellular structure organization	27/1060	135/18857	6.8304e-09	4.05093e-07	3.22556e-07	col19a1/col9a1a/zgc:162608/col10a1a/lum/egfl6/col5a2b/spint1a/loxl2b/col18a1a/col4a3/mmp9/cetp/lamc2/myh9a/ecm2/apoa4b.2/col17a1a/postna/fbln5/lamb2/postnb/col5a3b/col27a1b/fras1/apoa4b.1/apoa1b	27
up	GO:0007517	muscle organ development	37/1060	230/18857	6.89596e-09	4.05093e-07	3.22556e-07	synpo2lb/col4a3bpa/six1a/gdf6a/six1b/rbfox1l/loxa/myom1a/ldb3a/mir203a/mybpc3/unc45b/dmrt2a/acta1b/tnnt2a/popdc2/actn2b/myf5/alpk3a/mybphb/bves/mylkb/myom2a/lrrc39/desma/hsp90aa1.1/ttn.2/obsl1a/ttn.1/myom1b/gja3/tbx1/lamb2/postnb/acta1a/tnni3k/apobec2a	37
up	GO:0055008	cardiac muscle tissue morphogenesis	13/1060	33/18857	1.03945e-08	5.95346e-07	4.74045e-07	myom1a/mybpc3/tnnt2a/alpk3a/mybphb/mylkb/myom2a/lrrc39/ttn.2/obsl1a/ttn.1/myom1b/gja3	13
up	GO:0048739	cardiac muscle fiber development	11/1060	23/18857	1.21734e-08	6.80225e-07	5.4163e-07	rbfox1l/myom1a/mybpc3/alpk3a/mybphb/mylkb/myom2a/ttn.2/obsl1a/ttn.1/myom1b	11
up	GO:0014866	skeletal myofibril assembly	14/1060	41/18857	2.43924e-08	1.33055e-06	1.05945e-06	smyd1b/myom1a/mybpc3/alpk3a/mybphb/bves/mylkb/smyhc1/myom2a/hsp90aa1.1/ttn.2/obsl1a/ttn.1/myom1b	14
up	GO:0009611	response to wounding	42/1060	296/18857	2.98911e-08	1.59257e-06	1.26809e-06	f2rl1.2/f7i/col10a1a/lrrc32/krt5/prozb/fgb/agr1/cpb2/f2/mir203a/irg1l/fga/anxa6/f7/serpinc1/f9b/f2rl1.1/serping1/evpla/mmp9/f10/f9a/itgb3a/dkk1a/hpn/krt17/serpind1/f3b/plg/sgca/anxa1c/cxcl8b.1/cxcl8a/zgc:110283/anxa1b/fgg/cldnc/rac2/ppl/mustn1b/apobec2a	42
up	GO:0008544	epidermis development	21/1060	93/18857	3.5167e-08	1.83108e-06	1.458e-06	grhl3/dlx4b/spint1a/foxi3a/spint1b/evpla/dlx3b/eya4/ovol1b/tmem79b/ovol1a/col17a1a/pth1a/tmem79a/foxi3b/anxa1c/znf750/zgc:110283/anxa1b/tp63/kdf1b	21
up	GO:0044283	small molecule biosynthetic process	54/1060	435/18857	3.76128e-08	1.91491e-06	1.52475e-06	pgam2/g6pca.2/nme4/unm_sa821/dpydb/cthl/zgc:162608/fa2h/aldob/bhmt/elovl8b/upb1/pck2/gatm/pcbd1/pklr/mgst2/si:ch73-141c7.1/ptgs1/gamt/ptgs2a/ptgis/gnmt/kmo/aldoab/tecrl2a/agxta/agxtb/ptgs2b/cbsa/g6pca.1/fbp1b/rgn/gls2a/eno3/elovl6l/aspdh/hkdc1/apoa4b.2/ggt1b/ada2b/pfkmb/pck1/anxa1c/elovl1b/gpib/zgc:110283/elovl7a/anxa1b/gapdh/gck/elovl1a/apoa4b.1/apoa1b	54
up	GO:0097435	supramolecular fiber organization	55/1060	458/18857	8.70373e-08	4.33483e-06	3.45161e-06	synpo2lb/mical2b/lum/smyd1b/spint1a/lmod2a/loxl2b/msrb2/pfn1/myom1a/tnni2a.4/mybpc3/myh7/unc45b/kank1b/cx36.7/zgc:100997/mylk3/myh6/tnnt2a/twf2b/actn2b/mmp9/alpk3a/mybphb/gsnb/lmod2b/slc8a1a/bves/baiap2l1a/mylkb/smyhc1/tmsb1/zgc:101810/myom2a/zgc:86896/lrrc39/cmlc1/desma/hsp90aa1.1/ttn.2/vil1/cxcr4a/obsl1a/rnd2/ttn.1/myom1b/cfl1l/baiap2l1b/tpm4a/fbln5/myl7/cap2/csrp3/tmod1	55
up	GO:0006636	unsaturated fatty acid biosynthetic process	11/1060	27/18857	9.52959e-08	4.64517e-06	3.69872e-06	ptgs1/ptgs2a/ptgis/ptgs2b/elovl6l/anxa1c/elovl1b/zgc:110283/elovl7a/anxa1b/elovl1a	11
up	GO:0060415	muscle tissue morphogenesis	13/1060	39/18857	1.07393e-07	5.1258e-06	4.08142e-06	myom1a/mybpc3/tnnt2a/alpk3a/mybphb/mylkb/myom2a/lrrc39/ttn.2/obsl1a/ttn.1/myom1b/gja3	13
up	GO:0048747	muscle fiber development	22/1060	109/18857	1.41737e-07	6.62691e-06	5.27668e-06	dmrt2b/six1a/gdf6a/six1b/rbfox1l/myom1a/mir203a/mybpc3/unc45b/dmrt2a/acta1b/actn2b/myf5/alpk3a/mybphb/mylkb/myom2a/ttn.2/obsl1a/ttn.1/myom1b/acta1a	22
up	GO:0048644	muscle organ morphogenesis	13/1060	40/18857	1.50947e-07	6.91639e-06	5.50718e-06	myom1a/mybpc3/tnnt2a/alpk3a/mybphb/mylkb/myom2a/lrrc39/ttn.2/obsl1a/ttn.1/myom1b/gja3	13
up	GO:1901570	fatty acid derivative biosynthetic process	12/1060	34/18857	1.61995e-07	7.27708e-06	5.79438e-06	mgst2/ptgs1/ptgs2a/ptgis/ptgs2b/elovl6l/anxa1c/elovl1b/zgc:110283/elovl7a/anxa1b/elovl1a	12
up	GO:0072330	monocarboxylic acid biosynthetic process	25/1060	138/18857	1.87191e-07	8.24721e-06	6.56685e-06	pgam2/fa2h/aldob/elovl8b/pklr/ptgs1/ptgs2a/ptgis/aldoab/tecrl2a/agxtb/ptgs2b/eno3/elovl6l/hkdc1/pfkmb/anxa1c/elovl1b/gpib/zgc:110283/elovl7a/anxa1b/gapdh/gck/elovl1a	25
up	GO:1901568	fatty acid derivative metabolic process	13/1060	43/18857	3.91869e-07	1.69391e-05	1.34878e-05	oxct1b/mgst2/ptgs1/ptgs2a/ptgis/ptgs2b/elovl6l/anxa1c/elovl1b/zgc:110283/elovl7a/anxa1b/elovl1a	13
up	GO:0044057	regulation of system process	26/1060	154/18857	4.52052e-07	1.91787e-05	1.52711e-05	avpr1aa/rnf207b/fbxl22/atp2a2a/agtr1a/tnnc1a/mybpc3/tnnc2/anxa6/hspb1/tnnt2a/popdc2/slc8a1a/kcnh6a/desma/trpm4b.2/gja3/adra1bb/sgca/trpm4a/hrc/myl7/casq2/tnnc1b/nkx2.5/plekha7a	26
up	GO:0071407	cellular response to organic cyclic compound	14/1060	51/18857	5.27604e-07	2.19771e-05	1.74993e-05	cyp2r1/pck2/ahr1a/ptgs1/ptgs2a/ptgs2b/hamp/pck1/anxa1c/cyp1a/cxcl8a/zgc:110283/anxa1b/cps1	14
up	GO:0010876	lipid localization	33/1060	230/18857	6.89619e-07	2.82128e-05	2.24645e-05	stard14/col4a3bpa/zgc:162608/apoda.2/oc90/apoba/anxa2b/abcg5/apoda.1/apobb.2/pparg/esyt3/cetp/bscl2l/apobb.1/vtg4/apoa4b.2/pitpnc1b/pla2g12b/atp8b5b/atp8b1/apoc2/apodb/si:ch73-233k15.2/anxa1c/mttp/slco1d1/abcg2a/zgc:110283/anxa1b/apoa4b.1/osbpl3a/apoa1b	33
up	GO:0071466	cellular response to xenobiotic stimulus	20/1060	101/18857	7.16027e-07	2.87793e-05	2.29155e-05	cyp2x10.2/grhl3/cyp2r1/si:zfos-411a11.2/pck2/ahr1a/cyp2ad6/cyp2y3/cyp2p9/cyp2n13/apobb.1/cyp2aa1/pck1/tcnbb/nqo1/cyp2k16/gstp1/cyp1a/cyp2aa4/cyp2k8	20
up	GO:0001889	liver development	28/1060	178/18857	7.37688e-07	2.91387e-05	2.32017e-05	angptl3/hnf1a/a2ml/wnt2bb/bmp4/pck2/pklr/cebpa/a2ml/leg1.2/epcam/dkk2/leg1.1/bmp2b/hnf1ba/pck1/pdx1/anxa1c/met/hnf1bb/rbp4/cldn15lb/hnf4a/gata6/zgc:110283/anxa1b/aldh8a1/fgf10b	28
up	GO:0033559	unsaturated fatty acid metabolic process	11/1060	33/18857	1.03533e-06	4.02022e-05	3.2011e-05	ptgs1/ptgs2a/ptgis/ptgs2b/elovl6l/anxa1c/elovl1b/zgc:110283/elovl7a/anxa1b/elovl1a	11
up	GO:0001516	prostaglandin biosynthetic process	7/1060	12/18857	1.07342e-06	4.0315e-05	3.21009e-05	ptgs1/ptgs2a/ptgis/ptgs2b/anxa1c/zgc:110283/anxa1b	7
up	GO:0046457	prostanoid biosynthetic process	7/1060	12/18857	1.07342e-06	4.0315e-05	3.21009e-05	ptgs1/ptgs2a/ptgis/ptgs2b/anxa1c/zgc:110283/anxa1b	7
up	GO:0002252	immune effector process	26/1060	161/18857	1.09108e-06	4.0317e-05	3.21025e-05	c3a.6/c3a.3/cfb/fpr1/cfd/hbl4/serping1/c3a.1/mmp9/c3b.2/mbl2/trpm4b.2/ch25h/c8a/mavs/anxa1c/c3a.2/trpm4a/hrc/ifit12/irf5/cxcl8a/zgc:110283/anxa1b/si:ch1073-280e3.1/rac2	26
up	GO:0061008	hepaticobiliary system development	28/1060	182/18857	1.16641e-06	4.24164e-05	3.37741e-05	angptl3/hnf1a/a2ml/wnt2bb/bmp4/pck2/pklr/cebpa/a2ml/leg1.2/epcam/dkk2/leg1.1/bmp2b/hnf1ba/pck1/pdx1/anxa1c/met/hnf1bb/rbp4/cldn15lb/hnf4a/gata6/zgc:110283/anxa1b/aldh8a1/fgf10b	28
up	GO:0030198	extracellular matrix organization	22/1060	123/18857	1.25662e-06	4.49832e-05	3.58179e-05	col19a1/col9a1a/col10a1a/lum/egfl6/col5a2b/spint1a/loxl2b/col18a1a/col4a3/mmp9/lamc2/myh9a/ecm2/col17a1a/postna/fbln5/lamb2/postnb/col5a3b/col27a1b/fras1	22
up	GO:0030855	epithelial cell differentiation	35/1060	259/18857	1.34321e-06	4.7343e-05	3.76969e-05	f11r.2/hnf1a/dlx4b/f11r.1/tm4sf4/stab2/bhmt/pck2/foxi3a/cdx4/kmo/dlx3b/myh9a/agr2/cxcr4a/eya4/ovol1b/tmem79b/ovol1a/elf3/pth1a/hnf1ba/ada2b/tmem79a/foxi3b/wt1b/pck1/pdx1/anxa1c/hnf4a/zgc:110283/anxa1b/gck/mnx1/kdf1b	35
up	GO:0052547	regulation of peptidase activity	20/1060	105/18857	1.3646e-06	4.73682e-05	3.77169e-05	si:ch211-284e20.8/serpina1/serpine1/kng1/caspb/pycard/serpinb1/serpinc1/serping1/zgc:171731/agt/serpinb1l3/caspa/hpn/serpind1/serpina1l/pi15a/serpinf2a/zgc:194981/serpinf2b	20
up	GO:0008016	regulation of heart contraction	17/1060	79/18857	1.43673e-06	4.91277e-05	3.9118e-05	rnf207b/fbxl22/atp2a2a/mybpc3/tnnt2a/popdc2/slc8a1a/kcnh6a/desma/trpm4b.2/gja3/adra1bb/trpm4a/hrc/myl7/nkx2.5/plekha7a	17
up	GO:0051346	negative regulation of hydrolase activity	18/1060	88/18857	1.55593e-06	5.24212e-05	4.17404e-05	si:ch211-284e20.8/serpina1/serpine1/kng1/serpinb1/serpinc1/serping1/agt/serpinb1l3/serpind1/serpina1l/pi15a/serpinf2a/anxa1c/zgc:194981/zgc:110283/anxa1b/serpinf2b	18
up	GO:0006869	lipid transport	31/1060	217/18857	1.63516e-06	5.42919e-05	4.323e-05	stard14/col4a3bpa/zgc:162608/apoda.2/oc90/apoba/anxa2b/abcg5/apoda.1/apobb.2/esyt3/cetp/apobb.1/vtg4/apoa4b.2/pitpnc1b/pla2g12b/atp8b5b/atp8b1/apoc2/apodb/si:ch73-233k15.2/anxa1c/mttp/slco1d1/abcg2a/zgc:110283/anxa1b/apoa4b.1/osbpl3a/apoa1b	31
up	GO:0009410	response to xenobiotic stimulus	22/1060	125/18857	1.66523e-06	5.45007e-05	4.33962e-05	cyp2x10.2/grhl3/cyp2r1/si:zfos-411a11.2/pck2/ahr1a/cyp2ad6/cyp2y3/cyp2p9/cyp2n13/apobb.1/cyp2aa1/pck1/foxq1a/tcnbb/nqo1/cyp2k16/gstp1/cyp3a65/cyp1a/cyp2aa4/cyp2k8	22
up	GO:0006941	striated muscle contraction	14/1060	56/18857	1.82017e-06	5.87327e-05	4.67659e-05	rnf207b/fbxl22/tnnc1a/tnni2a.4/tnnc2/tnnt2a/smyhc1/desma/adra1bb/tpm4a/casq2/tnnc1b/smyhc2/nkx2.5	14
up	GO:0017144	drug metabolic process	50/1060	441/18857	1.86088e-06	5.92123e-05	4.71478e-05	cox7a1/pgam2/oxct1b/cyp2x10.2/chia.5/dpydb/cthl/cmah/cox5b2/urad/gnpda1/cyp2r1/aldob/si:zfos-411a11.2/mdh1ab/pck2/gatm/pcbd1/pklr/cyp2ad6/gamt/irg1l/gnmt/kmo/aldoab/agxta/agxtb/cyp2y3/cyp2p9/hpda/tnnt2a/cbsa/chia.4/cyp2n13/eno3/hkdc1/hsp90aa1.1/ada2b/cyp2aa1/pfkmb/pck1/cyp2k16/fah/chs1/cyp2aa4/gpib/gapdh/gck/hal/cyp2k8	50
up	GO:0006692	prostanoid metabolic process	7/1060	13/18857	2.21252e-06	6.84983e-05	5.45419e-05	ptgs1/ptgs2a/ptgis/ptgs2b/anxa1c/zgc:110283/anxa1b	7
up	GO:0006693	prostaglandin metabolic process	7/1060	13/18857	2.21252e-06	6.84983e-05	5.45419e-05	ptgs1/ptgs2a/ptgis/ptgs2b/anxa1c/zgc:110283/anxa1b	7
up	GO:1903522	regulation of blood circulation	19/1060	100/18857	2.59141e-06	7.91588e-05	6.30303e-05	avpr1aa/rnf207b/fbxl22/atp2a2a/agtr1a/mybpc3/tnnt2a/popdc2/slc8a1a/kcnh6a/desma/trpm4b.2/gja3/adra1bb/trpm4a/hrc/myl7/nkx2.5/plekha7a	19
up	GO:0010466	negative regulation of peptidase activity	15/1060	66/18857	2.87402e-06	8.66366e-05	6.89845e-05	si:ch211-284e20.8/serpina1/serpine1/kng1/serpinb1/serpinc1/serping1/agt/serpinb1l3/serpind1/serpina1l/pi15a/serpinf2a/zgc:194981/serpinf2b	15
up	GO:0006959	humoral immune response	16/1060	76/18857	3.9501e-06	0.000117528	9.3582e-05	c3a.6/cxcl18b/c3a.3/cfb/cfd/hbl4/serping1/c3a.1/itln2/c3b.2/mbl2/c8a/c3a.2/traf3ip2l/cxcl20/si:ch1073-280e3.1	16
up	GO:0046456	icosanoid biosynthetic process	8/1060	19/18857	4.20652e-06	0.000123553	9.83792e-05	mgst2/ptgs1/ptgs2a/ptgis/ptgs2b/anxa1c/zgc:110283/anxa1b	8
up	GO:0052548	regulation of endopeptidase activity	18/1060	96/18857	5.74647e-06	0.000166648	0.000132693	si:ch211-284e20.8/serpina1/serpine1/kng1/caspb/pycard/serpinb1/serpinc1/serping1/zgc:171731/agt/serpinb1l3/caspa/hpn/serpind1/serpina1l/serpinf2a/serpinf2b	18
up	GO:0090257	regulation of muscle system process	12/1060	46/18857	6.14096e-06	0.000175862	0.00014003	rnf207b/fbxl22/tnnc1a/tnnc2/anxa6/hspb1/tnnt2a/desma/adra1bb/sgca/casq2/tnnc1b	12
up	GO:0006090	pyruvate metabolic process	14/1060	62/18857	6.64885e-06	0.000186227	0.000148283	pgam2/aldob/pck2/pklr/aldoab/agxtb/me1/eno3/hkdc1/pfkmb/pck1/gpib/gapdh/gck	14
up	GO:0061041	regulation of wound healing	8/1060	20/18857	6.66548e-06	0.000186227	0.000148283	f7i/cpb2/serpinc1/serping1/plg/anxa1c/zgc:110283/anxa1b	8
up	GO:0003007	heart morphogenesis	34/1060	268/18857	7.74365e-06	0.000213743	0.000170193	rnf207b/bmp4/mical2b/cald1b/atp2a2a/cyp26a1/fhl1a/myom1a/lrrc10/mybpc3/mylk3/myh6/tnnt2a/popdc2/alpk3a/mybphb/prrx1a/mylkb/dub/actc1a/myom2a/lrrc39/cmlc1/nkx2.7/lft2/ttn.2/obsl1a/ttn.1/myom1b/gja3/tbx1/gata6/nkx2.5/apobec2a	34
up	GO:0006952	defense response	43/1060	377/18857	8.3235e-06	0.000227013	0.00018076	cxcl18b/rel/thbs1b/tnfaip6/fpr1/cxcr3.1/il17d/mst1/ptgs1/irg1l/ptgs2a/ccl39.3/cfd/pycard/bpifcl/hbl4/serping1/ptgs2b/mmp9/caspa/itln2/defbl1/mbl2/ch25h/aep1/tnfaip8l2b/hamp/elf3/ggt1b/mavs/si:dkey-117a8.1/anxa1c/sod2/si:dkey-42l23.7/ifit12/cxcl8b.1/irf5/cxcl8a/zgc:110283/anxa1b/cxcl20/rac2/agtr2	43
up	GO:0005975	carbohydrate metabolic process	44/1060	390/18857	8.66531e-06	0.000233556	0.000185969	b3gnt5b/pgam2/kl/pfkfb1/g6pca.2/chia.5/gbgt1l4/dgat2/gnpda1/aldob/phkg1b/mdh1ab/itpk1a/pck2/pklr/gnmt/b3gnt2l/neu3.2/aldoab/gys2/si:dkey-242g16.2/pygl/ppp1r3cb/zgc:194330/g6pca.1/fbp1b/chia.4/rgn/eno3/hkdc1/gpd1b/nansb/miox/pfkmb/pck1/b3gnt3.1/gpib/mlsl/gcgra/gapdh/gbgt1l3/gck/otog/zgc:158423	44
up	GO:0009617	response to bacterium	27/1060	191/18857	9.18633e-06	0.000244719	0.000194858	nr1h4/hhla2b.2/cxcl18b/cfb/cebpb/il17d/irg1l/pycard/bpifcl/nr1h5/cpt1b/mmp9/itln2/hhla2a.1/defbl1/tfa/f5/aep1/hamp/ggt1b/mavs/cxcl8b.1/hnf4a/cxcl8a/cxcl20/rac2/cps1	27
up	GO:0006631	fatty acid metabolic process	23/1060	149/18857	9.709e-06	0.00025567	0.000203578	zgc:174917/fa2h/elovl8b/hao1/pck2/ptgs1/irg1l/ptgs2a/ptgis/tecrl2a/ptgs2b/pparg/acsf2/hao2/elovl6l/acot16/pck1/anxa1c/elovl1b/zgc:110283/elovl7a/anxa1b/elovl1a	23
up	GO:0030216	keratinocyte differentiation	6/1060	11/18857	1.12566e-05	0.000289763	0.000230724	tmem79b/tmem79a/anxa1c/zgc:110283/anxa1b/kdf1b	6
up	GO:0072378	blood coagulation, fibrin clot formation	6/1060	11/18857	1.12566e-05	0.000289763	0.000230724	fgb/fga/f7/serpinc1/hpn/fgg	6
up	GO:0043207	response to external biotic stimulus	34/1060	273/18857	1.15472e-05	0.000290709	0.000231477	nr1h4/hhla2b.2/cxcl18b/cfb/cebpb/cyb5r2/il17d/irg1l/kmo/pycard/bpifcl/nr1h5/cpt1b/mmp9/itln2/hhla2a.1/defbl1/tfa/ch25h/f5/aep1/mxc/hamp/ggt1b/mavs/ifit12/cxcl8b.1/hnf4a/irf5/cxcl8a/cxcl20/rac2/cps1/nfkbiaa	34
up	GO:0051707	response to other organism	34/1060	273/18857	1.15472e-05	0.000290709	0.000231477	nr1h4/hhla2b.2/cxcl18b/cfb/cebpb/cyb5r2/il17d/irg1l/kmo/pycard/bpifcl/nr1h5/cpt1b/mmp9/itln2/hhla2a.1/defbl1/tfa/ch25h/f5/aep1/mxc/hamp/ggt1b/mavs/ifit12/cxcl8b.1/hnf4a/irf5/cxcl8a/cxcl20/rac2/cps1/nfkbiaa	34
up	GO:0006956	complement activation	12/1060	49/18857	1.24542e-05	0.000310081	0.000246903	c3a.6/c3a.3/cfb/cfd/hbl4/serping1/c3a.1/c3b.2/mbl2/c8a/c3a.2/si:ch1073-280e3.1	12
up	GO:0010951	negative regulation of endopeptidase activity	13/1060	57/18857	1.25873e-05	0.000310081	0.000246903	si:ch211-284e20.8/serpina1/serpine1/kng1/serpinb1/serpinc1/serping1/agt/serpinb1l3/serpind1/serpina1l/serpinf2a/serpinf2b	13
up	GO:0006954	inflammatory response	27/1060	196/18857	1.48456e-05	0.000361822	0.000288101	cxcl18b/rel/thbs1b/tnfaip6/fpr1/cxcr3.1/il17d/mst1/ptgs1/irg1l/ptgs2a/ccl39.3/pycard/serping1/ptgs2b/mmp9/elf3/ggt1b/si:dkey-117a8.1/anxa1c/si:dkey-42l23.7/cxcl8b.1/cxcl8a/zgc:110283/anxa1b/cxcl20/agtr2	27
up	GO:0009607	response to biotic stimulus	34/1060	278/18857	1.69982e-05	0.000409925	0.000326403	nr1h4/hhla2b.2/cxcl18b/cfb/cebpb/cyb5r2/il17d/irg1l/kmo/pycard/bpifcl/nr1h5/cpt1b/mmp9/itln2/hhla2a.1/defbl1/tfa/ch25h/f5/aep1/mxc/hamp/ggt1b/mavs/ifit12/cxcl8b.1/hnf4a/irf5/cxcl8a/cxcl20/rac2/cps1/nfkbiaa	34
up	GO:0006633	fatty acid biosynthetic process	14/1060	67/18857	1.72053e-05	0.000410598	0.000326939	fa2h/elovl8b/ptgs1/ptgs2a/ptgis/tecrl2a/ptgs2b/elovl6l/anxa1c/elovl1b/zgc:110283/elovl7a/anxa1b/elovl1a	14
up	GO:0045861	negative regulation of proteolysis	15/1060	76/18857	1.79475e-05	0.000423894	0.000337526	si:ch211-284e20.8/serpina1/serpine1/kng1/serpinb1/serpinc1/serping1/agt/serpinb1l3/serpind1/serpina1l/pi15a/serpinf2a/zgc:194981/serpinf2b	15
up	GO:0042632	cholesterol homeostasis	8/1060	23/18857	2.23002e-05	0.000516058	0.000410912	nr1h4/zgc:162608/nr1h5/cetp/apoa4b.2/mttp/apoa4b.1/apoa1b	8
up	GO:0055092	sterol homeostasis	8/1060	23/18857	2.23002e-05	0.000516058	0.000410912	nr1h4/zgc:162608/nr1h5/cetp/apoa4b.2/mttp/apoa4b.1/apoa1b	8
up	GO:0055088	lipid homeostasis	11/1060	44/18857	2.31963e-05	0.000531428	0.00042315	nr1h4/zgc:162608/dgat2/nr1h5/pparg/cetp/apoa4b.2/mttp/hnf4a/apoa4b.1/apoa1b	11
up	GO:0042737	drug catabolic process	20/1060	128/18857	3.02898e-05	0.000687068	0.000547078	oxct1b/cyp2x10.2/dpydb/gnpda1/cyp2r1/si:zfos-411a11.2/pck2/cyp2ad6/cyp2y3/cyp2p9/hpda/chia.4/cyp2n13/ada2b/cyp2aa1/pck1/cyp2k16/fah/cyp2aa4/cyp2k8	20
up	GO:0042738	exogenous drug catabolic process	11/1060	46/18857	3.63866e-05	0.000817271	0.000650753	cyp2x10.2/cyp2r1/si:zfos-411a11.2/cyp2ad6/cyp2y3/cyp2p9/cyp2n13/cyp2aa1/cyp2k16/cyp2aa4/cyp2k8	11
up	GO:0071396	cellular response to lipid	16/1060	90/18857	3.73389e-05	0.000827387	0.000658808	nr1h4/hhla2b.2/cxcl18b/cyp2r1/cyp26a1/pck2/il17d/nr1h5/hhla2a.1/hamp/pck1/anxa1c/cxcl8a/zgc:110283/anxa1b/cxcl20	16
up	GO:0002684	positive regulation of immune system process	26/1060	195/18857	3.7633e-05	0.000827387	0.000658808	lpar3/c3a.6/hhla2b.2/c3a.3/cfb/zgc:153911/stat5a/fpr1/cfd/hbl4/serping1/c3a.1/mmp9/hhla2a.1/c3b.2/mbl2/c8a/mavs/si:dkey-117a8.1/anxa1c/c3a.2/si:dkey-42l23.7/zgc:110283/anxa1b/si:ch1073-280e3.1/rac2	26
up	GO:0070365	hepatocyte differentiation	6/1060	13/18857	3.79204e-05	0.000827387	0.000658808	pck2/pck1/anxa1c/hnf4a/zgc:110283/anxa1b	6
up	GO:0007015	actin filament organization	34/1060	290/18857	4.09112e-05	0.000884223	0.000704063	synpo2lb/mical2b/smyd1b/lmod2a/msrb2/pfn1/myom1a/mybpc3/kank1b/zgc:100997/twf2b/alpk3a/mybphb/gsnb/lmod2b/baiap2l1a/mylkb/smyhc1/tmsb1/zgc:101810/myom2a/zgc:86896/hsp90aa1.1/ttn.2/vil1/obsl1a/rnd2/ttn.1/myom1b/cfl1l/baiap2l1b/tpm4a/cap2/tmod1	34
up	GO:0006690	icosanoid metabolic process	8/1060	25/18857	4.44783e-05	0.000943518	0.000751277	mgst2/ptgs1/ptgs2a/ptgis/ptgs2b/anxa1c/zgc:110283/anxa1b	8
up	GO:0045785	positive regulation of cell adhesion	8/1060	25/18857	4.44783e-05	0.000943518	0.000751277	hhla2b.2/hhla2a.1/agr2/ecm2/anxa1c/zgc:110283/anxa1b/emilin2b	8
up	GO:0060048	cardiac muscle contraction	10/1060	40/18857	5.44829e-05	0.00114514	0.000911818	rnf207b/fbxl22/tnnc1a/tnni2a.4/tnnt2a/desma/adra1bb/tpm4a/tnnc1b/nkx2.5	10
up	GO:0033993	response to lipid	25/1060	188/18857	5.50771e-05	0.00114711	0.000913384	nr1h4/hhla2b.2/cxcl18b/cyp2r1/cyp26a1/pck2/il17d/ptgs2a/nr1h5/fabp2/hhla2a.1/pparg/paqr8/hamp/ggt1b/pck1/anxa1c/fabp1b.1/rbp4/cxcl8a/zgc:110283/anxa1b/anxa3a/cxcl20/cps1	25
up	GO:0042866	pyruvate biosynthetic process	11/1060	48/18857	5.55796e-05	0.00114714	0.000913413	pgam2/aldob/pklr/aldoab/agxtb/eno3/hkdc1/pfkmb/gpib/gapdh/gck	11
up	GO:0002819	regulation of adaptive immune response	6/1060	14/18857	6.32034e-05	0.00128141	0.00102032	trpm4b.2/anxa1c/trpm4a/hrc/zgc:110283/anxa1b	6
up	GO:0002822	regulation of adaptive immune response based on somatic recombination of immune receptors built from immunoglobulin superfamily domains	6/1060	14/18857	6.32034e-05	0.00128141	0.00102032	trpm4b.2/anxa1c/trpm4a/hrc/zgc:110283/anxa1b	6
up	GO:0006979	response to oxidative stress	17/1060	104/18857	6.55723e-05	0.00129748	0.00103312	apoda.2/gpx4a/zgc:136472/msrb2/bco2l/ptgs1/ptgs2a/msrb3/apoda.1/ptgs2b/nfe2l2b/apodb/anxa1c/sod2/zgc:110283/anxa1b/naprt	17
up	GO:0019359	nicotinamide nucleotide biosynthetic process	13/1060	66/18857	6.56952e-05	0.00129748	0.00103312	pgam2/aldob/pklr/kmo/aldoab/eno3/aspdh/hkdc1/pfkmb/gpib/gapdh/gck/naprt	13
up	GO:0019363	pyridine nucleotide biosynthetic process	13/1060	66/18857	6.56952e-05	0.00129748	0.00103312	pgam2/aldob/pklr/kmo/aldoab/eno3/aspdh/hkdc1/pfkmb/gpib/gapdh/gck/naprt	13
up	GO:0060538	skeletal muscle organ development	22/1060	157/18857	6.88081e-05	0.00134735	0.00107282	synpo2lb/six1a/gdf6a/six1b/rbfox1l/ldb3a/mir203a/unc45b/dmrt2a/acta1b/popdc2/actn2b/myf5/bves/desma/ttn.2/ttn.1/lamb2/postnb/acta1a/tnni3k/apobec2a	22
up	GO:0009913	epidermal cell differentiation	14/1060	76/18857	7.53685e-05	0.0014633	0.00116515	dlx4b/foxi3a/dlx3b/eya4/ovol1b/tmem79b/ovol1a/pth1a/tmem79a/foxi3b/anxa1c/zgc:110283/anxa1b/kdf1b	14
up	GO:0006937	regulation of muscle contraction	10/1060	42/18857	8.53637e-05	0.00164343	0.00130858	rnf207b/fbxl22/tnnc1a/tnnc2/anxa6/tnnt2a/desma/adra1bb/casq2/tnnc1b	10
up	GO:0048732	gland development	34/1060	303/18857	9.84402e-05	0.00187939	0.00149646	angptl3/hnf1a/a2ml/wnt2bb/bmp4/six1b/foxa3/pck2/pklr/cebpa/ptgs1/ptgs2a/a2ml/leg1.2/epcam/dkk2/leg1.1/lnx2b/bmp2b/hnf1ba/tbx1/pck1/pdx1/anxa1c/met/hnf1bb/rbp4/cldn15lb/hnf4a/gata6/zgc:110283/anxa1b/aldh8a1/fgf10b	34
up	GO:0014855	striated muscle cell proliferation	7/1060	21/18857	0.000100721	0.00190705	0.00151849	six1a/six1b/nppb/nkx2.7/myl7/nkx2.5/nppa	7
up	GO:0055012	ventricular cardiac muscle cell differentiation	5/1060	10/18857	0.000110479	0.00205779	0.00163851	myh7/mylk3/cmlc1/bmp2b/myl7	5
up	GO:1900027	regulation of ruffle assembly	5/1060	10/18857	0.000110479	0.00205779	0.00163851	eps8l3a/eps8l1a/eps8l3b/sh3yl1/eps8l1b	5
up	GO:0002682	regulation of immune system process	36/1060	331/18857	0.000117847	0.00217733	0.0017337	lpar3/f11r.1/c3a.6/hhla2b.2/c3a.3/cfb/zgc:153911/stat5a/fpr1/cxcr3.1/cfd/hbl4/ptk2bb/serping1/c3a.1/mmp9/hhla2a.1/c3b.2/mbl2/trpm4b.2/c8a/apom/ggt1b/mavs/si:dkey-117a8.1/anxa1c/c3a.2/trpm4a/si:dkey-42l23.7/hrc/cxcl8a/zgc:110283/anxa1b/si:ch1073-280e3.1/rac2/nfkbiaa	36
up	GO:0072525	pyridine-containing compound biosynthetic process	13/1060	70/18857	0.000123793	0.00226888	0.0018066	pgam2/aldob/pklr/kmo/aldoab/eno3/aspdh/hkdc1/pfkmb/gpib/gapdh/gck/naprt	13
up	GO:0035150	regulation of tube size	14/1060	81/18857	0.000153924	0.00277669	0.00221094	avpr1aa/ednrba/si:dkey-63b1.1/zgc:195023/agtr1a/nppb/p2ry2.1/trpm4b.2/ednrab/adra1bb/trpm4a/hrc/nppa/agtr2	14
up	GO:0050880	regulation of blood vessel size	14/1060	81/18857	0.000153924	0.00277669	0.00221094	avpr1aa/ednrba/si:dkey-63b1.1/zgc:195023/agtr1a/nppb/p2ry2.1/trpm4b.2/ednrab/adra1bb/trpm4a/hrc/nppa/agtr2	14
up	GO:0006805	xenobiotic metabolic process	12/1060	63/18857	0.000174099	0.0031161	0.0024812	cyp2x10.2/cyp2r1/si:zfos-411a11.2/ahr1a/cyp2ad6/cyp2y3/cyp2p9/cyp2n13/cyp2aa1/cyp2k16/cyp2aa4/cyp2k8	12
up	GO:0046889	positive regulation of lipid biosynthetic process	7/1060	23/18857	0.000192337	0.00335257	0.00266949	zgc:162608/apoa4b.2/anxa1c/zgc:110283/anxa1b/apoa4b.1/apoa1b	7
up	GO:0001780	neutrophil homeostasis	5/1060	11/18857	0.000193164	0.00335257	0.00266949	anxa1c/sod2/zgc:110283/anxa1b/rac2	5
up	GO:0030193	regulation of blood coagulation	5/1060	11/18857	0.000193164	0.00335257	0.00266949	f7i/cpb2/serpinc1/serping1/plg	5
up	GO:1900046	regulation of hemostasis	5/1060	11/18857	0.000193164	0.00335257	0.00266949	f7i/cpb2/serpinc1/serping1/plg	5
up	GO:0006096	glycolytic process	10/1060	47/18857	0.000232615	0.00397703	0.00316671	pgam2/aldob/pklr/aldoab/eno3/hkdc1/pfkmb/gpib/gapdh/gck	10
up	GO:0006757	ATP generation from ADP	10/1060	47/18857	0.000232615	0.00397703	0.00316671	pgam2/aldob/pklr/aldoab/eno3/hkdc1/pfkmb/gpib/gapdh/gck	10
up	GO:0006165	nucleoside diphosphate phosphorylation	11/1060	56/18857	0.000242536	0.00411592	0.0032773	pgam2/nme4/aldob/pklr/aldoab/eno3/hkdc1/pfkmb/gpib/gapdh/gck	11
up	GO:0006641	triglyceride metabolic process	9/1060	39/18857	0.000248391	0.00418429	0.00333174	zgc:162608/dgat2/apoba/pck2/cetp/apoa4b.2/pck1/apoa4b.1/apoa1b	9
up	GO:0000302	response to reactive oxygen species	7/1060	24/18857	0.000258438	0.00432175	0.0034412	apoda.2/apoda.1/apodb/anxa1c/sod2/zgc:110283/anxa1b	7
up	GO:0031016	pancreas development	23/1060	184/18857	0.000272745	0.00452796	0.00360539	hnf1a/wnt2bb/bmp4/tm4sf4/bhmt/cyp26a1/cdx4/ptgs1/ptgs2a/lnx2b/bmp2b/hnf1ba/pdx1/anxa1c/met/hnf1bb/hnf4a/lsr/zgc:110283/anxa1b/gck/fgf10b/mnx1	23
up	GO:0046364	monosaccharide biosynthetic process	8/1060	32/18857	0.000304402	0.0046681	0.00371698	g6pca.2/pck2/gnmt/g6pca.1/fbp1b/rgn/pck1/gpib	8
up	GO:0016051	carbohydrate biosynthetic process	16/1060	107/18857	0.000307994	0.0046681	0.00371698	b3gnt5b/g6pca.2/phkg1b/pck2/gnmt/b3gnt2l/gys2/ppp1r3cb/zgc:194330/g6pca.1/fbp1b/rgn/nansb/pck1/b3gnt3.1/gpib	16
up	GO:0032309	icosanoid secretion	5/1060	12/18857	0.000315825	0.0046681	0.00371698	oc90/pla2g12b/anxa1c/zgc:110283/anxa1b	5
up	GO:0034368	protein-lipid complex remodeling	5/1060	12/18857	0.000315825	0.0046681	0.00371698	zgc:162608/cetp/apoa4b.2/apoa4b.1/apoa1b	5
up	GO:0034369	plasma lipoprotein particle remodeling	5/1060	12/18857	0.000315825	0.0046681	0.00371698	zgc:162608/cetp/apoa4b.2/apoa4b.1/apoa1b	5
up	GO:0034370	triglyceride-rich lipoprotein particle remodeling	5/1060	12/18857	0.000315825	0.0046681	0.00371698	zgc:162608/cetp/apoa4b.2/apoa4b.1/apoa1b	5
up	GO:0034372	very-low-density lipoprotein particle remodeling	5/1060	12/18857	0.000315825	0.0046681	0.00371698	zgc:162608/cetp/apoa4b.2/apoa4b.1/apoa1b	5
up	GO:0043691	reverse cholesterol transport	5/1060	12/18857	0.000315825	0.0046681	0.00371698	zgc:162608/cetp/apoa4b.2/apoa4b.1/apoa1b	5
up	GO:0050482	arachidonic acid secretion	5/1060	12/18857	0.000315825	0.0046681	0.00371698	oc90/pla2g12b/anxa1c/zgc:110283/anxa1b	5
up	GO:0071384	cellular response to corticosteroid stimulus	5/1060	12/18857	0.000315825	0.0046681	0.00371698	pck2/pck1/anxa1c/zgc:110283/anxa1b	5
up	GO:0071385	cellular response to glucocorticoid stimulus	5/1060	12/18857	0.000315825	0.0046681	0.00371698	pck2/pck1/anxa1c/zgc:110283/anxa1b	5
up	GO:0071715	icosanoid transport	5/1060	12/18857	0.000315825	0.0046681	0.00371698	oc90/pla2g12b/anxa1c/zgc:110283/anxa1b	5
up	GO:0071825	protein-lipid complex subunit organization	5/1060	12/18857	0.000315825	0.0046681	0.00371698	zgc:162608/cetp/apoa4b.2/apoa4b.1/apoa1b	5
up	GO:0071827	plasma lipoprotein particle organization	5/1060	12/18857	0.000315825	0.0046681	0.00371698	zgc:162608/cetp/apoa4b.2/apoa4b.1/apoa1b	5
up	GO:0097006	regulation of plasma lipoprotein particle levels	5/1060	12/18857	0.000315825	0.0046681	0.00371698	zgc:162608/cetp/apoa4b.2/apoa4b.1/apoa1b	5
up	GO:1901571	fatty acid derivative transport	5/1060	12/18857	0.000315825	0.0046681	0.00371698	oc90/pla2g12b/anxa1c/zgc:110283/anxa1b	5
up	GO:1903963	arachidonate transport	5/1060	12/18857	0.000315825	0.0046681	0.00371698	oc90/pla2g12b/anxa1c/zgc:110283/anxa1b	5
up	GO:0014070	response to organic cyclic compound	19/1060	140/18857	0.000318984	0.00468457	0.00373009	cyp2r1/pck2/ahr1a/ptgs1/ptgs2a/ptgs2b/paqr8/mxc/hamp/ggt1b/pck1/anxa1c/cyp1a/cxcl8a/zgc:110283/anxa1b/anxa3a/cps1/p2rx3b	19
up	GO:0003018	vascular process in circulatory system	14/1060	87/18857	0.000333776	0.00485224	0.0038636	avpr1aa/ednrba/si:dkey-63b1.1/zgc:195023/agtr1a/nppb/p2ry2.1/trpm4b.2/ednrab/adra1bb/trpm4a/hrc/nppa/agtr2	14
up	GO:0046939	nucleotide phosphorylation	11/1060	58/18857	0.000334637	0.00485224	0.0038636	pgam2/nme4/aldob/pklr/aldoab/eno3/hkdc1/pfkmb/gpib/gapdh/gck	11
up	GO:0033002	muscle cell proliferation	7/1060	25/18857	0.000341644	0.00492268	0.00391969	six1a/six1b/nppb/nkx2.7/myl7/nkx2.5/nppa	7
up	GO:0003009	skeletal muscle contraction	8/1060	33/18857	0.000382198	0.0054726	0.00435756	tnnc1a/tnni2a.4/tnnc2/tnnt2a/smyhc1/casq2/tnnc1b/smyhc2	8
up	GO:0007009	plasma membrane organization	10/1060	50/18857	0.00039596	0.00563443	0.00448642	tcap/anxa6/bin2a/ndrg1a/baiap2l1a/ano9b/zgc:158296/baiap2l1b/plscr3a/zgc:172270	10
up	GO:0050776	regulation of immune response	23/1060	190/18857	0.000434305	0.0061238	0.00487608	c3a.6/c3a.3/cfb/zgc:153911/fpr1/cfd/hbl4/serping1/c3a.1/c3b.2/mbl2/trpm4b.2/c8a/mavs/si:dkey-117a8.1/anxa1c/c3a.2/trpm4a/si:dkey-42l23.7/hrc/zgc:110283/anxa1b/si:ch1073-280e3.1	23
up	GO:0050778	positive regulation of immune response	20/1060	155/18857	0.000440632	0.0061238	0.00487608	c3a.6/c3a.3/cfb/zgc:153911/fpr1/cfd/hbl4/serping1/c3a.1/c3b.2/mbl2/c8a/mavs/si:dkey-117a8.1/anxa1c/c3a.2/si:dkey-42l23.7/zgc:110283/anxa1b/si:ch1073-280e3.1	20
up	GO:0033344	cholesterol efflux	7/1060	26/18857	0.000445004	0.0061238	0.00487608	zgc:162608/abcg5/cetp/apoa4b.2/abcg2a/apoa4b.1/apoa1b	7
up	GO:0043588	skin development	7/1060	26/18857	0.000445004	0.0061238	0.00487608	bves/tmem79b/tmem79a/anxa1c/zgc:110283/anxa1b/kdf1b	7
up	GO:0061337	cardiac conduction	6/1060	19/18857	0.000447889	0.0061238	0.00487608	rnf207b/popdc2/trpm4b.2/trpm4a/hrc/nkx2.5	6
up	GO:0002067	glandular epithelial cell differentiation	9/1060	42/18857	0.000449061	0.0061238	0.00487608	hnf1a/tm4sf4/bhmt/cdx4/hnf1ba/pdx1/hnf4a/gck/mnx1	9
up	GO:0035883	enteroendocrine cell differentiation	9/1060	42/18857	0.000449061	0.0061238	0.00487608	hnf1a/tm4sf4/bhmt/cdx4/hnf1ba/pdx1/hnf4a/gck/mnx1	9
up	GO:0007519	skeletal muscle tissue development	19/1060	144/18857	0.00045752	0.00620224	0.00493854	synpo2lb/six1a/gdf6a/six1b/rbfox1l/ldb3a/mir203a/unc45b/dmrt2a/acta1b/popdc2/actn2b/myf5/bves/desma/ttn.2/ttn.1/acta1a/tnni3k	19
up	GO:0046031	ADP metabolic process	10/1060	51/18857	0.000468059	0.00630778	0.00502258	pgam2/aldob/pklr/aldoab/eno3/hkdc1/pfkmb/gpib/gapdh/gck	10
up	GO:0016052	carbohydrate catabolic process	14/1060	90/18857	0.00047701	0.00637204	0.00507374	pgam2/aldob/pklr/neu3.2/aldoab/si:dkey-242g16.2/pygl/eno3/hkdc1/miox/pfkmb/gpib/gapdh/gck	14
up	GO:0002065	columnar/cuboidal epithelial cell differentiation	12/1060	70/18857	0.00048335	0.00637204	0.00507374	hnf1a/dlx4b/tm4sf4/bhmt/cdx4/dlx3b/agr2/hnf1ba/pdx1/hnf4a/gck/mnx1	12
up	GO:0032946	positive regulation of mononuclear cell proliferation	5/1060	13/18857	0.000489515	0.00637204	0.00507374	hhla2b.2/hhla2a.1/anxa1c/zgc:110283/anxa1b	5
up	GO:0042102	positive regulation of T cell proliferation	5/1060	13/18857	0.000489515	0.00637204	0.00507374	hhla2b.2/hhla2a.1/anxa1c/zgc:110283/anxa1b	5
up	GO:0050671	positive regulation of lymphocyte proliferation	5/1060	13/18857	0.000489515	0.00637204	0.00507374	hhla2b.2/hhla2a.1/anxa1c/zgc:110283/anxa1b	5
up	GO:0070665	positive regulation of leukocyte proliferation	5/1060	13/18857	0.000489515	0.00637204	0.00507374	hhla2b.2/hhla2a.1/anxa1c/zgc:110283/anxa1b	5
up	GO:0043086	negative regulation of catalytic activity	19/1060	146/18857	0.000544509	0.00699198	0.00556737	si:ch211-284e20.8/serpina1/serpine1/kng1/serpinb1/serpinc1/serping1/agt/serpinb1l3/serpind1/oaz2b/serpina1l/pi15a/serpinf2a/anxa1c/zgc:194981/zgc:110283/anxa1b/serpinf2b	19
up	GO:0009135	purine nucleoside diphosphate metabolic process	10/1060	52/18857	0.00055072	0.00699198	0.00556737	pgam2/aldob/pklr/aldoab/eno3/hkdc1/pfkmb/gpib/gapdh/gck	10
up	GO:0009179	purine ribonucleoside diphosphate metabolic process	10/1060	52/18857	0.00055072	0.00699198	0.00556737	pgam2/aldob/pklr/aldoab/eno3/hkdc1/pfkmb/gpib/gapdh/gck	10
up	GO:0009185	ribonucleoside diphosphate metabolic process	10/1060	52/18857	0.00055072	0.00699198	0.00556737	pgam2/aldob/pklr/aldoab/eno3/hkdc1/pfkmb/gpib/gapdh/gck	10
up	GO:0090130	tissue migration	12/1060	71/18857	0.0005524	0.00699198	0.00556737	zgc:86709/cald1b/loxl2b/cdh1/ltk/cxcr4a/anxa1c/acta2/acta1a/zgc:110283/anxa1b/anxa3a	12
up	GO:0045834	positive regulation of lipid metabolic process	7/1060	27/18857	0.000571859	0.00719851	0.00573182	zgc:162608/apoa4b.2/anxa1c/zgc:110283/anxa1b/apoa4b.1/apoa1b	7
up	GO:1903034	regulation of response to wounding	8/1060	35/18857	0.000586254	0.00733938	0.00584399	f7i/cpb2/serpinc1/serping1/plg/anxa1c/zgc:110283/anxa1b	8
up	GO:0030301	cholesterol transport	9/1060	44/18857	0.000645389	0.00803579	0.00639851	zgc:162608/apoba/anxa2b/abcg5/cetp/apoa4b.2/abcg2a/apoa4b.1/apoa1b	9
up	GO:0019362	pyridine nucleotide metabolic process	14/1060	93/18857	0.000669524	0.00824666	0.00656641	pgam2/aldob/pklr/kmo/aldoab/eno3/aspdh/hkdc1/gpd1b/pfkmb/gpib/gapdh/gck/naprt	14
up	GO:0046496	nicotinamide nucleotide metabolic process	14/1060	93/18857	0.000669524	0.00824666	0.00656641	pgam2/aldob/pklr/kmo/aldoab/eno3/aspdh/hkdc1/gpd1b/pfkmb/gpib/gapdh/gck/naprt	14
up	GO:0009132	nucleoside diphosphate metabolic process	11/1060	63/18857	0.000700223	0.00840444	0.00669204	pgam2/nme4/aldob/pklr/aldoab/eno3/hkdc1/pfkmb/gpib/gapdh/gck	11
up	GO:0050879	multicellular organismal movement	8/1060	36/18857	0.00071705	0.00840444	0.00669204	tnnc1a/tnni2a.4/tnnc2/tnnt2a/smyhc1/casq2/tnnc1b/smyhc2	8
up	GO:0050881	musculoskeletal movement	8/1060	36/18857	0.00071705	0.00840444	0.00669204	tnnc1a/tnni2a.4/tnnc2/tnnt2a/smyhc1/casq2/tnnc1b/smyhc2	8
up	GO:0019367	fatty acid elongation, saturated fatty acid	5/1060	14/18857	0.000726355	0.00840444	0.00669204	elovl8b/elovl6l/elovl1b/elovl7a/elovl1a	5
up	GO:0019368	fatty acid elongation, unsaturated fatty acid	5/1060	14/18857	0.000726355	0.00840444	0.00669204	elovl8b/elovl6l/elovl1b/elovl7a/elovl1a	5
up	GO:0022409	positive regulation of cell-cell adhesion	5/1060	14/18857	0.000726355	0.00840444	0.00669204	hhla2b.2/hhla2a.1/anxa1c/zgc:110283/anxa1b	5
up	GO:0034625	fatty acid elongation, monounsaturated fatty acid	5/1060	14/18857	0.000726355	0.00840444	0.00669204	elovl8b/elovl6l/elovl1b/elovl7a/elovl1a	5
up	GO:0034626	fatty acid elongation, polyunsaturated fatty acid	5/1060	14/18857	0.000726355	0.00840444	0.00669204	elovl8b/elovl6l/elovl1b/elovl7a/elovl1a	5
up	GO:0046717	acid secretion	5/1060	14/18857	0.000726355	0.00840444	0.00669204	oc90/pla2g12b/anxa1c/zgc:110283/anxa1b	5
up	GO:0050818	regulation of coagulation	5/1060	14/18857	0.000726355	0.00840444	0.00669204	f7i/cpb2/serpinc1/serping1/plg	5
up	GO:0050870	positive regulation of T cell activation	5/1060	14/18857	0.000726355	0.00840444	0.00669204	hhla2b.2/hhla2a.1/anxa1c/zgc:110283/anxa1b	5
up	GO:1903039	positive regulation of leukocyte cell-cell adhesion	5/1060	14/18857	0.000726355	0.00840444	0.00669204	hhla2b.2/hhla2a.1/anxa1c/zgc:110283/anxa1b	5
up	GO:0015918	sterol transport	9/1060	45/18857	0.000767052	0.00883074	0.00703148	zgc:162608/apoba/anxa2b/abcg5/cetp/apoa4b.2/abcg2a/apoa4b.1/apoa1b	9
up	GO:0033273	response to vitamin	6/1060	21/18857	0.000813153	0.00931467	0.00741681	g6pca.2/dgat2/cyp2r1/cyp26a1/cpt1b/cxcl8a	6
up	GO:0030073	insulin secretion	8/1060	37/18857	0.000870342	0.00991311	0.00789332	hnf1a/hnf1ba/anxa1c/hnf1bb/hnf4a/zgc:110283/anxa1b/gck	8
up	GO:0035265	organ growth	10/1060	55/18857	0.00087405	0.00991311	0.00789332	col7a1/nppb/matn4/anxa6/nkx2.7/vwa1/vwa2/myl7/nkx2.5/nppa	10
up	GO:0034599	cellular response to oxidative stress	9/1060	46/18857	0.000906754	0.0102334	0.00814833	zgc:136472/msrb2/bco2l/msrb3/nfe2l2b/anxa1c/sod2/zgc:110283/anxa1b	9
up	GO:0044282	small molecule catabolic process	25/1060	226/18857	0.000961991	0.0108035	0.00860232	si:ch211-256m1.8/oxct1b/dpydb/urad/zgc:174917/gnpda1/hao1/cyp26a1/pck2/uox/cdab/kmo/sardh/hoga1/hpda/gls2a/cyp46a1.3/miox/ada2b/pfkmb/pck1/sdsl/fah/uraha/hal	25
up	GO:0072524	pyridine-containing compound metabolic process	14/1060	97/18857	0.00102525	0.011448	0.0091155	pgam2/aldob/pklr/kmo/aldoab/eno3/aspdh/hkdc1/gpd1b/pfkmb/gpib/gapdh/gck/naprt	14
up	GO:0034367	protein-containing complex remodeling	5/1060	15/18857	0.00103937	0.011448	0.0091155	zgc:162608/cetp/apoa4b.2/apoa4b.1/apoa1b	5
up	GO:0097178	ruffle assembly	5/1060	15/18857	0.00103937	0.011448	0.0091155	eps8l3a/eps8l1a/eps8l3b/sh3yl1/eps8l1b	5
up	GO:0097237	cellular response to toxic substance	5/1060	15/18857	0.00103937	0.011448	0.0091155	anxa1c/sod2/zgc:110283/anxa1b/cps1	5
up	GO:0009108	coenzyme biosynthetic process	20/1060	166/18857	0.00105921	0.0114703	0.0091332	pgam2/aldob/pcbd1/pklr/si:ch73-141c7.1/kmo/aldoab/rgn/eno3/elovl6l/aspdh/hkdc1/pfkmb/elovl1b/gpib/elovl7a/gapdh/gck/elovl1a/naprt	20
up	GO:0031960	response to corticosteroid	6/1060	22/18857	0.00106537	0.0114703	0.0091332	pck2/pck1/anxa1c/zgc:110283/anxa1b/anxa3a	6
up	GO:0042761	very long-chain fatty acid biosynthetic process	6/1060	22/18857	0.00106537	0.0114703	0.0091332	elovl8b/tecrl2a/elovl6l/elovl1b/elovl7a/elovl1a	6
up	GO:0051384	response to glucocorticoid	6/1060	22/18857	0.00106537	0.0114703	0.0091332	pck2/pck1/anxa1c/zgc:110283/anxa1b/anxa3a	6
up	GO:0002697	regulation of immune effector process	9/1060	47/18857	0.00106642	0.0114703	0.0091332	serping1/mmp9/trpm4b.2/anxa1c/trpm4a/hrc/cxcl8a/zgc:110283/anxa1b	9
up	GO:0006094	gluconeogenesis	7/1060	30/18857	0.00113108	0.0120468	0.00959228	g6pca.2/pck2/gnmt/g6pca.1/fbp1b/pck1/gpib	7
up	GO:0019319	hexose biosynthetic process	7/1060	30/18857	0.00113108	0.0120468	0.00959228	g6pca.2/pck2/gnmt/g6pca.1/fbp1b/pck1/gpib	7
up	GO:0055123	digestive system development	19/1060	155/18857	0.0011358	0.0120468	0.00959228	cldn15a/hspb7/bmp4/six1b/bhmt/cdx4/ptgs1/ptgs2a/leg1.2/myf5/leg1.1/ap1m2/lnx2b/agr2/hnf1ba/tbx1/pdx1/met/gata6	19
up	GO:1902652	secondary alcohol metabolic process	10/1060	57/18857	0.00116578	0.0123078	0.00980009	lipea/zgc:162608/cyp2r1/cetp/ch25hl1.1/ch25h/apoa4b.2/cyp46a1.3/apoa4b.1/apoa1b	10
up	GO:0003309	type B pancreatic cell differentiation	8/1060	39/18857	0.0012554	0.0131932	0.0105051	hnf1a/tm4sf4/bhmt/hnf1ba/pdx1/hnf4a/gck/mnx1	8
up	GO:0030162	regulation of proteolysis	20/1060	169/18857	0.00132198	0.0138295	0.0110117	si:ch211-284e20.8/serpina1/serpine1/kng1/caspb/pycard/serpinb1/serpinc1/serping1/zgc:171731/agt/serpinb1l3/caspa/hpn/serpind1/serpina1l/pi15a/serpinf2a/zgc:194981/serpinf2b	20
up	GO:0009166	nucleotide catabolic process	11/1060	68/18857	0.00134968	0.0140551	0.0111914	pgam2/aldob/pklr/aldoab/eno3/aspdh/hkdc1/pfkmb/gpib/gapdh/gck	11
up	GO:0007568	aging	6/1060	23/18857	0.00137349	0.0141742	0.0112862	kl/apoda.2/apoda.1/lmna/apodb/sod2	6
up	GO:0015909	long-chain fatty acid transport	6/1060	23/18857	0.00137349	0.0141742	0.0112862	oc90/pla2g12b/anxa1c/mttp/zgc:110283/anxa1b	6
up	GO:0044262	cellular carbohydrate metabolic process	17/1060	134/18857	0.00138683	0.0142477	0.0113447	b3gnt5b/dgat2/phkg1b/itpk1a/pck2/gnmt/b3gnt2l/gys2/si:dkey-242g16.2/pygl/ppp1r3cb/fbp1b/miox/pck1/b3gnt3.1/mlsl/gcgra	17
up	GO:0031529	ruffle organization	5/1060	16/18857	0.0014423	0.0146735	0.0116838	eps8l3a/eps8l1a/eps8l3b/sh3yl1/eps8l1b	5
up	GO:0008217	regulation of blood pressure	9/1060	49/18857	0.0014539	0.0146735	0.0116838	avpr1aa/ednrba/ptgs1/ptgs2a/ptgs2b/agt/ednrab/adra1bb/enpep	9
up	GO:0042310	vasoconstriction	9/1060	49/18857	0.0014539	0.0146735	0.0116838	avpr1aa/ednrba/si:dkey-63b1.1/agtr1a/trpm4b.2/ednrab/adra1bb/trpm4a/hrc	9
up	GO:0097756	negative regulation of blood vessel diameter	9/1060	49/18857	0.0014539	0.0146735	0.0116838	avpr1aa/ednrba/si:dkey-63b1.1/agtr1a/trpm4b.2/ednrab/adra1bb/trpm4a/hrc	9
up	GO:0002253	activation of immune response	17/1060	135/18857	0.00150555	0.0151281	0.0120458	c3a.6/c3a.3/cfb/zgc:153911/fpr1/cfd/hbl4/serping1/c3a.1/c3b.2/mbl2/c8a/mavs/si:dkey-117a8.1/c3a.2/si:dkey-42l23.7/si:ch1073-280e3.1	17
up	GO:0016042	lipid catabolic process	20/1060	171/18857	0.00152649	0.0152644	0.0121543	lipea/zgc:162608/zgc:174917/oc90/hao1/bco2l/cyp26a1/pck2/plcd1b/lipia/neu3.2/apoa4b.2/cyp46a1.3/pla2g12b/clic3/pck1/pla2g4f.1/apoa4b.1/apoa1b/pla1a	20
up	GO:0045216	cell-cell junction organization	10/1060	59/18857	0.00153244	0.0152644	0.0121543	muc13b/oclna/pkp3a/bves/si:ch73-61d6.3/cdh1/dsg2.1/pkp1b/marveld2b/plekha7a	10
up	GO:0031589	cell-substrate adhesion	11/1060	70/18857	0.00172001	0.0170586	0.0135829	itgb1b.1/itgb6/bves/itgb3a/agr2/epdl1/ecm2/epdl2/si:ch211-39f2.3/itgb1b.2/emilin2b	11
up	GO:0007200	phospholipase C-activating G protein-coupled receptor signaling pathway	10/1060	60/18857	0.00174803	0.0172618	0.0137447	f2rl1.2/fpr1/f2rl1.1/gna15.1/p2ry2.1/gna14/adra1bb/si:dkey-117a8.1/si:dkey-42l23.7/zgc:172079	10
up	GO:0030072	peptide hormone secretion	8/1060	41/18857	0.00176507	0.0173552	0.0138191	hnf1a/hnf1ba/anxa1c/hnf1bb/hnf4a/zgc:110283/anxa1b/gck	8
up	GO:0006733	oxidoreduction coenzyme metabolic process	15/1060	114/18857	0.00179795	0.017603	0.0140164	pgam2/aldob/pklr/si:ch73-141c7.1/kmo/aldoab/eno3/aspdh/hkdc1/gpd1b/pfkmb/gpib/gapdh/gck/naprt	15
up	GO:0035296	regulation of tube diameter	11/1060	71/18857	0.00193407	0.0186093	0.0148176	avpr1aa/ednrba/si:dkey-63b1.1/agtr1a/p2ry2.1/trpm4b.2/ednrab/adra1bb/trpm4a/hrc/agtr2	11
up	GO:0097746	regulation of blood vessel diameter	11/1060	71/18857	0.00193407	0.0186093	0.0148176	avpr1aa/ednrba/si:dkey-63b1.1/agtr1a/p2ry2.1/trpm4b.2/ednrab/adra1bb/trpm4a/hrc/agtr2	11
up	GO:1901292	nucleoside phosphate catabolic process	11/1060	71/18857	0.00193407	0.0186093	0.0148176	pgam2/aldob/pklr/aldoab/eno3/aspdh/hkdc1/pfkmb/gpib/gapdh/gck	11
up	GO:0006942	regulation of striated muscle contraction	5/1060	17/18857	0.00194946	0.0186093	0.0148176	rnf207b/fbxl22/desma/adra1bb/casq2	5
up	GO:0032371	regulation of sterol transport	5/1060	17/18857	0.00194946	0.0186093	0.0148176	zgc:162608/cetp/apoa4b.2/apoa4b.1/apoa1b	5
up	GO:0032374	regulation of cholesterol transport	5/1060	17/18857	0.00194946	0.0186093	0.0148176	zgc:162608/cetp/apoa4b.2/apoa4b.1/apoa1b	5
up	GO:0031018	endocrine pancreas development	12/1060	82/18857	0.00202945	0.0192924	0.0153616	hnf1a/tm4sf4/bhmt/cdx4/hnf1ba/pdx1/anxa1c/hnf4a/zgc:110283/anxa1b/gck/mnx1	12
up	GO:0006006	glucose metabolic process	11/1060	72/18857	0.00216931	0.0205367	0.0163524	g6pca.2/pck2/gnmt/si:dkey-242g16.2/g6pca.1/fbp1b/pfkmb/pck1/gpib/gcgra/gapdh	11
up	GO:1905952	regulation of lipid localization	6/1060	25/18857	0.0021884	0.0206322	0.0164284	zgc:162608/pparg/cetp/apoa4b.2/apoa4b.1/apoa1b	6
up	GO:0010872	regulation of cholesterol esterification	4/1060	11/18857	0.00238224	0.0217438	0.0173135	zgc:162608/apoa4b.2/apoa4b.1/apoa1b	4
up	GO:0010873	positive regulation of cholesterol esterification	4/1060	11/18857	0.00238224	0.0217438	0.0173135	zgc:162608/apoa4b.2/apoa4b.1/apoa1b	4
up	GO:0034377	plasma lipoprotein particle assembly	4/1060	11/18857	0.00238224	0.0217438	0.0173135	zgc:162608/apoa4b.2/apoa4b.1/apoa1b	4
up	GO:0034380	high-density lipoprotein particle assembly	4/1060	11/18857	0.00238224	0.0217438	0.0173135	zgc:162608/apoa4b.2/apoa4b.1/apoa1b	4
up	GO:0035338	long-chain fatty-acyl-CoA biosynthetic process	4/1060	11/18857	0.00238224	0.0217438	0.0173135	elovl6l/elovl1b/elovl7a/elovl1a	4
up	GO:0046949	fatty-acyl-CoA biosynthetic process	4/1060	11/18857	0.00238224	0.0217438	0.0173135	elovl6l/elovl1b/elovl7a/elovl1a	4
up	GO:0055117	regulation of cardiac muscle contraction	4/1060	11/18857	0.00238224	0.0217438	0.0173135	rnf207b/fbxl22/desma/adra1bb	4
up	GO:0065005	protein-lipid complex assembly	4/1060	11/18857	0.00238224	0.0217438	0.0173135	zgc:162608/apoa4b.2/apoa4b.1/apoa1b	4
up	GO:0001776	leukocyte homeostasis	5/1060	18/18857	0.00257554	0.0233224	0.0185704	anxa1c/sod2/zgc:110283/anxa1b/rac2	5
up	GO:0030497	fatty acid elongation	5/1060	18/18857	0.00257554	0.0233224	0.0185704	elovl8b/elovl6l/elovl1b/elovl7a/elovl1a	5
up	GO:0016125	sterol metabolic process	11/1060	74/18857	0.00270942	0.0242651	0.0193211	lipea/zgc:162608/cyp26a1/cyb5r2/cetp/ch25hl1.1/ch25h/apoa4b.2/cyp46a1.3/apoa4b.1/apoa1b	11
up	GO:0000038	very long-chain fatty acid metabolic process	6/1060	26/18857	0.00271142	0.0242651	0.0193211	elovl8b/tecrl2a/elovl6l/elovl1b/elovl7a/elovl1a	6
up	GO:0003323	type B pancreatic cell development	6/1060	26/18857	0.00271142	0.0242651	0.0193211	hnf1a/tm4sf4/bhmt/hnf1ba/hnf4a/gck	6
up	GO:0048562	embryonic organ morphogenesis	40/1060	449/18857	0.00275468	0.0245563	0.019553	fgf20b/nkx3.2/macc1/grhl3/dlx4b/rnf207b/bmp4/mical2b/lum/cald1b/atp2a2a/lrrc10/stm/dlx3b/popdc2/ttc36/phactr4a/caspa/prrx1a/dub/vgll4l/nkx2.7/edaradd/atp1a1a.2/cxcr4a/eya4/bmp2b/ednrab/hnf1ba/tbx1/alx1/hoxa2b/col27a1b/nkx2.5/irf6/ahsa1a/fras1/otog/apobec2a/cldn7b	40
up	GO:0006754	ATP biosynthetic process	11/1060	75/18857	0.00301746	0.0266912	0.0212529	pgam2/cox5b2/aldob/pklr/aldoab/eno3/hkdc1/pfkmb/gpib/gapdh/gck	11
up	GO:0008652	cellular amino acid biosynthetic process	11/1060	75/18857	0.00301746	0.0266912	0.0212529	dpydb/cthl/bhmt/upb1/gatm/gamt/agxta/agxtb/cbsa/gls2a/ggt1b	11
up	GO:0014902	myotube differentiation	12/1060	86/18857	0.00305096	0.0268837	0.0214061	pgam2/six1a/gdf6a/six1b/rbfox1l/mir203a/dmrt2a/acta1b/actn2b/myf5/dock5/acta1a	12
up	GO:0030042	actin filament depolymerization	8/1060	45/18857	0.00326522	0.0286614	0.0228217	mical2b/lmod2a/twf2b/gsnb/lmod2b/vil1/cfl1l/tmod1	8
up	GO:0015908	fatty acid transport	6/1060	27/18857	0.00332272	0.0287272	0.022874	oc90/pla2g12b/anxa1c/mttp/zgc:110283/anxa1b	6
up	GO:0003413	chondrocyte differentiation involved in endochondral bone morphogenesis	5/1060	19/18857	0.00333541	0.0287272	0.022874	col7a1/matn4/anxa6/vwa1/vwa2	5
up	GO:0003418	growth plate cartilage chondrocyte differentiation	5/1060	19/18857	0.00333541	0.0287272	0.022874	col7a1/matn4/anxa6/vwa1/vwa2	5
up	GO:0032368	regulation of lipid transport	5/1060	19/18857	0.00333541	0.0287272	0.022874	zgc:162608/cetp/apoa4b.2/apoa4b.1/apoa1b	5
up	GO:0060038	cardiac muscle cell proliferation	5/1060	19/18857	0.00333541	0.0287272	0.022874	nppb/nkx2.7/myl7/nkx2.5/nppa	5
up	GO:0005996	monosaccharide metabolic process	14/1060	110/18857	0.00343279	0.0294551	0.0234536	pfkfb1/g6pca.2/pck2/gnmt/si:dkey-242g16.2/g6pca.1/fbp1b/rgn/pfkmb/pck1/gpib/gcgra/gapdh/otog	14
up	GO:0071391	cellular response to estrogen stimulus	7/1060	36/18857	0.00345695	0.0295518	0.0235306	agxtb/serpinc1/fbp1b/aqp12/nupr1b/c9/c3a.2	7
up	GO:0048706	embryonic skeletal system development	23/1060	222/18857	0.00349824	0.0297936	0.0237232	fgf20b/nkx3.2/macc1/grhl3/dlx4b/gdf6a/pax1b/ucmab/dlx3b/caspa/vgll4l/edaradd/cxcr4a/bmp2b/ednrab/tbx1/cmn/alx1/hoxa2b/nkx2.5/irf6/ahsa1a/fras1	23
up	GO:0009145	purine nucleoside triphosphate biosynthetic process	12/1060	88/18857	0.00369911	0.0312718	0.0249002	pgam2/nme4/cox5b2/aldob/pklr/aldoab/eno3/hkdc1/pfkmb/gpib/gapdh/gck	12
up	GO:0009206	purine ribonucleoside triphosphate biosynthetic process	12/1060	88/18857	0.00369911	0.0312718	0.0249002	pgam2/nme4/cox5b2/aldob/pklr/aldoab/eno3/hkdc1/pfkmb/gpib/gapdh/gck	12
up	GO:0006638	neutral lipid metabolic process	9/1060	56/18857	0.00377405	0.031556	0.0251265	zgc:162608/dgat2/apoba/pck2/cetp/apoa4b.2/pck1/apoa4b.1/apoa1b	9
up	GO:0006639	acylglycerol metabolic process	9/1060	56/18857	0.00377405	0.031556	0.0251265	zgc:162608/dgat2/apoba/pck2/cetp/apoa4b.2/pck1/apoa4b.1/apoa1b	9
up	GO:0008203	cholesterol metabolic process	9/1060	56/18857	0.00377405	0.031556	0.0251265	lipea/zgc:162608/cetp/ch25hl1.1/ch25h/apoa4b.2/cyp46a1.3/apoa4b.1/apoa1b	9
up	GO:0008154	actin polymerization or depolymerization	17/1060	148/18857	0.00400572	0.0331402	0.0263879	mical2b/lmod2a/msrb2/pfn1/kank1b/twf2b/gsnb/lmod2b/baiap2l1a/tmsb1/zgc:101810/zgc:86896/vil1/cfl1l/baiap2l1b/cap2/tmod1	17
up	GO:0002068	glandular epithelial cell development	6/1060	28/18857	0.00403096	0.0331402	0.0263879	hnf1a/tm4sf4/bhmt/hnf1ba/hnf4a/gck	6
up	GO:0071383	cellular response to steroid hormone stimulus	6/1060	28/18857	0.00403096	0.0331402	0.0263879	pck2/hamp/pck1/anxa1c/zgc:110283/anxa1b	6
up	GO:0014904	myotube cell development	10/1060	67/18857	0.00403584	0.0331402	0.0263879	six1a/gdf6a/six1b/rbfox1l/mir203a/dmrt2a/acta1b/actn2b/myf5/acta1a	10
up	GO:0048741	skeletal muscle fiber development	10/1060	67/18857	0.00403584	0.0331402	0.0263879	six1a/gdf6a/six1b/rbfox1l/mir203a/dmrt2a/acta1b/actn2b/myf5/acta1a	10
up	GO:0002460	adaptive immune response based on somatic recombination of immune receptors built from immunoglobulin superfamily domains	7/1060	37/18857	0.00406049	0.0332235	0.0264543	trpm4b.2/anxa1c/trpm4a/hrc/zgc:110283/anxa1b/si:ch1073-280e3.1	7
up	GO:0055017	cardiac muscle tissue growth	5/1060	20/18857	0.00424402	0.0346016	0.0275515	nppb/nkx2.7/myl7/nkx2.5/nppa	5
up	GO:0034637	cellular carbohydrate biosynthetic process	9/1060	57/18857	0.0042631	0.0346339	0.0275773	b3gnt5b/phkg1b/pck2/b3gnt2l/gys2/ppp1r3cb/fbp1b/pck1/b3gnt3.1	9
up	GO:0002062	chondrocyte differentiation	8/1060	47/18857	0.00431463	0.0349287	0.027812	col7a1/loxl2b/runx2b/matn4/anxa6/vwa1/vwa2/mustn1b	8
up	GO:0050900	leukocyte migration	15/1060	125/18857	0.00441553	0.0356197	0.0283622	cxcl18b/spint1a/cxcr3.1/ccl39.3/ptk2bb/mmp9/hsp90aa1.1/ch25h/anxa1c/cxcl8b.1/cxcl8a/zgc:110283/anxa1b/cxcl20/rac2	15
up	GO:0090066	regulation of anatomical structure size	30/1060	321/18857	0.00448796	0.0360769	0.0287262	avpr1aa/ednrba/si:dkey-63b1.1/si:ch211-129c21.1/lmod2a/pfn1/zgc:195023/agtr1a/nppb/kank1b/hspb1/twf2b/gsnb/lmod2b/baiap2l1a/tmsb1/zgc:101810/zgc:86896/p2ry2.1/trpm4b.2/vil1/ednrab/adra1bb/baiap2l1b/trpm4a/hrc/nppa/sema3c/agtr2/tmod1	30
up	GO:0001501	skeletal system development	35/1060	391/18857	0.00453915	0.0363608	0.0289523	fgf20b/nkx3.2/macc1/grhl3/dlx4b/gdf6a/pax1b/col7a1/loxl2b/runx2b/loxa/ucmab/matn4/anxa6/foxl1/dlx3b/caspa/vgll4l/edaradd/vwa1/vwa2/cxcr4a/bmp2b/ednrab/tbx1/cmn/alx1/cnmd/hoxa2b/col27a1b/nkx2.5/irf6/ahsa1a/fras1/mustn1b	35
up	GO:0019433	triglyceride catabolic process	4/1060	13/18857	0.00471585	0.0370001	0.0294613	zgc:162608/apoa4b.2/apoa4b.1/apoa1b	4
up	GO:0034433	steroid esterification	4/1060	13/18857	0.00471585	0.0370001	0.0294613	zgc:162608/apoa4b.2/apoa4b.1/apoa1b	4
up	GO:0034434	sterol esterification	4/1060	13/18857	0.00471585	0.0370001	0.0294613	zgc:162608/apoa4b.2/apoa4b.1/apoa1b	4
up	GO:0034435	cholesterol esterification	4/1060	13/18857	0.00471585	0.0370001	0.0294613	zgc:162608/apoa4b.2/apoa4b.1/apoa1b	4
up	GO:0034614	cellular response to reactive oxygen species	4/1060	13/18857	0.00471585	0.0370001	0.0294613	anxa1c/sod2/zgc:110283/anxa1b	4
up	GO:0071236	cellular response to antibiotic	4/1060	13/18857	0.00471585	0.0370001	0.0294613	crip1/anxa1c/zgc:110283/anxa1b	4
up	GO:0007229	integrin-mediated signaling pathway	9/1060	58/18857	0.00480019	0.0374056	0.0297842	itgb1b.1/itga3b/itgb6/itga3a/phactr4a/itga2.2/itgb3a/itga11a/itgb1b.2	9
up	GO:0048545	response to steroid hormone	9/1060	58/18857	0.00480019	0.0374056	0.0297842	pck2/ptgs2a/paqr8/hamp/pck1/anxa1c/zgc:110283/anxa1b/anxa3a	9
up	GO:0030148	sphingolipid biosynthetic process	8/1060	48/18857	0.00492794	0.0381416	0.0303703	degs2/elovl8b/sgms2b/elovl6l/cers3b/elovl1b/elovl7a/elovl1a	8
up	GO:0030837	negative regulation of actin filament polymerization	8/1060	48/18857	0.00492794	0.0381416	0.0303703	lmod2a/kank1b/twf2b/gsnb/lmod2b/tmsb1/vil1/tmod1	8
up	GO:0034404	nucleobase-containing small molecule biosynthetic process	14/1060	115/18857	0.00513767	0.039631	0.0315562	pgam2/nme4/unm_sa821/aldob/pklr/aldoab/eno3/aspdh/hkdc1/ada2b/pfkmb/gpib/gapdh/gck	14
up	GO:0009070	serine family amino acid biosynthetic process	5/1060	21/18857	0.00531616	0.0408702	0.0325429	cthl/agxta/agxtb/cbsa/ggt1b	5
up	GO:0071219	cellular response to molecule of bacterial origin	7/1060	39/18857	0.00550292	0.0420239	0.0334616	nr1h4/hhla2b.2/cxcl18b/il17d/nr1h5/hhla2a.1/cxcl20	7
up	GO:0071222	cellular response to lipopolysaccharide	7/1060	39/18857	0.00550292	0.0420239	0.0334616	nr1h4/hhla2b.2/cxcl18b/il17d/nr1h5/hhla2a.1/cxcl20	7
up	GO:0032272	negative regulation of protein polymerization	8/1060	49/18857	0.0056058	0.0423858	0.0337497	lmod2a/kank1b/twf2b/gsnb/lmod2b/tmsb1/vil1/tmod1	8
up	GO:0046879	hormone secretion	8/1060	49/18857	0.0056058	0.0423858	0.0337497	hnf1a/hnf1ba/anxa1c/hnf1bb/hnf4a/zgc:110283/anxa1b/gck	8
up	GO:0050727	regulation of inflammatory response	8/1060	49/18857	0.0056058	0.0423858	0.0337497	tnfaip6/serping1/mmp9/ggt1b/anxa1c/cxcl8a/zgc:110283/anxa1b	8
up	GO:0048705	skeletal system morphogenesis	24/1060	246/18857	0.00616489	0.0464597	0.0369936	fgf20b/nkx3.2/macc1/grhl3/dlx4b/col7a1/matn4/anxa6/dlx3b/caspa/vgll4l/edaradd/vwa1/vwa2/cxcr4a/bmp2b/ednrab/tbx1/alx1/hoxa2b/nkx2.5/irf6/ahsa1a/fras1	24
up	GO:0010595	positive regulation of endothelial cell migration	4/1060	14/18857	0.00631165	0.0466451	0.0371412	anxa1c/zgc:110283/anxa1b/anxa3a	4
up	GO:0033700	phospholipid efflux	4/1060	14/18857	0.00631165	0.0466451	0.0371412	zgc:162608/apoa4b.2/apoa4b.1/apoa1b	4
up	GO:0035336	long-chain fatty-acyl-CoA metabolic process	4/1060	14/18857	0.00631165	0.0466451	0.0371412	elovl6l/elovl1b/elovl7a/elovl1a	4
up	GO:0035337	fatty-acyl-CoA metabolic process	4/1060	14/18857	0.00631165	0.0466451	0.0371412	elovl6l/elovl1b/elovl7a/elovl1a	4
up	GO:0045940	positive regulation of steroid metabolic process	4/1060	14/18857	0.00631165	0.0466451	0.0371412	zgc:162608/apoa4b.2/apoa4b.1/apoa1b	4
up	GO:0072132	mesenchyme morphogenesis	4/1060	14/18857	0.00631165	0.0466451	0.0371412	zgc:86709/actc1a/acta2/acta1a	4
up	GO:0009914	hormone transport	8/1060	50/18857	0.0063524	0.0466533	0.0371478	hnf1a/hnf1ba/anxa1c/hnf1bb/hnf4a/zgc:110283/anxa1b/gck	8
up	GO:0043627	response to estrogen	7/1060	40/18857	0.00635349	0.0466533	0.0371478	agxtb/serpinc1/fbp1b/aqp12/nupr1b/c9/c3a.2	7
up	GO:0051258	protein polymerization	18/1060	168/18857	0.00648962	0.0475007	0.0378225	fgb/lmod2a/msrb2/pfn1/fga/kank1b/twf2b/gsnb/lmod2b/baiap2l1a/tmsb1/zgc:101810/zgc:86896/vil1/mxc/baiap2l1b/fgg/tmod1	18
up	GO:0051251	positive regulation of lymphocyte activation	5/1060	22/18857	0.0065664	0.0477575	0.0380269	hhla2b.2/hhla2a.1/anxa1c/zgc:110283/anxa1b	5
up	GO:1903708	positive regulation of hemopoiesis	5/1060	22/18857	0.0065664	0.0477575	0.0380269	lpar3/stat5a/anxa1c/zgc:110283/anxa1b	5
up	GO:0006732	coenzyme metabolic process	25/1060	261/18857	0.00661914	0.0478712	0.0381175	pgam2/aldob/pcbd1/pklr/si:ch73-141c7.1/gamt/gnmt/kmo/aldoab/rgn/eno3/elovl6l/aspdh/hkdc1/acot16/gpd1b/pfkmb/elovl1b/gpib/elovl7a/gapdh/gck/elovl1a/acot9.2/naprt	25
up	GO:0034330	cell junction organization	11/1060	83/18857	0.00662382	0.0478712	0.0381175	muc13b/oclna/pkp3a/bves/si:ch73-61d6.3/cdh1/dsg2.1/pkp1b/marveld2b/plekha7a/cldn7b	11
down	GO:0099536	synaptic signaling	114/1320	409/18857	3.59596e-39	5.51668e-36	4.77467e-36	adcyap1b/gabrb3/npas4b/slc6a5/nlgn2b/cacng8b/grin2ab/doc2a/sv2a/cplx3b/nlgn4xb/nlgn1/nlgn2a/snap25b/cacng2a/rims4/grin2ca/gabra2a/atcaya/sypa/calb2b/stx1b/kcnq3/grik5/syt11a/syt3/grm2a/htr1aa/syt5b/gabrr1/glrbb/clstn1/grin2da/chrna2a/cacng8a/syt9a/cacna1bb/syt4/nrxn2a/chata/slc17a6a/sdcbp/sypb/syt1a/rimbp2/drd4-rs/snap25a/gabrp/htr2cl1/slc17a7a/shisa9b/apba1a/glra1/cacng3b/cadpsa/apba1b/gabrg2/sl…	114
down	GO:0007268	chemical synaptic transmission	113/1320	405/18857	7.07266e-39	5.51668e-36	4.77467e-36	adcyap1b/gabrb3/npas4b/slc6a5/nlgn2b/cacng8b/grin2ab/doc2a/sv2a/cplx3b/nlgn4xb/nlgn1/nlgn2a/snap25b/cacng2a/rims4/grin2ca/gabra2a/atcaya/sypa/calb2b/stx1b/kcnq3/grik5/syt11a/syt3/grm2a/htr1aa/syt5b/gabrr1/glrbb/clstn1/grin2da/chrna2a/cacng8a/syt9a/cacna1bb/syt4/nrxn2a/chata/slc17a6a/sdcbp/sypb/syt1a/rimbp2/drd4-rs/snap25a/gabrp/htr2cl1/slc17a7a/shisa9b/apba1a/glra1/cacng3b/cadpsa/apba1b/gabrg2/sl…	113
down	GO:0098916	anterograde trans-synaptic signaling	113/1320	405/18857	7.07266e-39	5.51668e-36	4.77467e-36	adcyap1b/gabrb3/npas4b/slc6a5/nlgn2b/cacng8b/grin2ab/doc2a/sv2a/cplx3b/nlgn4xb/nlgn1/nlgn2a/snap25b/cacng2a/rims4/grin2ca/gabra2a/atcaya/sypa/calb2b/stx1b/kcnq3/grik5/syt11a/syt3/grm2a/htr1aa/syt5b/gabrr1/glrbb/clstn1/grin2da/chrna2a/cacng8a/syt9a/cacna1bb/syt4/nrxn2a/chata/slc17a6a/sdcbp/sypb/syt1a/rimbp2/drd4-rs/snap25a/gabrp/htr2cl1/slc17a7a/shisa9b/apba1a/glra1/cacng3b/cadpsa/apba1b/gabrg2/sl…	113
down	GO:0099537	trans-synaptic signaling	113/1320	408/18857	1.53521e-38	8.98097e-36	7.773e-36	adcyap1b/gabrb3/npas4b/slc6a5/nlgn2b/cacng8b/grin2ab/doc2a/sv2a/cplx3b/nlgn4xb/nlgn1/nlgn2a/snap25b/cacng2a/rims4/grin2ca/gabra2a/atcaya/sypa/calb2b/stx1b/kcnq3/grik5/syt11a/syt3/grm2a/htr1aa/syt5b/gabrr1/glrbb/clstn1/grin2da/chrna2a/cacng8a/syt9a/cacna1bb/syt4/nrxn2a/chata/slc17a6a/sdcbp/sypb/syt1a/rimbp2/drd4-rs/snap25a/gabrp/htr2cl1/slc17a7a/shisa9b/apba1a/glra1/cacng3b/cadpsa/apba1b/gabrg2/sl…	113
down	GO:0007156	homophilic cell adhesion via plasma membrane adhesion molecules	52/1320	147/18857	1.05448e-23	4.93496e-21	4.27119e-21	pcdh1g22/pcdh1g9/dscamb/pcdh2aa1/pcdh1a6/cntn3a.1/pcdh2ab2/pcdh1g33/clstn1/sdk1b/pcdh2ab12/pcdh1gb9/cdh4/nectin1a/pcdh17/pcdh1g31/si:ch211-186j3.6/pcdh2ab9/si:ch211-199f5.1/celsr2/cdh18a/pcdh8/pcdh2ab1/celsr3/pcdh2ab10/pcdh2ab6/pcdh1gb2/igsf21b/nptnb/pcdh2ab5/cntn3a.2/dscama/celsr1b/clstn3/si:ch73-233f7.3/cdh12a/pcdh7a/pcdh1a/si:ch211-276c2.2/pcdh1g32/pcdh1gc5/pcdh1g30/pcdh1g11/pcdh2ab8/pcdh11/pc…	52
down	GO:0098742	cell-cell adhesion via plasma-membrane adhesion molecules	54/1320	162/18857	3.82827e-23	1.49303e-20	1.29221e-20	pcdh1g22/pcdh1g9/dscamb/pcdh2aa1/pcdh1a6/cntn3a.1/pcdh2ab2/pcdh1g33/clstn1/sdk1b/pcdh2ab12/pcdh1gb9/cdh4/nectin1a/pcdh17/pcdh1g31/si:ch211-186j3.6/pcdh2ab9/si:ch211-199f5.1/si:dkey-34l15.2/celsr2/cdh18a/pcdh8/pcdh2ab1/celsr3/pcdh2ab10/pcdh2ab6/pcdh1gb2/igsf21b/nptnb/pcdh2ab5/tenm1/cntn3a.2/dscama/celsr1b/clstn3/si:ch73-233f7.3/cdh12a/pcdh7a/pcdh1a/si:ch211-276c2.2/pcdh1g32/pcdh1gc5/pcdh1g30/pcdh1…	54
down	GO:0050804	modulation of chemical synaptic transmission	46/1320	133/18857	1.17139e-20	3.42632e-18	2.96547e-18	adcyap1b/npas4b/nlgn2b/cacng8b/grin2ab/cplx3b/nlgn4xb/nlgn1/nlgn2a/cacng2a/rims4/grin2ca/atcaya/sypa/calb2b/stx1b/grik5/grm2a/clstn1/grin2da/cacng8a/sypb/shisa9b/cacng3b/grid2/ppp1r9bb/shank2/grik4/grm8b/cplx2l/grid1b/cplx2/cacng7a/nlgn3b/clstn3/nlgn3a/calb1/shank1/si:ch211-276c2.2/napba/grik1b/rims2b/syt12/npas4a/shisa7b/nsmfa	46
down	GO:0099177	regulation of trans-synaptic signaling	46/1320	133/18857	1.17139e-20	3.42632e-18	2.96547e-18	adcyap1b/npas4b/nlgn2b/cacng8b/grin2ab/cplx3b/nlgn4xb/nlgn1/nlgn2a/cacng2a/rims4/grin2ca/atcaya/sypa/calb2b/stx1b/grik5/grm2a/clstn1/grin2da/cacng8a/sypb/shisa9b/cacng3b/grid2/ppp1r9bb/shank2/grik4/grm8b/cplx2l/grid1b/cplx2/cacng7a/nlgn3b/clstn3/nlgn3a/calb1/shank1/si:ch211-276c2.2/napba/grik1b/rims2b/syt12/npas4a/shisa7b/nsmfa	46
down	GO:0098609	cell-cell adhesion	66/1320	289/18857	4.80599e-18	1.24956e-15	1.08149e-15	pcdh1g22/pcdh1g9/nlgn2b/dscamb/pcdh2aa1/nlgn4xb/nlgn1/nlgn2a/ctnna2/pcdh1a6/cntn3a.1/pcdh2ab2/pcdh1g33/clstn1/sdk1b/pcdh2ab12/pcdh1gb9/cdh4/nectin1a/pcdh17/pcdh1g31/si:ch211-186j3.6/pcdh2ab9/si:ch211-199f5.1/si:dkey-34l15.2/celsr2/cdh18a/pcdh8/pcdh2ab1/celsr3/pcdh2ab10/pcdh2ab6/pcdh1gb2/igsf21b/ctnnd2b/nptnb/pcdh2ab5/elmo2/tenm1/gata3/nlgn3b/cntn3a.2/dscama/celsr1b/clstn3/si:ch73-233f7.3/nlgn3a/c…	66
down	GO:0048812	neuron projection morphogenesis	85/1320	457/18857	6.12539e-17	1.19445e-14	1.03379e-14	gap43/tnika/dscamb/adcy1b/her4.3/nfasca/slitrk2/ctnna2/si:ch211-278a6.1/draxin/gas7a/cntn3a.1/fam57ba/slitrk3b/plxna2/en2a/islr2/tmem59l/clstn1/nsfa/ncam1a/vax2/nrxn2a/nkx2.2a/l1cama/nyap2a/slitrk4/si:dkey-6l15.1/elavl4/olfm1a/robo1/prmt8b/si:dkey-16p21.7/scn8aa/cdkl5/thsd7aa/pacsin1b/vax1/dpysl5a/shank2/crmp1/pacsin1a/lhx1a/kctd13/arl3l1/lhx9/kcnc3a/ssh1b/dpysl3/si:ch211-255p10.4/her4.4/nptnb/ki…	85
down	GO:0048858	cell projection morphogenesis	85/1320	457/18857	6.12539e-17	1.19445e-14	1.03379e-14	gap43/tnika/dscamb/adcy1b/her4.3/nfasca/slitrk2/ctnna2/si:ch211-278a6.1/draxin/gas7a/cntn3a.1/fam57ba/slitrk3b/plxna2/en2a/islr2/tmem59l/clstn1/nsfa/ncam1a/vax2/nrxn2a/nkx2.2a/l1cama/nyap2a/slitrk4/si:dkey-6l15.1/elavl4/olfm1a/robo1/prmt8b/si:dkey-16p21.7/scn8aa/cdkl5/thsd7aa/pacsin1b/vax1/dpysl5a/shank2/crmp1/pacsin1a/lhx1a/kctd13/arl3l1/lhx9/kcnc3a/ssh1b/dpysl3/si:ch211-255p10.4/her4.4/nptnb/ki…	85
down	GO:0120039	plasma membrane bounded cell projection morphogenesis	85/1320	457/18857	6.12539e-17	1.19445e-14	1.03379e-14	gap43/tnika/dscamb/adcy1b/her4.3/nfasca/slitrk2/ctnna2/si:ch211-278a6.1/draxin/gas7a/cntn3a.1/fam57ba/slitrk3b/plxna2/en2a/islr2/tmem59l/clstn1/nsfa/ncam1a/vax2/nrxn2a/nkx2.2a/l1cama/nyap2a/slitrk4/si:dkey-6l15.1/elavl4/olfm1a/robo1/prmt8b/si:dkey-16p21.7/scn8aa/cdkl5/thsd7aa/pacsin1b/vax1/dpysl5a/shank2/crmp1/pacsin1a/lhx1a/kctd13/arl3l1/lhx9/kcnc3a/ssh1b/dpysl3/si:ch211-255p10.4/her4.4/nptnb/ki…	85
down	GO:0098660	inorganic ion transmembrane transport	87/1320	481/18857	1.53697e-16	2.76655e-14	2.39444e-14	atp1a3a/hcn4l/fam155a/kcnma1a/si:ch73-335m24.5/cacng8b/kcnd2/kcnc2/cacng2a/kcnk10b/atpv0e2/kcnj3a/cacna1i/gabra2a/kcng4b/kcnq3/atp6ap1a/atp6ap1lb/kcnv2b/kcna2b/kcnk15/kcnf1b/glrbb/cacng8a/cacna1bb/atp2b1b/cacna1fb/trpc4a/atp6v0a1b/kcnh1b/atp1b2b/kcnc1a/htr2cl1/fxyd6/scn8aa/glra1/cacng3b/gabrg2/slc12a5b/kcnn1b/atp2b2/ankhb/scn1lab/kcnj11l/kcna1a/atp2b3a/atp6v0a2a/fam155b/glrba/cacnb4b/kcnc3a/gabra…	87
down	GO:0032990	cell part morphogenesis	85/1320	465/18857	1.80812e-16	3.02214e-14	2.61565e-14	gap43/tnika/dscamb/adcy1b/her4.3/nfasca/slitrk2/ctnna2/si:ch211-278a6.1/draxin/gas7a/cntn3a.1/fam57ba/slitrk3b/plxna2/en2a/islr2/tmem59l/clstn1/nsfa/ncam1a/vax2/nrxn2a/nkx2.2a/l1cama/nyap2a/slitrk4/si:dkey-6l15.1/elavl4/olfm1a/robo1/prmt8b/si:dkey-16p21.7/scn8aa/cdkl5/thsd7aa/pacsin1b/vax1/dpysl5a/shank2/crmp1/pacsin1a/lhx1a/kctd13/arl3l1/lhx9/kcnc3a/ssh1b/dpysl3/si:ch211-255p10.4/her4.4/nptnb/ki…	85
down	GO:0043269	regulation of ion transport	60/1320	264/18857	2.04535e-16	3.19075e-14	2.76158e-14	adcyap1b/hcn4l/kcnma1a/cacng8b/inpp5kb/kcnd2/kcnc2/cacng2a/zgc:100920/kcnj3a/kcng4b/syt11a/syt3/kcnv2b/kcna2b/syt5b/kcnf1b/cacng8a/syt9a/cacna1bb/syt4/cacna1fb/kcnh1b/syt1a/drd4-rs/kcnc1a/fxyd6/scn8aa/shisa9b/cacng3b/scn1lab/kcnj11l/shank2/kcna1a/syt11b/cacnb4b/kcnc3a/cacng7a/si:dkey-56f14.4/kcna4/kcnh8/cacna1da/syt10/scn8ab/kcnh7/kcnv2a/kcna1b/kcnj9/kcnh3/nkain2/dmxl2/shank1/cacna1ab/cacna1aa/kc…	60
down	GO:0051960	regulation of nervous system development	70/1320	345/18857	3.64053e-16	5.32427e-14	4.60814e-14	atoh7/adcyap1b/brinp1/her4.3/her13/bicdl1/si:ch211-278a6.1/ascl1a/olig4/plxna2/neurog1/neurod2/brinp2/gsx2/stmn4/dner/clstn1/vax2/l1cama/her15.1/zc4h2/si:dkey-6l15.1/gprc5bb/neurod6a/hes6/cdh4/her3/cdkl5/hes2.2/glra1/rfx4/pacsin1b/vax1/her12/shank2/lrrc4bb/helt/pacsin1a/lhx1a/her8.2/arl3l1/ssh1b/dpysl3/her4.4/pak1/olig2/cntn2/gata3/ascl1b/id4/inpp5jb/tnr/clstn3/glra4a/hes2.1/shank1/nkx6.1/si:ch21…	70
down	GO:0099504	synaptic vesicle cycle	35/1320	102/18857	6.36273e-16	8.75811e-14	7.58012e-14	nlgn2b/dnm1a/slc32a1/cplx3b/nlgn4xb/nlgn1/nlgn2a/snap25b/rims4/stx1b/syt11a/syt3/syt5b/syt9a/syt4/slc17a6a/syt1a/snap25a/slc17a7a/cadpsa/cadpsb/slc17a7b/cplx2l/cplx2/syt11b/si:dkey-110c1.7/nlgn3b/syt10/nlgn3a/slc17a6b/zgc:165520/dmxl2/napba/rims2b/amph	35
down	GO:0061564	axon development	79/1320	425/18857	8.24966e-16	1.07246e-13	9.28207e-14	gap43/dscamb/adcy1b/her4.3/nfasca/slitrk2/ctnna2/draxin/nefmb/cntn3a.1/ascl1a/fam57ba/slitrk3b/ek1/plxna2/en2a/neurog1/islr2/tmem59l/clstn1/nsfa/ncam1a/vax2/nrxn2a/nkx2.2a/l1cama/slitrk4/si:dkey-6l15.1/nefma/elavl4/olfm1a/robo1/si:dkey-16p21.7/scn8aa/cdkl5/thsd7aa/vax1/dpysl5a/crmp1/lhx1a/kctd13/arl3l1/lhx9/lingo1a/kcnc3a/ssh1b/dpysl3/b3gat1a/si:ch211-255p10.4/her4.4/nptnb/kif5ab/kif5aa/pak1/kif5…	79
down	GO:0048667	cell morphogenesis involved in neuron differentiation	78/1320	425/18857	2.61873e-15	3.22518e-13	2.79138e-13	gap43/dscamb/adcy1b/her4.3/nfasca/slitrk2/ctnna2/si:ch211-278a6.1/draxin/cntn3a.1/fam57ba/slitrk3b/plxna2/en2a/islr2/tmem59l/clstn1/nsfa/ncam1a/vax2/nrxn2a/nkx2.2a/l1cama/slitrk4/si:dkey-6l15.1/elavl4/olfm1a/robo1/prmt8b/si:dkey-16p21.7/scn8aa/cdkl5/thsd7aa/pacsin1b/vax1/dpysl5a/shank2/crmp1/lhx1a/kctd13/arl3l1/lhx9/kcnc3a/ssh1b/dpysl3/si:ch211-255p10.4/her4.4/nptnb/kif5ab/kif5aa/pak1/kif5c/cntn2…	78
down	GO:0050767	regulation of neurogenesis	65/1320	322/18857	5.46532e-15	6.39442e-13	5.53435e-13	atoh7/adcyap1b/brinp1/her4.3/her13/bicdl1/si:ch211-278a6.1/ascl1a/olig4/plxna2/neurog1/neurod2/brinp2/gsx2/stmn4/dner/clstn1/vax2/l1cama/her15.1/zc4h2/si:dkey-6l15.1/gprc5bb/neurod6a/hes6/cdh4/her3/cdkl5/hes2.2/glra1/pacsin1b/vax1/her12/shank2/helt/pacsin1a/her8.2/arl3l1/ssh1b/dpysl3/her4.4/pak1/olig2/cntn2/gata3/ascl1b/id4/inpp5jb/tnr/glra4a/hes2.1/shank1/nkx6.1/si:ch211-113g11.6/sema6ba/gprc5ba…	65
down	GO:0007409	axonogenesis	72/1320	391/18857	2.66008e-14	2.96409e-12	2.56541e-12	gap43/dscamb/adcy1b/her4.3/nfasca/slitrk2/ctnna2/draxin/cntn3a.1/fam57ba/slitrk3b/plxna2/en2a/islr2/tmem59l/clstn1/nsfa/ncam1a/vax2/nrxn2a/nkx2.2a/l1cama/slitrk4/si:dkey-6l15.1/elavl4/olfm1a/robo1/si:dkey-16p21.7/scn8aa/cdkl5/thsd7aa/vax1/dpysl5a/crmp1/lhx1a/kctd13/arl3l1/lhx9/kcnc3a/ssh1b/dpysl3/si:ch211-255p10.4/her4.4/nptnb/kif5ab/kif5aa/pak1/kif5c/cntn2/map1aa/apc/zgc:77784/cntn3a.2/dscama/cn…	72
down	GO:0099003	vesicle-mediated transport in synapse	32/1320	96/18857	2.85817e-14	3.04006e-12	2.63116e-12	nlgn2b/dnm1a/cplx3b/nlgn4xb/nlgn1/nlgn2a/snap25b/rims4/stx1b/syt11a/syt3/syt5b/syt9a/syt4/syt1a/snap25a/cadpsa/cadpsb/cplx2l/cplx2/syt11b/kif5ab/kif5aa/kif5c/si:dkey-110c1.7/nlgn3b/syt10/nlgn3a/zgc:165520/napba/rims2b/amph	32
down	GO:0006836	neurotransmitter transport	40/1320	147/18857	4.05666e-14	4.12721e-12	3.57209e-12	adcyap1b/slc6a5/slc32a1/cplx3b/slc6a17/snap25b/rims4/stx1b/syt11a/syt3/slc18a3a/syt5b/syt9a/syt4/slc17a6a/slc6a1b/syt1a/snap25a/slc17a7a/cadpsa/cadpsb/slc17a7b/slc6a15/cplx2l/cplx2/syn2a/syt11b/ppfia3/si:dkey-110c1.7/syt10/slc6a1a/slc6a3/lin7b/slc17a6b/zgc:165520/napba/rims2b/syn2b/syt12/syn1	40
down	GO:0021515	cell differentiation in spinal cord	27/1320	72/18857	1.10735e-13	1.07967e-11	9.34447e-12	dld/nkx2.9/olig3/draxin/dla/olig4/gsx2/dbx1a/nkx2.2a/zc4h2/evx2/evx1/nkx6.2/lhx1a/otpa/olig2/lhx4/gata3/dlc/gata2a/tal2/nkx6.1/insm1a/dbx1b/prdm12b/nkx2.2b/foxn4	27
down	GO:0060284	regulation of cell development	66/1320	352/18857	1.34812e-13	1.26184e-11	1.09212e-11	atoh7/adcyap1b/brinp1/her4.3/her13/bicdl1/si:ch211-278a6.1/ascl1a/olig4/plxna2/crx/neurog1/neurod2/brinp2/gsx2/stmn4/dner/clstn1/vax2/l1cama/her15.1/zc4h2/si:dkey-6l15.1/gprc5bb/neurod6a/hes6/cdh4/her3/cdkl5/hes2.2/glra1/pacsin1b/vax1/her12/shank2/helt/pacsin1a/her8.2/arl3l1/ssh1b/dpysl3/her4.4/pak1/olig2/cntn2/gata3/ascl1b/id4/inpp5jb/tnr/glra4a/hes2.1/shank1/nkx6.1/si:ch211-113g11.6/sema6ba/gpr…	66
down	GO:0021510	spinal cord development	30/1320	90/18857	1.823e-13	1.6407e-11	1.42002e-11	dld/nkx2.9/olig3/draxin/dla/olig4/neurog1/gsx2/dbx1a/nkx2.2a/zc4h2/evx2/evx1/nkx6.2/rfx4/lhx1a/otpa/olig2/lhx4/gata3/dlc/gata2a/tal2/nkx6.1/insm1a/dbx1b/prdm12b/nkx2.2b/zic6/foxn4	30
down	GO:0021953	central nervous system neuron differentiation	36/1320	130/18857	4.26422e-13	3.69566e-11	3.19858e-11	dld/nkx2.9/olig3/draxin/dla/fam57ba/olig4/neurog1/gsx2/nsfa/ncam1a/nkx2.2a/zc4h2/evx2/evx1/nkx6.2/lhx1a/kctd13/otpa/otpb/olig2/nr4a2a/lhx4/gata3/dlc/gata2a/tal2/fezf2/nkx6.1/insm1a/irx1a/prdm12b/nkx2.2b/agtpbp1/foxn4/dcc	36
down	GO:0042391	regulation of membrane potential	42/1320	172/18857	5.26189e-13	4.39744e-11	3.80597e-11	adcyap1b/gabrb3/npas4b/kcnt1/grin2ab/rims4/cacna1i/grin2ca/gabra2a/gabrr1/glrbb/grin2da/chrna2a/kcnh1b/gabrp/scn8aa/glra1/gabrg2/scn1lab/chrnb3a/shank2/glrba/gabra4/gabrr2a/kcnh8/si:ch73-380n15.2/scn8ab/gabra6b/kcnh7/gabra3/glra4b/glra4a/kcnh3/gabra5/shank1/rims2b/gabra1/scn1bb/gabrg1/npas4a/gabrb4/gabrr3a	42
down	GO:0023061	signal release	35/1320	129/18857	1.73211e-12	1.39764e-10	1.20965e-10	adcyap1b/cplx3b/snap25b/rims4/stx1b/syt11a/syt3/htr1aa/syt5b/syt9a/chga/syt4/porcn/syt1a/tcf7l2/snap25a/cadpsa/cadpsb/crhbp/cplx2l/rfx3/cplx2/syn2a/syt11b/ppfia3/si:dkey-110c1.7/syt10/lin7b/zgc:165520/nkx6.1/napba/rims2b/syn2b/syt12/syn1	35
down	GO:0007269	neurotransmitter secretion	27/1320	80/18857	2.09647e-12	1.5825e-10	1.36965e-10	cplx3b/snap25b/rims4/stx1b/syt11a/syt3/syt5b/syt9a/syt4/syt1a/snap25a/cadpsa/cadpsb/cplx2l/cplx2/syn2a/syt11b/ppfia3/si:dkey-110c1.7/syt10/lin7b/zgc:165520/napba/rims2b/syn2b/syt12/syn1	27
down	GO:0099643	signal release from synapse	27/1320	80/18857	2.09647e-12	1.5825e-10	1.36965e-10	cplx3b/snap25b/rims4/stx1b/syt11a/syt3/syt5b/syt9a/syt4/syt1a/snap25a/cadpsa/cadpsb/cplx2l/cplx2/syn2a/syt11b/ppfia3/si:dkey-110c1.7/syt10/lin7b/zgc:165520/napba/rims2b/syn2b/syt12/syn1	27
down	GO:0000904	cell morphogenesis involved in differentiation	78/1320	487/18857	4.25463e-12	3.1112e-10	2.69273e-10	gap43/dscamb/adcy1b/her4.3/nfasca/slitrk2/ctnna2/si:ch211-278a6.1/draxin/cntn3a.1/fam57ba/slitrk3b/plxna2/en2a/islr2/tmem59l/clstn1/nsfa/ncam1a/vax2/nrxn2a/nkx2.2a/l1cama/slitrk4/si:dkey-6l15.1/elavl4/olfm1a/robo1/prmt8b/si:dkey-16p21.7/scn8aa/cdkl5/thsd7aa/pacsin1b/vax1/dpysl5a/shank2/crmp1/lhx1a/kctd13/arl3l1/lhx9/kcnc3a/ssh1b/dpysl3/si:ch211-255p10.4/her4.4/nptnb/kif5ab/kif5aa/pak1/kif5c/cntn2…	78
down	GO:0007214	gamma-aminobutyric acid signaling pathway	12/1320	15/18857	4.92871e-12	3.4949e-10	3.02483e-10	gabra2a/gabbr2/gabrg2/gabbr1a/celsr3/gabra4/gabra6b/gabra3/gabra5/gabra1/gabrg1/gabbr1b	12
down	GO:0034762	regulation of transmembrane transport	47/1320	222/18857	5.6574e-12	3.89362e-10	3.36992e-10	hcn4l/kcnma1a/cacng8b/inpp5kb/kcnd2/kcnc2/cacng2a/kcnj3a/kcng4b/kcnv2b/kcna2b/kcnf1b/cacng8a/cacna1bb/cacna1fb/kcnh1b/kcnc1a/fxyd6/scn8aa/shisa9b/cacng3b/scn1lab/kcnj11l/shank2/kcna1a/cacnb4b/kcnc3a/cacng7a/si:dkey-56f14.4/kcna4/kcnh8/cacna1da/scn8ab/kcnh7/kcnv2a/kcna1b/kcnj9/kcnh3/dmxl2/shank1/cacna1ab/cacna1aa/kcnc3b/scn1bb/shisa7b/hecw1b/kcnc1b	47
down	GO:0098662	inorganic cation transmembrane transport	73/1320	444/18857	5.8828e-12	3.93307e-10	3.40406e-10	atp1a3a/hcn4l/fam155a/kcnma1a/si:ch73-335m24.5/cacng8b/kcnd2/kcnc2/cacng2a/kcnk10b/atpv0e2/kcnj3a/cacna1i/kcng4b/kcnq3/atp6ap1a/atp6ap1lb/kcnv2b/kcna2b/kcnk15/kcnf1b/cacng8a/cacna1bb/atp2b1b/cacna1fb/trpc4a/atp6v0a1b/kcnh1b/atp1b2b/kcnc1a/htr2cl1/fxyd6/scn8aa/cacng3b/slc12a5b/kcnn1b/atp2b2/scn1lab/kcnj11l/kcna1a/atp2b3a/atp6v0a2a/fam155b/cacnb4b/kcnc3a/cacng7a/atp6v0cb/si:dkey-56f14.4/slc24a4b/at…	73
down	GO:0021514	ventral spinal cord interneuron differentiation	15/1320	25/18857	7.36873e-12	4.78968e-10	4.14545e-10	dld/nkx2.9/dla/nkx2.2a/evx2/evx1/olig2/lhx4/gata3/dlc/gata2a/tal2/prdm12b/nkx2.2b/foxn4	15
down	GO:0034765	regulation of ion transmembrane transport	46/1320	216/18857	7.65761e-12	4.84292e-10	4.19153e-10	hcn4l/kcnma1a/cacng8b/kcnd2/kcnc2/cacng2a/kcnj3a/kcng4b/kcnv2b/kcna2b/kcnf1b/cacng8a/cacna1bb/cacna1fb/kcnh1b/kcnc1a/fxyd6/scn8aa/shisa9b/cacng3b/scn1lab/kcnj11l/shank2/kcna1a/cacnb4b/kcnc3a/cacng7a/si:dkey-56f14.4/kcna4/kcnh8/cacna1da/scn8ab/kcnh7/kcnv2a/kcna1b/kcnj9/kcnh3/dmxl2/shank1/cacna1ab/cacna1aa/kcnc3b/scn1bb/shisa7b/hecw1b/kcnc1b	46
down	GO:0060078	regulation of postsynaptic membrane potential	16/1320	29/18857	8.64101e-12	5.32104e-10	4.60535e-10	adcyap1b/npas4b/grin2ab/grin2ca/gabra2a/grin2da/gabrg2/shank2/gabra4/gabra6b/gabra3/gabra5/shank1/gabra1/gabrg1/npas4a	16
down	GO:0048489	synaptic vesicle transport	25/1320	79/18857	6.78124e-11	3.87027e-09	3.34971e-09	dnm1a/cplx3b/snap25b/rims4/stx1b/syt11a/syt3/syt5b/syt9a/syt4/syt1a/snap25a/cadpsa/cadpsb/cplx2l/cplx2/syt11b/kif5ab/kif5aa/kif5c/si:dkey-110c1.7/syt10/zgc:165520/napba/rims2b	25
down	GO:0097479	synaptic vesicle localization	25/1320	79/18857	6.78124e-11	3.87027e-09	3.34971e-09	dnm1a/cplx3b/snap25b/rims4/stx1b/syt11a/syt3/syt5b/syt9a/syt4/syt1a/snap25a/cadpsa/cadpsb/cplx2l/cplx2/syt11b/kif5ab/kif5aa/kif5c/si:dkey-110c1.7/syt10/zgc:165520/napba/rims2b	25
down	GO:0097480	establishment of synaptic vesicle localization	25/1320	79/18857	6.78124e-11	3.87027e-09	3.34971e-09	dnm1a/cplx3b/snap25b/rims4/stx1b/syt11a/syt3/syt5b/syt9a/syt4/syt1a/snap25a/cadpsa/cadpsb/cplx2l/cplx2/syt11b/kif5ab/kif5aa/kif5c/si:dkey-110c1.7/syt10/zgc:165520/napba/rims2b	25
down	GO:0021517	ventral spinal cord development	22/1320	62/18857	7.48594e-11	4.17074e-09	3.60976e-09	dld/nkx2.9/olig3/dla/olig4/nkx2.2a/zc4h2/evx2/evx1/nkx6.2/otpa/olig2/lhx4/gata3/dlc/gata2a/tal2/nkx6.1/insm1a/prdm12b/nkx2.2b/foxn4	22
down	GO:0050808	synapse organization	29/1320	105/18857	8.59898e-11	4.67945e-09	4.05005e-09	npas4b/nlgn2b/nlgn4xb/nlgn1/nlgn2a/nbeaa/nfasca/ctnna2/si:ch211-278a6.1/gphnb/neurod2/clstn1/zc4h2/sdk1b/shank2/lrrc4bb/cacnb4b/si:dkey-110c1.7/nlgn3b/cacna1da/gjd1a/clstn3/nlgn3a/pclob/shank1/si:ch211-276c2.2/bsnb/ache/npas4a	29
down	GO:0051962	positive regulation of nervous system development	30/1320	112/18857	9.4113e-11	5.0051e-09	4.3319e-09	atoh7/adcyap1b/brinp1/ascl1a/plxna2/neurog1/brinp2/gsx2/clstn1/l1cama/zc4h2/gprc5bb/neurod6a/cdkl5/pacsin1b/shank2/lrrc4bb/pacsin1a/lhx1a/olig2/cntn2/gata3/ascl1b/clstn3/shank1/si:ch211-276c2.2/gprc5ba/neurod4/brinp3a.1/l1camb	30
down	GO:0015672	monovalent inorganic cation transport	60/1320	352/18857	1.05634e-10	5.49299e-09	4.75417e-09	atp1a3a/adcyap1b/hcn4l/kcnma1a/kcnt1/kcnab1b/kcnd2/kcnc2/asic1c/hcn3/kcnk10b/atpv0e2/zgc:100920/kcnj3a/kcng4b/bdh2/kcnq3/atp6ap1a/atp6ap1lb/kcnv2b/kcna2b/kcnk15/kcnf1b/atp6v0a1b/slc17a6a/kcnh1b/atp1b2b/kcnc1a/fxyd6/scn8aa/atp1a3b/slc12a5b/kcnn1b/scn1lab/kcnj11l/kcna1a/atp6v0a2a/kcnc3a/atp6v0cb/si:dkey-56f14.4/atp6v1b2/kcna4/kcnh8/atp6ap1la/scn8ab/atp1b2a/kcnh7/kcnv2a/slc17a6b/kcnk2b/kcna1b/kcnj9/…	60
down	GO:0050806	positive regulation of synaptic transmission	19/1320	49/18857	2.49663e-10	1.27003e-08	1.0992e-08	adcyap1b/cacng8b/grin2ab/cacng2a/rims4/grin2ca/calb2b/clstn1/grin2da/cacng8a/cacng3b/shank2/cacng7a/clstn3/calb1/shank1/si:ch211-276c2.2/rims2b/syt12	19
down	GO:0035249	synaptic transmission, glutamatergic	21/1320	60/18857	2.71522e-10	1.35183e-08	1.17001e-08	adcyap1b/cacng8b/cacng2a/grik5/grm2a/cacng8a/slc17a6a/slc17a7a/cacng3b/grid2/shank2/grik4/slc17a7b/grm8b/grid1b/cacng7a/si:dkey-110c1.7/slc17a6b/shank1/napba/grik1b	21
down	GO:0017156	calcium ion regulated exocytosis	24/1320	78/18857	3.13204e-10	1.52687e-08	1.3215e-08	doc2a/cplx3b/snap25b/rims4/cacna1i/stx1b/syt11a/syt3/syt5b/syt9a/syt4/syt1a/snap25a/cadpsa/cadpsb/cplx2l/cplx2/syt11b/si:dkey-110c1.7/syt10/zgc:165520/napba/rims2b/syt12	24
down	GO:0032940	secretion by cell	51/1320	289/18857	7.72083e-10	3.68709e-08	3.19117e-08	adcyap1b/doc2a/rab3ab/cplx3b/snap25b/tlr2/rims4/cacna1i/stx1b/syt11a/syt3/htr1aa/panx1b/syt5b/rab11bb/syt9a/chga/syt4/porcn/stxbp1a/stxbp5l/syt1a/drd4-rs/tcf7l2/stxbp1b/sept4a/snap25a/cadpsa/cadpsb/rab3b/crhbp/cplx2l/rfx3/cplx2/syn2a/syt11b/rab3c/stxbp5a/ppfia3/sept5b/rab3aa/si:dkey-110c1.7/syt10/lin7b/zgc:165520/nkx6.1/napba/rims2b/syn2b/syt12/syn1	51
down	GO:1903530	regulation of secretion by cell	35/1320	159/18857	9.47551e-10	4.43454e-08	3.83808e-08	adcyap1b/doc2a/rab3ab/cplx3b/tlr2/rims4/cacna1i/syt11a/syt3/htr1aa/panx1b/syt5b/syt9a/chga/syt4/stxbp5l/syt1a/drd4-rs/tcf7l2/sept4a/rab3b/crhbp/cplx2l/rfx3/cplx2/syt11b/rab3c/stxbp5a/sept5b/rab3aa/syt10/nkx6.1/napba/rims2b/syt12	35
down	GO:0016079	synaptic vesicle exocytosis	21/1320	64/18857	1.066e-09	4.89105e-08	4.23319e-08	cplx3b/snap25b/rims4/stx1b/syt11a/syt3/syt5b/syt9a/syt4/syt1a/snap25a/cadpsa/cadpsb/cplx2l/cplx2/syt11b/si:dkey-110c1.7/syt10/zgc:165520/napba/rims2b	21
down	GO:0045055	regulated exocytosis	24/1320	83/18857	1.29272e-09	5.81723e-08	5.03479e-08	doc2a/cplx3b/snap25b/rims4/cacna1i/stx1b/syt11a/syt3/syt5b/syt9a/syt4/syt1a/snap25a/cadpsa/cadpsb/cplx2l/cplx2/syt11b/si:dkey-110c1.7/syt10/zgc:165520/napba/rims2b/syt12	24
down	GO:0048167	regulation of synaptic plasticity	17/1320	43/18857	1.54309e-09	6.81291e-08	5.89655e-08	npas4b/grin2ab/rims4/grin2ca/sypa/calb2b/grin2da/sypb/shisa9b/shank2/calb1/shank1/rims2b/syt12/npas4a/shisa7b/nsmfa	17
down	GO:0051932	synaptic transmission, GABAergic	10/1320	14/18857	2.11029e-09	9.14461e-08	7.91463e-08	npas4b/gabra2a/gabrg2/gabra4/gabra6b/gabra3/gabra5/gabra1/gabrg1/npas4a	10
down	GO:0051046	regulation of secretion	35/1320	164/18857	2.27231e-09	9.66764e-08	8.36731e-08	adcyap1b/doc2a/rab3ab/cplx3b/tlr2/rims4/cacna1i/syt11a/syt3/htr1aa/panx1b/syt5b/syt9a/chga/syt4/stxbp5l/syt1a/drd4-rs/tcf7l2/sept4a/rab3b/crhbp/cplx2l/rfx3/cplx2/syt11b/rab3c/stxbp5a/sept5b/rab3aa/syt10/nkx6.1/napba/rims2b/syt12	35
down	GO:0046903	secretion	52/1320	308/18857	2.62346e-09	1.09623e-07	9.48784e-08	adcyap1b/doc2a/rab3ab/cplx3b/snap25b/proca1/tlr2/rims4/cacna1i/stx1b/syt11a/syt3/htr1aa/panx1b/syt5b/rab11bb/syt9a/chga/syt4/porcn/stxbp1a/stxbp5l/syt1a/drd4-rs/tcf7l2/stxbp1b/sept4a/snap25a/cadpsa/cadpsb/rab3b/crhbp/cplx2l/rfx3/cplx2/syn2a/syt11b/rab3c/stxbp5a/ppfia3/sept5b/rab3aa/si:dkey-110c1.7/syt10/lin7b/zgc:165520/nkx6.1/napba/rims2b/syn2b/syt12/syn1	52
down	GO:0007416	synapse assembly	19/1320	56/18857	3.5056e-09	1.43914e-07	1.24557e-07	npas4b/nlgn2b/nlgn4xb/nlgn1/nlgn2a/nbeaa/clstn1/sdk1b/shank2/lrrc4bb/nlgn3b/gjd1a/clstn3/nlgn3a/pclob/shank1/si:ch211-276c2.2/bsnb/npas4a	19
down	GO:0001505	regulation of neurotransmitter levels	32/1320	147/18857	6.57433e-09	2.6524e-07	2.29565e-07	slc6a5/cplx3b/snap25b/rims4/stx1b/syt11a/syt3/syt5b/syt9a/syt4/chata/gad2/syt1a/snap25a/cadpsa/cadpsb/gad1b/cplx2l/cplx2/syn2a/syt11b/ppfia3/si:dkey-110c1.7/syt10/lin7b/zgc:165520/napba/rims2b/ache/syn2b/syt12/syn1	32
down	GO:0006813	potassium ion transport	38/1320	195/18857	6.9431e-09	2.75371e-07	2.38332e-07	atp1a3a/adcyap1b/hcn4l/kcnma1a/kcnt1/kcnab1b/kcnd2/kcnc2/hcn3/kcnk10b/kcnj3a/kcng4b/kcnq3/kcnv2b/kcna2b/kcnk15/kcnf1b/kcnh1b/atp1b2b/kcnc1a/atp1a3b/slc12a5b/kcnn1b/kcnj11l/kcna1a/kcnc3a/kcna4/kcnh8/atp1b2a/kcnh7/kcnv2a/kcnk2b/kcna1b/kcnj9/kcnh3/kcnc3b/kcnn1a/kcnc1b	38
down	GO:0006887	exocytosis	36/1320	180/18857	8.42335e-09	3.28511e-07	2.84325e-07	doc2a/rab3ab/cplx3b/snap25b/rims4/cacna1i/stx1b/syt11a/syt3/syt5b/rab11bb/syt9a/syt4/stxbp1a/stxbp5l/syt1a/stxbp1b/sept4a/snap25a/cadpsa/cadpsb/rab3b/cplx2l/cplx2/syt11b/rab3c/stxbp5a/sept5b/rab3aa/si:dkey-110c1.7/syt10/lin7b/zgc:165520/napba/rims2b/syt12	36
down	GO:0045664	regulation of neuron differentiation	43/1320	242/18857	1.32775e-08	5.09332e-07	4.40826e-07	adcyap1b/brinp1/bicdl1/si:ch211-278a6.1/ascl1a/olig4/plxna2/neurog1/neurod2/brinp2/stmn4/clstn1/vax2/l1cama/zc4h2/si:dkey-6l15.1/gprc5bb/cdh4/cdkl5/glra1/pacsin1b/vax1/shank2/pacsin1a/arl3l1/ssh1b/dpysl3/pak1/cntn2/ascl1b/id4/inpp5jb/glra4a/shank1/nkx6.1/si:ch211-113g11.6/sema6ba/gprc5ba/brinp3a.1/l1camb/si:cabz01029535.1/hecw1b/dcc	43
down	GO:0050769	positive regulation of neurogenesis	25/1320	100/18857	1.57591e-08	5.94778e-07	5.14778e-07	atoh7/adcyap1b/brinp1/ascl1a/plxna2/neurog1/brinp2/gsx2/l1cama/zc4h2/gprc5bb/neurod6a/cdkl5/pacsin1b/shank2/pacsin1a/olig2/cntn2/gata3/ascl1b/shank1/gprc5ba/neurod4/brinp3a.1/l1camb	25
down	GO:0030900	forebrain development	34/1320	172/18857	2.94598e-08	1.09422e-06	9.47045e-07	adcyap1b/zic1/sox14/draxin/dla/ascl1a/neurog1/gsx2/nsfa/vax2/sox2/nr2e3/tcf7l2/vsx1/pax6b/dlb/lhx1a/otpa/lhx9/lhx5/otpb/pax6a/rbfox1/nr4a2a/foxb1a/wnt3/fezf2/adcyap1r1b/neurod4/npas4a/arxa/agtpbp1/anos1a/dcc	34
down	GO:0071804	cellular potassium ion transport	33/1320	171/18857	8.55625e-08	3.08025e-06	2.66595e-06	atp1a3a/hcn4l/kcnma1a/kcnd2/kcnc2/kcnk10b/kcnj3a/kcng4b/kcnq3/kcnv2b/kcna2b/kcnk15/kcnf1b/kcnh1b/atp1b2b/kcnc1a/slc12a5b/kcnn1b/kcnj11l/kcna1a/kcnc3a/kcna4/kcnh8/atp1b2a/kcnh7/kcnv2a/kcnk2b/kcna1b/kcnj9/kcnh3/kcnc3b/kcnn1a/kcnc1b	33
down	GO:0071805	potassium ion transmembrane transport	33/1320	171/18857	8.55625e-08	3.08025e-06	2.66595e-06	atp1a3a/hcn4l/kcnma1a/kcnd2/kcnc2/kcnk10b/kcnj3a/kcng4b/kcnq3/kcnv2b/kcna2b/kcnk15/kcnf1b/kcnh1b/atp1b2b/kcnc1a/slc12a5b/kcnn1b/kcnj11l/kcna1a/kcnc3a/kcna4/kcnh8/atp1b2a/kcnh7/kcnv2a/kcnk2b/kcna1b/kcnj9/kcnh3/kcnc3b/kcnn1a/kcnc1b	33
down	GO:0010720	positive regulation of cell development	25/1320	111/18857	1.44354e-07	5.11799e-06	4.4296e-06	atoh7/adcyap1b/brinp1/ascl1a/plxna2/neurog1/brinp2/gsx2/l1cama/zc4h2/gprc5bb/neurod6a/cdkl5/pacsin1b/shank2/pacsin1a/olig2/cntn2/gata3/ascl1b/shank1/gprc5ba/neurod4/brinp3a.1/l1camb	25
down	GO:0048663	neuron fate commitment	15/1320	46/18857	2.83711e-07	9.90871e-06	8.57596e-06	olig3/olig4/atoh1a/gsx2/zc4h2/evx2/evx1/lhx9/olig2/lhx4/olig1/prdm12b/en1b/foxn4/dcc	15
down	GO:1902476	chloride transmembrane transport	14/1320	41/18857	3.70921e-07	1.2764e-05	1.10472e-05	gabra2a/glrbb/glra1/gabrg2/slc12a5b/glrba/gabra4/gabra6b/gabra3/glra4b/glra4a/gabra5/gabra1/gabrg1	14
down	GO:0097485	neuron projection guidance	39/1320	235/18857	3.96752e-07	1.34551e-05	1.16453e-05	gap43/dscamb/adcy1b/nfasca/draxin/cntn3a.1/plxna2/islr2/vax2/nrxn2a/nkx2.2a/robo1/scn8aa/vax1/dpysl5a/crmp1/lhx1a/arl3l1/lhx9/kcnc3a/nptnb/kif5ab/kif5aa/kif5c/apc/zgc:77784/cntn3a.2/dscama/cntn4/tnr/cyfip2/fzd3a/fezf2/si:ch211-113g11.6/sema6ba/dpysl4/slit1b/anos1a/dcc	39
down	GO:0090596	sensory organ morphogenesis	48/1320	321/18857	4.85217e-07	1.62201e-05	1.40385e-05	atoh7/zic1/tmie/rx1/ascl1a/pax8/plxna2/crx/six6b/otx1/nsfa/vax2/sox2/sdk1b/atp1b2b/adgrv1/rx2/cdh4/six7/pax6b/ush2a/pcdh17/hmx1/pax2a/pacsin1b/vax1/neurod1/lhx1a/thrb/foxg1a/cdk5r1b/sox3/pax6a/six3b/tfap2a/apc/gata3/rpgrip1/cyfip2/sox11b/insm1a/irx1a/dctn1b/ttc39c/agtpbp1/sox4a/foxn4/cdk5r2a	48
down	GO:0001754	eye photoreceptor cell differentiation	19/1320	76/18857	8.20865e-07	2.70539e-05	2.3415e-05	rx1/crx/adgrv1/rx2/cdh4/six7/ush2a/pcdh17/hmx1/neurod1/thrb/pax6a/apc/rpgrip1/sox11b/insm1a/irx1a/dctn1b/agtpbp1	19
down	GO:0050432	catecholamine secretion	11/1320	27/18857	8.68755e-07	2.78478e-05	2.41022e-05	syt11a/syt3/syt5b/syt9a/chga/syt4/syt1a/drd4-rs/syt11b/syt10/syt12	11
down	GO:0050433	regulation of catecholamine secretion	11/1320	27/18857	8.68755e-07	2.78478e-05	2.41022e-05	syt11a/syt3/syt5b/syt9a/chga/syt4/syt1a/drd4-rs/syt11b/syt10/syt12	11
down	GO:0007411	axon guidance	38/1320	234/18857	9.70161e-07	3.0269e-05	2.61977e-05	gap43/dscamb/adcy1b/nfasca/draxin/cntn3a.1/plxna2/islr2/vax2/nrxn2a/nkx2.2a/robo1/scn8aa/vax1/dpysl5a/crmp1/lhx1a/arl3l1/lhx9/kcnc3a/nptnb/kif5ab/kif5aa/kif5c/apc/zgc:77784/cntn3a.2/dscama/cntn4/tnr/cyfip2/fzd3a/fezf2/si:ch211-113g11.6/sema6ba/slit1b/anos1a/dcc	38
down	GO:0048592	eye morphogenesis	38/1320	234/18857	9.70161e-07	3.0269e-05	2.61977e-05	atoh7/zic1/rx1/plxna2/crx/six6b/nsfa/vax2/sox2/sdk1b/adgrv1/rx2/cdh4/six7/pax6b/ush2a/pcdh17/hmx1/pax2a/vax1/neurod1/lhx1a/thrb/foxg1a/cdk5r1b/pax6a/six3b/apc/rpgrip1/cyfip2/sox11b/insm1a/irx1a/dctn1b/agtpbp1/sox4a/foxn4/cdk5r2a	38
down	GO:0071248	cellular response to metal ion	14/1320	45/18857	1.34729e-06	4.14824e-05	3.59029e-05	syt11a/syt3/syt5b/syt9a/syt4/syt1a/glra1/cpne8/syt11b/syt10/cpne5b/cpne5a/syt12/cpne4b	14
down	GO:0071241	cellular response to inorganic substance	14/1320	46/18857	1.81261e-06	5.50844e-05	4.76754e-05	syt11a/syt3/syt5b/syt9a/syt4/syt1a/glra1/cpne8/syt11b/syt10/cpne5b/cpne5a/syt12/cpne4b	14
down	GO:0071277	cellular response to calcium ion	13/1320	40/18857	1.84325e-06	5.52974e-05	4.78597e-05	syt11a/syt3/syt5b/syt9a/syt4/syt1a/cpne8/syt11b/syt10/cpne5b/cpne5a/syt12/cpne4b	13
down	GO:0045666	positive regulation of neuron differentiation	19/1320	80/18857	1.90148e-06	5.63222e-05	4.87467e-05	adcyap1b/brinp1/ascl1a/plxna2/neurog1/brinp2/l1cama/zc4h2/gprc5bb/cdkl5/pacsin1b/shank2/pacsin1a/cntn2/ascl1b/shank1/gprc5ba/brinp3a.1/l1camb	19
down	GO:0051937	catecholamine transport	11/1320	29/18857	2.02321e-06	5.84482e-05	5.05868e-05	syt11a/syt3/syt5b/syt9a/chga/syt4/syt1a/drd4-rs/syt11b/syt10/syt12	11
down	GO:0051952	regulation of amine transport	11/1320	29/18857	2.02321e-06	5.84482e-05	5.05868e-05	syt11a/syt3/syt5b/syt9a/chga/syt4/syt1a/drd4-rs/syt11b/syt10/syt12	11
down	GO:0098661	inorganic anion transmembrane transport	15/1320	53/18857	2.17521e-06	6.2073e-05	5.3724e-05	gabra2a/glrbb/glra1/gabrg2/slc12a5b/ankhb/glrba/gabra4/gabra6b/gabra3/glra4b/glra4a/gabra5/gabra1/gabrg1	15
down	GO:0051592	response to calcium ion	14/1320	47/18857	2.4162e-06	6.81193e-05	5.8957e-05	syt11a/syt3/syt5b/syt9a/syt4/syt1a/cpne8/syt11b/trpv6/syt10/cpne5b/cpne5a/syt12/cpne4b	14
down	GO:0014046	dopamine secretion	10/1320	25/18857	3.37311e-06	9.28597e-05	8.03698e-05	syt11a/syt3/syt5b/syt9a/syt4/syt1a/drd4-rs/syt11b/syt10/syt12	10
down	GO:0014059	regulation of dopamine secretion	10/1320	25/18857	3.37311e-06	9.28597e-05	8.03698e-05	syt11a/syt3/syt5b/syt9a/syt4/syt1a/drd4-rs/syt11b/syt10/syt12	10
down	GO:0021536	diencephalon development	22/1320	107/18857	4.0154e-06	0.000109256	9.45609e-05	adcyap1b/sox14/dla/ascl1a/neurog1/nsfa/sox2/nr2e3/tcf7l2/pax6b/dlb/otpa/lhx9/otpb/pax6a/rbfox1/foxb1a/wnt3/fezf2/adcyap1r1b/neurod4/arxa	22
down	GO:0015837	amine transport	11/1320	31/18857	4.34618e-06	0.000114912	9.94559e-05	syt11a/syt3/syt5b/syt9a/chga/syt4/syt1a/drd4-rs/syt11b/syt10/syt12	11
down	GO:0015844	monoamine transport	11/1320	31/18857	4.34618e-06	0.000114912	9.94559e-05	syt11a/syt3/syt5b/syt9a/chga/syt4/syt1a/drd4-rs/syt11b/syt10/syt12	11
down	GO:0099068	postsynapse assembly	8/1320	16/18857	4.37058e-06	0.000114912	9.94559e-05	nlgn2b/nlgn4xb/nlgn1/nlgn2a/shank2/nlgn3b/nlgn3a/shank1	8
down	GO:0017157	regulation of exocytosis	15/1320	56/18857	4.63453e-06	0.000120498	0.000104291	doc2a/rab3ab/rims4/cacna1i/syt9a/stxbp5l/sept4a/rab3b/rab3c/stxbp5a/sept5b/rab3aa/syt10/napba/rims2b	15
down	GO:0003310	pancreatic A cell differentiation	7/1320	12/18857	4.69597e-06	0.000120754	0.000104512	pax6b/nkx6.2/myt1b/nkx6.1/insm1a/arxa/insm1b	7
down	GO:0050803	regulation of synapse structure or activity	10/1320	26/18857	5.13782e-06	0.000129274	0.000111887	dnm1a/ctnna2/si:ch211-278a6.1/stx1b/neurod2/clstn1/lrrc4bb/clstn3/si:ch211-276c2.2/ache	10
down	GO:0099173	postsynapse organization	10/1320	26/18857	5.13782e-06	0.000129274	0.000111887	nlgn2b/nlgn4xb/nlgn1/nlgn2a/si:ch211-278a6.1/gphnb/shank2/nlgn3b/nlgn3a/shank1	10
down	GO:0001654	eye development	59/1320	463/18857	5.60284e-06	0.000138007	0.000119444	atoh7/adcyap1b/zic1/inpp5kb/slc7a14a/bicdl1/rx1/fam57ba/six3a/plxna2/crx/six6b/otx1/pcare/nsfa/vax2/sox2/her15.1/sdk1b/adgrv1/olfm1a/rx2/cdh4/six7/vsx2/pax6b/ush2a/pcdh17/slc12a5b/hmx1/pax2a/vax1/neurod1/lhx1a/thrb/foxg1a/lhx5/cdk5r1b/pax6a/six3b/tfap2a/ptf1a/apc/tmx3a/rpgrip1/pax10/cyfip2/otx2b/sox11b/rbp4l/insm1a/irx1a/dctn1b/agtpbp1/otx2a/sox4a/foxn4/cdk5r2a/lbhl	59
down	GO:0150063	visual system development	59/1320	463/18857	5.60284e-06	0.000138007	0.000119444	atoh7/adcyap1b/zic1/inpp5kb/slc7a14a/bicdl1/rx1/fam57ba/six3a/plxna2/crx/six6b/otx1/pcare/nsfa/vax2/sox2/her15.1/sdk1b/adgrv1/olfm1a/rx2/cdh4/six7/vsx2/pax6b/ush2a/pcdh17/slc12a5b/hmx1/pax2a/vax1/neurod1/lhx1a/thrb/foxg1a/lhx5/cdk5r1b/pax6a/six3b/tfap2a/ptf1a/apc/tmx3a/rpgrip1/pax10/cyfip2/otx2b/sox11b/rbp4l/insm1a/irx1a/dctn1b/agtpbp1/otx2a/sox4a/foxn4/cdk5r2a/lbhl	59
down	GO:0015872	dopamine transport	10/1320	27/18857	7.64904e-06	0.000180796	0.000156478	syt11a/syt3/syt5b/syt9a/syt4/syt1a/drd4-rs/syt11b/syt10/syt12	10
down	GO:0048488	synaptic vesicle endocytosis	10/1320	27/18857	7.64904e-06	0.000180796	0.000156478	nlgn2b/dnm1a/nlgn4xb/nlgn1/nlgn2a/syt5b/syt1a/nlgn3b/nlgn3a/amph	10
down	GO:0140238	presynaptic endocytosis	10/1320	27/18857	7.64904e-06	0.000180796	0.000156478	nlgn2b/dnm1a/nlgn4xb/nlgn1/nlgn2a/syt5b/syt1a/nlgn3b/nlgn3a/amph	10
down	GO:2001023	regulation of response to drug	10/1320	27/18857	7.64904e-06	0.000180796	0.000156478	syt11a/syt3/syt5b/syt9a/syt4/syt1a/drd4-rs/syt11b/syt10/syt12	10
down	GO:2000311	regulation of AMPA receptor activity	9/1320	22/18857	8.47402e-06	0.000198292	0.000171621	cacng8b/cacng2a/cacng8a/shisa9b/cacng3b/shank2/cacng7a/shank1/shisa7b	9
down	GO:0007601	visual perception	23/1320	122/18857	1.12371e-05	0.000260346	0.000225328	aipl1/rom1b/rx1/crx/pcare/vax2/cacna1fb/opn1lw2/rlbp1a/rx2/vsx2/vsx1/zmp:0000000545/rho/parapinopsinb/prph2a/arr3a/cacna1da/slc17a6b/rbp3/pde6gb/prph2l/si:ch211-156l18.8	23
down	GO:0030902	hindbrain development	25/1320	141/18857	1.45256e-05	0.000333234	0.000288413	zic1/gas2l3/ascl1a/gbx1/irx1b/neurog1/gsx2/pcare/kcnh1b/si:ch73-119p20.1/pax6b/pax2a/zic4/lhx1a/celsr2/pax6a/olig2/tfap2a/ptf1a/ascl1b/otx2b/fzd3a/agtpbp1/mdga2a/otx2a	25
down	GO:0006821	chloride transport	17/1320	76/18857	1.53704e-05	0.000349193	0.000302225	gabra2a/glrbb/ttyh3b/glra1/gabrg2/slc12a5b/clcn4/glrba/gabra4/gabra6b/ttyh1/gabra3/glra4b/glra4a/gabra5/gabra1/gabrg1	17
down	GO:0097090	presynaptic membrane organization	6/1320	10/18857	1.91172e-05	0.00042202	0.000365257	nlgn2b/nlgn4xb/nlgn1/nlgn2a/nlgn3b/nlgn3a	6
down	GO:0097104	postsynaptic membrane assembly	6/1320	10/18857	1.91172e-05	0.00042202	0.000365257	nlgn2b/nlgn4xb/nlgn1/nlgn2a/nlgn3b/nlgn3a	6
down	GO:0097105	presynaptic membrane assembly	6/1320	10/18857	1.91172e-05	0.00042202	0.000365257	nlgn2b/nlgn4xb/nlgn1/nlgn2a/nlgn3b/nlgn3a	6
down	GO:0010975	regulation of neuron projection development	29/1320	180/18857	2.10631e-05	0.000460631	0.000398675	adcyap1b/bicdl1/si:ch211-278a6.1/plxna2/clstn1/vax2/l1cama/si:dkey-6l15.1/gprc5bb/cdkl5/pacsin1b/vax1/shank2/pacsin1a/arl3l1/ssh1b/dpysl3/pak1/cntn2/inpp5jb/shank1/nkx6.1/si:ch211-113g11.6/sema6ba/gprc5ba/l1camb/si:cabz01029535.1/hecw1b/dcc	29
down	GO:0006816	calcium ion transport	28/1320	171/18857	2.14136e-05	0.000463961	0.000401557	fam155a/si:ch73-335m24.5/cacng8b/inpp5kb/cacng2a/cacna1i/cacng8a/cacna1bb/atp2b1b/cacna1fb/trpc4a/htr2cl1/cacng3b/atp2b2/atp2b3a/fam155b/cacnb4b/cacng7a/slc24a4b/trpv6/atp2b3b/cacna1da/si:dkey-28b4.8/slc8a1b/trpc1/slc8a2b/cacna1ab/cacna1aa	28
down	GO:0048665	neuron fate specification	11/1320	36/18857	2.22736e-05	0.000478168	0.000413853	olig3/olig4/gsx2/zc4h2/evx2/evx1/lhx9/olig2/lhx4/prdm12b/dcc	11
down	GO:0070588	calcium ion transmembrane transport	24/1320	136/18857	2.31908e-05	0.000493331	0.000426977	fam155a/si:ch73-335m24.5/cacng8b/cacng2a/cacna1i/cacng8a/cacna1bb/atp2b1b/cacna1fb/trpc4a/htr2cl1/cacng3b/atp2b2/atp2b3a/fam155b/cacnb4b/cacng7a/slc24a4b/atp2b3b/cacna1da/si:dkey-28b4.8/trpc1/cacna1ab/cacna1aa	24
down	GO:0051260	protein homooligomerization	23/1320	128/18857	2.52672e-05	0.00053266	0.000461015	kcnd2/kcnc2/asic1c/kctd16b/kctd4/kcng4b/kcnv2b/kcna2b/kcnf1b/prmt8b/evlb/kcnc1a/sprn2/glra1/kcna1a/kctd13/kcnc3a/crtc1b/kcna4/kcnv2a/kcna1b/kcnc3b/kcnc1b	23
down	GO:0007610	behavior	32/1320	210/18857	2.56972e-05	0.000536887	0.000464674	atp1a3a/atoh7/adcyap1b/npas4b/snap25b/gnb5a/htr1aa/chrna2a/chata/rlbp1a/gprc5bb/hcrtr2/drd4-rs/snap25a/htr2cl1/scn8aa/atp1a3b/scn1lab/sncgb/pkd2l1/otpa/lgi1a/cart2/syngap1b/foxb1a/gprc5ba/qrfprb/slc1a2b/cacna1ab/npas4a/gabbr1b/sncb	32
down	GO:0051648	vesicle localization	27/1320	164/18857	2.70162e-05	0.000559451	0.000484203	dnm1a/cplx3b/snap25b/bicdl1/rims4/stx1b/syt11a/syt3/syt5b/nsfa/syt9a/syt4/syt1a/snap25a/cadpsa/cadpsb/cplx2l/cplx2/syt11b/kif5ab/kif5aa/kif5c/si:dkey-110c1.7/syt10/zgc:165520/napba/rims2b	27
down	GO:0019226	transmission of nerve impulse	10/1320	31/18857	3.106e-05	0.000632004	0.000546998	cacng8b/nfasca/cacng2a/cacna1i/cacng8a/scn8aa/cacng3b/scn1lab/cacng7a/scn8ab	10
down	GO:0036465	synaptic vesicle recycling	10/1320	31/18857	3.106e-05	0.000632004	0.000546998	nlgn2b/dnm1a/nlgn4xb/nlgn1/nlgn2a/syt5b/syt1a/nlgn3b/nlgn3a/amph	10
down	GO:0001941	postsynaptic membrane organization	7/1320	15/18857	3.16324e-05	0.000638101	0.000552275	nlgn2b/nlgn4xb/nlgn1/nlgn2a/gphnb/nlgn3b/nlgn3a	7
down	GO:0050953	sensory perception of light stimulus	23/1320	130/18857	3.26486e-05	0.000652971	0.000565144	aipl1/rom1b/rx1/crx/pcare/vax2/cacna1fb/opn1lw2/rlbp1a/rx2/vsx2/vsx1/zmp:0000000545/rho/parapinopsinb/prph2a/arr3a/cacna1da/slc17a6b/rbp3/pde6gb/prph2l/si:ch211-156l18.8	23
down	GO:0051968	positive regulation of synaptic transmission, glutamatergic	8/1320	20/18857	3.3202e-05	0.000658413	0.000569854	adcyap1b/cacng8b/cacng2a/cacng8a/cacng3b/shank2/cacng7a/shank1	8
down	GO:0021513	spinal cord dorsal/ventral patterning	6/1320	11/18857	3.9558e-05	0.000777864	0.000673239	evx2/evx1/rfx4/lhx4/prdm12b/foxn4	6
down	GO:0097120	receptor localization to synapse	9/1320	26/18857	4.12085e-05	0.000803567	0.000695485	cacng8b/cacng2a/gphnb/cacng8a/cacng3b/cacng7a/kif5ab/kif5aa/kif5c	9
down	GO:0031110	regulation of microtubule polymerization or depolymerization	10/1320	32/18857	4.23577e-05	0.000816474	0.000706656	mapre3a/stmn4/camsap1a/map1b/stmn4l/apc/inpp5jb/stmn2a/stmn2b/stmn1b	10
down	GO:0051650	establishment of vesicle localization	26/1320	159/18857	4.25683e-05	0.000816474	0.000706656	dnm1a/cplx3b/snap25b/bicdl1/rims4/stx1b/syt11a/syt3/syt5b/syt9a/syt4/syt1a/snap25a/cadpsa/cadpsb/cplx2l/cplx2/syt11b/kif5ab/kif5aa/kif5c/si:dkey-110c1.7/syt10/zgc:165520/napba/rims2b	26
down	GO:0045165	cell fate commitment	28/1320	178/18857	4.51592e-05	0.000859125	0.000743571	atoh7/dld/olig3/kcng4b/olig4/atoh1a/en2a/gsx2/nkx2.2a/zc4h2/eomesa/evx2/evx1/tcf7l2/vsx1/pax2a/en2b/lhx9/olig2/tfap2a/lhx4/wnt3/nkx6.1/olig1/prdm12b/en1b/foxn4/dcc	28
down	GO:0046530	photoreceptor cell differentiation	20/1320	107/18857	4.67521e-05	0.000882257	0.000763591	rx1/crx/irx4a/adgrv1/rx2/cdh4/six7/ush2a/pcdh17/hmx1/neurod1/thrb/pax6a/apc/rpgrip1/sox11b/insm1a/irx1a/dctn1b/agtpbp1	20
down	GO:0045597	positive regulation of cell differentiation	26/1320	160/18857	4.7505e-05	0.000889293	0.00076968	atoh7/adcyap1b/brinp1/ascl1a/plxna2/neurog1/brinp2/gsx2/l1cama/zc4h2/gprc5bb/neurod6a/cdkl5/pacsin1b/shank2/pacsin1a/lhx1a/olig2/cntn2/gata3/ascl1b/shank1/gprc5ba/neurod4/brinp3a.1/l1camb	26
down	GO:0060079	excitatory postsynaptic potential	7/1320	16/18857	5.2836e-05	0.00098124	0.00084926	npas4b/grin2ab/grin2ca/grin2da/shank2/shank1/npas4a	7
down	GO:0051094	positive regulation of developmental process	34/1320	238/18857	5.64706e-05	0.00104048	0.000900534	atoh7/adcyap1b/brinp1/zgc:110130/elmo1/ascl1a/plxna2/neurog1/brinp2/gsx2/clstn1/l1cama/syk/zc4h2/gprc5bb/olfm1a/neurod6a/cdkl5/pacsin1b/shank2/lrrc4bb/pacsin1a/lhx1a/olig2/cntn2/gata3/ascl1b/clstn3/shank1/si:ch211-276c2.2/gprc5ba/neurod4/brinp3a.1/l1camb	34
down	GO:0060219	camera-type eye photoreceptor cell differentiation	9/1320	27/18857	5.79883e-05	0.0010601	0.000917512	rx1/rx2/six7/pcdh17/hmx1/thrb/pax6a/insm1a/dctn1b	9
down	GO:0060041	retina development in camera-type eye	35/1320	250/18857	6.73016e-05	0.00120779	0.00104534	atoh7/zic1/rx1/otx1/pcare/vax2/sdk1b/olfm1a/rx2/cdh4/six7/vsx2/pcdh17/slc12a5b/hmx1/vax1/lhx1a/thrb/foxg1a/cdk5r1b/pax6a/tfap2a/ptf1a/apc/pax10/cyfip2/otx2b/rbp4l/insm1a/irx1a/dctn1b/otx2a/foxn4/cdk5r2a/lbhl	35
down	GO:0048593	camera-type eye morphogenesis	28/1320	182/18857	6.75964e-05	0.00120779	0.00104534	atoh7/zic1/rx1/plxna2/vax2/sdk1b/rx2/cdh4/six7/pax6b/pcdh17/hmx1/pax2a/vax1/lhx1a/thrb/foxg1a/cdk5r1b/pax6a/six3b/cyfip2/sox11b/insm1a/irx1a/dctn1b/sox4a/foxn4/cdk5r2a	28
down	GO:0016358	dendrite development	13/1320	54/18857	6.76155e-05	0.00120779	0.00104534	nbeaa/ctnna2/si:ch211-278a6.1/prmt8b/cdkl5/pacsin1b/shank2/pacsin1a/map1aa/map1ab/shank1/hecw1b/dcc	13
down	GO:0007019	microtubule depolymerization	8/1320	22/18857	7.42768e-05	0.00128995	0.00111645	stmn4/camsap1a/map1b/stmn4l/apc/stmn2a/stmn2b/stmn1b	8
down	GO:0007158	neuron cell-cell adhesion	6/1320	12/18857	7.44201e-05	0.00128995	0.00111645	nlgn2b/nlgn4xb/nlgn1/nlgn2a/nlgn3b/nlgn3a	6
down	GO:0099054	presynapse assembly	6/1320	12/18857	7.44201e-05	0.00128995	0.00111645	nlgn2b/nlgn4xb/nlgn1/nlgn2a/nlgn3b/nlgn3a	6
down	GO:0099172	presynapse organization	6/1320	12/18857	7.44201e-05	0.00128995	0.00111645	nlgn2b/nlgn4xb/nlgn1/nlgn2a/nlgn3b/nlgn3a	6
down	GO:0048791	calcium ion-regulated exocytosis of neurotransmitter	7/1320	17/18857	8.43975e-05	0.00144153	0.00124764	rims4/syt11a/syt5b/syt4/syt1a/syt11b/rims2b	7
down	GO:0099565	chemical synaptic transmission, postsynaptic	7/1320	17/18857	8.43975e-05	0.00144153	0.00124764	npas4b/grin2ab/grin2ca/grin2da/shank2/shank1/npas4a	7
down	GO:0060042	retina morphogenesis in camera-type eye	22/1320	129/18857	8.50602e-05	0.00144232	0.00124833	atoh7/zic1/rx1/vax2/sdk1b/rx2/cdh4/six7/pcdh17/hmx1/vax1/lhx1a/thrb/foxg1a/cdk5r1b/pax6a/cyfip2/insm1a/irx1a/dctn1b/foxn4/cdk5r2a	22
down	GO:0051259	protein complex oligomerization	27/1320	176/18857	9.50318e-05	0.00159899	0.00138393	kcnd2/kcnc2/asic1c/kctd16b/kctd4/kcng4b/hbbe2/kcnv2b/kcna2b/kcnf1b/prmt8b/evlb/trpm3/kcnc1a/sprn2/glra1/kcna1a/kctd13/kcnc3a/crtc1b/kcna4/kcnv2a/kcna1b/hbae1.3/kcnc3b/zgc:163057/kcnc1b	27
down	GO:0021675	nerve development	17/1320	87/18857	9.56663e-05	0.00159899	0.00138393	tuba1a/six3a/en2a/neurog1/nsfa/vax2/cdh4/lrrn1/diras1b/sulf2a/vax1/six3b/diras1a/en1b/slit1b/chn1/mdga2a	17
down	GO:0003407	neural retina development	19/1320	104/18857	9.88167e-05	0.00163744	0.0014172	atoh7/rx1/sdk1b/olfm1a/rx2/six7/vsx2/pcdh17/hmx1/lhx1a/thrb/cdk5r1b/pax6a/ptf1a/cyfip2/insm1a/dctn1b/foxn4/cdk5r2a	19
down	GO:0051966	regulation of synaptic transmission, glutamatergic	10/1320	35/18857	9.93662e-05	0.00163744	0.0014172	adcyap1b/cacng8b/cacng2a/grm2a/cacng8a/cacng3b/shank2/grm8b/cacng7a/shank1	10
down	GO:0048678	response to axon injury	10/1320	36/18857	0.000129017	0.00208383	0.00180355	gap43/ascl1a/neurog1/lingo1a/sarm1/dpysl3/b3gat1a/cntn2/l1camb/dcc	10
down	GO:0050807	regulation of synapse organization	7/1320	18/18857	0.000129775	0.00208383	0.00180355	ctnna2/si:ch211-278a6.1/neurod2/clstn1/lrrc4bb/clstn3/si:ch211-276c2.2	7
down	GO:0071542	dopaminergic neuron differentiation	7/1320	18/18857	0.000129775	0.00208383	0.00180355	sncgb/otpa/olig2/nr4a2a/anos1a/rem2/sncb	7
down	GO:0060012	synaptic transmission, glycinergic	6/1320	13/18857	0.000130016	0.00208383	0.00180355	slc6a5/glrbb/glra1/glrba/glra4b/glra4a	6
down	GO:0099601	regulation of neurotransmitter receptor activity	9/1320	30/18857	0.000146195	0.00231146	0.00200056	cacng8b/cacng2a/cacng8a/shisa9b/cacng3b/shank2/cacng7a/shank1/shisa7b	9
down	GO:1900449	regulation of glutamate receptor signaling pathway	9/1320	30/18857	0.000146195	0.00231146	0.00200056	cacng8b/cacng2a/cacng8a/shisa9b/cacng3b/shank2/cacng7a/shank1/shisa7b	9
down	GO:0015893	drug transport	20/1320	116/18857	0.000150519	0.00234924	0.00203326	slc6a5/slc6a17/hbbe2/syt11a/syt3/slc18a3a/syt5b/cygb2/syt9a/syt4/syt1a/drd4-rs/ngb/syt11b/syt10/hbae1.3/zgc:163057/syt12/cahz/hbbe1.1	20
down	GO:0060291	long-term synaptic potentiation	8/1320	24/18857	0.000150592	0.00234924	0.00203326	grin2ab/grin2ca/calb2b/grin2da/shank2/calb1/shank1/syt12	8
down	GO:0021511	spinal cord patterning	6/1320	14/18857	0.000214061	0.00325261	0.00281513	evx2/evx1/rfx4/lhx4/prdm12b/foxn4	6
down	GO:0098953	receptor diffusion trapping	6/1320	14/18857	0.000214061	0.00325261	0.00281513	cacng8b/cacng2a/gphnb/cacng8a/cacng3b/cacng7a	6
down	GO:0098970	postsynaptic neurotransmitter receptor diffusion trapping	6/1320	14/18857	0.000214061	0.00325261	0.00281513	cacng8b/cacng2a/gphnb/cacng8a/cacng3b/cacng7a	6
down	GO:0099628	neurotransmitter receptor diffusion trapping	6/1320	14/18857	0.000214061	0.00325261	0.00281513	cacng8b/cacng2a/gphnb/cacng8a/cacng3b/cacng7a	6
down	GO:0007218	neuropeptide signaling pathway	15/1320	76/18857	0.000215754	0.00325334	0.00281575	adcyap1b/scg5/sstr1a/oprd1b/glrbb/nmbb/si:zfos-169g10.2/glra1/glrba/npffr1l2/pyya/oprd1a/kiss1ra/glra4b/glra4a	15
down	GO:0021545	cranial nerve development	14/1320	68/18857	0.000218279	0.00325334	0.00281575	tuba1a/six3a/neurog1/nsfa/vax2/cdh4/lrrn1/diras1b/vax1/six3b/diras1a/slit1b/chn1/mdga2a	14
down	GO:0070507	regulation of microtubule cytoskeleton organization	14/1320	68/18857	0.000218279	0.00325334	0.00281575	mapre3a/ek1/stmn4/atat1/camsap1a/map1b/stmn4l/apc/map6b/inpp5jb/stmn2a/stmn2b/map6a/stmn1b	14
down	GO:0008038	neuron recognition	10/1320	39/18857	0.000266155	0.00394179	0.00341161	gap43/dscamb/adcy1b/cntn3a.1/ek1/neurog1/nptnb/cntn3a.2/dscama/anos1a	10
down	GO:0099072	regulation of postsynaptic membrane neurotransmitter receptor levels	7/1320	20/18857	0.000279195	0.00410891	0.00355625	dnm1a/cacng8b/cacng2a/gphnb/cacng8a/cacng3b/cacng7a	7
down	GO:0007215	glutamate receptor signaling pathway	12/1320	54/18857	0.000287738	0.00420816	0.00364215	cacng8b/cacng2a/grm2a/cacng8a/shisa9b/cacng3b/grid2/shank2/grm8b/cacng7a/shank1/shisa7b	12
down	GO:0015698	inorganic anion transport	18/1320	104/18857	0.000301047	0.00437546	0.00378695	gabra2a/glrbb/ttyh3b/glra1/gabrg2/slc12a5b/ankhb/clcn4/glrba/gabra4/gabra6b/ttyh1/gabra3/glra4b/glra4a/gabra5/gabra1/gabrg1	18
down	GO:0007626	locomotory behavior	19/1320	113/18857	0.000304347	0.00439613	0.00380484	atp1a3a/atoh7/snap25b/gnb5a/chata/gprc5bb/snap25a/htr2cl1/scn8aa/atp1a3b/scn1lab/sncgb/lgi1a/syngap1b/gprc5ba/qrfprb/slc1a2b/cacna1ab/sncb	19
down	GO:0098700	neurotransmitter loading into synaptic vesicle	5/1320	10/18857	0.000312082	0.0044802	0.0038776	slc32a1/slc17a6a/slc17a7a/slc17a7b/slc17a6b	5
down	GO:0007422	peripheral nervous system development	14/1320	71/18857	0.000350212	0.00499693	0.00432483	her4.3/nfasca/pax8/neurog1/nsfa/nkx2.2a/pax2a/ndrg1b/pax2b/dpysl3/sox3/her4.4/tfap2a/her4.2	14
down	GO:0070838	divalent metal ion transport	28/1320	201/18857	0.00037491	0.00528488	0.00457405	fam155a/si:ch73-335m24.5/cacng8b/inpp5kb/cacng2a/cacna1i/cacng8a/cacna1bb/atp2b1b/cacna1fb/trpc4a/htr2cl1/cacng3b/atp2b2/atp2b3a/fam155b/cacnb4b/cacng7a/slc24a4b/trpv6/atp2b3b/cacna1da/si:dkey-28b4.8/slc8a1b/trpc1/slc8a2b/cacna1ab/cacna1aa	28
down	GO:0072511	divalent inorganic cation transport	28/1320	201/18857	0.00037491	0.00528488	0.00457405	fam155a/si:ch73-335m24.5/cacng8b/inpp5kb/cacng2a/cacna1i/cacng8a/cacna1bb/atp2b1b/cacna1fb/trpc4a/htr2cl1/cacng3b/atp2b2/atp2b3a/fam155b/cacnb4b/cacng7a/slc24a4b/trpv6/atp2b3b/cacna1da/si:dkey-28b4.8/slc8a1b/trpc1/slc8a2b/cacna1ab/cacna1aa	28
down	GO:0015696	ammonium transport	11/1320	49/18857	0.000465598	0.00648512	0.00561285	adcyap1b/syt11a/syt3/syt5b/syt9a/syt4/syt1a/drd4-rs/syt11b/syt10/syt12	11
down	GO:0035637	multicellular organismal signaling	11/1320	49/18857	0.000465598	0.00648512	0.00561285	cacng8b/nfasca/cacng2a/cacna1i/cacng8a/scn8aa/cacng3b/scn1lab/cacng7a/scn8ab/scn1bb	11
down	GO:0010976	positive regulation of neuron projection development	12/1320	57/18857	0.000488338	0.0067616	0.00585215	adcyap1b/plxna2/l1cama/gprc5bb/cdkl5/pacsin1b/shank2/pacsin1a/cntn2/shank1/gprc5ba/l1camb	12
down	GO:0099590	neurotransmitter receptor internalization	6/1320	16/18857	0.000505386	0.0069559	0.00602031	dnm1a/cacng8b/cacng2a/cacng8a/cacng3b/cacng7a	6
down	GO:0010469	regulation of signaling receptor activity	10/1320	42/18857	0.000508316	0.0069559	0.00602031	cacng8b/cacng2a/cacng8a/shisa9b/cacng3b/shank2/crhbp/cacng7a/shank1/shisa7b	10
down	GO:0070509	calcium ion import	9/1320	35/18857	0.000525065	0.00714332	0.00618253	fam155a/cacna1i/cacna1bb/cacna1fb/fam155b/trpv6/cacna1da/cacna1ab/cacna1aa	9
down	GO:0043010	camera-type eye development	44/1320	375/18857	0.000528874	0.00715355	0.00619138	atoh7/adcyap1b/zic1/inpp5kb/bicdl1/rx1/plxna2/otx1/pcare/vax2/sdk1b/olfm1a/rx2/cdh4/six7/vsx2/pax6b/pcdh17/slc12a5b/hmx1/pax2a/vax1/lhx1a/thrb/foxg1a/cdk5r1b/pax6a/six3b/tfap2a/ptf1a/apc/pax10/cyfip2/otx2b/sox11b/rbp4l/insm1a/irx1a/dctn1b/otx2a/sox4a/foxn4/cdk5r2a/lbhl	44
down	GO:0051240	positive regulation of multicellular organismal process	35/1320	278/18857	0.000536021	0.00720856	0.00623899	atoh7/adcyap1b/brinp1/elmo1/ascl1a/plxna2/neurog1/panx1b/brinp2/gsx2/clstn1/l1cama/syk/zc4h2/gprc5bb/olfm1a/neurod6a/cdkl5/sulf2a/pacsin1b/shank2/lrrc4bb/pacsin1a/lhx1a/olig2/cntn2/gata3/ascl1b/clstn3/shank1/si:ch211-276c2.2/gprc5ba/neurod4/brinp3a.1/l1camb	35
down	GO:0048168	regulation of neuronal synaptic plasticity	5/1320	11/18857	0.000539186	0.00720968	0.00623996	sypa/sypb/shisa9b/shisa7b/nsmfa	5
down	GO:0022037	metencephalon development	12/1320	58/18857	0.000577077	0.00765142	0.00662229	gbx1/pcare/si:ch73-119p20.1/pax2a/lhx1a/celsr2/olig2/otx2b/fzd3a/agtpbp1/mdga2a/otx2a	12
down	GO:0098657	import into cell	39/1320	322/18857	0.000578762	0.00765142	0.00662229	atp1a3a/slc6a5/fam155a/nlgn2b/dnm1a/cacng8b/nlgn4xb/rac3b/nlgn1/elmo1/nlgn2a/cacng2a/kcnj3a/rac3a/syt5b/cacng8a/sgip1b/necap1/csnk1e/atp1b2b/syt1a/fnbp1a/sh3gl2a/cacng3b/slc12a5b/pacsin1b/kcnj11l/fam155b/cacng7a/sgip1a/nlgn3b/atp1b2a/adgrb1b/nlgn3a/kcnj9/dmxl2/dnajc6/amph/gpc3	39
down	GO:0021761	limbic system development	8/1320	29/18857	0.000641845	0.00843774	0.00730284	sox14/nsfa/otpa/otpb/rbfox1/foxb1a/fezf2/adcyap1r1b	8
down	GO:0001708	cell fate specification	18/1320	111/18857	0.000678264	0.0088667	0.0076741	olig3/olig4/en2a/gsx2/nkx2.2a/zc4h2/eomesa/evx2/evx1/vsx1/pax2a/en2b/lhx9/olig2/tfap2a/lhx4/prdm12b/dcc	18
down	GO:0032886	regulation of microtubule-based process	14/1320	76/18857	0.000720724	0.00936941	0.0081092	mapre3a/ek1/stmn4/atat1/camsap1a/map1b/stmn4l/apc/map6b/inpp5jb/stmn2a/stmn2b/map6a/stmn1b	14
down	GO:0017158	regulation of calcium ion-dependent exocytosis	7/1320	23/18857	0.000733271	0.00939857	0.00813444	doc2a/rims4/cacna1i/syt9a/syt10/napba/rims2b	7
down	GO:0044091	membrane biogenesis	6/1320	17/18857	0.000735017	0.00939857	0.00813444	nlgn2b/nlgn4xb/nlgn1/nlgn2a/nlgn3b/nlgn3a	6
down	GO:0071709	membrane assembly	6/1320	17/18857	0.000735017	0.00939857	0.00813444	nlgn2b/nlgn4xb/nlgn1/nlgn2a/nlgn3b/nlgn3a	6
down	GO:0140029	exocytic process	12/1320	60/18857	0.00079549	0.0101166	0.00875585	rab3ab/snap25b/stx1b/stxbp1a/stxbp1b/snap25a/rab3b/rab3c/rab3aa/si:dkey-110c1.7/zgc:165520/napba	12
down	GO:0060581	cell fate commitment involved in pattern specification	5/1320	12/18857	0.000871161	0.011019	0.00953692	evx2/evx1/lhx4/prdm12b/foxn4	5
down	GO:0006814	sodium ion transport	19/1320	123/18857	0.000899682	0.0113186	0.00979619	atp1a3a/hcn4l/asic1c/hcn3/zgc:100920/bdh2/slc17a6a/atp1b2b/fxyd6/scn8aa/atp1a3b/scn1lab/si:dkey-56f14.4/scn8ab/atp1b2a/slc17a6b/nkain2/scn1bb/hecw1b	19
down	GO:0120035	regulation of plasma membrane bounded cell projection organization	30/1320	234/18857	0.00096388	0.0120614	0.0104391	adcyap1b/bicdl1/si:ch211-278a6.1/plxna2/clstn1/gpm6ab/vax2/l1cama/si:dkey-6l15.1/gprc5bb/cdkl5/pacsin1b/vax1/shank2/pacsin1a/arl3l1/ssh1b/dpysl3/pak1/cntn2/inpp5jb/shank1/nkx6.1/si:ch211-113g11.6/sema6ba/gprc5ba/l1camb/si:cabz01029535.1/hecw1b/dcc	30
down	GO:0046928	regulation of neurotransmitter secretion	7/1320	24/18857	0.000973197	0.0121132	0.0104839	cplx3b/rims4/cplx2l/cplx2/napba/rims2b/syt12	7
down	GO:0043506	regulation of JUN kinase activity	6/1320	18/18857	0.00103764	0.0128469	0.011119	si:ch211-45c16.2/map3k10/map3k9/mapk8ip3/map3k12/si:dkey-175m17.7	6
down	GO:0031344	regulation of cell projection organization	30/1320	236/18857	0.001106	0.0136213	0.0117892	adcyap1b/bicdl1/si:ch211-278a6.1/plxna2/clstn1/gpm6ab/vax2/l1cama/si:dkey-6l15.1/gprc5bb/cdkl5/pacsin1b/vax1/shank2/pacsin1a/arl3l1/ssh1b/dpysl3/pak1/cntn2/inpp5jb/shank1/nkx6.1/si:ch211-113g11.6/sema6ba/gprc5ba/l1camb/si:cabz01029535.1/hecw1b/dcc	30
down	GO:0021602	cranial nerve morphogenesis	7/1320	25/18857	0.0012708	0.0155085	0.0134226	tuba1a/six3a/lrrn1/six3b/slit1b/chn1/mdga2a	7
down	GO:0060627	regulation of vesicle-mediated transport	18/1320	117/18857	0.00127249	0.0155085	0.0134226	doc2a/rab3ab/rims4/cacna1i/syt9a/stxbp5l/sept4a/rab3b/rab3c/stxbp5a/sept5b/rab3aa/syt10/dmxl2/napba/rims2b/trim9/gpc3	18
down	GO:0048923	posterior lateral line neuromast hair cell differentiation	5/1320	13/18857	0.00133438	0.0160951	0.0139302	atoh1a/irx4a/atp1b2b/neurod1/insm1a	5
down	GO:0070593	dendrite self-avoidance	5/1320	13/18857	0.00133438	0.0160951	0.0139302	dscamb/cntn3a.1/nptnb/cntn3a.2/dscama	5
down	GO:0000187	activation of MAPK activity	7/1320	26/18857	0.00163507	0.0194163	0.0168048	prok1/si:ch211-45c16.2/map3k10/map3k9/mapk8ip3/paqr7b/map3k12	7
down	GO:0051588	regulation of neurotransmitter transport	7/1320	26/18857	0.00163507	0.0194163	0.0168048	cplx3b/rims4/cplx2l/cplx2/napba/rims2b/syt12	7
down	GO:1903305	regulation of regulated secretory pathway	7/1320	26/18857	0.00163507	0.0194163	0.0168048	doc2a/rims4/cacna1i/syt9a/syt10/napba/rims2b	7
down	GO:0007188	adenylate cyclase-modulating G protein-coupled receptor signaling pathway	23/1320	169/18857	0.00164292	0.0194163	0.0168048	adcyap1b/adcy1b/adcy1a/drd2b/htr1aa/adra2db/chga/adgrb1a/drd2l/drd4-rs/gnaq/adgrd2/grm8b/gnao1b/adra2c/gnat1/adgrb3/mrap2a/gnao1a/adcyap1r1a/paqr7b/gpr26/adgrl1a	23
down	GO:0010038	response to metal ion	16/1320	101/18857	0.00169496	0.0199306	0.0172499	syt11a/syt3/syt5b/syt9a/syt4/syt1a/tcf7l2/glra1/cpne8/syt11b/trpv6/syt10/cpne5b/cpne5a/syt12/cpne4b	16
down	GO:0006897	endocytosis	29/1320	232/18857	0.00171851	0.0201066	0.0174022	nlgn2b/dnm1a/cacng8b/nlgn4xb/rac3b/nlgn1/elmo1/nlgn2a/cacng2a/rac3a/syt5b/cacng8a/sgip1b/necap1/csnk1e/syt1a/fnbp1a/sh3gl2a/cacng3b/pacsin1b/cacng7a/sgip1a/nlgn3b/adgrb1b/nlgn3a/dmxl2/dnajc6/amph/gpc3	29
down	GO:0032412	regulation of ion transmembrane transporter activity	14/1320	83/18857	0.00175623	0.0204456	0.0176956	cacng8b/cacng2a/cacng8a/fxyd6/shisa9b/cacng3b/shank2/cacnb4b/cacng7a/si:dkey-56f14.4/shank1/scn1bb/shisa7b/hecw1b	14
down	GO:0000226	microtubule cytoskeleton organization	39/1320	342/18857	0.00180401	0.0208979	0.0180871	gas2l3/tuba1a/map7a/mapre3a/ek1/map4l/stmn4/clstn1/atat1/zgc:65894/dnah7/camsap1a/ccdc88aa/tubb2/mark4a/crmp1/eml1/tubb1/tubb5/map1b/tuba2/map7d2a/map7d2b/map1aa/stmn4l/apc/map6b/inpp5jb/iqcg/map6d1/stmn2a/stmn2b/map1ab/tuba1c/map6a/maptb/zgc:153426/katnal1/stmn1b	39
down	GO:0045471	response to ethanol	6/1320	20/18857	0.00191952	0.0221265	0.0191504	adcyap1b/foxp2/glra1/mir9-5/ache/mir9-2	6
down	GO:0098943	neurotransmitter receptor transport, postsynaptic endosome to lysosome	5/1320	14/18857	0.00195677	0.0224453	0.0194264	cacng8b/cacng2a/cacng8a/cacng3b/cacng7a	5
down	GO:0031103	axon regeneration	8/1320	34/18857	0.00198608	0.0226703	0.0196211	gap43/ascl1a/neurog1/lingo1a/b3gat1a/cntn2/l1camb/dcc	8
down	GO:0051640	organelle localization	37/1320	322/18857	0.00203996	0.0230647	0.0199624	dnm1a/rab3ab/cplx3b/si:ch211-208k15.1/snap25b/bicdl1/rims4/stx1b/syt11a/syt3/syt5b/nsfa/syt9a/syt4/stxbp1a/syne2a/syt1a/stxbp1b/snap25a/cadpsa/cadpsb/rab3b/cplx2l/cplx2/syt11b/rab3c/stx12l/si:dkey-32e23.4/kif5ab/kif5aa/kif5c/rab3aa/si:dkey-110c1.7/syt10/zgc:165520/napba/rims2b	37
down	GO:0042462	eye photoreceptor cell development	11/1320	58/18857	0.00204034	0.0230647	0.0199624	crx/adgrv1/cdh4/six7/ush2a/hmx1/neurod1/thrb/rpgrip1/sox11b/irx1a	11
down	GO:0021854	hypothalamus development	7/1320	27/18857	0.00207561	0.0233506	0.0202099	sox14/nsfa/otpb/rbfox1/foxb1a/fezf2/adcyap1r1b	7
down	GO:0021954	central nervous system neuron development	10/1320	50/18857	0.00213022	0.0238503	0.0206424	fam57ba/neurog1/nsfa/ncam1a/kctd13/otpa/otpb/nr4a2a/fezf2/dcc	10
down	GO:0051668	localization within membrane	11/1320	59/18857	0.00235232	0.0262115	0.022686	dnm1a/cacng8b/cacng2a/gphnb/cacng8a/yjefn3/cacng3b/cacng7a/kif5ab/kif5aa/kif5c	11
down	GO:0022898	regulation of transmembrane transporter activity	14/1320	86/18857	0.00247887	0.0274907	0.0237932	cacng8b/cacng2a/cacng8a/fxyd6/shisa9b/cacng3b/shank2/cacnb4b/cacng7a/si:dkey-56f14.4/shank1/scn1bb/shisa7b/hecw1b	14
down	GO:0021522	spinal cord motor neuron differentiation	9/1320	43/18857	0.00252933	0.0276632	0.0239424	dld/olig3/olig4/zc4h2/nkx6.2/otpa/olig2/nkx6.1/insm1a	9
down	GO:0006376	mRNA splice site selection	6/1320	21/18857	0.00252989	0.0276632	0.0239424	celf3a/celf5a/celf4/celf3b/si:ch211-114c17.1/celf5b	6
down	GO:0021879	forebrain neuron differentiation	6/1320	21/18857	0.00252989	0.0276632	0.0239424	neurog1/gsx2/otpa/otpb/nr4a2a/fezf2	6
down	GO:0007257	activation of JUN kinase activity	5/1320	15/18857	0.00276732	0.0299793	0.025947	si:ch211-45c16.2/map3k10/map3k9/mapk8ip3/map3k12	5
down	GO:0043507	positive regulation of JUN kinase activity	5/1320	15/18857	0.00276732	0.0299793	0.025947	si:ch211-45c16.2/map3k10/map3k9/mapk8ip3/map3k12	5
down	GO:1904062	regulation of cation transmembrane transport	15/1320	97/18857	0.00296439	0.0319662	0.0276667	cacng8b/cacng2a/cacng8a/fxyd6/shisa9b/cacng3b/shank2/cacnb4b/cacng7a/si:dkey-56f14.4/dmxl2/shank1/scn1bb/shisa7b/hecw1b	15
down	GO:0048278	vesicle docking	12/1320	70/18857	0.00317195	0.0340475	0.0294681	rab3ab/si:ch211-208k15.1/stx1b/nsfa/stxbp1a/stxbp1b/rab3b/rab3c/stx12l/rab3aa/si:dkey-110c1.7/zgc:165520	12
down	GO:0007219	Notch signaling pathway	20/1320	147/18857	0.00320473	0.0341617	0.0295668	dld/her4.3/her13/dla/gsx2/her15.1/hes6/her3/hes2.2/dlb/thsd7aa/her12/helt/neurod1/her8.2/her4.4/dlc/hes2.1/fezf2/her4.2	20
down	GO:0015669	gas transport	7/1320	29/18857	0.00322638	0.0341617	0.0295668	hbbe2/cygb2/ngb/hbae1.3/zgc:163057/cahz/hbbe1.1	7
down	GO:0097305	response to alcohol	7/1320	29/18857	0.00322638	0.0341617	0.0295668	adcyap1b/foxp2/glra1/mir9-5/otx2b/ache/mir9-2	7
down	GO:0048268	clathrin coat assembly	6/1320	22/18857	0.0032751	0.0345213	0.0298781	sgip1b/si:ch211-214j24.9/sgip1a/caly/snap91/nsg2	6
down	GO:0042330	taxis	43/1320	401/18857	0.00350355	0.0364236	0.0315245	gap43/dscamb/adcy1b/nfasca/draxin/cntn3a.1/plxna2/islr2/vax2/nrxn2a/nkx2.2a/robo1/scn8aa/vax1/dpysl5a/crmp1/lhx1a/arl3l1/lhx9/kcnc3a/nptnb/kif5ab/kif5aa/kif5c/apc/zgc:77784/cntn3a.2/dscama/cntn4/tnr/ccr7/cyfip2/glra4a/fzd3a/fezf2/si:ch211-113g11.6/sema6ba/cacna1ab/dpysl4/slit1b/ccl35.1/anos1a/dcc	43
down	GO:0001764	neuron migration	9/1320	45/18857	0.00350478	0.0364236	0.0315245	nhsl1b/lhx1a/ctnnd2b/olig2/cntn2/gata3/nkx6.1/nsmfa/mdga2a	9
down	GO:0098656	anion transmembrane transport	19/1320	138/18857	0.00350614	0.0364236	0.0315245	slc6a5/slc32a1/gabra2a/glrbb/glra1/gabrg2/slc12a5b/ankhb/slc38a3a/glrba/gabra4/gabra6b/gabra3/glra4b/glra4a/gabra5/gabra1/gabrg1/slc7a5	19
down	GO:0042490	mechanoreceptor differentiation	11/1320	62/18857	0.00352618	0.0364236	0.0315245	dla/atoh1a/irx4a/sox2/mcoln1b/atp1b2b/pax5/pax2a/pacsin1b/neurod1/insm1a	11
down	GO:0021884	forebrain neuron development	4/1320	10/18857	0.00356453	0.0364236	0.0315245	neurog1/otpa/otpb/nr4a2a	4
down	GO:0051963	regulation of synapse assembly	4/1320	10/18857	0.00356453	0.0364236	0.0315245	clstn1/lrrc4bb/clstn3/si:ch211-276c2.2	4
down	GO:0051965	positive regulation of synapse assembly	4/1320	10/18857	0.00356453	0.0364236	0.0315245	clstn1/lrrc4bb/clstn3/si:ch211-276c2.2	4
down	GO:0099632	protein transport within plasma membrane	5/1320	16/18857	0.00379547	0.0384476	0.0332763	cacng8b/cacng2a/cacng8a/cacng3b/cacng7a	5
down	GO:0099637	neurotransmitter receptor transport	5/1320	16/18857	0.00379547	0.0384476	0.0332763	cacng8b/cacng2a/cacng8a/cacng3b/cacng7a	5
down	GO:0021537	telencephalon development	7/1320	30/18857	0.00395812	0.0395812	0.0342574	neurog1/gsx2/foxb1a/arxa/agtpbp1/anos1a/dcc	7
down	GO:0050773	regulation of dendrite development	7/1320	30/18857	0.00395812	0.0395812	0.0342574	si:ch211-278a6.1/cdkl5/pacsin1b/shank2/pacsin1a/shank1/hecw1b	7
down	GO:0090276	regulation of peptide hormone secretion	7/1320	30/18857	0.00395812	0.0395812	0.0342574	adcyap1b/syt9a/chga/tcf7l2/crhbp/rfx3/nkx6.1	7
down	GO:0008037	cell recognition	11/1320	63/18857	0.00400781	0.0399076	0.0345399	gap43/dscamb/adcy1b/cntn3a.1/ek1/neurog1/he1.1/nptnb/cntn3a.2/dscama/anos1a	11
down	GO:0006935	chemotaxis	41/1320	381/18857	0.00403057	0.0399641	0.0345888	gap43/dscamb/adcy1b/nfasca/draxin/cntn3a.1/plxna2/islr2/vax2/nrxn2a/nkx2.2a/robo1/scn8aa/vax1/dpysl5a/crmp1/lhx1a/arl3l1/lhx9/kcnc3a/nptnb/kif5ab/kif5aa/kif5c/apc/zgc:77784/cntn3a.2/dscama/cntn4/tnr/ccr7/cyfip2/fzd3a/fezf2/si:ch211-113g11.6/sema6ba/dpysl4/slit1b/ccl35.1/anos1a/dcc	41
down	GO:0031623	receptor internalization	6/1320	23/18857	0.00417222	0.041194	0.0356533	dnm1a/cacng8b/cacng2a/cacng8a/cacng3b/cacng7a	6
down	GO:0032409	regulation of transporter activity	14/1320	91/18857	0.00421621	0.0414535	0.0358779	cacng8b/cacng2a/cacng8a/fxyd6/shisa9b/cacng3b/shank2/cacnb4b/cacng7a/si:dkey-56f14.4/shank1/scn1bb/shisa7b/hecw1b	14
down	GO:0031018	endocrine pancreas development	13/1320	82/18857	0.0044011	0.0430903	0.0372945	nkx2.2a/pax6b/nkx6.2/neurod1/rfx3/apc/ascl1b/myt1b/nkx6.1/insm1a/arxa/ankrd55/insm1b	13
down	GO:0006904	vesicle docking involved in exocytosis	8/1320	39/18857	0.00493134	0.0476832	0.0412697	rab3ab/stxbp1a/stxbp1b/rab3b/rab3c/rab3aa/si:dkey-110c1.7/zgc:165520	8
down	GO:0021575	hindbrain morphogenesis	8/1320	39/18857	0.00493134	0.0476832	0.0412697	ascl1a/neurog1/gsx2/kcnh1b/pax2a/lhx1a/ascl1b/agtpbp1	8
down	GO:0031102	neuron projection regeneration	8/1320	39/18857	0.00493134	0.0476832	0.0412697	gap43/ascl1a/neurog1/lingo1a/b3gat1a/cntn2/l1camb/dcc	8
down	GO:2001257	regulation of cation channel activity	10/1320	56/18857	0.00504676	0.0485984	0.0420618	cacng8b/cacng2a/cacng8a/shisa9b/cacng3b/shank2/cacnb4b/cacng7a/shank1/shisa7b	10

## Sheet: GO_72hpos_vs_neg
Cluster	ID	Description	GeneRatio	BgRatio	pvalue	p.adjust	qvalue	geneID	Count
up	GO:0003013	circulatory system process	25/368	280/18857	2.82417e-10	3.99454e-07	3.60551e-07	avpr1aa/rnf207b/cacna1g/cacna1c/smyd1b/rbfox1l/agtr1a/tnnc1a/adrb1/lrrc10/mybpc3/adcyap1a/gli2a/si:dkey-33c3.1/avpr2l/myh6/popdc2/prdm16/s100a1/ednrab/trpm4a/notch3/tnnc1b/csrp3/nppa	25
up	GO:0048738	cardiac muscle tissue development	16/368	111/18857	4.84483e-10	3.99454e-07	3.60551e-07	synpo2lb/cacna1c/smyd1b/rbfox1l/lrrc10/mybpc3/myh7/cx36.7/tbx20/myh6/npr3/prdm16/myom1b/tbx1/npr2/nppa	16
up	GO:0060537	muscle tissue development	23/368	248/18857	7.05749e-10	3.99454e-07	3.60551e-07	synpo2lb/gdf6a/ltbp3/cacna1c/smyd1b/rbfox1l/lrrc10/mir203a/mybpc3/myh7/cx36.7/dmrt2a/tbx20/myh6/popdc2/actn2b/npr3/eya2/prdm16/myom1b/tbx1/npr2/nppa	23
up	GO:0008015	blood circulation	24/368	275/18857	1.02789e-09	4.3634e-07	3.93844e-07	avpr1aa/rnf207b/cacna1g/cacna1c/smyd1b/agtr1a/tnnc1a/adrb1/lrrc10/mybpc3/adcyap1a/gli2a/si:dkey-33c3.1/avpr2l/myh6/popdc2/prdm16/s100a1/ednrab/trpm4a/notch3/tnnc1b/csrp3/nppa	24
up	GO:0061061	muscle structure development	29/368	406/18857	2.01317e-09	6.83673e-07	6.1709e-07	megf10/col6a4a/synpo2lb/gdf6a/smyd1b/lmod2a/rbfox1l/loxa/lrrc10/mir203a/myh7ba/mybpc3/myh7/cx36.7/dmrt2a/gli2a/tbx20/myh6/popdc2/actn2b/lmod2b/myom1b/tbx1/lurap1/si:dkeyp-69b9.3/mkxa/lamb2/postnb/csrp3	29
up	GO:0014706	striated muscle tissue development	22/368	244/18857	2.83083e-09	8.01124e-07	7.23103e-07	synpo2lb/gdf6a/cacna1c/smyd1b/rbfox1l/lrrc10/mir203a/mybpc3/myh7/cx36.7/dmrt2a/tbx20/myh6/popdc2/actn2b/npr3/eya2/prdm16/myom1b/tbx1/npr2/nppa	22
up	GO:0042692	muscle cell differentiation	21/368	274/18857	1.10094e-07	2.67056e-05	2.41047e-05	megf10/gdf6a/smyd1b/lmod2a/rbfox1l/lrrc10/mir203a/myh7ba/mybpc3/myh7/cx36.7/dmrt2a/gli2a/myh6/popdc2/actn2b/lmod2b/myom1b/tbx1/si:dkeyp-69b9.3/csrp3	21
up	GO:0003015	heart process	16/368	168/18857	1.99452e-07	4.23338e-05	3.82109e-05	rnf207b/cacna1g/cacna1c/smyd1b/rbfox1l/tnnc1a/adrb1/lrrc10/mybpc3/myh6/popdc2/prdm16/s100a1/trpm4a/tnnc1b/csrp3	16
up	GO:0051146	striated muscle cell differentiation	19/368	244/18857	3.49796e-07	6.09824e-05	5.50433e-05	megf10/gdf6a/smyd1b/lmod2a/rbfox1l/lrrc10/mir203a/mybpc3/myh7/cx36.7/dmrt2a/gli2a/myh6/popdc2/actn2b/lmod2b/myom1b/tbx1/csrp3	19
up	GO:0044057	regulation of system process	15/368	154/18857	3.59143e-07	6.09824e-05	5.50433e-05	avpr1aa/rnf207b/cacna1g/cacna1c/agtr1a/tnnc1a/adrb1/mybpc3/avpr2l/popdc2/prdm16/s100a1/trpm4a/chrm3a/tnnc1b	15
up	GO:1903522	regulation of blood circulation	12/368	100/18857	5.73126e-07	8.24965e-05	7.44622e-05	avpr1aa/rnf207b/cacna1g/cacna1c/agtr1a/adrb1/mybpc3/avpr2l/popdc2/prdm16/s100a1/trpm4a	12
up	GO:0055001	muscle cell development	18/368	228/18857	5.83014e-07	8.24965e-05	7.44622e-05	megf10/gdf6a/smyd1b/lmod2a/rbfox1l/lrrc10/mir203a/myh7ba/mybpc3/myh7/cx36.7/dmrt2a/gli2a/myh6/actn2b/lmod2b/myom1b/csrp3	18
up	GO:0060047	heart contraction	15/368	163/18857	7.47739e-07	9.76662e-05	8.81545e-05	rnf207b/cacna1g/cacna1c/smyd1b/tnnc1a/adrb1/lrrc10/mybpc3/myh6/popdc2/prdm16/s100a1/trpm4a/tnnc1b/csrp3	15
up	GO:0055002	striated muscle cell development	17/368	210/18857	8.47541e-07	0.000102795	9.27834e-05	megf10/gdf6a/smyd1b/lmod2a/rbfox1l/lrrc10/mir203a/mybpc3/myh7/cx36.7/dmrt2a/gli2a/myh6/actn2b/lmod2b/myom1b/csrp3	17
up	GO:0035265	organ growth	9/368	55/18857	1.07243e-06	0.000121399	0.000109576	col12a1a/cacna1c/tbx20/matn1/npr3/prdm16/vwa1/npr2/nppa	9
up	GO:0055017	cardiac muscle tissue growth	6/368	20/18857	1.6311e-06	0.000173101	0.000156243	cacna1c/tbx20/npr3/prdm16/npr2/nppa	6
up	GO:0007517	muscle organ development	17/368	230/18857	2.96435e-06	0.000296086	0.00026725	col6a4a/synpo2lb/gdf6a/rbfox1l/loxa/mir203a/mybpc3/dmrt2a/gli2a/tbx20/popdc2/actn2b/myom1b/tbx1/lurap1/lamb2/postnb	17
up	GO:0060419	heart growth	6/368	23/18857	4.04268e-06	0.000381359	0.000344219	cacna1c/tbx20/npr3/prdm16/npr2/nppa	6
up	GO:0055007	cardiac muscle cell differentiation	9/368	71/18857	9.5454e-06	0.000853057	0.000769978	smyd1b/rbfox1l/lrrc10/mybpc3/myh7/cx36.7/myh6/myom1b/tbx1	9
up	GO:0055013	cardiac muscle cell development	8/368	55/18857	1.06612e-05	0.000905135	0.000816984	smyd1b/rbfox1l/lrrc10/mybpc3/myh7/cx36.7/myh6/myom1b	8
up	GO:0030239	myofibril assembly	11/368	114/18857	1.43972e-05	0.00116412	0.00105074	megf10/smyd1b/lmod2a/mybpc3/myh7/cx36.7/myh6/actn2b/lmod2b/myom1b/csrp3	11
up	GO:0055006	cardiac cell development	8/368	59/18857	1.81424e-05	0.00140026	0.00126389	smyd1b/rbfox1l/lrrc10/mybpc3/myh7/cx36.7/myh6/myom1b	8
up	GO:0008016	regulation of heart contraction	9/368	79/18857	2.30018e-05	0.00165577	0.00149451	rnf207b/cacna1g/cacna1c/adrb1/mybpc3/popdc2/prdm16/s100a1/trpm4a	9
up	GO:0010927	cellular component assembly involved in morphogenesis	11/368	120/18857	2.34031e-05	0.00165577	0.00149451	megf10/smyd1b/lmod2a/mybpc3/myh7/cx36.7/myh6/actn2b/lmod2b/myom1b/csrp3	11
up	GO:0060038	cardiac muscle cell proliferation	5/368	19/18857	2.55672e-05	0.00166974	0.00150712	tbx20/npr3/prdm16/npr2/nppa	5
up	GO:0061337	cardiac conduction	5/368	19/18857	2.55672e-05	0.00166974	0.00150712	rnf207b/cacna1g/popdc2/prdm16/trpm4a	5
up	GO:0035150	regulation of tube size	9/368	81/18857	2.81762e-05	0.00170869	0.00154228	avpr1aa/agtr1a/adcyap1a/si:dkey-33c3.1/avpr2l/ednrab/trpm4a/notch3/nppa	9
up	GO:0050880	regulation of blood vessel size	9/368	81/18857	2.81762e-05	0.00170869	0.00154228	avpr1aa/agtr1a/adcyap1a/si:dkey-33c3.1/avpr2l/ednrab/trpm4a/notch3/nppa	9
up	GO:0014855	striated muscle cell proliferation	5/368	21/18857	4.33271e-05	0.00253688	0.00228981	tbx20/npr3/prdm16/npr2/nppa	5
up	GO:0055003	cardiac myofibril assembly	6/368	34/18857	4.49297e-05	0.00254302	0.00229536	smyd1b/mybpc3/myh7/cx36.7/myh6/myom1b	6
up	GO:0003018	vascular process in circulatory system	9/368	87/18857	4.99942e-05	0.00273839	0.0024717	avpr1aa/agtr1a/adcyap1a/si:dkey-33c3.1/avpr2l/ednrab/trpm4a/notch3/nppa	9
up	GO:0040007	growth	23/368	478/18857	7.11109e-05	0.00377332	0.00340584	col12a1a/wisp1a/krt5/cacna1c/mir203a/wisp2/orc1/tbx20/htra1a/itgav/sema3fb/matn1/krt17/npr3/prdm16/vwa1/ctgfb/htra1b/nrp1a/anxa1b/cldnc/npr2/nppa	23
up	GO:0008544	epidermis development	9/368	93/18857	8.46184e-05	0.004354	0.00392996	spint1a/foxi3a/spint1b/evpla/gcm2/ovol1a/foxi3b/znf750/anxa1b	9
up	GO:0033002	muscle cell proliferation	5/368	25/18857	0.000106089	0.00529822	0.00478222	tbx20/npr3/prdm16/npr2/nppa	5
up	GO:0035051	cardiocyte differentiation	9/368	97/18857	0.000117434	0.00569722	0.00514237	smyd1b/rbfox1l/lrrc10/mybpc3/myh7/cx36.7/myh6/myom1b/tbx1	9
up	GO:0003012	muscle system process	11/368	147/18857	0.000149424	0.00691419	0.00624082	rnf207b/cacna1g/lsp1/cacna1c/lmod2a/tnnc1a/mybpc3/lmod2b/myom1b/chrm3a/tnnc1b	11
up	GO:0030198	extracellular matrix organization	10/368	123/18857	0.000150663	0.00691419	0.00624082	creb3l2/lum/spint1a/emid1/col18a1a/hmcn1/fbln5/lamb2/postnb/col18a1b	10
up	GO:0031032	actomyosin structure organization	11/368	156/18857	0.000251552	0.0112404	0.0101457	megf10/smyd1b/lmod2a/mybpc3/myh7/cx36.7/myh6/actn2b/lmod2b/myom1b/csrp3	11
up	GO:0097435	supramolecular fiber organization	21/368	458/18857	0.000281113	0.0122392	0.0110472	megf10/actn1/synpo2lb/lum/smyd1b/spint1a/lmod2a/mybpc3/myh7/cx36.7/tpm4b/myh6/actn2b/lmod2b/baiap2l1a/mical2a/vil1/sorbs2a/myom1b/fbln5/csrp3	21
up	GO:0043062	extracellular structure organization	10/368	135/18857	0.000321896	0.0136645	0.0123337	creb3l2/lum/spint1a/emid1/col18a1a/hmcn1/fbln5/lamb2/postnb/col18a1b	10
up	GO:0006936	muscle contraction	10/368	140/18857	0.000430393	0.0178246	0.0160886	rnf207b/cacna1g/lsp1/lmod2a/tnnc1a/mybpc3/lmod2b/myom1b/chrm3a/tnnc1b	10
up	GO:0035296	regulation of tube diameter	7/368	71/18857	0.000463334	0.0182963	0.0165144	avpr1aa/agtr1a/adcyap1a/si:dkey-33c3.1/avpr2l/ednrab/trpm4a	7
up	GO:0097746	regulation of blood vessel diameter	7/368	71/18857	0.000463334	0.0182963	0.0165144	avpr1aa/agtr1a/adcyap1a/si:dkey-33c3.1/avpr2l/ednrab/trpm4a	7
up	GO:0048562	embryonic organ morphogenesis	20/368	449/18857	0.000563003	0.0217268	0.0196108	msx3/rnf207b/lum/cacna1c/fzd8a/lrrc10/efnb2a/gli2a/tbx20/stm/popdc2/phactr4a/dub/prdm16/ednrab/tbx1/mecom/alx1/mkxa/cldn7b	20
up	GO:0007160	cell-matrix adhesion	6/368	54/18857	0.000621629	0.0234561	0.0211717	itgb1b.1/nid1a/itgb6/frem1a/lurap1/col18a1b	6
up	GO:0007229	integrin-mediated signaling pathway	6/368	58/18857	0.000912623	0.0336877	0.0304068	itgb1b.1/itgb6/itga3a/itgav/phactr4a/fermt1	6
up	GO:0035338	long-chain fatty-acyl-CoA biosynthetic process	3/368	11/18857	0.00108264	0.0377984	0.0341172	elovl6l/elovl7a/elovl1a	3
up	GO:0046949	fatty-acyl-CoA biosynthetic process	3/368	11/18857	0.00108264	0.0377984	0.0341172	elovl6l/elovl7a/elovl1a	3
up	GO:0007200	phospholipase C-activating G protein-coupled receptor signaling pathway	6/368	60/18857	0.00109261	0.0377984	0.0341172	f2rl1.2/f2rl1.1/gna15.1/gna14/si:ch211-240b21.5/zgc:172079	6
up	GO:0003231	cardiac ventricle development	4/368	24/18857	0.00111303	0.0377984	0.0341172	hey1/ltbp3/tnnc1a/mybpc3	4
up	GO:0003205	cardiac chamber development	5/368	43/18857	0.0014419	0.0474028	0.0427862	hey1/ltbp3/tnnc1a/mybpc3/myh6	5
up	GO:0048589	developmental growth	18/368	416/18857	0.00145168	0.0474028	0.0427862	col12a1a/krt5/cacna1c/mir203a/orc1/tbx20/itgav/sema3fb/matn1/krt17/npr3/prdm16/vwa1/nrp1a/anxa1b/cldnc/npr2/nppa	18
down	GO:0007268	chemical synaptic transmission	110/1368	405/18857	3.07799e-35	3.72129e-32	3.23351e-32	adcyap1b/gabrb3/npas4b/glra2/nlgn2b/cacng8b/grin2ab/ngfa/sv2a/cplx3b/nlgn4xb/nlgn1/grm8a/chrng/snap25b/cacng2a/grin2bb/grin2ca/atcaya/sypa/calb2b/stx1b/kcnq3/gabra6a/syt11a/grm2a/pnoca/syt6a/htr1aa/gabrr1/glrbb/cacng8a/syt9a/cacna1bb/syt4/nrxn2a/chata/cacnb2b/slc17a6a/sdcbp/sypb/syt1a/snap25a/gabrp/drd4a/slc17a7a/cacng3b/apba1b/slc24a1/lin7a/gabrg2/slc12a5b/syt2a/cadpsb/ppp1r9bb/chrnd/chrnb3a/gri…	110
down	GO:0098916	anterograde trans-synaptic signaling	110/1368	405/18857	3.07799e-35	3.72129e-32	3.23351e-32	adcyap1b/gabrb3/npas4b/glra2/nlgn2b/cacng8b/grin2ab/ngfa/sv2a/cplx3b/nlgn4xb/nlgn1/grm8a/chrng/snap25b/cacng2a/grin2bb/grin2ca/atcaya/sypa/calb2b/stx1b/kcnq3/gabra6a/syt11a/grm2a/pnoca/syt6a/htr1aa/gabrr1/glrbb/cacng8a/syt9a/cacna1bb/syt4/nrxn2a/chata/cacnb2b/slc17a6a/sdcbp/sypb/syt1a/snap25a/gabrp/drd4a/slc17a7a/cacng3b/apba1b/slc24a1/lin7a/gabrg2/slc12a5b/syt2a/cadpsb/ppp1r9bb/chrnd/chrnb3a/gri…	110
down	GO:0099537	trans-synaptic signaling	110/1368	408/18857	6.42476e-35	4.95443e-32	4.30501e-32	adcyap1b/gabrb3/npas4b/glra2/nlgn2b/cacng8b/grin2ab/ngfa/sv2a/cplx3b/nlgn4xb/nlgn1/grm8a/chrng/snap25b/cacng2a/grin2bb/grin2ca/atcaya/sypa/calb2b/stx1b/kcnq3/gabra6a/syt11a/grm2a/pnoca/syt6a/htr1aa/gabrr1/glrbb/cacng8a/syt9a/cacna1bb/syt4/nrxn2a/chata/cacnb2b/slc17a6a/sdcbp/sypb/syt1a/snap25a/gabrp/drd4a/slc17a7a/cacng3b/apba1b/slc24a1/lin7a/gabrg2/slc12a5b/syt2a/cadpsb/ppp1r9bb/chrnd/chrnb3a/gri…	110
down	GO:0099536	synaptic signaling	110/1368	409/18857	8.19591e-35	4.95443e-32	4.30501e-32	adcyap1b/gabrb3/npas4b/glra2/nlgn2b/cacng8b/grin2ab/ngfa/sv2a/cplx3b/nlgn4xb/nlgn1/grm8a/chrng/snap25b/cacng2a/grin2bb/grin2ca/atcaya/sypa/calb2b/stx1b/kcnq3/gabra6a/syt11a/grm2a/pnoca/syt6a/htr1aa/gabrr1/glrbb/cacng8a/syt9a/cacna1bb/syt4/nrxn2a/chata/cacnb2b/slc17a6a/sdcbp/sypb/syt1a/snap25a/gabrp/drd4a/slc17a7a/cacng3b/apba1b/slc24a1/lin7a/gabrg2/slc12a5b/syt2a/cadpsb/ppp1r9bb/chrnd/chrnb3a/gri…	110
down	GO:0050804	modulation of chemical synaptic transmission	46/1368	133/18857	4.93629e-20	1.98932e-17	1.72857e-17	adcyap1b/npas4b/nlgn2b/cacng8b/grin2ab/ngfa/cplx3b/nlgn4xb/nlgn1/grm8a/cacng2a/grin2bb/grin2ca/atcaya/sypa/calb2b/stx1b/grm2a/cacng8a/sypb/cacng3b/slc24a1/ppp1r9bb/grik4/grin2cb/nptx2a/grm8b/cplx2l/cacng7a/cplx4a/nlgn3b/cacng5a/grm3/clstn3/nlgn3a/calb1/grm6b/shank1/si:ch211-276c2.2/grik1a/cacng7b/grik1b/si:ch211-81a5.8/rims2b/npas4a/shisa7b	46
down	GO:0099177	regulation of trans-synaptic signaling	46/1368	133/18857	4.93629e-20	1.98932e-17	1.72857e-17	adcyap1b/npas4b/nlgn2b/cacng8b/grin2ab/ngfa/cplx3b/nlgn4xb/nlgn1/grm8a/cacng2a/grin2bb/grin2ca/atcaya/sypa/calb2b/stx1b/grm2a/cacng8a/sypb/cacng3b/slc24a1/ppp1r9bb/grik4/grin2cb/nptx2a/grm8b/cplx2l/cacng7a/cplx4a/nlgn3b/cacng5a/grm3/clstn3/nlgn3a/calb1/grm6b/shank1/si:ch211-276c2.2/grik1a/cacng7b/grik1b/si:ch211-81a5.8/rims2b/npas4a/shisa7b	46
down	GO:0007601	visual perception	43/1368	122/18857	3.56211e-19	1.23046e-16	1.06917e-16	unc119b/aipl1/gnat2/rom1b/rx1/crx/opn1mw2/pcare/grk7a/prph2b/opn1lw1/vax2/cacna1fb/opn1lw2/cnga1b/rlbp1a/opn1sw1/rx2/pcdh15b/vsx2/vsx1/opn1mw1/opn1sw2/zmp:0000000545/rhol/rho/parapinopsinb/pde6ga/prph2a/arr3a/rrh/cacna1da/pde6c/rgra/grm6b/opn4xa/tmtops3a/rbp3/opn4xb/pde6ha/pde6gb/prph2l/si:ch211-156l18.8	43
down	GO:0050953	sensory perception of light stimulus	43/1368	130/18857	5.59451e-18	1.69094e-15	1.4693e-15	unc119b/aipl1/gnat2/rom1b/rx1/crx/opn1mw2/pcare/grk7a/prph2b/opn1lw1/vax2/cacna1fb/opn1lw2/cnga1b/rlbp1a/opn1sw1/rx2/pcdh15b/vsx2/vsx1/opn1mw1/opn1sw2/zmp:0000000545/rhol/rho/parapinopsinb/pde6ga/prph2a/arr3a/rrh/cacna1da/pde6c/rgra/grm6b/opn4xa/tmtops3a/rbp3/opn4xb/pde6ha/pde6gb/prph2l/si:ch211-156l18.8	43
down	GO:0043269	regulation of ion transport	58/1368	264/18857	1.56701e-14	4.21003e-12	3.65819e-12	neto2b/adcyap1b/hcn4l/kcnma1a/cacng8b/kcnh5b/kcnj14/si:dkey-262k9.4/cacng2a/kcng4b/syt11a/kcnv2b/kcna2b/syt6a/cacng8a/syt9a/cacna1bb/kcnc4/syt4/cacna1fb/cacnb2b/si:rp71-39b20.4/syt1a/scn1ba/drd4a/fxyd6/scn8aa/cacng3b/syt2a/aplnrb/kcnj11l/cacnb4b/kcnc3a/cacng7a/drd3/kcna4/kcnh8/cacna1da/cacng5a/kcnd1/kcnv2a/syt9b/kcna1b/cacnb3b/kcnh3/nkain2/kcnb1/shank1/kcnb2/cacng7b/cacna1ab/cacna1aa/kcnj10a/kcnc…	58
down	GO:0006836	neurotransmitter transport	38/1368	147/18857	2.9991e-12	6.69408e-10	5.81663e-10	adcyap1b/slc32a1/cplx3b/slc6a17/snap25b/stx1b/syt11a/syt6a/slc18a3a/syt9a/syt4/slc17a6a/slc6a1b/syt1a/snap25a/slc18a2/slc17a7a/lin7a/syt2a/cadpsb/slc17a7b/slc6a15/cplx2l/stx11a/syn2a/ppfia3/cplx4a/slc6a1a/slc6a3/syt9b/slc6a22.2/si:ch211-81a5.8/rims2b/syn2b/syt5a/slc6a11b/syn1/trh	38
down	GO:0099504	synaptic vesicle cycle	31/1368	102/18857	3.04528e-12	6.69408e-10	5.81663e-10	nlgn2b/dnm1a/slc32a1/cplx3b/nlgn4xb/nlgn1/snap25b/stx1b/syt11a/syt6a/syt9a/syt4/slc17a6a/syt1a/snap25a/slc18a2/slc17a7a/syt2a/cadpsb/slc17a7b/cplx2l/stx11a/cplx4a/nlgn3b/nlgn3a/syt9b/si:ch211-81a5.8/clrn1/rims2b/syt5a/amph	31
down	GO:0098660	inorganic ion transmembrane transport	78/1368	481/18857	1.32183e-11	2.66348e-09	2.31436e-09	neto2b/atp1a3a/hcn4l/glra2/kcnma1a/cacng8b/kcnh5b/kcnj14/si:dkey-262k9.4/cacng2a/kcnk10b/atpv0e2/kcng4b/kcnq3/gabra6a/atp6ap1a/kcnv2b/kcna2b/kcnk15/trpc2b/glrbb/cacng8a/cacna1bb/kcnc4/atp2b1b/cacna1fb/cacnb2b/si:rp71-39b20.4/atp1b2b/scn1ba/fxyd6/scn8aa/cacng3b/slc24a1/gabrg2/slc12a5b/kcnn1b/atp2b2/aplnrb/steap3/kcnj11l/kcnk10a/atp2b3a/fam155b/glrba/cacnb4b/kcnc3a/gabra4/cacng7a/atp6v0cb/slc24a4b/…	78
down	GO:0034765	regulation of ion transmembrane transport	45/1368	216/18857	9.20684e-11	1.71247e-08	1.488e-08	neto2b/hcn4l/kcnma1a/cacng8b/kcnh5b/kcnj14/si:dkey-262k9.4/cacng2a/kcng4b/kcnv2b/kcna2b/cacng8a/cacna1bb/kcnc4/cacna1fb/cacnb2b/si:rp71-39b20.4/scn1ba/fxyd6/scn8aa/cacng3b/aplnrb/kcnj11l/cacnb4b/kcnc3a/cacng7a/kcna4/kcnh8/cacna1da/cacng5a/kcnd1/kcnv2a/kcna1b/cacnb3b/kcnh3/kcnb1/shank1/kcnb2/cacng7b/cacna1ab/cacna1aa/kcnj10a/kcnc3b/shisa7b/hecw1b	45
down	GO:0034762	regulation of transmembrane transport	45/1368	222/18857	2.37748e-10	4.10624e-08	3.568e-08	neto2b/hcn4l/kcnma1a/cacng8b/kcnh5b/kcnj14/si:dkey-262k9.4/cacng2a/kcng4b/kcnv2b/kcna2b/cacng8a/cacna1bb/kcnc4/cacna1fb/cacnb2b/si:rp71-39b20.4/scn1ba/fxyd6/scn8aa/cacng3b/aplnrb/kcnj11l/cacnb4b/kcnc3a/cacng7a/kcna4/kcnh8/cacna1da/cacng5a/kcnd1/kcnv2a/kcna1b/cacnb3b/kcnh3/kcnb1/shank1/kcnb2/cacng7b/cacna1ab/cacna1aa/kcnj10a/kcnc3b/shisa7b/hecw1b	45
down	GO:0050806	positive regulation of synaptic transmission	19/1368	49/18857	4.57574e-10	7.3761e-08	6.40925e-08	adcyap1b/cacng8b/grin2ab/cacng2a/grin2bb/grin2ca/calb2b/cacng8a/cacng3b/slc24a1/grin2cb/cacng7a/cacng5a/clstn3/calb1/shank1/si:ch211-276c2.2/cacng7b/rims2b	19
down	GO:0035249	synaptic transmission, glutamatergic	21/1368	60/18857	5.22521e-10	7.65175e-08	6.64878e-08	adcyap1b/cacng8b/grm8a/cacng2a/grm2a/cacng8a/slc17a6a/slc17a7a/cacng3b/grik4/slc17a7b/nptx2a/grm8b/cacng7a/cacng5a/grm3/grm6b/shank1/grik1a/cacng7b/grik1b	21
down	GO:0099003	vesicle-mediated transport in synapse	27/1368	96/18857	5.37965e-10	7.65175e-08	6.64878e-08	nlgn2b/dnm1a/cplx3b/nlgn4xb/nlgn1/snap25b/stx1b/syt11a/syt6a/syt9a/syt4/syt1a/snap25a/syt2a/cadpsb/cplx2l/stx11a/kif5aa/kif5c/cplx4a/nlgn3b/nlgn3a/syt9b/si:ch211-81a5.8/rims2b/syt5a/amph	27
down	GO:0009583	detection of light stimulus	21/1368	62/18857	1.04682e-09	1.40623e-07	1.2219e-07	gnat2/opn1mw2/pcare/grk7a/opn1lw1/opn1lw2/opn1sw1/pcdh15b/opn1mw1/opn1sw2/rhol/rho/parapinopsinb/rrh/rgra/opn6a/grm6b/opn4xa/tmtops3a/opn9/opn4xb	21
down	GO:0051960	regulation of nervous system development	58/1368	345/18857	1.44434e-09	1.83812e-07	1.59718e-07	atoh7/adcyap1b/ngfa/her13/si:ch211-278a6.1/olig4/neurog1/neurod2/gsx2/stmn4/dner/vax2/lfng/l1cama/her15.1/si:dkey-6l15.1/neurod6a/cdh4/gpr183a/her3/cdkl5/hes2.2/zgc:114120/id2b/vax1/her12/lrrc4bb/arl3l2/helt/chrna1/pacsin1a/mdkb/lhx1a/her8.2/her7/ntn1b/arl3l1/sema3gb/her2/dmbx1b/olig2/cntn2/zic5/ncaldb/sema3ga/ascl1b/id4/tnr/clstn3/hes2.1/dmbx1a/shank1/si:ch211-276c2.2/gprc5ba/neurod4/l1camb/mdga…	58
down	GO:0042391	regulation of membrane potential	37/1368	172/18857	1.67999e-09	2.03111e-07	1.76488e-07	kcnma1b/adcyap1b/gabrb3/npas4b/glra2/kcnh5b/grin2ab/chrng/grin2bb/grin2ca/gabra6a/gabrr1/glrbb/scn1ba/gabrp/scn8aa/gabrg2/chrnd/chrnb3a/grin2cb/chrna5/chrna1/glrba/gabra4/gabrr2a/kcnh8/si:ch73-380n15.2/glra4b/kcnh3/chrna10a/shank1/rims2b/gabra1/gabrg1/npas4a/gabrb4/gabrr3a	37
down	GO:0060284	regulation of cell development	58/1368	352/18857	3.12771e-09	3.58401e-07	3.11422e-07	atoh7/adcyap1b/ngfa/her13/si:ch211-278a6.1/olig4/crx/neurog1/neurod2/gsx2/stmn4/dner/vax2/lfng/l1cama/her15.1/si:dkey-6l15.1/neurod6a/cdh4/gpr183a/zar1/her3/cdkl5/hes2.2/zgc:114120/id2b/vax1/her12/arl3l2/myf5/helt/chrna1/pacsin1a/mdkb/her8.2/her7/ntn1b/arl3l1/sema3gb/her2/dmbx1b/olig2/myod1/cntn2/zic5/ncaldb/sema3ga/ascl1b/id4/tnr/hes2.1/dmbx1a/shank1/gprc5ba/neurod4/l1camb/mdga2a/hecw1b	58
down	GO:0098662	inorganic cation transmembrane transport	68/1368	444/18857	3.26088e-09	3.58401e-07	3.11422e-07	neto2b/atp1a3a/hcn4l/kcnma1a/cacng8b/kcnh5b/kcnj14/si:dkey-262k9.4/cacng2a/kcnk10b/atpv0e2/kcng4b/kcnq3/atp6ap1a/kcnv2b/kcna2b/kcnk15/trpc2b/cacng8a/cacna1bb/kcnc4/atp2b1b/cacna1fb/cacnb2b/si:rp71-39b20.4/atp1b2b/scn1ba/fxyd6/scn8aa/cacng3b/slc24a1/slc12a5b/kcnn1b/atp2b2/aplnrb/steap3/kcnj11l/kcnk10a/atp2b3a/fam155b/cacnb4b/kcnc3a/cacng7a/atp6v0cb/slc24a4b/kcna4/atp2b3b/kcnh8/cacna1da/cacng5a/kcn…	68
down	GO:0050767	regulation of neurogenesis	54/1368	322/18857	5.80755e-09	5.91416e-07	5.13894e-07	atoh7/adcyap1b/ngfa/her13/si:ch211-278a6.1/olig4/neurog1/neurod2/gsx2/stmn4/dner/vax2/lfng/l1cama/her15.1/si:dkey-6l15.1/neurod6a/cdh4/gpr183a/her3/cdkl5/hes2.2/zgc:114120/id2b/vax1/her12/arl3l2/helt/chrna1/pacsin1a/mdkb/her8.2/her7/ntn1b/arl3l1/sema3gb/her2/dmbx1b/olig2/cntn2/zic5/ncaldb/sema3ga/ascl1b/id4/tnr/hes2.1/dmbx1a/shank1/gprc5ba/neurod4/l1camb/mdga2a/hecw1b	54
down	GO:0051966	regulation of synaptic transmission, glutamatergic	15/1368	35/18857	6.10808e-09	5.91416e-07	5.13894e-07	adcyap1b/cacng8b/grm8a/cacng2a/grm2a/cacng8a/cacng3b/nptx2a/grm8b/cacng7a/cacng5a/grm3/grm6b/shank1/cacng7b	15
down	GO:0007269	neurotransmitter secretion	23/1368	80/18857	6.35931e-09	5.91416e-07	5.13894e-07	cplx3b/snap25b/stx1b/syt11a/syt6a/syt9a/syt4/syt1a/snap25a/lin7a/syt2a/cadpsb/cplx2l/stx11a/syn2a/ppfia3/cplx4a/syt9b/si:ch211-81a5.8/rims2b/syn2b/syt5a/syn1	23
down	GO:0099643	signal release from synapse	23/1368	80/18857	6.35931e-09	5.91416e-07	5.13894e-07	cplx3b/snap25b/stx1b/syt11a/syt6a/syt9a/syt4/syt1a/snap25a/lin7a/syt2a/cadpsb/cplx2l/stx11a/syn2a/ppfia3/cplx4a/syt9b/si:ch211-81a5.8/rims2b/syn2b/syt5a/syn1	23
down	GO:0045165	cell fate commitment	36/1368	178/18857	1.561e-08	1.39796e-06	1.21472e-06	atoh7/kcng4b/ved/olig4/wnt7aa/en2a/hoxb5b/gsx2/eomesa/evx2/evx1/isl1/cav3/drd4a/vsx1/mespbb/noto/pax2a/wnt2/en2b/eve1/rx3/olig2/tmem88a/tfap2a/lhx4/wnt9a/vent/vox/olig1/prdm12b/en1b/nrg1/tbxta/wnt5a/foxn4	36
down	GO:0050808	synapse organization	26/1368	105/18857	2.10671e-08	1.81929e-06	1.58082e-06	npas4b/nlgn2b/nlgn4xb/nlgn1/nbeaa/si:ch211-278a6.1/gphnb/neurod2/cacnb2b/zgc:114120/lrrc4bb/il1rapl1b/cacnb4b/nlgn3b/cacna1da/grna/gjd1a/clstn3/nlgn3a/pclob/cacnb3b/shank1/si:ch211-276c2.2/bsnb/clrn1/npas4a	26
down	GO:0009581	detection of external stimulus	23/1368	85/18857	2.26645e-08	1.82676e-06	1.58731e-06	gnat2/opn1mw2/pcare/grk7a/opn1lw1/opn1lw2/opn1sw1/pcdh15b/opn1mw1/opn1sw2/rhol/rho/parapinopsinb/rrh/cacna1da/rgra/opn6a/grm6b/opn4xa/tmtops3a/opn9/opn4xb/myo7aa	23
down	GO:0009582	detection of abiotic stimulus	23/1368	85/18857	2.26645e-08	1.82676e-06	1.58731e-06	gnat2/opn1mw2/pcare/grk7a/opn1lw1/opn1lw2/opn1sw1/pcdh15b/opn1mw1/opn1sw2/rhol/rho/parapinopsinb/rrh/cacna1da/rgra/opn6a/grm6b/opn4xa/tmtops3a/opn9/opn4xb/myo7aa	23
down	GO:0060078	regulation of postsynaptic membrane potential	13/1368	29/18857	3.29331e-08	2.56878e-06	2.23207e-06	adcyap1b/npas4b/grin2ab/grin2bb/grin2ca/gabra6a/gabrg2/grin2cb/gabra4/shank1/gabra1/gabrg1/npas4a	13
down	GO:0007602	phototransduction	17/1368	50/18857	3.8167e-08	2.88399e-06	2.50597e-06	opn1mw2/grk7a/opn1lw1/opn1lw2/opn1sw1/opn1mw1/opn1sw2/rhol/rho/parapinopsinb/rrh/rgra/opn6a/opn4xa/tmtops3a/opn9/opn4xb	17
down	GO:0048812	neuron projection morphogenesis	66/1368	457/18857	5.71657e-08	3.94933e-06	3.43166e-06	gap43/dscamb/adcy1b/ngfa/slitrk2/si:ch211-278a6.1/gas7a/cntn3a.1/ved/slitrk3b/en2a/islr2/tmem59l/nsfa/vax2/nrxn2a/l1cama/nyap2a/si:dkey-6l15.1/isl1/elavl4/olfm1a/ncam1b/scn8aa/cdkl5/zgc:114120/thsd7aa/vax1/adcy8/arl3l2/crmp1/tppp2/chrna1/pacsin1a/lhx1a/ntn1b/arl3l1/kcnc3a/sema3gb/nptnb/inab/kif5aa/kif5c/cntn2/map1aa/coro1a/zgc:77784/ncaldb/sema3ga/lhx2b/dscama/cntn4/foxb1a/tnr/grna/nyap2b/cyfip2/…	66
down	GO:0048858	cell projection morphogenesis	66/1368	457/18857	5.71657e-08	3.94933e-06	3.43166e-06	gap43/dscamb/adcy1b/ngfa/slitrk2/si:ch211-278a6.1/gas7a/cntn3a.1/ved/slitrk3b/en2a/islr2/tmem59l/nsfa/vax2/nrxn2a/l1cama/nyap2a/si:dkey-6l15.1/isl1/elavl4/olfm1a/ncam1b/scn8aa/cdkl5/zgc:114120/thsd7aa/vax1/adcy8/arl3l2/crmp1/tppp2/chrna1/pacsin1a/lhx1a/ntn1b/arl3l1/kcnc3a/sema3gb/nptnb/inab/kif5aa/kif5c/cntn2/map1aa/coro1a/zgc:77784/ncaldb/sema3ga/lhx2b/dscama/cntn4/foxb1a/tnr/grna/nyap2b/cyfip2/…	66
down	GO:0120039	plasma membrane bounded cell projection morphogenesis	66/1368	457/18857	5.71657e-08	3.94933e-06	3.43166e-06	gap43/dscamb/adcy1b/ngfa/slitrk2/si:ch211-278a6.1/gas7a/cntn3a.1/ved/slitrk3b/en2a/islr2/tmem59l/nsfa/vax2/nrxn2a/l1cama/nyap2a/si:dkey-6l15.1/isl1/elavl4/olfm1a/ncam1b/scn8aa/cdkl5/zgc:114120/thsd7aa/vax1/adcy8/arl3l2/crmp1/tppp2/chrna1/pacsin1a/lhx1a/ntn1b/arl3l1/kcnc3a/sema3gb/nptnb/inab/kif5aa/kif5c/cntn2/map1aa/coro1a/zgc:77784/ncaldb/sema3ga/lhx2b/dscama/cntn4/foxb1a/tnr/grna/nyap2b/cyfip2/…	66
down	GO:0015837	amine transport	13/1368	31/18857	8.72414e-08	5.85972e-06	5.09163e-06	syt11a/syt6a/syt9a/chga/syt4/syt1a/slc18a2/drd4a/syt2a/drd3/syt9b/syt5a/trh	13
down	GO:0032990	cell part morphogenesis	66/1368	465/18857	1.11e-07	7.25401e-06	6.30317e-06	gap43/dscamb/adcy1b/ngfa/slitrk2/si:ch211-278a6.1/gas7a/cntn3a.1/ved/slitrk3b/en2a/islr2/tmem59l/nsfa/vax2/nrxn2a/l1cama/nyap2a/si:dkey-6l15.1/isl1/elavl4/olfm1a/ncam1b/scn8aa/cdkl5/zgc:114120/thsd7aa/vax1/adcy8/arl3l2/crmp1/tppp2/chrna1/pacsin1a/lhx1a/ntn1b/arl3l1/kcnc3a/sema3gb/nptnb/inab/kif5aa/kif5c/cntn2/map1aa/coro1a/zgc:77784/ncaldb/sema3ga/lhx2b/dscama/cntn4/foxb1a/tnr/grna/nyap2b/cyfip2/…	66
down	GO:0021515	cell differentiation in spinal cord	20/1368	72/18857	1.15308e-07	7.3372e-06	6.37546e-06	dla/ved/olig4/gsx2/dbx1a/evx2/evx1/isl1/drd4a/lhx1a/otpa/olig2/lhx4/tal2/tbx6/insm1a/dbx1b/prdm12b/nkx2.2b/foxn4	20
down	GO:0048489	synaptic vesicle transport	21/1368	79/18857	1.283e-07	7.40692e-06	6.43604e-06	dnm1a/cplx3b/snap25b/stx1b/syt11a/syt6a/syt9a/syt4/syt1a/snap25a/syt2a/cadpsb/cplx2l/stx11a/kif5aa/kif5c/cplx4a/syt9b/si:ch211-81a5.8/rims2b/syt5a	21
down	GO:0097479	synaptic vesicle localization	21/1368	79/18857	1.283e-07	7.40692e-06	6.43604e-06	dnm1a/cplx3b/snap25b/stx1b/syt11a/syt6a/syt9a/syt4/syt1a/snap25a/syt2a/cadpsb/cplx2l/stx11a/kif5aa/kif5c/cplx4a/syt9b/si:ch211-81a5.8/rims2b/syt5a	21
down	GO:0097480	establishment of synaptic vesicle localization	21/1368	79/18857	1.283e-07	7.40692e-06	6.43604e-06	dnm1a/cplx3b/snap25b/stx1b/syt11a/syt6a/syt9a/syt4/syt1a/snap25a/syt2a/cadpsb/cplx2l/stx11a/kif5aa/kif5c/cplx4a/syt9b/si:ch211-81a5.8/rims2b/syt5a	21
down	GO:0023061	signal release	28/1368	129/18857	1.28656e-07	7.40692e-06	6.43604e-06	adcyap1b/cplx3b/snap25b/stx1b/syt11a/syt6a/htr1aa/syt9a/chga/syt4/porcn/syt1a/snap25a/lin7a/syt2a/cadpsb/cplx2l/stx11a/syn2a/ppfia3/cplx4a/syt9b/si:ch211-81a5.8/rims2b/syn2b/syt5a/syn1/trh	28
down	GO:0006813	potassium ion transport	36/1368	195/18857	1.77283e-07	9.96908e-06	8.66235e-06	kcnma1b/neto2b/atp1a3a/adcyap1b/hcn4l/kcnma1a/kcnh5b/kcnj14/kcnk10b/kcng4b/kcnq3/kcnv2b/kcna2b/kcnk15/kcnc4/si:rp71-39b20.4/atp1b2b/atp1a3b/slc12a5b/kcnn1b/abcc8b/kcnj11l/kcnk10a/kcnc3a/kcna4/kcnh8/kcnd1/kcnv2a/kcnk2b/kcna1b/kcnh3/kcnb1/kcnb2/kcnj10a/kcnc3b/zmp:0000000932	36
down	GO:0007214	gamma-aminobutyric acid signaling pathway	9/1368	15/18857	1.81874e-07	9.99479e-06	8.68469e-06	gabra6a/gabbr2/gabrg2/gabbr1a/celsr3/gabra4/gpr156/gabra1/gabrg1	9
down	GO:0001654	eye development	65/1368	463/18857	2.0798e-07	1.09325e-05	9.4995e-06	atoh7/adcyap1b/rab11fip4a/zic1/rx1/crx/six6b/foxi2/reep6/six6a/otx1/pcare/impdh1a/zic2a/nsfa/vax2/her15.1/olfm1a/rx2/cdh4/six7/pcdh15b/vsx2/pax6b/ush2a/pcdh17/fabp11a/slc12a5b/hmx1/pax2a/myb/vax1/myf5/neurod1/lhx1a/foxg1a/lhx5/cdk5r1b/pax6a/rx3/pitx3/dmbx1b/myod1/six3b/tfap2a/ptf1a/coro1a/lhx2b/pde6c/tmx3a/pde6b/lmo2/rpgrip1/dio2/pax10/cyfip2/otx2b/rbp4l/dmbx1a/insm1a/otx2a/foxn4/cdk5r2a/lbhl/irx7	65
down	GO:0150063	visual system development	65/1368	463/18857	2.0798e-07	1.09325e-05	9.4995e-06	atoh7/adcyap1b/rab11fip4a/zic1/rx1/crx/six6b/foxi2/reep6/six6a/otx1/pcare/impdh1a/zic2a/nsfa/vax2/her15.1/olfm1a/rx2/cdh4/six7/pcdh15b/vsx2/pax6b/ush2a/pcdh17/fabp11a/slc12a5b/hmx1/pax2a/myb/vax1/myf5/neurod1/lhx1a/foxg1a/lhx5/cdk5r1b/pax6a/rx3/pitx3/dmbx1b/myod1/six3b/tfap2a/ptf1a/coro1a/lhx2b/pde6c/tmx3a/pde6b/lmo2/rpgrip1/dio2/pax10/cyfip2/otx2b/rbp4l/dmbx1a/insm1a/otx2a/foxn4/cdk5r2a/lbhl/irx7	65
down	GO:0009416	response to light stimulus	32/1368	164/18857	2.30115e-07	1.18387e-05	1.02869e-05	gnat2/rcvrn2/gnb5a/rcvrna/opn1mw2/slc45a2/pcare/grk7a/opn1lw1/opn1lw2/rlbp1a/opn1sw1/pcdh15b/rcvrn3/opn1mw1/opn1sw2/arl3l2/rhol/rho/parapinopsinb/otpa/gnat1/rrh/lhx2b/foxb1a/rgra/opn6a/grm6b/opn4xa/tmtops3a/opn9/opn4xb	32
down	GO:0001708	cell fate specification	25/1368	111/18857	2.84167e-07	1.43149e-05	1.24386e-05	ved/olig4/en2a/hoxb5b/gsx2/eomesa/evx2/evx1/isl1/drd4a/vsx1/mespbb/noto/pax2a/en2b/eve1/rx3/olig2/tfap2a/lhx4/vent/vox/prdm12b/nrg1/tbxta	25
down	GO:0051606	detection of stimulus	23/1368	97/18857	3.1645e-07	1.55998e-05	1.3555e-05	gnat2/opn1mw2/pcare/grk7a/opn1lw1/opn1lw2/opn1sw1/pcdh15b/opn1mw1/opn1sw2/rhol/rho/parapinopsinb/rrh/cacna1da/rgra/opn6a/grm6b/opn4xa/tmtops3a/opn9/opn4xb/myo7aa	23
down	GO:0021510	spinal cord development	22/1368	90/18857	3.22633e-07	1.55998e-05	1.3555e-05	dla/ved/olig4/neurog1/gsx2/dbx1a/evx2/evx1/isl1/drd4a/lhx1a/otpa/olig2/lhx4/zic6/tal2/tbx6/insm1a/dbx1b/prdm12b/nkx2.2b/foxn4	22
down	GO:0051952	regulation of amine transport	12/1368	29/18857	3.29028e-07	1.55998e-05	1.3555e-05	syt11a/syt6a/syt9a/chga/syt4/syt1a/drd4a/syt2a/drd3/syt9b/syt5a/trh	12
down	GO:0016079	synaptic vesicle exocytosis	18/1368	64/18857	4.01353e-07	1.86629e-05	1.62166e-05	cplx3b/snap25b/stx1b/syt11a/syt6a/syt9a/syt4/syt1a/snap25a/syt2a/cadpsb/cplx2l/stx11a/cplx4a/syt9b/si:ch211-81a5.8/rims2b/syt5a	18
down	GO:0021953	central nervous system neuron differentiation	27/1368	130/18857	5.47534e-07	2.49799e-05	2.17056e-05	dla/prox1a/ved/olig4/neurog1/gsx2/nsfa/evx2/evx1/isl1/drd4a/lhx1a/ntn1b/otpa/otpb/olig2/nr4a2a/lhx4/coro1a/tal2/fezf2/tbx6/insm1a/prdm12b/nrg1/nkx2.2b/foxn4	27
down	GO:0007600	sensory perception	51/1368	340/18857	5.75085e-07	2.5751e-05	2.23756e-05	adcyap1b/unc119b/aipl1/adcy1b/gnat2/tmie/rom1b/rx1/crx/opn1mw2/pcare/grk7a/prph2b/opn1lw1/vax2/cacna1fb/opn1lw2/cnga1b/rlbp1a/opn1sw1/rx2/pcdh15b/vsx2/vsx1/opn1mw1/opn1sw2/zmp:0000000545/rhol/rho/parapinopsinb/pde6ga/prph2a/arr3a/rrh/cacna1da/pde6c/gng13b/rgra/si:ch73-23l24.1/pou4f3/grm6b/opn4xa/tmtops3a/clrn1/rbp3/opn4xb/pde6ha/pde6gb/prph2l/si:ch211-156l18.8/myo7aa	51
down	GO:0030900	forebrain development	32/1368	172/18857	7.04087e-07	3.0704e-05	2.66794e-05	adcyap1b/zic1/dla/prox1a/dmrta2/neurog1/gsx2/zic2a/nsfa/vax2/bsx/nr2e3/vsx1/pax6b/noto/lhx1a/ntn1b/otpa/lhx5/otpb/pax6a/rx3/pitx3/nr4a2a/lhx2b/foxb1a/nkx2.4a/fezf2/tbxta/neurod4/npas4a/anos1a	32
down	GO:0060041	retina development in camera-type eye	41/1368	250/18857	7.11094e-07	3.0704e-05	2.66794e-05	atoh7/zic1/rx1/reep6/six6a/otx1/pcare/zic2a/vax2/olfm1a/rx2/cdh4/six7/vsx2/pcdh17/slc12a5b/hmx1/vax1/lhx1a/foxg1a/cdk5r1b/pax6a/rx3/dmbx1b/tfap2a/ptf1a/pde6c/pde6b/lmo2/dio2/pax10/cyfip2/otx2b/rbp4l/dmbx1a/insm1a/otx2a/foxn4/cdk5r2a/lbhl/irx7	41
down	GO:0048167	regulation of synaptic plasticity	14/1368	43/18857	1.11001e-06	4.70878e-05	4.09156e-05	npas4b/grin2ab/grin2bb/grin2ca/sypa/calb2b/sypb/slc24a1/grin2cb/calb1/shank1/rims2b/npas4a/shisa7b	14
down	GO:0050432	catecholamine secretion	11/1368	27/18857	1.23868e-06	5.07648e-05	4.41107e-05	syt11a/syt6a/syt9a/chga/syt4/syt1a/drd4a/syt2a/drd3/syt9b/syt5a	11
down	GO:0050433	regulation of catecholamine secretion	11/1368	27/18857	1.23868e-06	5.07648e-05	4.41107e-05	syt11a/syt6a/syt9a/chga/syt4/syt1a/drd4a/syt2a/drd3/syt9b/syt5a	11
down	GO:0098953	receptor diffusion trapping	8/1368	14/18857	1.52001e-06	5.92806e-05	5.15102e-05	cacng8b/cacng2a/gphnb/cacng8a/cacng3b/cacng7a/cacng5a/cacng7b	8
down	GO:0098970	postsynaptic neurotransmitter receptor diffusion trapping	8/1368	14/18857	1.52001e-06	5.92806e-05	5.15102e-05	cacng8b/cacng2a/gphnb/cacng8a/cacng3b/cacng7a/cacng5a/cacng7b	8
down	GO:0099628	neurotransmitter receptor diffusion trapping	8/1368	14/18857	1.52001e-06	5.92806e-05	5.15102e-05	cacng8b/cacng2a/gphnb/cacng8a/cacng3b/cacng7a/cacng5a/cacng7b	8
down	GO:0015672	monovalent inorganic cation transport	51/1368	352/18857	1.65212e-06	6.34101e-05	5.50984e-05	kcnma1b/neto2b/atp1a3a/adcyap1b/hcn4l/kcnma1a/kcnh5b/kcnj14/si:dkey-262k9.4/kcnk10b/atpv0e2/slc9a1b/kcng4b/bdh2/kcnq3/atp6ap1a/kcnv2b/slc5a12/kcna2b/kcnk15/kcnc4/si:rp71-39b20.4/slc17a6a/atp1b2b/scn1ba/fxyd6/scn8aa/atp1a3b/slc12a5b/kcnn1b/abcc8b/kcnj11l/kcnk10a/kcnc3a/atp6v0cb/kcna4/kcnh8/slc13a4/kcnd1/si:dkey-22n8.3/kcnv2a/kcnk2b/kcna1b/kcnh3/nkain2/kcnb1/kcnb2/kcnj10a/kcnc3b/zmp:0000000932/hecw…	51
down	GO:0071804	cellular potassium ion transport	31/1368	171/18857	1.85788e-06	6.91131e-05	6.00539e-05	neto2b/atp1a3a/hcn4l/kcnma1a/kcnh5b/kcnj14/kcnk10b/kcng4b/kcnq3/kcnv2b/kcna2b/kcnk15/kcnc4/si:rp71-39b20.4/atp1b2b/slc12a5b/kcnn1b/kcnj11l/kcnk10a/kcnc3a/kcna4/kcnh8/kcnd1/kcnv2a/kcnk2b/kcna1b/kcnh3/kcnb1/kcnb2/kcnc3b/zmp:0000000932	31
down	GO:0071805	potassium ion transmembrane transport	31/1368	171/18857	1.85788e-06	6.91131e-05	6.00539e-05	neto2b/atp1a3a/hcn4l/kcnma1a/kcnh5b/kcnj14/kcnk10b/kcng4b/kcnq3/kcnv2b/kcna2b/kcnk15/kcnc4/si:rp71-39b20.4/atp1b2b/slc12a5b/kcnn1b/kcnj11l/kcnk10a/kcnc3a/kcna4/kcnh8/kcnd1/kcnv2a/kcnk2b/kcna1b/kcnh3/kcnb1/kcnb2/kcnc3b/zmp:0000000932	31
down	GO:0007156	homophilic cell adhesion via plasma membrane adhesion molecules	28/1368	147/18857	2.11769e-06	7.75844e-05	6.74148e-05	dscamb/pcdh2aa1/cntn3a.1/pcdh1g33/cdh4/pcdh15b/nectin1a/pcdh17/pcdh1g31/si:ch211-199f5.1/igsf21a/pcdh8/celsr3/igsf21b/nptnb/dscama/clstn3/si:ch73-233f7.3/cdh12a/si:ch211-214p13.3/si:ch211-276c2.2/pcdh1gc5/pcdh1g30/pcdh1gc6/si:ch73-379j16.2/pcdh1g29/pcdh2aa15/pcdh1g26	28
down	GO:0048667	cell morphogenesis involved in neuron differentiation	58/1368	425/18857	2.34075e-06	8.44767e-05	7.34036e-05	gap43/dscamb/adcy1b/slitrk2/si:ch211-278a6.1/cntn3a.1/slitrk3b/en2a/islr2/tmem59l/nsfa/vax2/nrxn2a/l1cama/si:dkey-6l15.1/isl1/elavl4/olfm1a/ncam1b/scn8aa/cdkl5/zgc:114120/thsd7aa/vax1/adcy8/arl3l2/crmp1/tppp2/chrna1/lhx1a/ntn1b/arl3l1/kcnc3a/sema3gb/nptnb/kif5aa/kif5c/cntn2/map1aa/coro1a/zgc:77784/ncaldb/sema3ga/lhx2b/dscama/cntn4/foxb1a/tnr/grna/cyfip2/fezf2/shank1/trarg1a/en1b/sema4f/l1camb/ano…	58
down	GO:0071277	cellular response to calcium ion	13/1368	40/18857	2.74648e-06	9.76614e-05	8.48601e-05	syt11a/syt6a/cpne2/syt9a/syt4/syt1a/syt2a/cpne8/cpne5a/syt9b/cpne9/syt5a/cpne7	13
down	GO:0051937	catecholamine transport	11/1368	29/18857	2.8706e-06	0.000100596	8.74099e-05	syt11a/syt6a/syt9a/chga/syt4/syt1a/drd4a/syt2a/drd3/syt9b/syt5a	11
down	GO:0007610	behavior	35/1368	210/18857	3.11426e-06	0.000107575	9.34746e-05	atp1a3a/atoh7/adcyap1b/npas4b/ngfa/snap25b/gnb5a/ins/htr1aa/mc4r/chata/rlbp1a/ca10b/snap25a/slc18a2/drd4a/scn8aa/atp1a3b/arl3l2/otpa/fbxo32/drd3/syngap1b/lhx2b/nr1d1/foxb1a/si:ch211-191i18.4/npy/gprc5ba/slc1a2b/cacna1ab/kcnj10a/npas4a/trh/sncb	35
down	GO:0007409	axonogenesis	54/1368	391/18857	3.62234e-06	0.000123364	0.000107193	gap43/dscamb/adcy1b/slitrk2/cntn3a.1/slitrk3b/en2a/islr2/tmem59l/nsfa/vax2/nrxn2a/l1cama/si:dkey-6l15.1/isl1/elavl4/olfm1a/ncam1b/scn8aa/cdkl5/thsd7aa/vax1/adcy8/arl3l2/crmp1/tppp2/chrna1/lhx1a/ntn1b/arl3l1/kcnc3a/sema3gb/nptnb/kif5aa/kif5c/cntn2/map1aa/coro1a/zgc:77784/ncaldb/sema3ga/lhx2b/dscama/cntn4/foxb1a/tnr/grna/cyfip2/fezf2/trarg1a/en1b/sema4f/l1camb/anos1a	54
down	GO:0003407	neural retina development	22/1368	104/18857	4.37177e-06	0.000141085	0.000122592	atoh7/rx1/reep6/six6a/olfm1a/rx2/six7/vsx2/pcdh17/hmx1/lhx1a/cdk5r1b/pax6a/dmbx1b/ptf1a/dio2/cyfip2/dmbx1a/insm1a/foxn4/cdk5r2a/irx7	22
down	GO:0051968	positive regulation of synaptic transmission, glutamatergic	9/1368	20/18857	4.37219e-06	0.000141085	0.000122592	adcyap1b/cacng8b/cacng2a/cacng8a/cacng3b/cacng7a/cacng5a/shank1/cacng7b	9
down	GO:0099072	regulation of postsynaptic membrane neurotransmitter receptor levels	9/1368	20/18857	4.37219e-06	0.000141085	0.000122592	dnm1a/cacng8b/cacng2a/gphnb/cacng8a/cacng3b/cacng7a/cacng5a/cacng7b	9
down	GO:0007215	glutamate receptor signaling pathway	15/1368	54/18857	4.37609e-06	0.000141085	0.000122592	neto2b/cacng8b/grm8a/cacng2a/grm2a/cacng8a/cacng3b/grm8b/cacng7a/cacng5a/grm3/grm6b/shank1/cacng7b/shisa7b	15
down	GO:0070588	calcium ion transmembrane transport	26/1368	136/18857	4.50935e-06	0.000142405	0.000123739	cacng8b/cacng2a/trpc2b/cacng8a/cacna1bb/atp2b1b/cacna1fb/cacnb2b/cacng3b/slc24a1/atp2b2/aplnrb/atp2b3a/fam155b/cacnb4b/cacng7a/slc24a4b/atp2b3b/cacna1da/cacng5a/trpc7a/cacnb3b/trpc1/cacng7b/cacna1ab/cacna1aa	26
down	GO:0014046	dopamine secretion	10/1368	25/18857	4.6526e-06	0.000142405	0.000123739	syt11a/syt6a/syt9a/syt4/syt1a/drd4a/syt2a/drd3/syt9b/syt5a	10
down	GO:0014059	regulation of dopamine secretion	10/1368	25/18857	4.6526e-06	0.000142405	0.000123739	syt11a/syt6a/syt9a/syt4/syt1a/drd4a/syt2a/drd3/syt9b/syt5a	10
down	GO:0021514	ventral spinal cord interneuron differentiation	10/1368	25/18857	4.6526e-06	0.000142405	0.000123739	dla/evx2/evx1/drd4a/olig2/lhx4/tal2/prdm12b/nkx2.2b/foxn4	10
down	GO:0098742	cell-cell adhesion via plasma-membrane adhesion molecules	29/1368	162/18857	5.11542e-06	0.000154614	0.000134347	dscamb/pcdh2aa1/cntn3a.1/pcdh1g33/cldng/cdh4/pcdh15b/nectin1a/pcdh17/pcdh1g31/si:ch211-199f5.1/igsf21a/pcdh8/celsr3/igsf21b/nptnb/dscama/clstn3/si:ch73-233f7.3/cdh12a/si:ch211-214p13.3/si:ch211-276c2.2/pcdh1gc5/pcdh1g30/pcdh1gc6/si:ch73-379j16.2/pcdh1g29/pcdh2aa15/pcdh1g26	29
down	GO:0099590	neurotransmitter receptor internalization	8/1368	16/18857	5.70979e-06	0.000170448	0.000148106	dnm1a/cacng8b/cacng2a/cacng8a/cacng3b/cacng7a/cacng5a/cacng7b	8
down	GO:0051480	regulation of cytosolic calcium ion concentration	29/1368	163/18857	5.79845e-06	0.000170984	0.000148571	adcyap1b/pvalb6/ackr4b/calb2b/cmklr1/trpc2b/gpr55a/atp2b1b/gng3/slc8a4a/atp2b2/aplnrb/atp2b3a/ccr9a/fam155b/pvalb9/ptger3/atp2b3b/p2ry10/pde6b/trpc7a/p2ry8/ccr12a/pvalb2/calb1/trpc1/cxcr3.2/fyna/pvalb7	29
down	GO:0021517	ventral spinal cord development	16/1368	62/18857	6.04842e-06	0.000174564	0.000151682	dla/ved/olig4/evx2/evx1/isl1/drd4a/otpa/olig2/lhx4/tal2/tbx6/insm1a/prdm12b/nkx2.2b/foxn4	16
down	GO:0015844	monoamine transport	11/1368	31/18857	6.13644e-06	0.000174564	0.000151682	syt11a/syt6a/syt9a/chga/syt4/syt1a/drd4a/syt2a/drd3/syt9b/syt5a	11
down	GO:0036465	synaptic vesicle recycling	11/1368	31/18857	6.13644e-06	0.000174564	0.000151682	nlgn2b/dnm1a/nlgn4xb/nlgn1/syt1a/syt2a/nlgn3b/nlgn3a/clrn1/syt5a/amph	11
down	GO:0001505	regulation of neurotransmitter levels	27/1368	147/18857	6.5288e-06	0.000183566	0.000159504	cplx3b/snap25b/stx1b/syt11a/syt6a/syt9a/syt4/chata/gad2/syt1a/snap25a/lin7a/syt2a/cadpsb/gad1b/cplx2l/stx11a/syn2a/ppfia3/cplx4a/syt9b/si:ch211-81a5.8/rims2b/syn2b/syt5a/syn1/trh	27
down	GO:0018298	protein-chromophore linkage	13/1368	43/18857	6.8001e-06	0.000188996	0.000164223	opn1mw2/opn1lw1/opn1lw2/opn1sw1/opn1mw1/opn1sw2/rhol/rho/parapinopsinb/rrh/opn4xa/tmtops3a/opn4xb	13
down	GO:0097120	receptor localization to synapse	10/1368	26/18857	7.06953e-06	0.000192069	0.000166893	cacng8b/cacng2a/gphnb/cacng8a/cacng3b/cacng7a/kif5aa/kif5c/cacng5a/cacng7b	10
down	GO:0099173	postsynapse organization	10/1368	26/18857	7.06953e-06	0.000192069	0.000166893	nlgn2b/nlgn4xb/nlgn1/si:ch211-278a6.1/gphnb/zgc:114120/nlgn3b/grna/nlgn3a/shank1	10
down	GO:0007416	synapse assembly	15/1368	56/18857	7.16069e-06	0.000192384	0.000167167	npas4b/nlgn2b/nlgn4xb/nlgn1/nbeaa/lrrc4bb/nlgn3b/gjd1a/clstn3/nlgn3a/pclob/shank1/si:ch211-276c2.2/bsnb/npas4a	15
down	GO:0006935	chemotaxis	52/1368	381/18857	7.67894e-06	0.000204041	0.000177295	gap43/dscamb/adcy1b/ackr4b/cntn3a.1/cmklr1/ccl35.2/islr2/ccl38.6/vax2/nrxn2a/gpr183a/ncam1b/scn8aa/vax1/adcy8/arl3l2/crmp1/chrna1/wasb/lhx1a/ntn1b/arl3l1/ccr9a/ptk2ba/kcnc3a/sema3gb/nptnb/kif5aa/kif5c/zgc:77784/ncaldb/sema3ga/lhx2b/dscama/cntn4/s1pr4/tnr/ccl19b/ccl38.1/cyfip2/ccr12a/cxcr3.2/fezf2/cxcl8b.1/dpysl4/csf3b/sema4f/ccl35.1/cxcl19/il1b/anos1a	52
down	GO:0017156	calcium ion regulated exocytosis	18/1368	78/18857	8.94484e-06	0.000235094	0.000204278	cplx3b/snap25b/stx1b/syt11a/syt6a/syt9a/syt4/syt1a/snap25a/syt2a/cadpsb/cplx2l/stx11a/cplx4a/syt9b/si:ch211-81a5.8/rims2b/syt5a	18
down	GO:0061564	axon development	56/1368	425/18857	1.00724e-05	0.000261728	0.000227421	gap43/dscamb/adcy1b/slitrk2/nefmb/cntn3a.1/slitrk3b/en2a/neurog1/islr2/tmem59l/nsfa/vax2/nrxn2a/l1cama/si:dkey-6l15.1/isl1/elavl4/olfm1a/ncam1b/scn8aa/cdkl5/thsd7aa/vax1/adcy8/arl3l2/crmp1/tppp2/chrna1/lhx1a/ntn1b/arl3l1/kcnc3a/sema3gb/nptnb/kif5aa/kif5c/cntn2/map1aa/coro1a/zgc:77784/ncaldb/sema3ga/lhx2b/dscama/cntn4/foxb1a/tnr/grna/cyfip2/fezf2/trarg1a/en1b/sema4f/l1camb/anos1a	56
down	GO:0015872	dopamine transport	10/1368	27/18857	1.04994e-05	0.000261728	0.000227421	syt11a/syt6a/syt9a/syt4/syt1a/drd4a/syt2a/drd3/syt9b/syt5a	10
down	GO:0048488	synaptic vesicle endocytosis	10/1368	27/18857	1.04994e-05	0.000261728	0.000227421	nlgn2b/dnm1a/nlgn4xb/nlgn1/syt1a/syt2a/nlgn3b/nlgn3a/syt5a/amph	10
down	GO:0140238	presynaptic endocytosis	10/1368	27/18857	1.04994e-05	0.000261728	0.000227421	nlgn2b/dnm1a/nlgn4xb/nlgn1/syt1a/syt2a/nlgn3b/nlgn3a/syt5a/amph	10
down	GO:2001023	regulation of response to drug	10/1368	27/18857	1.04994e-05	0.000261728	0.000227421	syt11a/syt6a/syt9a/syt4/syt1a/drd4a/syt2a/drd3/syt9b/syt5a	10
down	GO:2000311	regulation of AMPA receptor activity	9/1368	22/18857	1.13349e-05	0.000278975	0.000242408	cacng8b/cacng2a/cacng8a/cacng3b/cacng7a/cacng5a/shank1/cacng7b/shisa7b	9
down	GO:0071482	cellular response to light stimulus	15/1368	58/18857	1.14221e-05	0.000278975	0.000242408	opn1mw2/opn1lw1/opn1lw2/opn1sw1/opn1mw1/opn1sw2/rhol/rho/rrh/rgra/opn6a/opn4xa/tmtops3a/opn9/opn4xb	15
down	GO:0071248	cellular response to metal ion	13/1368	45/18857	1.18398e-05	0.000286286	0.000248761	syt11a/syt6a/cpne2/syt9a/syt4/syt1a/syt2a/cpne8/cpne5a/syt9b/cpne9/syt5a/cpne7	13
down	GO:0006816	calcium ion transport	29/1368	171/18857	1.50974e-05	0.000358401	0.000311422	slc8a3/cacng8b/cacng2a/ramp2/trpc2b/cacng8a/cacna1bb/atp2b1b/cacna1fb/cacnb2b/slc8a4a/cacng3b/slc24a1/atp2b2/aplnrb/atp2b3a/fam155b/cacnb4b/cacng7a/slc24a4b/atp2b3b/cacna1da/cacng5a/trpc7a/cacnb3b/trpc1/cacng7b/cacna1ab/cacna1aa	29
down	GO:0019932	second-messenger-mediated signaling	33/1368	207/18857	1.54057e-05	0.000358401	0.000311422	adcyap1b/adcy1b/ackr4b/adcy1a/drd1b/cmklr1/mc4r/rcan3/chga/ppp3cb/ppp3ca/drd4a/ppp1r9bb/aplnrb/adcy8/adgrd2/ccr9a/si:ch211-132f19.7/drd3/ptger3/adgrb3/adrb3a/mrap2a/npy/mlnl/ccr12a/cxcr3.2/drd2a/pth2/prkar1b/prkar2ab/gpr26/adgrl1a	33
down	GO:0048663	neuron fate commitment	13/1368	46/18857	1.54151e-05	0.000358401	0.000311422	ved/olig4/gsx2/evx2/evx1/isl1/drd4a/olig2/lhx4/olig1/prdm12b/en1b/foxn4	13
down	GO:0071241	cellular response to inorganic substance	13/1368	46/18857	1.54151e-05	0.000358401	0.000311422	syt11a/syt6a/cpne2/syt9a/syt4/syt1a/syt2a/cpne8/cpne5a/syt9b/cpne9/syt5a/cpne7	13
down	GO:0042330	taxis	53/1368	401/18857	1.5836e-05	0.000364682	0.00031688	gap43/dscamb/adcy1b/ackr4b/cntn3a.1/cmklr1/ccl35.2/islr2/ccl38.6/vax2/nrxn2a/gpr183a/ncam1b/scn8aa/vax1/adcy8/arl3l2/crmp1/chrna1/wasb/lhx1a/ntn1b/arl3l1/ccr9a/ptk2ba/kcnc3a/sema3gb/nptnb/kif5aa/kif5c/zgc:77784/ncaldb/sema3ga/lhx2b/dscama/cntn4/s1pr4/tnr/ccl19b/ccl38.1/cyfip2/ccr12a/cxcr3.2/fezf2/cxcl8b.1/cacna1ab/dpysl4/csf3b/sema4f/ccl35.1/cxcl19/il1b/anos1a	53
down	GO:0031623	receptor internalization	9/1368	23/18857	1.74243e-05	0.000397471	0.000345371	dnm1a/cacng8b/cacng2a/ramp2/cacng8a/cacng3b/cacng7a/cacng5a/cacng7b	9
down	GO:0051592	response to calcium ion	13/1368	47/18857	1.99038e-05	0.000448985	0.000390133	syt11a/syt6a/cpne2/syt9a/syt4/syt1a/syt2a/cpne8/cpne5a/syt9b/cpne9/syt5a/cpne7	13
down	GO:0000904	cell morphogenesis involved in differentiation	61/1368	487/18857	2.00539e-05	0.000448985	0.000390133	gap43/dscamb/adcy1b/slitrk2/si:ch211-278a6.1/cntn3a.1/slitrk3b/en2a/islr2/tmem59l/nsfa/vax2/nrxn2a/l1cama/si:dkey-6l15.1/isl1/elavl4/olfm1a/gpr183a/ncam1b/scn8aa/cdkl5/zgc:114120/thsd7aa/vax1/adcy8/arl3l2/crmp1/tppp2/chrna1/parvb/lhx1a/ntn1b/arl3l1/kcnc3a/sema3gb/nptnb/kif5aa/kif5c/cntn2/map1aa/coro1a/zgc:77784/ncaldb/sema3ga/lhx2b/dscama/cntn4/foxb1a/tnr/grna/cyfip2/fezf2/shank1/trarg1a/parvg/en…	61
down	GO:0043010	camera-type eye development	50/1368	375/18857	2.15685e-05	0.000478463	0.000415747	atoh7/adcyap1b/zic1/rx1/foxi2/reep6/six6a/otx1/pcare/zic2a/vax2/olfm1a/rx2/cdh4/six7/vsx2/pax6b/pcdh17/slc12a5b/hmx1/pax2a/vax1/myf5/lhx1a/foxg1a/cdk5r1b/pax6a/rx3/pitx3/dmbx1b/myod1/six3b/tfap2a/ptf1a/lhx2b/pde6c/pde6b/lmo2/dio2/pax10/cyfip2/otx2b/rbp4l/dmbx1a/insm1a/otx2a/foxn4/cdk5r2a/lbhl/irx7	50
down	GO:0045055	regulated exocytosis	18/1368	83/18857	2.22249e-05	0.000488543	0.000424505	cplx3b/snap25b/stx1b/syt11a/syt6a/syt9a/syt4/syt1a/snap25a/syt2a/cadpsb/cplx2l/stx11a/cplx4a/syt9b/si:ch211-81a5.8/rims2b/syt5a	18
down	GO:0051932	synaptic transmission, GABAergic	7/1368	14/18857	2.26932e-05	0.00048993	0.00042571	npas4b/gabra6a/gabrg2/gabra4/gabra1/gabrg1/npas4a	7
down	GO:0098943	neurotransmitter receptor transport, postsynaptic endosome to lysosome	7/1368	14/18857	2.26932e-05	0.00048993	0.00042571	cacng8b/cacng2a/cacng8a/cacng3b/cacng7a/cacng5a/cacng7b	7
down	GO:0021536	diencephalon development	21/1368	107/18857	2.40643e-05	0.000514934	0.000447437	adcyap1b/dla/dmrta2/neurog1/zic2a/nsfa/bsx/nr2e3/pax6b/noto/otpa/otpb/pax6a/rx3/pitx3/lhx2b/foxb1a/nkx2.4a/fezf2/tbxta/neurod4	21
down	GO:0007218	neuropeptide signaling pathway	17/1368	76/18857	2.43748e-05	0.000517002	0.000449234	adcyap1b/glra2/scg5/rxfp3.2b/pnoca/npy8ar/glrbb/nmba/oprk1/glrba/pyya/oprd1a/kiss1ra/npy/glra4b/pdyn/pth2	17
down	GO:0030902	hindbrain development	25/1368	141/18857	2.64896e-05	0.000556972	0.000483965	zic1/gbx1/irx1b/neurog1/gsx2/pcare/zic2a/si:ch73-119p20.1/pax6b/phox2a/pax2a/gbx2/zic4/lhx1a/pax6a/olig2/tfap2a/ptf1a/ascl1b/otx2b/nrg1/mdga2a/otx2a/sp5l/irx7	25
down	GO:0015893	drug transport	22/1368	116/18857	2.71999e-05	0.000566977	0.000492658	slc6a17/mb/hbbe2/syt11a/syt6a/slc18a3a/syt9a/syt4/syt1a/ngb/slc18a2/drd4a/syt2a/drd3/slc13a4/syt9b/xgb/hbae1.3/zgc:163057/syt5a/cahz/hbbe1.1	22
down	GO:0099601	regulation of neurotransmitter receptor activity	10/1368	30/18857	3.05835e-05	0.000626702	0.000544555	neto2b/cacng8b/cacng2a/cacng8a/cacng3b/cacng7a/cacng5a/shank1/cacng7b/shisa7b	10
down	GO:1900449	regulation of glutamate receptor signaling pathway	10/1368	30/18857	3.05835e-05	0.000626702	0.000544555	neto2b/cacng8b/cacng2a/cacng8a/cacng3b/cacng7a/cacng5a/shank1/cacng7b/shisa7b	10
down	GO:0007188	adenylate cyclase-modulating G protein-coupled receptor signaling pathway	28/1368	169/18857	3.26091e-05	0.000662595	0.000575743	adcyap1b/adcy1b/gnat2/grm8a/adcy1a/drd1b/htr1aa/ghrhra/mc4r/chga/drd4a/adcy8/adgrd2/grm8b/gnao1b/si:ch211-132f19.7/drd3/gnat1/ptger3/adgrb3/adrb3a/mrap2a/npy/grm6b/drd2a/pth2/gpr26/adgrl1a	28
down	GO:0001941	postsynaptic membrane organization	7/1368	15/18857	3.98816e-05	0.000803613	0.000698277	nlgn2b/nlgn4xb/nlgn1/gphnb/nlgn3b/grna/nlgn3a	7
down	GO:0019935	cyclic-nucleotide-mediated signaling	23/1368	128/18857	4.41408e-05	0.000882087	0.000766465	adcyap1b/adcy1b/adcy1a/drd1b/mc4r/chga/drd4a/aplnrb/adcy8/adgrd2/si:ch211-132f19.7/drd3/ptger3/adgrb3/adrb3a/mrap2a/npy/drd2a/pth2/prkar1b/prkar2ab/gpr26/adgrl1a	23
down	GO:0051668	localization within membrane	14/1368	59/18857	6.28718e-05	0.0012461	0.00108276	dnm1a/cacng8b/cacng2a/gphnb/cacng8a/yjefn3/cacng3b/chrna1/cacng7a/kif5aa/kif5c/cacng5a/grna/cacng7b	14
down	GO:0060079	excitatory postsynaptic potential	7/1368	16/18857	6.64596e-05	0.00128559	0.00111708	npas4b/grin2ab/grin2bb/grin2ca/grin2cb/shank1/npas4a	7
down	GO:0099632	protein transport within plasma membrane	7/1368	16/18857	6.64596e-05	0.00128559	0.00111708	cacng8b/cacng2a/cacng8a/cacng3b/cacng7a/cacng5a/cacng7b	7
down	GO:0099637	neurotransmitter receptor transport	7/1368	16/18857	6.64596e-05	0.00128559	0.00111708	cacng8b/cacng2a/cacng8a/cacng3b/cacng7a/cacng5a/cacng7b	7
down	GO:0009314	response to radiation	32/1368	214/18857	7.43156e-05	0.00142615	0.00123921	gnat2/rcvrn2/gnb5a/rcvrna/opn1mw2/slc45a2/pcare/grk7a/opn1lw1/opn1lw2/rlbp1a/opn1sw1/pcdh15b/rcvrn3/opn1mw1/opn1sw2/arl3l2/rhol/rho/parapinopsinb/otpa/gnat1/rrh/lhx2b/foxb1a/rgra/opn6a/grm6b/opn4xa/tmtops3a/opn9/opn4xb	32
down	GO:0032412	regulation of ion transmembrane transporter activity	17/1368	83/18857	8.0127e-05	0.00152557	0.0013256	neto2b/cacng8b/si:dkey-262k9.4/cacng2a/cacng8a/cacnb2b/scn1ba/fxyd6/cacng3b/cacnb4b/cacng7a/cacng5a/cacnb3b/shank1/cacng7b/shisa7b/hecw1b	17
down	GO:0097485	neuron projection guidance	34/1368	235/18857	8.79614e-05	0.00166165	0.00144384	gap43/dscamb/adcy1b/cntn3a.1/islr2/vax2/nrxn2a/ncam1b/scn8aa/vax1/adcy8/arl3l2/crmp1/chrna1/lhx1a/ntn1b/arl3l1/kcnc3a/sema3gb/nptnb/kif5aa/kif5c/zgc:77784/ncaldb/sema3ga/lhx2b/dscama/cntn4/tnr/cyfip2/fezf2/dpysl4/sema4f/anos1a	34
down	GO:0060581	cell fate commitment involved in pattern specification	6/1368	12/18857	9.09756e-05	0.00170526	0.00148174	evx2/evx1/rx3/lhx4/prdm12b/foxn4	6
down	GO:0006874	cellular calcium ion homeostasis	31/1368	207/18857	9.2904e-05	0.00172801	0.00150151	adcyap1b/pvalb6/ackr4b/calb2b/cmklr1/trpc2b/gpr55a/atp2b1b/gng3/slc8a4a/slc24a1/atp2b2/aplnrb/atp2b3a/ccr9a/fam155b/pvalb9/ptger3/slc24a4b/atp2b3b/p2ry10/pde6b/trpc7a/p2ry8/ccr12a/pvalb2/calb1/trpc1/cxcr3.2/fyna/pvalb7	31
down	GO:0006887	exocytosis	28/1368	180/18857	0.000102489	0.00189174	0.00164377	rab3ab/cplx3b/snap25b/stx1b/syt11a/syt6a/syt9a/syt4/stxbp1a/syt1a/stxbp1b/sept4a/snap25a/lin7a/syt2a/cadpsb/cplx2l/stx11a/rab3c/cplx4a/sept5b/rab3aa/tnfaip2b/syt9b/si:ch211-81a5.8/sytl4/rims2b/syt5a	28
down	GO:0099565	chemical synaptic transmission, postsynaptic	7/1368	17/18857	0.000105913	0.00193211	0.00167885	npas4b/grin2ab/grin2bb/grin2ca/grin2cb/shank1/npas4a	7
down	GO:0072503	cellular divalent inorganic cation homeostasis	32/1368	218/18857	0.000106274	0.00193211	0.00167885	adcyap1b/pvalb6/ackr4b/calb2b/cmklr1/trpc2b/gpr55a/atp2b1b/gng3/slc8a4a/slc24a1/atp2b2/aplnrb/atp2b3a/ccr9a/fam155b/pvalb9/ptger3/slc24a4b/atp2b3b/p2ry10/pde6b/trpc7a/p2ry8/ccr12a/pvalb2/calb1/slc30a2/trpc1/cxcr3.2/fyna/pvalb7	32
down	GO:0019933	cAMP-mediated signaling	21/1368	118/18857	0.00010757	0.00194108	0.00168665	adcyap1b/adcy1b/adcy1a/drd1b/mc4r/chga/drd4a/aplnrb/adcy8/adgrd2/si:ch211-132f19.7/drd3/ptger3/adgrb3/adrb3a/mrap2a/npy/drd2a/pth2/gpr26/adgrl1a	21
down	GO:0051094	positive regulation of developmental process	34/1368	238/18857	0.000113254	0.0020285	0.00176261	atoh7/adcyap1b/stab1/birc5b/elmo1/ins/neurog1/gsx2/l1cama/syk/olfm1a/neurod6a/zar1/cdkl5/apela/aplnrb/lrrc4bb/myf5/pacsin1a/mdkb/lhx1a/olig2/ptger3/myod1/tal1/cntn2/ascl1b/hoxc9a/clstn3/shank1/si:ch211-276c2.2/gprc5ba/neurod4/l1camb	34
down	GO:0046903	secretion	41/1368	308/18857	0.000119113	0.00211775	0.00184016	adcyap1b/rab3ab/cplx3b/snap25b/proca1/stx1b/syt11a/syt6a/htr1aa/syt9a/chga/syt4/porcn/stxbp1a/pla2g3/syt1a/stxbp1b/sept4a/snap25a/drd4a/lin7a/syt2a/cadpsb/cplx2l/stx11a/syn2a/rab3c/drd3/ppfia3/cplx4a/sept5b/rab3aa/tnfaip2b/syt9b/si:ch211-81a5.8/sytl4/rims2b/syn2b/syt5a/syn1/trh	41
down	GO:0070838	divalent metal ion transport	30/1368	201/18857	0.000127253	0.00221379	0.00192361	slc8a3/cacng8b/cacng2a/ramp2/trpc2b/cacng8a/cacna1bb/atp2b1b/cacna1fb/cacnb2b/slc8a4a/cacng3b/slc24a1/atp2b2/aplnrb/atp2b3a/fam155b/cacnb4b/cacng7a/slc24a4b/atp2b3b/cacna1da/cacng5a/trpc7a/cacnb3b/slc30a2/trpc1/cacng7b/cacna1ab/cacna1aa	30
down	GO:0072511	divalent inorganic cation transport	30/1368	201/18857	0.000127253	0.00221379	0.00192361	slc8a3/cacng8b/cacng2a/ramp2/trpc2b/cacng8a/cacna1bb/atp2b1b/cacna1fb/cacnb2b/slc8a4a/cacng3b/slc24a1/atp2b2/aplnrb/atp2b3a/fam155b/cacnb4b/cacng7a/slc24a4b/atp2b3b/cacna1da/cacng5a/trpc7a/cacnb3b/slc30a2/trpc1/cacng7b/cacna1ab/cacna1aa	30
down	GO:0022898	regulation of transmembrane transporter activity	17/1368	86/18857	0.000127261	0.00221379	0.00192361	neto2b/cacng8b/si:dkey-262k9.4/cacng2a/cacng8a/cacnb2b/scn1ba/fxyd6/cacng3b/cacnb4b/cacng7a/cacng5a/cacnb3b/shank1/cacng7b/shisa7b/hecw1b	17
down	GO:0032940	secretion by cell	39/1368	289/18857	0.000129163	0.002215	0.00192466	adcyap1b/rab3ab/cplx3b/snap25b/stx1b/syt11a/syt6a/htr1aa/syt9a/chga/syt4/porcn/stxbp1a/syt1a/stxbp1b/sept4a/snap25a/drd4a/lin7a/syt2a/cadpsb/cplx2l/stx11a/syn2a/rab3c/drd3/ppfia3/cplx4a/sept5b/rab3aa/tnfaip2b/syt9b/si:ch211-81a5.8/sytl4/rims2b/syn2b/syt5a/syn1/trh	39
down	GO:0098609	cell-cell adhesion	39/1368	289/18857	0.000129163	0.002215	0.00192466	nlgn2b/dscamb/pcdh2aa1/nlgn4xb/nlgn1/cntn3a.1/esama/pcdh1g33/cldng/cdh4/gpr183a/pcdh15b/nectin1a/pcdh17/si:ch211-66e2.3/pcdh1g31/si:ch211-199f5.1/igsf21a/pcdh8/celsr3/igsf21b/ctnnd2b/nptnb/nlgn3b/dscama/clstn3/si:ch73-233f7.3/nlgn3a/cdh12a/si:ch211-214p13.3/si:ch211-276c2.2/si:dkey-56f14.7/pcdh1gc5/pcdh1g30/pcdh1gc6/si:ch73-379j16.2/pcdh1g29/pcdh2aa15/pcdh1g26	39
down	GO:0007189	adenylate cyclase-activating G protein-coupled receptor signaling pathway	20/1368	111/18857	0.000130461	0.00222151	0.00193031	adcyap1b/adcy1b/adcy1a/drd1b/mc4r/chga/drd4a/adcy8/adgrd2/si:ch211-132f19.7/drd3/ptger3/adgrb3/adrb3a/mrap2a/npy/drd2a/pth2/gpr26/adgrl1a	20
down	GO:0060042	retina morphogenesis in camera-type eye	22/1368	129/18857	0.000142739	0.00241358	0.00209721	atoh7/zic1/rx1/reep6/zic2a/vax2/rx2/cdh4/six7/pcdh17/hmx1/vax1/lhx1a/foxg1a/cdk5r1b/pax6a/pde6c/cyfip2/insm1a/foxn4/cdk5r2a/irx7	22
down	GO:2001257	regulation of cation channel activity	13/1368	56/18857	0.00014492	0.00242876	0.0021104	neto2b/cacng8b/cacng2a/cacng8a/cacnb2b/cacng3b/cacnb4b/cacng7a/cacng5a/cacnb3b/shank1/cacng7b/shisa7b	13
down	GO:0090596	sensory organ morphogenesis	42/1368	321/18857	0.000145645	0.00242876	0.0021104	atoh7/rab11fip4a/hmx3a/zic1/tmie/rx1/pax8/crx/six6b/reep6/otx1/zic2a/nsfa/vax2/atp1b2b/rx2/cdh4/six7/pax6b/ush2a/pcdh17/hmx1/pax2a/vax1/neurod1/lhx1a/foxg1a/cdk5r1b/sox3/pax6a/rx3/six3b/tfap2a/hmx2/pde6c/rpgrip1/cyfip2/insm1a/nfe2/foxn4/cdk5r2a/irx7	42
down	GO:0051962	positive regulation of nervous system development	20/1368	112/18857	0.000148172	0.00245397	0.00213231	atoh7/adcyap1b/neurog1/gsx2/l1cama/neurod6a/cdkl5/lrrc4bb/pacsin1a/mdkb/lhx1a/olig2/cntn2/ascl1b/clstn3/shank1/si:ch211-276c2.2/gprc5ba/neurod4/l1camb	20
down	GO:0015696	ammonium transport	12/1368	49/18857	0.000150384	0.00247366	0.00214942	adcyap1b/syt11a/syt6a/syt9a/syt4/syt1a/drd4a/syt2a/drd3/syt9b/syt5a/rhd	12
down	GO:0048665	neuron fate specification	10/1368	36/18857	0.000173306	0.00283144	0.0024603	ved/olig4/gsx2/evx2/evx1/isl1/drd4a/olig2/lhx4/prdm12b	10
down	GO:0007411	axon guidance	33/1368	234/18857	0.000181465	0.00292522	0.00254179	gap43/dscamb/adcy1b/cntn3a.1/islr2/vax2/nrxn2a/ncam1b/scn8aa/vax1/adcy8/arl3l2/crmp1/chrna1/lhx1a/ntn1b/arl3l1/kcnc3a/sema3gb/nptnb/kif5aa/kif5c/zgc:77784/ncaldb/sema3ga/lhx2b/dscama/cntn4/tnr/cyfip2/fezf2/sema4f/anos1a	33
down	GO:0048592	eye morphogenesis	33/1368	234/18857	0.000181465	0.00292522	0.00254179	atoh7/rab11fip4a/zic1/rx1/crx/six6b/reep6/zic2a/nsfa/vax2/rx2/cdh4/six7/pax6b/ush2a/pcdh17/hmx1/pax2a/vax1/neurod1/lhx1a/foxg1a/cdk5r1b/pax6a/rx3/six3b/pde6c/rpgrip1/cyfip2/insm1a/foxn4/cdk5r2a/irx7	33
down	GO:1904062	regulation of cation transmembrane transport	18/1368	97/18857	0.000189608	0.00303624	0.00263825	neto2b/cacng8b/si:dkey-262k9.4/cacng2a/cacng8a/cacnb2b/scn1ba/fxyd6/cacng3b/aplnrb/cacnb4b/cacng7a/cacng5a/cacnb3b/shank1/cacng7b/shisa7b/hecw1b	18
down	GO:0060059	embryonic retina morphogenesis in camera-type eye	9/1368	30/18857	0.000191859	0.00305098	0.00265106	zic1/reep6/zic2a/lhx1a/foxg1a/cdk5r1b/pde6c/cdk5r2a/irx7	9
down	GO:0060291	long-term synaptic potentiation	8/1368	24/18857	0.000193052	0.00305098	0.00265106	grin2ab/grin2bb/grin2ca/calb2b/slc24a1/grin2cb/calb1/shank1	8
down	GO:0032594	protein transport within lipid bilayer	7/1368	19/18857	0.000241203	0.00376277	0.00326955	cacng8b/cacng2a/cacng8a/cacng3b/cacng7a/cacng5a/cacng7b	7
down	GO:0061462	protein localization to lysosome	7/1368	19/18857	0.000241203	0.00376277	0.00326955	cacng8b/cacng2a/cacng8a/cacng3b/cacng7a/cacng5a/cacng7b	7
down	GO:0032409	regulation of transporter activity	17/1368	91/18857	0.000260368	0.0040357	0.00350671	neto2b/cacng8b/si:dkey-262k9.4/cacng2a/cacng8a/cacnb2b/scn1ba/fxyd6/cacng3b/cacnb4b/cacng7a/cacng5a/cacnb3b/shank1/cacng7b/shisa7b/hecw1b	17
down	GO:0055074	calcium ion homeostasis	31/1368	219/18857	0.000262421	0.00404161	0.00351185	adcyap1b/pvalb6/ackr4b/calb2b/cmklr1/trpc2b/gpr55a/atp2b1b/gng3/slc8a4a/slc24a1/atp2b2/aplnrb/atp2b3a/ccr9a/fam155b/pvalb9/ptger3/slc24a4b/atp2b3b/p2ry10/pde6b/trpc7a/p2ry8/ccr12a/pvalb2/calb1/trpc1/cxcr3.2/fyna/pvalb7	31
down	GO:0030099	myeloid cell differentiation	30/1368	212/18857	0.000328819	0.00503218	0.00437257	tfr1a/epb41b/gfi1b/alas2/bdh2/mpl/klf1/nrros/etv2/slc4a1a/irf4a/gpr183a/mir144/jagn1a/gata1a/myb/tspo/klf17/spi1b/spi1a/tal1/tmem88a/lmo2/fech/rgs18/prdm12b/csf3b/thpo/cebp1/nfe2	30
down	GO:0072507	divalent inorganic cation homeostasis	32/1368	232/18857	0.000338081	0.00513787	0.00446441	adcyap1b/pvalb6/ackr4b/calb2b/cmklr1/trpc2b/gpr55a/atp2b1b/gng3/slc8a4a/slc24a1/atp2b2/aplnrb/atp2b3a/ccr9a/fam155b/pvalb9/ptger3/slc24a4b/atp2b3b/p2ry10/pde6b/trpc7a/p2ry8/ccr12a/pvalb2/calb1/slc30a2/trpc1/cxcr3.2/fyna/pvalb7	32
down	GO:0045664	regulation of neuron differentiation	33/1368	242/18857	0.000339975	0.00513787	0.00446441	adcyap1b/ngfa/si:ch211-278a6.1/olig4/neurog1/neurod2/stmn4/vax2/lfng/l1cama/si:dkey-6l15.1/cdh4/cdkl5/zgc:114120/id2b/vax1/arl3l2/chrna1/pacsin1a/mdkb/ntn1b/arl3l1/sema3gb/her2/cntn2/ncaldb/sema3ga/ascl1b/id4/shank1/gprc5ba/l1camb/hecw1b	33
down	GO:0050803	regulation of synapse structure or activity	8/1368	26/18857	0.000359885	0.00537569	0.00467105	dnm1a/si:ch211-278a6.1/stx1b/neurod2/zgc:114120/lrrc4bb/clstn3/si:ch211-276c2.2	8
down	GO:0021884	forebrain neuron development	5/1368	10/18857	0.000369051	0.00537569	0.00467105	prox1a/neurog1/otpa/otpb/nr4a2a	5
down	GO:0097090	presynaptic membrane organization	5/1368	10/18857	0.000369051	0.00537569	0.00467105	nlgn2b/nlgn4xb/nlgn1/nlgn3b/nlgn3a	5
down	GO:0097104	postsynaptic membrane assembly	5/1368	10/18857	0.000369051	0.00537569	0.00467105	nlgn2b/nlgn4xb/nlgn1/nlgn3b/nlgn3a	5
down	GO:0097105	presynaptic membrane assembly	5/1368	10/18857	0.000369051	0.00537569	0.00467105	nlgn2b/nlgn4xb/nlgn1/nlgn3b/nlgn3a	5
down	GO:0098700	neurotransmitter loading into synaptic vesicle	5/1368	10/18857	0.000369051	0.00537569	0.00467105	slc32a1/slc17a6a/slc18a2/slc17a7a/slc17a7b	5
down	GO:0010720	positive regulation of cell development	19/1368	111/18857	0.000376583	0.00545257	0.00473785	atoh7/adcyap1b/neurog1/gsx2/l1cama/neurod6a/zar1/cdkl5/myf5/pacsin1a/mdkb/olig2/myod1/cntn2/ascl1b/shank1/gprc5ba/neurod4/l1camb	19
down	GO:0006875	cellular metal ion homeostasis	36/1368	275/18857	0.000415741	0.0059837	0.00519936	atp1a3a/adcyap1b/pvalb6/tfr1a/ackr4b/calb2b/cmklr1/trpc2b/gpr55a/fth1a/atp2b1b/atp1b2b/gng3/slc8a4a/slc24a1/atp2b2/aplnrb/atp2b3a/ccr9a/fam155b/pvalb9/ptger3/slc24a4b/atp2b3b/p2ry10/pde6b/trpc7a/p2ry8/ccr12a/pvalb2/calb1/slc30a2/trpc1/cxcr3.2/fyna/pvalb7	36
down	GO:0071478	cellular response to radiation	15/1368	78/18857	0.000425664	0.00609027	0.00529197	opn1mw2/opn1lw1/opn1lw2/opn1sw1/opn1mw1/opn1sw2/rhol/rho/rrh/rgra/opn6a/opn4xa/tmtops3a/opn9/opn4xb	15
down	GO:1903530	regulation of secretion by cell	24/1368	159/18857	0.000488686	0.00692055	0.00601342	adcyap1b/rab3ab/cplx3b/syt11a/syt6a/htr1aa/syt9a/chga/syt4/syt1a/sept4a/drd4a/syt2a/cplx2l/rab3c/drd3/cplx4a/sept5b/rab3aa/syt9b/si:ch211-81a5.8/rims2b/syt5a/trh	24
down	GO:0021879	forebrain neuron differentiation	7/1368	21/18857	0.000489419	0.00692055	0.00601342	prox1a/neurog1/gsx2/otpa/otpb/nr4a2a/fezf2	7
down	GO:0051240	positive regulation of multicellular organismal process	36/1368	278/18857	0.000510869	0.00718186	0.00624048	atoh7/adcyap1b/stab1/birc5b/elmo1/ins/neurog1/gsx2/l1cama/syk/olfm1a/neurod6a/zar1/cdkl5/apela/aplnrb/lrrc4bb/myf5/cd226/pacsin1a/mdkb/lhx1a/olig2/ptger3/myod1/cntn2/ascl1b/hoxc9a/npy/clstn3/shank1/si:ch211-276c2.2/gprc5ba/neurod4/l1camb/si:ch211-243a20.4	36
down	GO:0003002	regionalization	52/1368	448/18857	0.000524949	0.00733715	0.00637541	zic3/her13/gbx1/pax8/ved/en2a/hoxb5b/btk/gsx2/zic2a/her15.1/eomesa/evx2/evx1/sox21a/hoxc4a/her3/lypd6/hes2.2/pax6b/mespbb/hoxb6b/pax2a/her12/atl1/hoxb6a/edn1/lhx1a/nr6a1a/her8.2/her7/en2b/eve1/her2/pax6a/rx3/lhx4/ccdc136b/calcrla/foxb1a/hes2.1/otx2b/hoxc5a/vent/tbx6/rgs18/vox/prdm12b/tbxta/otx2a/foxn4/sp5l	52
down	GO:1902476	chloride transmembrane transport	10/1368	41/18857	0.00054808	0.00761643	0.00661808	glra2/gabra6a/glrbb/gabrg2/slc12a5b/glrba/gabra4/glra4b/gabra1/gabrg1	10
down	GO:0009952	anterior/posterior pattern specification	35/1368	270/18857	0.000595178	0.00822367	0.00714572	zic3/her13/gbx1/pax8/en2a/hoxb5b/btk/her15.1/hoxc4a/her3/lypd6/hes2.2/pax6b/mespbb/hoxb6b/pax2a/her12/hoxb6a/lhx1a/nr6a1a/her8.2/her7/en2b/her2/pax6a/calcrla/foxb1a/hes2.1/otx2b/hoxc5a/tbx6/rgs18/tbxta/otx2a/sp5l	35
down	GO:0007501	mesodermal cell fate specification	6/1368	16/18857	0.000612227	0.00836364	0.00726735	ved/vsx1/noto/eve1/vent/vox	6
down	GO:0099068	postsynapse assembly	6/1368	16/18857	0.000612227	0.00836364	0.00726735	nlgn2b/nlgn4xb/nlgn1/nlgn3b/nlgn3a/shank1	6
down	GO:0001707	mesoderm formation	11/1368	49/18857	0.000629477	0.00854631	0.00742608	ved/etv2/vsx1/noto/apela/eve1/tal1/vent/vox/tbxta/sp5l	11
down	GO:0021513	spinal cord dorsal/ventral patterning	5/1368	11/18857	0.000636202	0.00854631	0.00742608	evx2/evx1/lhx4/prdm12b/foxn4	5
down	GO:0042551	neuron maturation	5/1368	11/18857	0.000636202	0.00854631	0.00742608	snap25b/nsfa/il1rapl1b/gldn/ndrg4	5
down	GO:0010469	regulation of signaling receptor activity	10/1368	42/18857	0.00067316	0.00899282	0.00781405	neto2b/cacng8b/cacng2a/cacng8a/cacng3b/cacng7a/cacng5a/shank1/cacng7b/shisa7b	10
down	GO:0048593	camera-type eye morphogenesis	26/1368	182/18857	0.000688755	0.0091506	0.00795116	atoh7/zic1/rx1/reep6/zic2a/vax2/rx2/cdh4/six7/pax6b/pcdh17/hmx1/pax2a/vax1/lhx1a/foxg1a/cdk5r1b/pax6a/rx3/six3b/pde6c/cyfip2/insm1a/foxn4/cdk5r2a/irx7	26
down	GO:0006897	endocytosis	31/1368	232/18857	0.000716923	0.00947279	0.00823111	unc119b/nlgn2b/dnm1a/itsn2a/cacng8b/nlgn4xb/nlgn1/elmo1/cacng2a/ramp2/havcr1/cacng8a/necap1/syt1a/fnbp1a/sh3gl2a/cacng3b/syt2a/marco/wasb/wasa/cacng7a/nlgn3b/cacng5a/nlgn3a/dnajc6/cacng7b/wipf1a/syt5a/amph/myo7aa	31
down	GO:0051046	regulation of secretion	24/1368	164/18857	0.000769129	0.0100527	0.00873503	adcyap1b/rab3ab/cplx3b/syt11a/syt6a/htr1aa/syt9a/chga/syt4/syt1a/sept4a/drd4a/syt2a/cplx2l/rab3c/drd3/cplx4a/sept5b/rab3aa/syt9b/si:ch211-81a5.8/rims2b/syt5a/trh	24
down	GO:0051648	vesicle localization	24/1368	164/18857	0.000769129	0.0100527	0.00873503	dnm1a/cplx3b/snap25b/crhb/stx1b/syt11a/syt6a/nsfa/syt9a/syt4/syt1a/snap25a/syt2a/cadpsb/cplx2l/stx11a/kif5aa/kif5c/cplx4a/syt9b/si:ch211-81a5.8/clrn1/rims2b/syt5a	24
down	GO:0022037	metencephalon development	12/1368	58/18857	0.000792622	0.0103041	0.00895345	gbx1/pcare/si:ch73-119p20.1/phox2a/pax2a/gbx2/lhx1a/olig2/otx2b/nrg1/mdga2a/otx2a	12
down	GO:0015669	gas transport	8/1368	29/18857	0.000813292	0.0105163	0.00913781	mb/hbbe2/ngb/xgb/hbae1.3/zgc:163057/cahz/hbbe1.1	8
down	GO:0048872	homeostasis of number of cells	22/1368	146/18857	0.000842198	0.0108321	0.00941225	tfr1a/epb41b/gfi1b/alas2/bdh2/klf1/slc4a1a/cacna1fb/gpr183a/mir144/gata1a/tspo/klf17/spi1b/tal1/nr4a2a/cacna1da/lmo2/adora2aa/fech/prdm12b/nfe2	22
down	GO:0009584	detection of visible light	6/1368	17/18857	0.000888398	0.0111883	0.00972172	gnat2/pcare/grk7a/pcdh15b/rho/grm6b	6
down	GO:0044091	membrane biogenesis	6/1368	17/18857	0.000888398	0.0111883	0.00972172	nlgn2b/nlgn4xb/nlgn1/cav3/nlgn3b/nlgn3a	6
down	GO:0048791	calcium ion-regulated exocytosis of neurotransmitter	6/1368	17/18857	0.000888398	0.0111883	0.00972172	syt11a/syt4/syt1a/syt2a/rims2b/syt5a	6
down	GO:0071709	membrane assembly	6/1368	17/18857	0.000888398	0.0111883	0.00972172	nlgn2b/nlgn4xb/nlgn1/cav3/nlgn3b/nlgn3a	6
down	GO:0030901	midbrain development	11/1368	51/18857	0.000900272	0.0112791	0.00980062	dla/en2a/zic2a/pax2a/en2b/dmbx1b/zic5/foxb1a/otx2b/dmbx1a/otx2a	11
down	GO:0003310	pancreatic A cell differentiation	5/1368	12/18857	0.00102565	0.0124001	0.0107747	ins/isl1/pax6b/myt1b/insm1a	5
down	GO:0007158	neuron cell-cell adhesion	5/1368	12/18857	0.00102565	0.0124001	0.0107747	nlgn2b/nlgn4xb/nlgn1/nlgn3b/nlgn3a	5
down	GO:0042661	regulation of mesodermal cell fate specification	5/1368	12/18857	0.00102565	0.0124001	0.0107747	ved/vsx1/eve1/vent/vox	5
down	GO:0099054	presynapse assembly	5/1368	12/18857	0.00102565	0.0124001	0.0107747	nlgn2b/nlgn4xb/nlgn1/nlgn3b/nlgn3a	5
down	GO:0099172	presynapse organization	5/1368	12/18857	0.00102565	0.0124001	0.0107747	nlgn2b/nlgn4xb/nlgn1/nlgn3b/nlgn3a	5
down	GO:1905770	regulation of mesodermal cell differentiation	5/1368	12/18857	0.00102565	0.0124001	0.0107747	ved/vsx1/eve1/vent/vox	5
down	GO:1905902	regulation of mesoderm formation	5/1368	12/18857	0.00102565	0.0124001	0.0107747	ved/vsx1/eve1/vent/vox	5
down	GO:0001704	formation of primary germ layer	14/1368	77/18857	0.0011665	0.0140328	0.0121934	ved/etv2/eomesa/vsx1/noto/apela/aplnrb/lhx1a/eve1/tal1/vent/vox/tbxta/sp5l	14
down	GO:0007187	G protein-coupled receptor signaling pathway, coupled to cyclic nucleotide second messenger	29/1368	219/18857	0.00120655	0.0144427	0.0125496	adcyap1b/adcy1b/gnat2/grm8a/adcy1a/drd1b/htr1aa/ghrhra/mc4r/chga/drd4a/adcy8/adgrd2/grm8b/gnao1b/hrh2b/si:ch211-132f19.7/drd3/gnat1/ptger3/adgrb3/adrb3a/mrap2a/npy/grm6b/drd2a/pth2/gpr26/adgrl1a	29
down	GO:0050807	regulation of synapse organization	6/1368	18/18857	0.00125136	0.0148323	0.0128881	si:ch211-278a6.1/neurod2/zgc:114120/lrrc4bb/clstn3/si:ch211-276c2.2	6
down	GO:0071542	dopaminergic neuron differentiation	6/1368	18/18857	0.00125136	0.0148323	0.0128881	otpa/olig2/nr4a2a/anos1a/rem2/sncb	6
down	GO:0098661	inorganic anion transmembrane transport	11/1368	53/18857	0.0012609	0.0148565	0.0129091	glra2/gabra6a/glrbb/gabrg2/slc12a5b/glrba/gabra4/glra4b/slc25a3a/gabra1/gabrg1	11
down	GO:0007626	locomotory behavior	18/1368	113/18857	0.00126569	0.0148565	0.0129091	atp1a3a/atoh7/snap25b/gnb5a/chata/ca10b/snap25a/slc18a2/scn8aa/atp1a3b/fbxo32/syngap1b/nr1d1/gprc5ba/slc1a2b/cacna1ab/kcnj10a/sncb	18
down	GO:0019226	transmission of nerve impulse	8/1368	31/18857	0.00131273	0.0153342	0.0133242	cacng8b/cacng2a/cacng8a/scn8aa/cacng3b/cacng7a/cacng5a/cacng7b	8
down	GO:0030003	cellular cation homeostasis	38/1368	315/18857	0.0014005	0.0162808	0.0141468	atp1a3a/adcyap1b/pvalb6/tfr1a/ackr4b/calb2b/cmklr1/slc4a1a/trpc2b/gpr55a/fth1a/atp2b1b/atp1b2b/gng3/slc8a4a/slc24a1/atp2b2/aplnrb/atp2b3a/ccr9a/fam155b/slc4a10b/pvalb9/ptger3/slc24a4b/atp2b3b/p2ry10/pde6b/trpc7a/p2ry8/ccr12a/pvalb2/calb1/slc30a2/trpc1/cxcr3.2/fyna/pvalb7	38
down	GO:0021872	forebrain generation of neurons	7/1368	25/18857	0.00156572	0.0180996	0.0157271	prox1a/neurog1/gsx2/otpa/otpb/nr4a2a/fezf2	7
down	GO:0008038	neuron recognition	9/1368	39/18857	0.00157192	0.0180996	0.0157271	gap43/dscamb/adcy1b/cntn3a.1/neurog1/adcy8/nptnb/dscama/anos1a	9
down	GO:0045637	regulation of myeloid cell differentiation	8/1368	32/18857	0.00164043	0.0187102	0.0162577	irf4a/mir144/gata1a/myb/spi1b/spi1a/cebp1/nfe2	8
down	GO:0048333	mesodermal cell differentiation	8/1368	32/18857	0.00164043	0.0187102	0.0162577	ved/etv2/vsx1/noto/eve1/tal1/vent/vox	8
down	GO:0001710	mesodermal cell fate commitment	6/1368	19/18857	0.00171758	0.0194982	0.0169424	ved/vsx1/noto/eve1/vent/vox	6
down	GO:0021549	cerebellum development	9/1368	40/18857	0.00189972	0.0213652	0.0185647	gbx1/pcare/si:ch73-119p20.1/pax2a/gbx2/lhx1a/otx2b/nrg1/otx2a	9
down	GO:0043112	receptor metabolic process	9/1368	40/18857	0.00189972	0.0213652	0.0185647	dnm1a/cacng8b/cacng2a/ramp2/cacng8a/cacng3b/cacng7a/cacng5a/cacng7b	9
down	GO:0071214	cellular response to abiotic stimulus	15/1368	90/18857	0.00197163	0.0219696	0.0190899	opn1mw2/opn1lw1/opn1lw2/opn1sw1/opn1mw1/opn1sw2/rhol/rho/rrh/rgra/opn6a/opn4xa/tmtops3a/opn9/opn4xb	15
down	GO:0104004	cellular response to environmental stimulus	15/1368	90/18857	0.00197163	0.0219696	0.0190899	opn1mw2/opn1lw1/opn1lw2/opn1sw1/opn1mw1/opn1sw2/rhol/rho/rrh/rgra/opn6a/opn4xa/tmtops3a/opn9/opn4xb	15
down	GO:0015671	oxygen transport	7/1368	26/18857	0.00200997	0.0222716	0.0193523	mb/hbbe2/ngb/xgb/hbae1.3/zgc:163057/hbbe1.1	7
down	GO:0006898	receptor-mediated endocytosis	11/1368	56/18857	0.00201716	0.0222716	0.0193523	unc119b/dnm1a/cacng8b/cacng2a/ramp2/cacng8a/cacng3b/cacng7a/cacng5a/dnajc6/cacng7b	11
down	GO:0006873	cellular ion homeostasis	38/1368	322/18857	0.00207849	0.0228444	0.01985	atp1a3a/adcyap1b/pvalb6/tfr1a/ackr4b/calb2b/cmklr1/slc4a1a/trpc2b/gpr55a/fth1a/atp2b1b/atp1b2b/gng3/slc8a4a/slc24a1/atp2b2/aplnrb/atp2b3a/ccr9a/fam155b/slc4a10b/pvalb9/ptger3/slc24a4b/atp2b3b/p2ry10/pde6b/trpc7a/p2ry8/ccr12a/pvalb2/calb1/slc30a2/trpc1/cxcr3.2/fyna/pvalb7	38
down	GO:0050769	positive regulation of neurogenesis	16/1368	100/18857	0.00219444	0.0240097	0.0208626	atoh7/adcyap1b/neurog1/gsx2/l1cama/neurod6a/cdkl5/pacsin1a/mdkb/olig2/cntn2/ascl1b/shank1/gprc5ba/neurod4/l1camb	16
down	GO:0021511	spinal cord patterning	5/1368	14/18857	0.00229372	0.0247599	0.0215144	evx2/evx1/lhx4/prdm12b/foxn4	5
down	GO:0061074	regulation of neural retina development	5/1368	14/18857	0.00229372	0.0247599	0.0215144	olfm1a/vsx2/dmbx1b/dio2/dmbx1a	5
down	GO:2000380	regulation of mesoderm development	5/1368	14/18857	0.00229372	0.0247599	0.0215144	ved/vsx1/eve1/vent/vox	5
down	GO:0035270	endocrine system development	21/1368	148/18857	0.00234425	0.0251929	0.0218906	adcyap1b/ins/dmrta2/gcga/etv2/bsx/isl1/nr2e3/pax6b/noto/kcnip3b/pax2a/neurod1/rx3/pitx3/tal1/ascl1b/myt1b/glis3/insm1a/ankrd55	21
down	GO:0030218	erythrocyte differentiation	17/1368	110/18857	0.00237759	0.0254381	0.0221038	tfr1a/epb41b/gfi1b/alas2/bdh2/klf1/slc4a1a/mir144/gata1a/tspo/klf17/spi1b/tal1/lmo2/fech/prdm12b/nfe2	17
down	GO:0030223	neutrophil differentiation	7/1368	27/18857	0.00254576	0.0268806	0.0233571	etv2/jagn1a/gata1a/myb/spi1b/csf3b/cebp1	7
down	GO:0060219	camera-type eye photoreceptor cell differentiation	7/1368	27/18857	0.00254576	0.0268806	0.0233571	rx1/rx2/six7/pcdh17/hmx1/pax6a/insm1a	7
down	GO:0072666	establishment of protein localization to vacuole	7/1368	27/18857	0.00254576	0.0268806	0.0233571	cacng8b/cacng2a/cacng8a/cacng3b/cacng7a/cacng5a/cacng7b	7
down	GO:0051650	establishment of vesicle localization	22/1368	159/18857	0.00258005	0.0271241	0.0235687	dnm1a/cplx3b/snap25b/stx1b/syt11a/syt6a/syt9a/syt4/syt1a/snap25a/syt2a/cadpsb/cplx2l/stx11a/kif5aa/kif5c/cplx4a/syt9b/si:ch211-81a5.8/clrn1/rims2b/syt5a	22
down	GO:0048332	mesoderm morphogenesis	11/1368	58/18857	0.0027006	0.0282687	0.0245632	ved/etv2/vsx1/noto/apela/eve1/tal1/vent/vox/tbxta/sp5l	11
down	GO:0050851	antigen receptor-mediated signaling pathway	9/1368	42/18857	0.00271806	0.0283287	0.0246154	btk/prkcbb/cacna1fb/themis/si:dkey-70p6.1/cd226/cacna1da/tespa1/si:ch211-243a20.4	9
down	GO:0045597	positive regulation of cell differentiation	22/1368	160/18857	0.00279167	0.0289711	0.0251736	atoh7/adcyap1b/ins/neurog1/gsx2/l1cama/neurod6a/zar1/cdkl5/myf5/pacsin1a/mdkb/lhx1a/olig2/myod1/tal1/cntn2/ascl1b/shank1/gprc5ba/neurod4/l1camb	22
down	GO:0034101	erythrocyte homeostasis	17/1368	112/18857	0.00288759	0.0298385	0.0259273	tfr1a/epb41b/gfi1b/alas2/bdh2/klf1/slc4a1a/mir144/gata1a/tspo/klf17/spi1b/tal1/lmo2/fech/prdm12b/nfe2	17
down	GO:0015850	organic hydroxy compound transport	15/1368	94/18857	0.00305096	0.0313924	0.0272776	slc10a4/syt11a/syt6a/syt9a/chga/syt4/yjefn3/syt1a/zgc:193725/drd4a/syt2a/drd3/abcg4a/syt9b/syt5a	15
down	GO:0008345	larval locomotory behavior	5/1368	15/18857	0.0032368	0.0328848	0.0285743	scn8aa/fbxo32/slc1a2b/kcnj10a/sncb	5
down	GO:0030537	larval behavior	5/1368	15/18857	0.0032368	0.0328848	0.0285743	scn8aa/fbxo32/slc1a2b/kcnj10a/sncb	5
down	GO:1902866	regulation of retina development in camera-type eye	5/1368	15/18857	0.0032368	0.0328848	0.0285743	olfm1a/vsx2/dmbx1b/dio2/dmbx1a	5
down	GO:0002262	myeloid cell homeostasis	18/1368	123/18857	0.00331699	0.0335585	0.0291597	tfr1a/epb41b/gfi1b/alas2/bdh2/klf1/slc4a1a/mir144/gata1a/tspo/klf17/spi1b/tal1/nr4a2a/lmo2/fech/prdm12b/nfe2	18
down	GO:0055065	metal ion homeostasis	38/1368	331/18857	0.00335433	0.0337949	0.0293651	atp1a3a/adcyap1b/pvalb6/tfr1a/ackr4b/bdh2/calb2b/cmklr1/trpc2b/gpr55a/fth1a/atp2b1b/atp1b2b/gng3/slc8a4a/slc24a1/slc12a5b/atp2b2/aplnrb/atp2b3a/ccr9a/fam155b/pvalb9/ptger3/slc24a4b/atp2b3b/p2ry10/pde6b/trpc7a/p2ry8/ccr12a/pvalb2/calb1/slc30a2/trpc1/cxcr3.2/fyna/pvalb7	38
down	GO:0060795	cell fate commitment involved in formation of primary germ layer	8/1368	36/18857	0.00364401	0.0365611	0.0317687	ved/eomesa/vsx1/noto/eve1/vent/vox/tbxta	8
down	GO:0098657	import into cell	37/1368	322/18857	0.00370768	0.0370462	0.0321902	atp1a3a/unc119b/nlgn2b/dnm1a/itsn2a/cacng8b/kcnj14/nlgn4xb/nlgn1/elmo1/cacng2a/ramp2/havcr1/cacng8a/necap1/atp1b2b/syt1a/fnbp1a/sh3gl2a/cacng3b/slc12a5b/syt2a/kcnj11l/marco/wasb/wasa/fam155b/cacng7a/nlgn3b/cacng5a/nlgn3a/dnajc6/cacng7b/wipf1a/syt5a/amph/myo7aa	37
down	GO:0021675	nerve development	14/1368	87/18857	0.00382153	0.0380266	0.0330421	ngfa/en2a/neurog1/nsfa/vax2/cdh4/lrrn1/vax1/fgf5/six3b/lhx2b/diras1a/en1b/mdga2a	14
down	GO:0007271	synaptic transmission, cholinergic	7/1368	29/18857	0.00393943	0.0387217	0.0336461	chrng/atcaya/chrnd/chrnb3a/chrna5/chrna1/si:ch73-380n15.2	7
down	GO:0007274	neuromuscular synaptic transmission	7/1368	29/18857	0.00393943	0.0387217	0.0336461	chrng/chata/chrnd/chrnb3a/chrna5/chrna1/cacna1ab	7
down	GO:0021761	limbic system development	7/1368	29/18857	0.00393943	0.0387217	0.0336461	nsfa/otpa/otpb/rx3/foxb1a/nkx2.4a/fezf2	7
down	GO:0006703	estrogen biosynthetic process	4/1368	10/18857	0.0040604	0.0395889	0.0343997	rdh8a/rdh8b/zgc:109982/zmp:0000001048	4
down	GO:0034446	substrate adhesion-dependent cell spreading	4/1368	10/18857	0.0040604	0.0395889	0.0343997	si:ch211-278a6.1/zgc:114120/parvb/parvg	4
down	GO:0010817	regulation of hormone levels	18/1368	127/18857	0.00468822	0.0455266	0.039559	adcyap1b/cpe/htr1aa/lratb.1/syt9a/chga/chata/si:ch211-119o8.7/rdh8a/rdh8b/hmx4/crabp1a/dio2/syt9b/kel/zgc:109982/zmp:0000001048/trh	18
down	GO:0007219	Notch signaling pathway	20/1368	147/18857	0.0047777	0.0460862	0.0400453	her13/dla/plvapb/gsx2/lfng/her15.1/gpr183a/her3/hes2.2/thsd7aa/her12/helt/neurod1/her8.2/her7/notchl/her2/hes2.1/fezf2/mfng	20
down	GO:0021537	telencephalon development	7/1368	30/18857	0.00482208	0.0460862	0.0400453	dmrta2/neurog1/gsx2/ntn1b/lhx2b/foxb1a/anos1a	7
down	GO:0030851	granulocyte differentiation	7/1368	30/18857	0.00482208	0.0460862	0.0400453	etv2/jagn1a/gata1a/myb/spi1b/csf3b/cebp1	7
down	GO:0035987	endodermal cell differentiation	7/1368	30/18857	0.00482208	0.0460862	0.0400453	ved/eomesa/apela/aplnrb/vent/vox/tbxta	7
down	GO:0098771	inorganic ion homeostasis	42/1368	383/18857	0.00485809	0.0462475	0.0401854	atp1a3a/adcyap1b/pvalb6/tfr1a/ackr4b/slc9a1b/bdh2/calb2b/cmklr1/slc4a1a/trpc2b/gpr55a/fth1a/atp2b1b/atp1b2b/gng3/slc8a4a/slc24a1/slc12a5b/atp2b2/aplnrb/atp2b3a/ccr9a/fam155b/slc4a10b/pvalb9/ptger3/slc24a4b/atp2b3b/calcrla/p2ry10/pde6b/trpc7a/p2ry8/ccr12a/pvalb2/calb1/slc30a2/trpc1/cxcr3.2/fyna/pvalb7	42
down	GO:0048675	axon extension	17/1368	118/18857	0.0049884	0.0473018	0.0411015	tmem59l/l1cama/isl1/cdkl5/thsd7aa/arl3l2/tppp2/chrna1/ntn1b/arl3l1/sema3gb/cntn2/ncaldb/sema3ga/grna/trarg1a/l1camb	17
down	GO:0055080	cation homeostasis	41/1368	373/18857	0.00513498	0.0485014	0.042144	atp1a3a/adcyap1b/pvalb6/tfr1a/ackr4b/slc9a1b/bdh2/calb2b/cmklr1/slc4a1a/trpc2b/gpr55a/fth1a/atp2b1b/atp1b2b/gng3/slc8a4a/slc24a1/slc12a5b/atp2b2/aplnrb/atp2b3a/ccr9a/fam155b/slc4a10b/pvalb9/ptger3/slc24a4b/atp2b3b/p2ry10/pde6b/trpc7a/p2ry8/ccr12a/pvalb2/calb1/slc30a2/trpc1/cxcr3.2/fyna/pvalb7	41
down	GO:0007041	lysosomal transport	8/1368	38/18857	0.00517713	0.0487093	0.0423246	cacng8b/cacng2a/cacng8a/cacng3b/cacng7a/cacng5a/cacng7b/sptbn5	8
