# Supplementary material for: Genomic and physiological analyses of the zebrafish atrioventricular canal reveal molecular building blocks of the secondary pacemaker region
Source: Cell Mol Life Sci. 2021 Sep 23;78(19-20):6669–87. doi: 10.1007/s00018-021-03939-y (PMC8558220; doi:10.1007/s00018-021-03939-y)
Supplement: Supplementary file 5 — Supplementary file5 (XLSX 37 KB) [file 18_2021_3939_MOESM5_ESM.xlsx]

## Sheet: AVC_genes_48hpf_all
Name	external_gene_name	NCBI.gene.ID	baseMean	log2FoldChange	lfcSE	stat	pvalue	padj	Gene.description	GO
ENSDARG00000021889	gja3	387533	10.1123	5.80617	1.43318	4.05126	5.09435e-05	0.000360712	gap junction protein, alpha 3 [Source:ZFIN	visual perception, cell communication, transmembrane transport, regulation of heart contraction, cardiac muscle tissue morphogenesis, cell communication by electrical coupling, cardiac conduction system development, post-embryonic eye morphogenesis
ENSDARG00000019096	myl7	30592	14043.9	5.58144	0.688032	8.11218	4.97183e-16	3.75395e-14	myosin, light chain 7, regulatory [Source:ZFIN	sarcomere organization, heart contraction, cardiac muscle cell proliferation, cardiac muscle tissue development, ventricular cardiac myofibril assembly, ventricular cardiac muscle cell development, atrial cardiac myofibril assembly, positive regulation of heart contraction
ENSDARG00000052960	nppa	321442	3168.68	5.55526	0.678113	8.19223	2.56422e-16	2.03083e-14	natriuretic peptide A [Source:ZFIN	cGMP biosynthetic process, receptor guanylyl cyclase signaling pathway, cardiac muscle cell proliferation, neuropeptide signaling pathway, cGMP-mediated signaling, atrioventricular canal development, negative regulation of systemic arterial blood pressure, cardiac jelly development
ENSDARG00000017927	cx36.7	100005880	39.7946	5.35747	0.706034	7.58811	3.24595e-14	1.71209e-12	connexin 36.7 [Source:ZFIN	cell communication, transmembrane transport, heart development, cardiac myofibril assembly
ENSDARG00000069922	popdc2	793666	2783.02	5.32869	0.541919	9.833	8.11621e-23	1.99475e-20	popeye domain containing 2 [Source:ZFIN	regulation of membrane potential, lipid metabolic process, heart looping, heart development, cardiac conduction, skeletal muscle tissue development, striated muscle cell differentiation
ENSDARG00000070480	agr2	335616	2356.74	5.243	0.755903	6.93608	4.0313e-12	1.39576e-10	anterior gradient 2 [Source:ZFIN	intestinal epithelial cell differentiation, negative regulation of cell death, positive regulation of cell-substrate adhesion
ENSDARG00000104441	hspb7	450019	1205.31	4.47926	0.470613	9.51793	1.76657e-21	3.51928e-19	heat shock protein family, member 7 (cardiovascular) [Source:ZFIN	heart development, autophagy, Kupffer's vesicle development, determination of heart left/right asymmetry, cardioblast migration to the midline involved in heart rudiment formation, left/right pattern formation, determination of digestive tract left/right asymmetry
ENSDARG00000058548	bves	415107	2477.78	4.41232	0.407548	10.8265	2.578e-27	1.30912e-24	blood vessel epicardial substance [Source:ZFIN	regulation of membrane potential, retina development in camera-type eye, heart contraction, multicellular organism development, cell adhesion, epithelium development, heart development, eye photoreceptor cell development, skeletal muscle tissue development, vesicle-mediated transport, retina layer formation, skeletal myofibril assembly, epiboly, regulation of cell shape, striated muscle cell diff…
ENSDARG00000102750	cdh1	114424	2044.32	4.17891	0.345788	12.0852	1.26459e-33	1.92649e-30	cadherin 1, type 1, E-cadherin (epithelial) [Source:ZFIN	homophilic cell adhesion via plasma membrane adhesion molecules, cell adhesion, cell-cell adhesion, cell morphogenesis, cell-cell junction assembly, calcium-dependent cell-cell adhesion via plasma membrane cell adhesion molecules, adherens junction organization, cell-cell adhesion mediated by cadherin, cell migration involved in gastrulation, germ cell migration, neuron migration, gastrulation wi…
ENSDARG00000032234	wnt2bb	556087	67.527	4.00322	0.449759	8.90081	5.54402e-19	6.93619e-17	wingless-type MMTV integration site family, member 2Bb [Source:ZFIN	multicellular organism development, Wnt signaling pathway, liver development, pancreas development, angiogenesis, canonical Wnt signaling pathway, neuron differentiation, swim bladder development, cell fate commitment, hepaticobiliary system development, gall bladder development, hepatic duct development, hepatocyte proliferation, common bile duct development
ENSDARG00000104651	msx2a	573620	30.7342	3.88405	0.761803	5.0985	3.42365e-07	4.08033e-06	muscle segment homeobox 2a [Source:ZFIN	regulation of transcription, DNA-templated
ENSDARG00000104267	postnb	337176	7582.66	3.66927	0.374757	9.79105	1.23017e-22	2.89627e-20	periostin, osteoblast specific factor b [Source:ZFIN	muscle attachment, extracellular matrix organization, cell adhesion
ENSDARG00000104973	wnt5a	568191	160.796	3.43936	0.739387	4.65164	3.29299e-06	3.11248e-05	wingless-type MMTV integration site family, member 5a [Source:ZFIN	multicellular organism development, Wnt signaling pathway, pronephros development, neuron differentiation, cell fate commitment
ENSDARG00000041065	hspb1	368243	5365.07	3.21822	0.70473	4.5666	4.95693e-06	4.49963e-05	heat shock protein, alpha-crystallin-related, 1 [Source:ZFIN	response to heat, response to arsenic-containing substance, regulation of myofibril size
ENSDARG00000006615	hnf1ba	792391	699.281	3.15103	0.423411	7.442	9.9169e-14	4.71244e-12	HNF1 homeobox Ba [Source:ZFIN	regulation of transcription by RNA polymerase II, positive regulation of transcription, DNA-templated, liver development, insulin secretion, pancreas development
ENSDARG00000018004	nkx2.5	30696	373.777	3.04869	0.36867	8.26942	1.34611e-16	1.143e-14	NK2 homeobox 5 [Source:ZFIN	regulation of transcription, DNA-templated, heart development, regulation of transcription by RNA polymerase II, cardiac muscle contraction, regulation of cardiac conduction, positive regulation of transcription by RNA polymerase II, heart contraction, cell differentiation, cardiac muscle cell proliferation, heart morphogenesis, heart looping, embryonic viscerocranium morphogenesis, embryonic hea…
ENSDARG00000031891	tbx1	368206	869.197	2.45017	0.242486	10.1044	5.28196e-24	1.53699e-21	T-box transcription factor 1 [Source:ZFIN	regulation of transcription, DNA-templated, negative regulation of transcription by RNA polymerase II, positive regulation of transcription by RNA polymerase II, multicellular organism development, ear development, heart looping, neural crest cell migration, neural crest cell development, cartilage morphogenesis, embryonic heart tube morphogenesis, semicircular canal morphogenesis, pharyngeal sys…
ENSDARG00000070050	sfrp2	566878	840.68	2.39971	0.38239	6.27555	3.48399e-10	8.0561e-09	secreted frizzled-related protein 2 [Source:ZFIN	canonical Wnt signaling pathway, multicellular organism development, Wnt signaling pathway, non-canonical Wnt signaling pathway, negative regulation of canonical Wnt signaling pathway
ENSDARG00000002084	lamb2	337767	940.03	2.18242	0.510634	4.27394	1.92052e-05	0.000151639	laminin, beta 2 (laminin S) [Source:ZFIN	cell migration, basement membrane assembly, animal organ morphogenesis, tissue development, muscle attachment, somite development, substrate adhesion-dependent cell spreading
ENSDARG00000101023	msx2b	30531	560.447	2.09145	0.290374	7.20261	5.90727e-13	2.36821e-11	muscle segment homeobox 2b [Source:ZFIN	regulation of transcription, DNA-templated, multicellular organism development, embryonic morphogenesis
ENSDARG00000019995	bmp4	30612	2345.04	2.04329	0.173203	11.7971	4.04171e-32	5.05693e-29	bone morphogenetic protein 4 [Source:ZFIN	positive regulation of pathway-restricted SMAD protein phosphorylation, BMP signaling pathway, positive regulation of BMP signaling pathway, regulation of apoptotic process, regulation of MAPK cascade, cell development, SMAD protein signal transduction, heart development, pronephros development, heart looping, determination of heart left/right asymmetry, determination of left/right symmetry, dors…
ENSDARG00000042707	cx30.3	404725	105.494	1.99098	0.542326	3.6712	0.000241418	0.00144895	connexin 30.3 [Source:ZFIN	cell communication, transmembrane transport, inner ear development
ENSDARG00000039095	nkx2.3	30698	1038.16	1.98123	0.503028	3.9386	8.19572e-05	0.000551306	NK2 homeobox 3 [Source:ZFIN	regulation of transcription, DNA-templated, positive regulation of transcription by RNA polymerase II, cell differentiation
ENSDARG00000039041	sfrp5	117510	484.719	1.93456	0.314838	6.14464	8.01447e-10	1.70549e-08	secreted frizzled-related protein 5 [Source:ZFIN	regulation of Wnt signaling pathway, regulation of BMP signaling pathway, canonical Wnt signaling pathway, positive regulation of BMP signaling pathway, multicellular organism development, eye development, Wnt signaling pathway, non-canonical Wnt signaling pathway, negative regulation of canonical Wnt signaling pathway, convergent extension, forebrain development, closure of optic fissure, embryo…
ENSDARG00000076010	twist1b	550518	984.776	1.93053	0.547456	3.52637	0.0004213	0.00235604	twist family bHLH transcription factor 1b [Source:ZFIN	sprouting angiogenesis, dorsal/ventral pattern formation, pharyngeal system development, regulation of bone mineralization
ENSDARG00000014259	eya1	30436	779.211	1.91395	0.496861	3.85207	0.000117122	0.000758303	EYA transcriptional coactivator and phosphatase 1 [Source:ZFIN	animal organ morphogenesis, peptidyl-tyrosine dephosphorylation, ear morphogenesis, anatomical structure development, inner ear morphogenesis, histone dephosphorylation, positive regulation of DNA repair, negative regulation of extrinsic apoptotic signaling pathway in absence of ligand, otolith development, adenohypophysis development, otic vesicle morphogenesis, multicellular organism development
ENSDARG00000021789	myoc	548602	708.169	1.83556	0.447838	4.0987	4.15468e-05	0.000299967	myocilin [Source:ZFIN	regulation of stress fiber assembly, positive regulation of cell migration, regulation of cell-matrix adhesion
ENSDARG00000058543	lama5	321243	3039.88	1.71564	0.378473	4.53307	5.8132e-06	5.21285e-05	laminin, alpha 5 [Source:ZFIN	cell adhesion, regulation of cell adhesion, regulation of cell migration, regulation of embryonic development, cell migration, cell-cell adhesion, animal organ morphogenesis, tissue development, fin development, fin morphogenesis, protein localization, integrin-mediated signaling pathway, pectoral fin morphogenesis, morphogenesis of a polarized epithelium, medial fin morphogenesis
ENSDARG00000024894	tbx5a	30071	729.364	1.71522	0.554566	3.0929	0.0019821	0.00898206	T-box transcription factor 5a [Source:ZFIN	regulation of transcription, DNA-templated, negative regulation of transcription by RNA polymerase II, animal organ morphogenesis, positive regulation of transcription by RNA polymerase II, multicellular organism development, heart development, heart morphogenesis, heart looping, retina morphogenesis in camera-type eye, embryonic heart tube development, optic nerve development, positive regulatio…
ENSDARG00000036930	tbx18	572713	1240.5	1.71313	0.539024	3.17821	0.00148188	0.00698664	T-box transcription factor 18 [Source:ZFIN	regulation of transcription, DNA-templated, negative regulation of transcription by RNA polymerase II, positive regulation of transcription by RNA polymerase II, somitogenesis, cell fate specification, morphogenesis of embryonic epithelium
ENSDARG00000101540	fgf3	30549	264.005	1.59682	0.562422	2.83918	0.00452297	0.0182739	fibroblast growth factor 3 [Source:ZFIN	fibroblast growth factor receptor signaling pathway, retina development in camera-type eye, multicellular organism development, negative regulation of apoptotic process, inner ear morphogenesis, neuron fate specification, embryonic neurocranium morphogenesis, anterior/posterior pattern specification, posterior lateral line neuromast primordium migration, cell differentiation, positive regulation …
ENSDARG00000070494	pdgfra	386856	4797.32	1.58214	0.46865	3.37596	0.000735578	0.00378577	platelet-derived growth factor receptor, alpha polypeptide [Source:ZFIN	protein phosphorylation, transmembrane receptor protein tyrosine kinase signaling pathway, platelet-derived growth factor receptor signaling pathway, phosphorylation, peptidyl-tyrosine phosphorylation, platelet-derived growth factor receptor-alpha signaling pathway
ENSDARG00000023062	ccn1	403033	25727.7	1.56218	0.329504	4.741	2.12667e-06	2.1094e-05	cellular communication network factor 1 [Source:ZFIN	cell adhesion, fin regeneration, negative regulation of cell death
ENSDARG00000105261	nfkb1	565756	37.7036	1.54732	0.634182	2.43986	0.0146929	0.0486158	nuclear factor of kappa light polypeptide gene enhancer in B-cells 1 [Source:ZFIN	regulation of transcription, DNA-templated, regulation of transcription by RNA polymerase II, negative regulation of transcription by RNA polymerase II, inflammatory response, positive regulation of transcription by RNA polymerase II, I-kappaB kinase/NF-kappaB signaling, response to cytokine, NIK/NF-kappaB signaling
ENSDARG00000055786	prss23	563933	883.12	1.53915	0.362525	4.24564	2.17973e-05	0.00016942	serine protease 23 [Source:ZFIN	proteolysis, endocardium morphogenesis, regulation of Notch signaling pathway, atrioventricular valve development
ENSDARG00000027087	tgfb2	369194	298.593	1.45858	0.481914	3.02664	0.00247292	0.010842	transforming growth factor, beta 2 [Source:ZFIN	cell growth, positive regulation of pathway-restricted SMAD protein phosphorylation, BMP signaling pathway, regulation of apoptotic process, regulation of MAPK cascade, cell development, SMAD protein signal transduction, regulation of cell population proliferation, transforming growth factor beta receptor signaling pathway, sclerotome development, hard palate development
ENSDARG00000003965	tlx1	266964	428.714	1.45493	0.385556	3.7736	0.000160908	0.00101268	T cell leukemia homeobox 1 [Source:ZFIN	regulation of transcription, DNA-templated
ENSDARG00000015674	msx3	30526	4255.62	1.44899	0.368236	3.93494	8.32164e-05	0.00055905	muscle segment homeobox 3 [Source:ZFIN	regulation of transcription, DNA-templated
ENSDARG00000015399	foxf1	566407	3125.46	1.43472	0.485516	2.95505	0.00312623	0.0132814	forkhead box F1 [Source:ZFIN	regulation of transcription, DNA-templated, sprouting angiogenesis
ENSDARG00000018569	tnfrsf1a	406471	3046.78	1.42272	0.386448	3.68155	0.000231824	0.00139851	tumor necrosis factor receptor superfamily, member 1a [Source:ZFIN	signal transduction, innate immune response, inflammatory response, response to virus, neutrophil chemotaxis, regulation of granuloma formation, response to bacterium, fin regeneration, defense response to bacterium, tumor necrosis factor-mediated signaling pathway
ENSDARG00000006353	itga5	386787	4590.86	1.36433	0.450424	3.02899	0.00245374	0.0107725	integrin, alpha 5 (fibronectin receptor, alpha polypeptide) [Source:ZFIN	cell adhesion, integrin-mediated signaling pathway, embryonic viscerocranium morphogenesis, vasculature development, somitogenesis, skeletal system development, adrenal gland development, lens morphogenesis in camera-type eye, cell migration involved in sprouting angiogenesis, lens fiber cell morphogenesis, somite rostral/caudal axis specification, axis elongation involved in somitogenesis, extra…
ENSDARG00000071462	lama3	110439062	148.106	1.33119	0.403097	3.3024	0.000958602	0.00477696	laminin, alpha 3 [Source:ZFIN	cell adhesion, regulation of cell adhesion, regulation of cell migration, regulation of embryonic development, animal organ morphogenesis, tissue development, axon guidance, camera-type eye development, blood vessel morphogenesis
ENSDARG00000070538	hey1	58008	2025.02	1.32795	0.534134	2.48618	0.0129122	0.0436154	hes-related family bHLH transcription factor with YRPW motif 1 [Source:ZFIN	regulation of transcription, DNA-templated, negative regulation of transcription by RNA polymerase II, multicellular organism development, cell differentiation, Notch signaling pathway, anterior/posterior pattern specification, regulation of neurogenesis, adenohypophysis development, circulatory system development
ENSDARG00000089913	cacna1g	563904	396.082	1.31388	0.350364	3.75003	0.000176811	0.00110073	calcium channel, voltage-dependent, T type, alpha 1G subunit [Source:ZFIN	ion transport, transmembrane transport, calcium ion transmembrane transport, sodium ion transmembrane transport, regulation of ion transmembrane transport, neuronal action potential, membrane depolarization during action potential, calcium ion transport, calcium ion import, positive regulation of calcium ion-dependent exocytosis
ENSDARG00000103515	vcana	116993	283.76	1.28373	0.484658	2.64872	0.00807971	0.0296554	versican a [Source:ZFIN	cell adhesion, central nervous system development, skeletal system development, endocardial cushion morphogenesis, pronephric glomerulus morphogenesis, regulation of glomerular filtration
ENSDARG00000006526	fn1b	334613	5141.86	1.27166	0.341499	3.72374	0.000196292	0.00120875	fibronectin 1b [Source:ZFIN	somitogenesis, heart field specification, atrioventricular valve morphogenesis
ENSDARG00000013441	hey2	58146	1004.92	1.24369	0.413965	3.00433	0.00266168	0.0115724	hes-related family bHLH transcription factor with YRPW motif 2 [Source:ZFIN	regulation of transcription, DNA-templated, negative regulation of transcription by RNA polymerase II, multicellular organism development, heart development, cell differentiation, vasculogenesis, blood vessel morphogenesis, negative regulation of transcription, DNA-templated, blood vessel development, Notch signaling pathway, dorsal aorta morphogenesis, anterior/posterior pattern specification, r…
ENSDARG00000037421	egr1	30498	34051.4	1.13605	0.356018	3.19099	0.00141788	0.00673271	early growth response 1 [Source:ZFIN	camera-type eye development, circadian regulation of gene expression, rhythmic process, regulation of transcription by RNA polymerase II, embryonic viscerocranium morphogenesis, embryonic retina morphogenesis in camera-type eye, positive regulation of transcription by RNA polymerase II, positive regulation of transcription, DNA-templated
ENSDARG00000100729	tln1	494453	6465.45	1.10109	0.362258	3.03954	0.00236943	0.010452	talin 1 [Source:ZFIN	cell adhesion, endocytosis, cytoskeletal anchoring at plasma membrane, sarcomere organization, embryonic viscerocranium morphogenesis, neural crest cell differentiation, cardiac muscle cell development, skeletal muscle tissue development, closure of optic fissure
ENSDARG00000046019	snai1b	792194	654.397	0.972249	0.242822	4.00395	6.22925e-05	0.000432507	snail family zinc finger 1b [Source:ZFIN	heart development, regulation of transcription, DNA-templated, mesodermal cell migration, cell migration involved in gastrulation, posterior lateral line neuromast primordium migration, cardioblast migration to the midline involved in heart field formation, cardiac muscle progenitor cell migration to the midline involved in heart field formation, negative regulation of cell-cell adhesion
ENSDARG00000070670	crip2	554826	19443.8	0.943327	0.355558	2.65309	0.00797584	0.0293407	cysteine-rich protein 2 [Source:ZFIN	heart contraction, heart development
ENSDARG00000043130	notch2	58065	3316.74	0.925722	0.366703	2.52445	0.0115881	0.0399104	notch receptor 2 [Source:ZFIN	regulation of transcription, DNA-templated, multicellular organism development, Notch signaling pathway, cell differentiation, regulation of developmental process, liver development, endocrine pancreas development, pancreas regeneration, vasculature development, glucose homeostasis, lymphangiogenesis, tissue regeneration, face morphogenesis, cartilage development involved in endochondral bone mor…
ENSDARG00000052131	gli3	403042	1612.41	0.780618	0.25592	3.05024	0.00228656	0.0101504	GLI family zinc finger 3 [Source:ZFIN	regulation of transcription, DNA-templated, smoothened signaling pathway, embryonic organ development, anterior/posterior pattern specification, dorsal/ventral pattern formation, generation of neurons, regulation of neurogenesis
ENSDARG00000079850	dchs1b	553300	2083.62	-0.74399	0.216519	-3.43614	0.000590056	0.00313719	dachsous cadherin-related 1b [Source:ZFIN	homophilic cell adhesion via plasma membrane adhesion molecules, cell adhesion, atrioventricular canal development, microtubule cytoskeleton organization, egg activation, microtubule polymerization or depolymerization, cortical granule exocytosis, mitotic cleavage furrow formation
ENSDARG00000003749	polb	554204	2390.7	-0.922391	0.314924	-2.92893	0.00340131	0.0143068	polymerase (DNA directed), beta [Source:ZFIN	DNA repair, cellular response to DNA damage stimulus, DNA biosynthetic process
ENSDARG00000011570	pou6f1	30334	929.385	-1.06411	0.434026	-2.45172	0.0142177	0.0473185	POU class 6 homeobox 1 [Source:ZFIN	regulation of transcription, DNA-templated
ENSDARG00000062359	scn3b	563935	219.223	-1.09945	0.302319	-3.63671	0.000276142	0.00162831	sodium channel, voltage-gated, type III, beta [Source:ZFIN	sodium ion transport, cardiac muscle cell action potential involved in contraction, regulation of heart rate by cardiac conduction, regulation of sodium ion transmembrane transporter activity, ventricular cardiac muscle cell action potential
ENSDARG00000041022	pdcd4b	321061	1718.24	-1.22971	0.216811	-5.67179	1.4131e-08	2.28443e-07	programmed cell death 4b [Source:ZFIN	negative regulation of transcription, DNA-templated, atrioventricular valve development
ENSDARG00000036194	pitx2	30164	1090.72	-1.39792	0.440695	-3.17208	0.00151352	0.00710736	paired-like homeodomain 2 [Source:ZFIN	regulation of transcription, DNA-templated, camera-type eye development, multicellular organism development, embryonic cranial skeleton morphogenesis, embryonic viscerocranium morphogenesis, determination of digestive tract left/right asymmetry, odontogenesis, closure of optic fissure, anatomical structure morphogenesis, habenula development, camera-type eye morphogenesis, cornea development in c…
ENSDARG00000052139	notch3	58066	3349.64	-1.48971	0.369876	-4.02759	5.63524e-05	0.000394756	notch receptor 3 [Source:ZFIN	regulation of transcription, DNA-templated, multicellular organism development, Notch signaling pathway, cell differentiation, regulation of developmental process, hematopoietic progenitor cell differentiation, pronephros development, liver development, blood vessel morphogenesis, oligodendrocyte development, ventral spinal cord interneuron differentiation, oligodendrocyte differentiation, dorsal…
ENSDARG00000014891	robo2	60309	1002.91	-1.88518	0.528058	-3.57003	0.000356934	0.00203789	roundabout, axon guidance receptor, homolog 2 (Drosophila) [Source:ZFIN	axon guidance, central nervous system projection neuron axonogenesis, anterior/posterior axon guidance, cranial nerve morphogenesis, retinal ganglion cell axon guidance, axonogenesis involved in innervation, regulation of collateral sprouting in absence of injury, axonal fasciculation, sensory perception of touch, axon midline choice point recognition, negative regulation of axon extension involv…
ENSDARG00000032317	tox	569666	5135.56	-2.02535	0.283303	-7.14904	8.73893e-13	3.39821e-11	thymocyte selection-associated high mobility group box [Source:ZFIN	NA
ENSDARG00000074644	spock1	110440200	267.475	-2.02991	0.351382	-5.77693	7.60767e-09	1.31087e-07	SPARC (osteonectin), cwcv and kazal like domains proteoglycan 1 [Source:ZFIN	NA
ENSDARG00000026784	robo1	30769	1713.11	-2.05873	0.316383	-6.50709	7.66218e-11	2.0542e-09	roundabout, axon guidance receptor, homolog 1 (Drosophila) [Source:ZFIN	axon guidance, endocardial progenitor cell migration to the midline involved in heart field formation, heart development, Roundabout signaling pathway, axon midline choice point recognition
ENSDARG00000075713	shox2	394171	280.451	-2.55766	0.402981	-6.34686	2.19761e-10	5.324e-09	short stature homeobox 2 [Source:ZFIN	regulation of transcription, DNA-templated, multicellular organism development, heart development, regulation of heart contraction
ENSDARG00000016526	gata3	30458	1494.3	-2.59754	0.341002	-7.61738	2.58885e-14	1.39389e-12	GATA binding protein 3 [Source:ZFIN	regulation of transcription, DNA-templated, positive regulation of T cell differentiation, regulation of transcription by RNA polymerase II, embryonic neurocranium morphogenesis, ventral spinal cord interneuron differentiation, fin regeneration, otic placode formation, cardiac muscle tissue regeneration, ectodermal placode development, tissue regeneration, ectodermal placode formation, fibroblast…
ENSDARG00000000472	cntn2	30726	262.995	-2.71206	0.721863	-3.75703	0.000171943	0.00107404	contactin 2 [Source:ZFIN	axonogenesis, central nervous system development, neuron migration, positive regulation of axon extension, axon extension involved in regeneration
ENSDARG00000010252	jak3	561370	19.8415	-2.85861	1.17754	-2.42762	0.0151982	0.0499228	Janus kinase 3 (a protein tyrosine kinase, leukocyte) [Source:ZFIN	protein phosphorylation, intracellular signal transduction, phosphorylation, peptidyl-tyrosine phosphorylation, erythrocyte differentiation, T cell differentiation, T cell differentiation in thymus, natural killer cell differentiation, lymphocyte differentiation
ENSDARG00000045131	id4	664761	823.07	-3.0647	0.58919	-5.20154	1.97641e-07	2.49076e-06	inhibitor of DNA binding 4 [Source:ZFIN	negative regulation of transcription, DNA-templated, regulation of cell cycle, neuron differentiation, atrioventricular canal development, circadian rhythm, atrioventricular valve development, negative regulation of neuron differentiation, regulation of Wnt signaling pathway involved in heart development, negative regulation of DNA binding
ENSDARG00000004415	tcf7l2	30510	2313.31	-3.18884	0.545944	-5.84096	5.19005e-09	9.32122e-08	transcription factor 7 like 2 [Source:ZFIN	Wnt signaling pathway, canonical Wnt signaling pathway, exocrine pancreas development, regulation of transcription by RNA polymerase II, regulation of transcription, DNA-templated, habenula development, glucose homeostasis, digestive system development, intestinal epithelial structure maintenance, response to lithium ion, positive regulation of insulin secretion, determination of left/right asymm…
ENSDARG00000060085	kcnq3	799747	47.8269	-4.03475	0.672672	-5.99809	1.9965e-09	3.9023e-08	potassium voltage-gated channel, KQT-like subfamily, member 3 [Source:ZFIN	ion transport, transmembrane transport, potassium ion transport, potassium ion transmembrane transport, chemical synaptic transmission
ENSDARG00000044561	ccr7	565958	4.01665	-4.3808	1.60268	-2.73341	0.00626818	0.0240023	chemokine (C-C motif) receptor 7 [Source:ZFIN	G protein-coupled receptor signaling pathway, chemotaxis, signal transduction, positive regulation of cytosolic calcium ion concentration, immune response, dorsal/ventral pattern formation, calcium-mediated signaling, negative regulation of canonical Wnt signaling pathway, cell chemotaxis, chemokine-mediated signaling pathway
ENSDARG00000010591	foxn4	30315	1205.25	-4.72337	0.36887	-12.805	1.53802e-37	3.98316e-34	forkhead box N4 [Source:ZFIN	regulation of transcription, DNA-templated, multicellular organism development, regulation of heart contraction, nervous system development, positive regulation of transcription, DNA-templated, atrioventricular canal development, heart valve development, heart looping, retina layer formation, amacrine cell differentiation, ventral spinal cord interneuron fate commitment

## Sheet: AVC_genes_72hpf_all
Name	external_gene_name	NCBI.gene.ID	baseMean	log2FoldChange	lfcSE	stat	pvalue	padj	Gene.description	GO
ENSDARG00000104267	postnb	337176	7582.66	3.97659	0.372634	10.6716	1.38285e-26	4.38471e-24	periostin, osteoblast specific factor b [Source:ZFIN	muscle attachment, extracellular matrix organization, cell adhesion
ENSDARG00000036930	tbx18	572713	1240.5	3.81646	0.540859	7.0563	1.70995e-12	8.79218e-11	T-box transcription factor 18 [Source:ZFIN	regulation of transcription, DNA-templated, negative regulation of transcription by RNA polymerase II, positive regulation of transcription by RNA polymerase II, somitogenesis, cell fate specification, morphogenesis of embryonic epithelium
ENSDARG00000035891	acana	497505	1447.71	3.7808	0.653618	5.78441	7.2768e-09	1.99082e-07	aggrecan a [Source:ZFIN	cell adhesion, central nervous system development, skeletal system development, outflow tract morphogenesis
ENSDARG00000003965	tlx1	266964	428.714	3.6646	0.372309	9.84289	7.35688e-23	1.68473e-20	T cell leukemia homeobox 1 [Source:ZFIN	regulation of transcription, DNA-templated
ENSDARG00000017927	cx36.7	100005880	39.7946	3.44745	0.667565	5.16421	2.41454e-07	4.74694e-06	connexin 36.7 [Source:ZFIN	cell communication, transmembrane transport, heart development, cardiac myofibril assembly
ENSDARG00000027087	tgfb2	369194	298.593	3.33641	0.477686	6.98454	2.85791e-12	1.42503e-10	transforming growth factor, beta 2 [Source:ZFIN	cell growth, positive regulation of pathway-restricted SMAD protein phosphorylation, BMP signaling pathway, regulation of apoptotic process, regulation of MAPK cascade, cell development, SMAD protein signal transduction, regulation of cell population proliferation, transforming growth factor beta receptor signaling pathway, sclerotome development, hard palate development
ENSDARG00000002084	lamb2	337767	940.03	3.28353	0.507712	6.46731	9.97606e-11	3.80166e-09	laminin, beta 2 (laminin S) [Source:ZFIN	cell migration, basement membrane assembly, animal organ morphogenesis, tissue development, muscle attachment, somite development, substrate adhesion-dependent cell spreading
ENSDARG00000052960	nppa	321442	3168.68	2.84192	0.676444	4.20126	2.6543e-05	0.000313946	natriuretic peptide A [Source:ZFIN	cGMP biosynthetic process, receptor guanylyl cyclase signaling pathway, cardiac muscle cell proliferation, neuropeptide signaling pathway, cGMP-mediated signaling, atrioventricular canal development, negative regulation of systemic arterial blood pressure, cardiac jelly development
ENSDARG00000015674	msx3	30526	4255.62	2.80649	0.366314	7.66143	1.83881e-14	1.31438e-12	muscle segment homeobox 3 [Source:ZFIN	regulation of transcription, DNA-templated
ENSDARG00000031891	tbx1	368206	869.197	2.73704	0.240762	11.3683	6.0176e-30	2.86206e-27	T-box transcription factor 1 [Source:ZFIN	regulation of transcription, DNA-templated, negative regulation of transcription by RNA polymerase II, positive regulation of transcription by RNA polymerase II, multicellular organism development, ear development, heart looping, neural crest cell migration, neural crest cell development, cartilage morphogenesis, embryonic heart tube morphogenesis, semicircular canal morphogenesis, pharyngeal sys…
ENSDARG00000058543	lama5	321243	3039.88	2.53486	0.377875	6.70819	1.97054e-11	8.40265e-10	laminin, alpha 5 [Source:ZFIN	cell adhesion, regulation of cell adhesion, regulation of cell migration, regulation of embryonic development, cell migration, cell-cell adhesion, animal organ morphogenesis, tissue development, fin development, fin morphogenesis, protein localization, integrin-mediated signaling pathway, pectoral fin morphogenesis, morphogenesis of a polarized epithelium, medial fin morphogenesis
ENSDARG00000104441	hspb7	450019	1205.31	2.48705	0.465587	5.34174	9.20601e-08	1.96966e-06	heat shock protein family, member 7 (cardiovascular) [Source:ZFIN	heart development, autophagy, Kupffer's vesicle development, determination of heart left/right asymmetry, cardioblast migration to the midline involved in heart rudiment formation, left/right pattern formation, determination of digestive tract left/right asymmetry
ENSDARG00000089913	cacna1g	563904	396.082	2.40779	0.361215	6.6658	2.63231e-11	1.08737e-09	calcium channel, voltage-dependent, T type, alpha 1G subunit [Source:ZFIN	ion transport, transmembrane transport, calcium ion transmembrane transport, sodium ion transmembrane transport, regulation of ion transmembrane transport, neuronal action potential, membrane depolarization during action potential, calcium ion transport, calcium ion import, positive regulation of calcium ion-dependent exocytosis
ENSDARG00000005150	tbx20	57936	1592.98	2.37492	0.420263	5.65103	1.59487e-08	4.05693e-07	T-box transcription factor 20 [Source:ZFIN	regulation of transcription, DNA-templated, negative regulation of transcription by RNA polymerase II, positive regulation of transcription by RNA polymerase II, multicellular organism development, heart development, cardiac muscle cell proliferation, vasculogenesis, heart looping, negative regulation of transcription, DNA-templated, embryonic heart tube development, blood vessel development, clo…
ENSDARG00000008398	cacna1c	170581	187.751	2.35037	0.488246	4.81391	1.48002e-06	2.44026e-05	calcium channel, voltage-dependent, L type, alpha 1C subunit [Source:ZFIN	ion transport, transmembrane transport, calcium ion transmembrane transport, regulation of ion transmembrane transport, heart morphogenesis, kidney development, heart looping, regulation of heart contraction, embryonic cranial skeleton morphogenesis, calcium ion transport, calcium ion import, physiological cardiac muscle hypertrophy
ENSDARG00000069922	popdc2	793666	2783.02	2.33208	0.541102	4.30988	1.63342e-05	0.00020465	popeye domain containing 2 [Source:ZFIN	regulation of membrane potential, lipid metabolic process, heart looping, heart development, cardiac conduction, skeletal muscle tissue development, striated muscle cell differentiation
ENSDARG00000070538	hey1	58008	2025.02	2.25291	0.534834	4.21236	2.5272e-05	0.000299917	hes-related family bHLH transcription factor with YRPW motif 1 [Source:ZFIN	regulation of transcription, DNA-templated, negative regulation of transcription by RNA polymerase II, multicellular organism development, cell differentiation, Notch signaling pathway, anterior/posterior pattern specification, regulation of neurogenesis, adenohypophysis development, circulatory system development
ENSDARG00000004782	fgfr3	58129	2751.37	2.05208	0.393412	5.21611	1.8272e-07	3.68901e-06	fibroblast growth factor receptor 3 [Source:ZFIN	protein phosphorylation, positive regulation of cell population proliferation, fibroblast growth factor receptor signaling pathway, phosphorylation, peptidyl-tyrosine phosphorylation
ENSDARG00000052139	notch3	58066	3349.64	2.02598	0.371125	5.45901	4.78794e-08	1.09038e-06	notch receptor 3 [Source:ZFIN	regulation of transcription, DNA-templated, multicellular organism development, Notch signaling pathway, cell differentiation, regulation of developmental process, hematopoietic progenitor cell differentiation, pronephros development, liver development, blood vessel morphogenesis, oligodendrocyte development, ventral spinal cord interneuron differentiation, oligodendrocyte differentiation, dorsal…
ENSDARG00000098237	fbn2b	571786	4487.89	1.92828	0.649852	2.96726	0.00300469	0.0182048	fibrillin 2b [Source:ZFIN	vasculogenesis, heart morphogenesis, endocardium morphogenesis, regulation of cell proliferation involved in heart valve morphogenesis, cell adhesion, notochord morphogenesis, endocardial cell development
ENSDARG00000019815	fn1a	100005469	22383.3	1.8954	0.485254	3.90599	9.38397e-05	0.000957443	fibronectin 1a [Source:ZFIN	heart development, heart morphogenesis, embryonic viscerocranium morphogenesis, embryonic heart tube development, cell-cell adhesion, cardioblast migration to the midline involved in heart rudiment formation, somitogenesis, heart field specification, ventricular system development, adrenal gland development, heart jogging, lens morphogenesis in camera-type eye, somite specification, cell migratio…
ENSDARG00000074201	flna	562529	8226.93	1.87071	0.407267	4.59332	4.36254e-06	6.38427e-05	filamin A, alpha (actin binding protein 280) [Source:ZFIN	NA
ENSDARG00000102750	cdh1	114424	2044.32	1.86939	0.345029	5.41807	6.02446e-08	1.34352e-06	cadherin 1, type 1, E-cadherin (epithelial) [Source:ZFIN	homophilic cell adhesion via plasma membrane adhesion molecules, cell adhesion, cell-cell adhesion, cell morphogenesis, cell-cell junction assembly, calcium-dependent cell-cell adhesion via plasma membrane cell adhesion molecules, adherens junction organization, cell-cell adhesion mediated by cadherin, cell migration involved in gastrulation, germ cell migration, neuron migration, gastrulation wi…
ENSDARG00000070050	sfrp2	566878	840.68	1.79903	0.382512	4.7032	2.56111e-06	3.97872e-05	secreted frizzled-related protein 2 [Source:ZFIN	canonical Wnt signaling pathway, multicellular organism development, Wnt signaling pathway, non-canonical Wnt signaling pathway, negative regulation of canonical Wnt signaling pathway
ENSDARG00000013441	hey2	58146	1004.92	1.79196	0.413025	4.33863	1.43371e-05	0.00018187	hes-related family bHLH transcription factor with YRPW motif 2 [Source:ZFIN	regulation of transcription, DNA-templated, negative regulation of transcription by RNA polymerase II, multicellular organism development, heart development, cell differentiation, vasculogenesis, blood vessel morphogenesis, negative regulation of transcription, DNA-templated, blood vessel development, Notch signaling pathway, dorsal aorta morphogenesis, anterior/posterior pattern specification, r…
ENSDARG00000042983	has1	403130	138.868	1.78967	0.527809	3.39075	0.00069702	0.00539721	hyaluronan synthase 1 [Source:ZFIN	hyaluronan biosynthetic process, extracellular polysaccharide biosynthetic process, extracellular matrix assembly
ENSDARG00000071462	lama3	110439062	148.106	1.76168	0.401252	4.39046	1.13113e-05	0.00014747	laminin, alpha 3 [Source:ZFIN	cell adhesion, regulation of cell adhesion, regulation of cell migration, regulation of embryonic development, animal organ morphogenesis, tissue development, axon guidance, camera-type eye development, blood vessel morphogenesis
ENSDARG00000087804	tnfrsf11a	100333821	506.959	1.74289	0.441147	3.95082	7.78835e-05	0.000810696	tumor necrosis factor receptor superfamily, member 11a, NFKB activator [Source:ZFIN	NA
ENSDARG00000006526	fn1b	334613	5141.86	1.7013	0.337749	5.03718	4.72451e-07	8.68103e-06	fibronectin 1b [Source:ZFIN	somitogenesis, heart field specification, atrioventricular valve morphogenesis
ENSDARG00000038687	nfkb2	415100	1908.97	1.6761	0.308915	5.42576	5.77097e-08	1.29049e-06	nuclear factor of kappa light polypeptide gene enhancer in B-cells 2 (p49/p100) [Source:ZFIN	regulation of transcription, DNA-templated, signal transduction, negative regulation of transcription by RNA polymerase II, inflammatory response, positive regulation of transcription by RNA polymerase II, I-kappaB kinase/NF-kappaB signaling, response to cytokine, angiogenesis, NIK/NF-kappaB signaling
ENSDARG00000058548	bves	415107	2477.78	1.66444	0.406371	4.09586	4.20603e-05	0.000468786	blood vessel epicardial substance [Source:ZFIN	regulation of membrane potential, retina development in camera-type eye, heart contraction, multicellular organism development, cell adhesion, epithelium development, heart development, eye photoreceptor cell development, skeletal muscle tissue development, vesicle-mediated transport, retina layer formation, skeletal myofibril assembly, epiboly, regulation of cell shape, striated muscle cell diff…
ENSDARG00000076010	twist1b	550518	984.776	1.64942	0.542995	3.03763	0.00238443	0.0150592	twist family bHLH transcription factor 1b [Source:ZFIN	sprouting angiogenesis, dorsal/ventral pattern formation, pharyngeal system development, regulation of bone mineralization
ENSDARG00000041572	zfpm1	407655	3402.29	1.62871	0.615096	2.64789	0.00809951	0.0402485	zinc finger protein, FOG family member 1 [Source:ZFIN	regulation of transcription by RNA polymerase II
ENSDARG00000043658	cxadr	791793	431.27	1.59253	0.32831	4.85071	1.23021e-06	2.0639e-05	CXADR Ig-like cell adhesion molecule [Source:ZFIN	cell adhesion, kidney development, viral entry into host cell
ENSDARG00000055786	prss23	563933	883.12	1.54111	0.360433	4.27573	1.90512e-05	0.000233717	serine protease 23 [Source:ZFIN	proteolysis, endocardium morphogenesis, regulation of Notch signaling pathway, atrioventricular valve development
ENSDARG00000043130	notch2	58065	3316.74	1.53051	0.36687	4.17181	3.02185e-05	0.000349227	notch receptor 2 [Source:ZFIN	regulation of transcription, DNA-templated, multicellular organism development, Notch signaling pathway, cell differentiation, regulation of developmental process, liver development, endocrine pancreas development, pancreas regeneration, vasculature development, glucose homeostasis, lymphangiogenesis, tissue regeneration, face morphogenesis, cartilage development involved in endochondral bone mor…
ENSDARG00000006353	itga5	386787	4590.86	1.51834	0.450534	3.37009	0.000751436	0.00576979	integrin, alpha 5 (fibronectin receptor, alpha polypeptide) [Source:ZFIN	cell adhesion, integrin-mediated signaling pathway, embryonic viscerocranium morphogenesis, vasculature development, somitogenesis, skeletal system development, adrenal gland development, lens morphogenesis in camera-type eye, cell migration involved in sprouting angiogenesis, lens fiber cell morphogenesis, somite rostral/caudal axis specification, axis elongation involved in somitogenesis, extra…
ENSDARG00000079850	dchs1b	553300	2083.62	1.50744	0.218005	6.91473	4.68767e-12	2.20409e-10	dachsous cadherin-related 1b [Source:ZFIN	homophilic cell adhesion via plasma membrane adhesion molecules, cell adhesion, atrioventricular canal development, microtubule cytoskeleton organization, egg activation, microtubule polymerization or depolymerization, cortical granule exocytosis, mitotic cleavage furrow formation
ENSDARG00000033950	lamb2l	553337	501.299	1.48473	0.357273	4.15572	3.24268e-05	0.000372148	laminin, beta 2-like [Source:ZFIN	cell migration, animal organ morphogenesis, tissue development, substrate adhesion-dependent cell spreading, basement membrane assembly
ENSDARG00000014571	ctnnb1	30265	34670.4	1.41255	0.373318	3.78378	0.000154462	0.00147497	catenin (cadherin-associated protein), beta 1 [Source:ZFIN	cell adhesion, positive regulation of transcription by RNA polymerase II, Wnt signaling pathway, liver development, glomerular filtration, dorsal/ventral pattern formation, convergent extension, ectoderm development, positive regulation of Wnt signaling pathway involved in dorsal/ventral axis specification, embryonic axis specification, determination of dorsal/ventral asymmetry
ENSDARG00000004246	slit2	80353	3752.49	1.33564	0.46663	2.86231	0.00420565	0.0238127	slit homolog 2 (Drosophila) [Source:ZFIN	axon guidance, central nervous system projection neuron axonogenesis, anterior/posterior axon guidance, negative chemotaxis, negative regulation of axon extension, morphogenesis of a branching structure, endocardial progenitor cell migration to the midline involved in heart field formation, axonal defasciculation
ENSDARG00000101635	dact1	405799	577.606	1.2479	0.485379	2.57098	0.0101412	0.0479838	dishevelled-binding antagonist of beta-catenin 1 [Source:ZFIN	NA
ENSDARG00000016153	dag1	286829	4119.21	1.23677	0.45742	2.70379	0.00685531	0.0352595	dystroglycan 1 [Source:ZFIN	cytoskeletal anchoring at plasma membrane, skeletal muscle fiber development, muscle attachment, muscle fiber development, somatic muscle development, skeletal muscle tissue development, receptor clustering, T-tubule organization
ENSDARG00000016526	gata3	30458	1494.3	1.22033	0.342335	3.56473	0.000364235	0.00310737	GATA binding protein 3 [Source:ZFIN	regulation of transcription, DNA-templated, positive regulation of T cell differentiation, regulation of transcription by RNA polymerase II, embryonic neurocranium morphogenesis, ventral spinal cord interneuron differentiation, fin regeneration, otic placode formation, cardiac muscle tissue regeneration, ectodermal placode development, tissue regeneration, ectodermal placode formation, fibroblast…
ENSDARG00000087341	unc5c	NA	690.348	1.21296	0.350781	3.45789	0.000544418	0.00438727	unc-5 netrin receptor C [Source:ZFIN	signal transduction, netrin-activated signaling pathway, axon guidance
ENSDARG00000011672	sema3b	567064	398.904	1.20985	0.451372	2.68039	0.0073536	0.0373065	sema domain, immunoglobulin domain (Ig), short basic domain, secreted, (semaphorin) 3B [Source:ZFIN	neural crest cell migration, positive regulation of cell migration, negative regulation of axon extension involved in axon guidance, negative chemotaxis, semaphorin-plexin signaling pathway
ENSDARG00000006615	hnf1ba	792391	699.281	1.20458	0.421609	2.85711	0.00427513	0.0241454	HNF1 homeobox Ba [Source:ZFIN	regulation of transcription by RNA polymerase II, positive regulation of transcription, DNA-templated, liver development, insulin secretion, pancreas development
ENSDARG00000023062	ccn1	403033	25727.7	1.16139	0.329396	3.52583	0.000422162	0.00351428	cellular communication network factor 1 [Source:ZFIN	cell adhesion, fin regeneration, negative regulation of cell death
ENSDARG00000052131	gli3	403042	1612.41	1.16058	0.256322	4.52782	5.95967e-06	8.38422e-05	GLI family zinc finger 3 [Source:ZFIN	regulation of transcription, DNA-templated, smoothened signaling pathway, embryonic organ development, anterior/posterior pattern specification, dorsal/ventral pattern formation, generation of neurons, regulation of neurogenesis
ENSDARG00000039041	sfrp5	117510	484.719	1.12842	0.319675	3.52991	0.000415708	0.00347451	secreted frizzled-related protein 5 [Source:ZFIN	regulation of Wnt signaling pathway, regulation of BMP signaling pathway, canonical Wnt signaling pathway, positive regulation of BMP signaling pathway, multicellular organism development, eye development, Wnt signaling pathway, non-canonical Wnt signaling pathway, negative regulation of canonical Wnt signaling pathway, convergent extension, forebrain development, closure of optic fissure, embryo…
ENSDARG00000032324	epb41l5	368449	3700.32	1.09715	0.322267	3.40447	0.000662937	0.00517216	erythrocyte membrane protein band 4.1 like 5 [Source:ZFIN	kidney development, actomyosin structure organization, establishment or maintenance of epithelial cell apical/basal polarity, embryonic retina morphogenesis in camera-type eye, embryonic eye morphogenesis, dorsal motor nucleus of vagus nerve development, cellular protein-containing complex localization, establishment or maintenance of apical/basal cell polarity, maintenance of epithelial cell api…
ENSDARG00000032234	wnt2bb	556087	67.527	1.09375	0.376353	2.90618	0.00365872	0.0213111	wingless-type MMTV integration site family, member 2Bb [Source:ZFIN	multicellular organism development, Wnt signaling pathway, liver development, pancreas development, angiogenesis, canonical Wnt signaling pathway, neuron differentiation, swim bladder development, cell fate commitment, hepaticobiliary system development, gall bladder development, hepatic duct development, hepatocyte proliferation, common bile duct development
ENSDARG00000037421	egr1	30498	34051.4	1.01024	0.355919	2.8384	0.00453398	0.025338	early growth response 1 [Source:ZFIN	camera-type eye development, circadian regulation of gene expression, rhythmic process, regulation of transcription by RNA polymerase II, embryonic viscerocranium morphogenesis, embryonic retina morphogenesis in camera-type eye, positive regulation of transcription by RNA polymerase II, positive regulation of transcription, DNA-templated
ENSDARG00000019995	bmp4	30612	2345.04	0.920776	0.171537	5.36781	7.96983e-08	1.73665e-06	bone morphogenetic protein 4 [Source:ZFIN	positive regulation of pathway-restricted SMAD protein phosphorylation, BMP signaling pathway, positive regulation of BMP signaling pathway, regulation of apoptotic process, regulation of MAPK cascade, cell development, SMAD protein signal transduction, heart development, pronephros development, heart looping, determination of heart left/right asymmetry, determination of left/right symmetry, dors…
ENSDARG00000054213	hectd1	100002034	3573.19	0.804502	0.251138	3.20343	0.00135802	0.00946632	HECT domain containing 1 [Source:ZFIN	protein ubiquitination, protein K63-linked ubiquitination
ENSDARG00000057513	mdm4	334932	3574.81	0.797977	0.307602	2.59418	0.00948161	0.0454808	MDM4 regulator of p53 [Source:ZFIN	negative regulation of apoptotic process, negative regulation of cell cycle arrest
ENSDARG00000077778	adamts9	100333407	802.798	0.787558	0.256666	3.06841	0.00215199	0.0138457	ADAM metallopeptidase with thrombospondin type 1 motif, 9 [Source:ZFIN	proteolysis, endocrine pancreas development, pancreas regeneration
ENSDARG00000041022	pdcd4b	321061	1718.24	-0.807985	0.217799	-3.70978	0.000207441	0.00190935	programmed cell death 4b [Source:ZFIN	negative regulation of transcription, DNA-templated, atrioventricular valve development
ENSDARG00000061017	spns2	568117	2005.02	-0.943329	0.292831	-3.22141	0.00127561	0.00899586	spinster homolog 2 (Drosophila) [Source:ZFIN	transmembrane transport, lipid transport, embryonic viscerocranium morphogenesis, vasculature development, cardioblast migration to the midline involved in heart rudiment formation, branching involved in blood vessel morphogenesis, embryonic heart tube morphogenesis, regulation of cartilage development, sphingosine-1-phosphate receptor signaling pathway
ENSDARG00000101023	msx2b	30531	560.447	-1.32602	0.291218	-4.55338	5.27904e-06	7.55999e-05	muscle segment homeobox 2b [Source:ZFIN	regulation of transcription, DNA-templated, multicellular organism development, embryonic morphogenesis
ENSDARG00000055305	ret	30512	659.553	-1.37408	0.367074	-3.74332	0.000181601	0.00170063	ret proto-oncogene receptor tyrosine kinase [Source:ZFIN	homophilic cell adhesion via plasma membrane adhesion molecules, protein phosphorylation, transmembrane receptor protein tyrosine kinase signaling pathway, phosphorylation, peptidyl-tyrosine phosphorylation, cell adhesion, enteric nervous system development, protein-containing complex assembly, pronephros morphogenesis, branchiomeric skeletal muscle development, neural crest cell migration involv…
ENSDARG00000062359	scn3b	563935	219.223	-1.44956	0.306684	-4.72655	2.28362e-06	3.58594e-05	sodium channel, voltage-gated, type III, beta [Source:ZFIN	sodium ion transport, cardiac muscle cell action potential involved in contraction, regulation of heart rate by cardiac conduction, regulation of sodium ion transmembrane transporter activity, ventricular cardiac muscle cell action potential
ENSDARG00000075713	shox2	394171	280.451	-1.51561	0.429506	-3.52873	0.000417554	0.00348326	short stature homeobox 2 [Source:ZFIN	regulation of transcription, DNA-templated, multicellular organism development, heart development, regulation of heart contraction
ENSDARG00000040432	klf2b	117509	15424.1	-1.53192	0.530368	-2.8884	0.00387207	0.0222604	Kruppel-like factor 2b [Source:ZFIN	regulation of transcription by RNA polymerase II, regulation of ectodermal cell fate specification, ventricular compact myocardium morphogenesis, negative regulation of mesodermal cell fate specification
ENSDARG00000015399	foxf1	566407	3125.46	-1.56721	0.485649	-3.22704	0.00125076	0.0088557	forkhead box F1 [Source:ZFIN	regulation of transcription, DNA-templated, sprouting angiogenesis
ENSDARG00000039095	nkx2.3	30698	1038.16	-1.66125	0.502982	-3.3028	0.000957244	0.00706267	NK2 homeobox 3 [Source:ZFIN	regulation of transcription, DNA-templated, positive regulation of transcription by RNA polymerase II, cell differentiation
ENSDARG00000074644	spock1	110440200	267.475	-1.70499	0.39557	-4.31022	1.6309e-05	0.000204437	SPARC (osteonectin), cwcv and kazal like domains proteoglycan 1 [Source:ZFIN	NA
ENSDARG00000002216	tbx3a	556870	434.638	-2.07315	0.511134	-4.05598	4.99239e-05	0.000547062	T-box transcription factor 3a [Source:ZFIN	regulation of transcription, DNA-templated, negative regulation of transcription by RNA polymerase II, positive regulation of cell population proliferation, positive regulation of transcription by RNA polymerase II, central nervous system development, embryonic heart tube development, cell fate specification, heart looping, cardiac chamber development
ENSDARG00000104973	wnt5a	568191	160.796	-2.40634	0.660383	-3.64386	0.000268578	0.0023911	wingless-type MMTV integration site family, member 5a [Source:ZFIN	multicellular organism development, Wnt signaling pathway, pronephros development, neuron differentiation, cell fate commitment
ENSDARG00000000472	cntn2	30726	262.995	-2.42263	0.768631	-3.15188	0.00162225	0.0109766	contactin 2 [Source:ZFIN	axonogenesis, central nervous system development, neuron migration, positive regulation of axon extension, axon extension involved in regeneration
ENSDARG00000045131	id4	664761	823.07	-2.59761	0.591094	-4.39458	1.10989e-05	0.000145083	inhibitor of DNA binding 4 [Source:ZFIN	negative regulation of transcription, DNA-templated, regulation of cell cycle, neuron differentiation, atrioventricular canal development, circadian rhythm, atrioventricular valve development, negative regulation of neuron differentiation, regulation of Wnt signaling pathway involved in heart development, negative regulation of DNA binding
ENSDARG00000010591	foxn4	30315	1205.25	-2.81585	0.405999	-6.9356	4.04501e-12	1.92758e-10	forkhead box N4 [Source:ZFIN	regulation of transcription, DNA-templated, multicellular organism development, regulation of heart contraction, nervous system development, positive regulation of transcription, DNA-templated, atrioventricular canal development, heart valve development, heart looping, retina layer formation, amacrine cell differentiation, ventral spinal cord interneuron fate commitment
ENSDARG00000036104	myo1g	571487	41.573	-3.12288	0.918718	-3.39918	0.000675894	0.00525451	myosin IG [Source:ZFIN	NA
ENSDARG00000060085	kcnq3	799747	47.8269	-3.18246	0.831223	-3.82864	0.000128852	0.00126761	potassium voltage-gated channel, KQT-like subfamily, member 3 [Source:ZFIN	ion transport, transmembrane transport, potassium ion transport, potassium ion transmembrane transport, chemical synaptic transmission
ENSDARG00000044276	spp1	432385	1073.23	-3.9904	0.467	-8.54477	1.28795e-17	1.46117e-15	secreted phosphoprotein 1 [Source:ZFIN	cell adhesion, ossification, bone development
ENSDARG00000020483	lta	554305	20.7133	-4.80715	1.28659	-3.73635	0.00018671	0.00174056	lymphotoxin alpha (TNF superfamily, member 1) [Source:ZFIN	immune response, response to molecule of bacterial origin, response to lipopolysaccharide, response to exogenous dsRNA
ENSDARG00000013539	ikzf1	30177	289.92	-5.51438	0.679285	-8.11791	4.74285e-16	4.23466e-14	IKAROS family zinc finger 1 (Ikaros) [Source:ZFIN	positive regulation of transcription by RNA polymerase II, B cell differentiation, T cell differentiation in thymus
