# Supplementary material for: Genomic and physiological analyses of the zebrafish atrioventricular canal reveal molecular building blocks of the secondary pacemaker region
Source: Cell Mol Life Sci. 2021 Sep 23;78(19-20):6669–87. doi: 10.1007/s00018-021-03939-y (PMC8558220; doi:10.1007/s00018-021-03939-y)
Supplement: Supplementary file 6 — Supplementary file6 (XLSX 21 KB) [file 18_2021_3939_MOESM6_ESM.xlsx]

## Sheet: lincRNAs_48h
ensembl_id	zfin_id	ZFIN_type	Gene name	log2FC_48h_+vs-	padj_48h_+vs-	Ensembl_type	Gene description
ENSDARG00000096508	ZDB-LINCRNAG-121214-158	lincRNA_gene	BX322618.1	2.25969	4.26523e-08	lincRNA	NA
ENSDARG00000092870	ZDB-LINCRNAG-070912-346	lincRNA_gene	BX936337.1	0.932046	0.00319278	lincRNA	NA
ENSDARG00000098378	ZDB-LINCRNAG-141222-98	lincRNA_gene	CU694197.1	0.868056	0.00360879	lincRNA	NA
ENSDARG00000097137	ZDB-LINCRNAG-131119-72	lincRNA_gene	CR753876.1	2.03125	1.52518e-09	lincRNA	NA
ENSDARG00000095832	ZDB-LINCRNAG-110411-208	lincRNA_gene	CU682777.2	4.54332	3.47758e-12	lincRNA	NA
ENSDARG00000097533	ZDB-LINCRNAG-131122-41	lincRNA_gene	BX571880.1	1.52607	0.00301617	lincRNA	NA
ENSDARG00000097815	ZDB-LINCRNAG-131127-402	lincRNA_gene	CU928129.2	1.62341	0.00421336	lincRNA	NA
ENSDARG00000097610	ZDB-LINCRNAG-131120-67	lincRNA_gene	BX005183.3	1.85135	5.85411e-05	lincRNA	NA
ENSDARG00000117625	ZDB-GENE-050208-371	lincRNA_gene	CABZ01038493.1	1.55532	9.99907e-05	lincRNA	NA
ENSDARG00000097072	ZDB-LINCRNAG-131121-515	lincRNA_gene	AL954322.2	1.18614	0.00207553	lincRNA	si:ch211-229g11.6 [Source:NCBI gene;Acc:101882098]
ENSDARG00000096717	ZDB-LINCRNAG-030131-7204	lincRNA_gene	AL732488.2	1.2942	0.000806968	lincRNA	uncharacterized LOC110438942 [Source:NCBI gene;Acc:110438942]
ENSDARG00000097425	ZDB-LINCRNAG-131125-11	lincRNA_gene	CU638870.1	1.8447	3.06042e-07	lincRNA	uncharacterized LOC110437975 [Source:NCBI gene;Acc:110437975]
ENSDARG00000117319	ZDB-GENE-080513-5	lincRNA_gene	CABZ01092746.1	1.85262	0.00144162	lincRNA	NA
ENSDARG00000097553	ZDB-LINCRNAG-131122-33	lincRNA_gene	BX908750.1	1.58207	0.000243994	lincRNA	uncharacterized LOC110439470 [Source:NCBI gene;Acc:110439470]
ENSDARG00000096850	ZDB-LINCRNAG-030131-2982	lincRNA_gene	BX957346.1	0.987273	0.0250889	lincRNA	si:dkey-82f1.1 [Source:NCBI gene;Acc:563917]
ENSDARG00000102917	ZDB-LINCRNAG-110914-18	lincRNA_gene	CR388095.1	1.25847	0.00500492	lincRNA	NA
ENSDARG00000117393	no_data_found	no_data_found	CABZ01064941.1	1.32846	0.00631863	lincRNA	thrombospondin-1-like [Source:NCBI gene;Acc:100535166]
ENSDARG00000097044	ZDB-LINCRNAG-131121-11	lincRNA_gene	CU468915.1	1.50996	3.67995e-05	lincRNA	NA
ENSDARG00000096803	ZDB-LINCRNAG-130603-26	lincRNA_gene	CU660013.4	2.09707	3.32025e-08	lincRNA	NA
ENSDARG00000101166	ZDB-LINCRNAG-141216-264	lincRNA_gene	BX005396.3	1.578	0.00532291	lincRNA	NA
ENSDARG00000098941	ZDB-LINCRNAG-141216-377	lincRNA_gene	CU856520.1	1.03599	0.00333756	lincRNA	NA
ENSDARG00000117419	ZDB-GENE-090313-198	lincRNA_gene	CABZ01086029.1	4.0732	1.21984e-19	lincRNA	uncharacterized LOC110437884 [Source:NCBI gene;Acc:110437884]
ENSDARG00000094295	ZDB-LINCRNAG-070912-545	lincRNA_gene	CR855337.1	1.14875	0.00975019	lincRNA	KIAA0040 ortholog [Source:NCBI gene;Acc:100536987]
ENSDARG00000117253	ZDB-GENE-081103-41	lincRNA_gene	BX088707.3	1.60993	0.000550814	lincRNA	NA
ENSDARG00000117787	ZDB-GENE-120215-163	lincRNA_gene	LO018383.1	1.7587	0.00111083	lincRNA	NA
ENSDARG00000097526	ZDB-LINCRNAG-131121-439	lincRNA_gene	CU466287.3	1.39833	0.0056964	lincRNA	NA
ENSDARG00000100443	ZDB-LINCRNAG-141216-447	lincRNA_gene	CR376766.2	4.38236	8.84688e-08	lincRNA	NA
ENSDARG00000093108	ZDB-LINCRNAG-091204-42	lincRNA_gene	CT573344.1	1.34007	0.000739804	lincRNA	NA
ENSDARG00000053570	no_data_found	no_data_found	AL590151.1	1.25349	0.0219383	lincRNA	NA
ENSDARG00000096632	ZDB-LINCRNAG-121214-4	lincRNA_gene	CR382370.2	1.453	0.00047101	lincRNA	NA
ENSDARG00000091946	ZDB-LINCRNAG-070912-67	lincRNA_gene	CR391940.1	0.989074	0.0233184	lincRNA	NA
ENSDARG00000105665	no_data_found	no_data_found	FO704741.1	3.07041	3.66599e-05	lincRNA	NA
ENSDARG00000117538	ZDB-GENE-070410-104	lincRNA_gene	CABZ01075068.1	1.69362	3.40423e-05	lincRNA	NA
ENSDARG00000101658	ZDB-LINCRNAG-141216-269	lincRNA_gene	BX005396.4	2.14402	0.00724934	lincRNA	NA
ENSDARG00000093899	ZDB-LINCRNAG-040724-248	lincRNA_gene	BX510657.1	2.22096	0.00212797	lincRNA	si:ch211-142k18.1 [Source:NCBI gene;Acc:100270729]
ENSDARG00000092980	ZDB-LINCRNAG-041014-343	lincRNA_gene	AL929058.1	1.17823	0.00994083	lincRNA	NA
ENSDARG00000094815	ZDB-LINCRNAG-081107-45	lincRNA_gene	CU179758.1	4.1532	9.96222e-12	lincRNA	NA
ENSDARG00000097724	ZDB-LINCRNAG-080917-29	lincRNA_gene	BX936342.2	1.21156	0.0393662	lincRNA	NA
ENSDARG00000117432	ZDB-GENE-050513-2	lincRNA_gene	BX927219.1	2.14432	0.000857053	lincRNA	NA
ENSDARG00000117431	no_data_found	no_data_found	CABZ01065684.1	1.42139	0.0309494	lincRNA	NA
ENSDARG00000096270	ZDB-LINCRNAG-120215-87	lincRNA_gene	BX548046.2	2.70767	0.00749241	lincRNA	NA
ENSDARG00000096544	ZDB-LINCRNAG-121214-188	lincRNA_gene	CR774189.1	1.52146	0.0382669	lincRNA	NA
ENSDARG00000117808	ZDB-GENE-030828-10	lincRNA_gene	CABZ01068366.1	1.58246	0.0285562	lincRNA	NA
ENSDARG00000096569	ZDB-LINCRNAG-121214-267	lincRNA_gene	BX248418.1	0.828533	0.0479699	lincRNA	NA
ENSDARG00000097189	ZDB-LINCRNAG-131125-93	lincRNA_gene	FP101861.1	0.768505	0.00768732	lincRNA	NA
ENSDARG00000098037	ZDB-LINCRNAG-131127-526	lincRNA_gene	CU927934.3	3.8372	0.000199078	lincRNA	uncharacterized LOC100331996 [Source:NCBI gene;Acc:100331996]
ENSDARG00000097006	ZDB-LINCRNAG-131121-383	lincRNA_gene	CR854839.1	4.59004	1.99118e-09	lincRNA	NA
ENSDARG00000098363	ZDB-LINCRNAG-131127-268	lincRNA_gene	BX901957.1	3.43953	0.0392493	lincRNA	NA
ENSDARG00000117442	ZDB-GENE-030131-1811	lincRNA_gene	CR848683.2	1.30625	0.0050027	lincRNA	NA
ENSDARG00000096493	ZDB-LINCRNAG-120709-23	lincRNA_gene	BX901907.4	1.12366	0.0201865	lincRNA	NA
ENSDARG00000117361	ZDB-GENE-040718-46	lincRNA_gene	FO818704.2	1.84662	0.0108598	lincRNA	NA
ENSDARG00000097054	ZDB-LINCRNAG-131121-355	lincRNA_gene	CU927934.1	2.96009	0.00673783	lincRNA	NA
ENSDARG00000098908	ZDB-LINCRNAG-141216-141	lincRNA_gene	CU062501.1	1.06589	0.0185129	lincRNA	NA
ENSDARG00000097799	ZDB-LINCRNAG-081022-74	lincRNA_gene	zgc:194207	1.80739	0.00379594	lincRNA	zgc:194207 [Source:ZFIN;Acc:ZDB-LINCRNAG-081022-74]
ENSDARG00000117609	no_data_found	no_data_found	CABZ01079281.1	0.907901	0.0364112	lincRNA	NA
ENSDARG00000102689	ZDB-LINCRNAG-141216-163	lincRNA_gene	BX663516.2	1.44345	0.0412994	lincRNA	NA
ENSDARG00000098121	ZDB-LINCRNAG-141215-25	lincRNA_gene	FP101882.1	1.70569	0.000346379	lincRNA	NA
ENSDARG00000117240	ZDB-GENE-200303-1	lincRNA_gene	CABZ01083943.1	1.41179	0.00863863	lincRNA	NA
ENSDARG00000097567	ZDB-LINCRNAG-131121-325	lincRNA_gene	linc.alien	1.9743	0.0246934	lincRNA	linc RNA alien [Source:NCBI gene;Acc:106660635]
ENSDARG00000096419	ZDB-LINCRNAG-050208-65	lincRNA_gene	CU659670.1	1.18425	0.00707686	lincRNA	NA
ENSDARG00000096147	ZDB-LINCRNAG-110914-201	lincRNA_gene	BX465862.4	1.61384	0.0175536	lincRNA	NA
ENSDARG00000096887	ZDB-LINCRNAG-131125-49	lincRNA_gene	CR381618.1	1.87503	1.59791e-07	lincRNA	zinc finger protein 469 [Source:NCBI gene;Acc:101886729]
ENSDARG00000097118	ZDB-LINCRNAG-131121-627	lincRNA_gene	CU693494.2	6.37833	6.16044e-07	lincRNA	NA
ENSDARG00000099831	ZDB-LINCRNAG-141222-50	lincRNA_gene	BX005396.2	1.63119	0.0117825	lincRNA	NA
ENSDARG00000117696	ZDB-GENE-041010-202	lincRNA_gene	CABZ01068362.1	6.02444	2.05015e-06	lincRNA	NA
ENSDARG00000102040	ZDB-LINCRNAG-141216-251	lincRNA_gene	CR356236.1	1.84207	1.22935e-05	lincRNA	NA
ENSDARG00000117577	ZDB-GENE-041001-148	lincRNA_gene	BX119963.4	3.02826	0.00138823	lincRNA	NA
ENSDARG00000098049	ZDB-LINCRNAG-131121-341	lincRNA_gene	BX248121.1	2.07653	0.000132794	lincRNA	NA
ENSDARG00000117474	ZDB-GENE-071004-78	lincRNA_gene	CABZ01048956.1	5.07464	4.16052e-10	lincRNA	probable GPI-anchored adhesin-like protein PGA18 [Source:NCBI gene;Acc:108191751]
ENSDARG00000117312	ZDB-GENE-090313-227	lincRNA_gene	CABZ01044746.1	0.939909	0.00802857	lincRNA	sb:cb288 [Source:NCBI gene;Acc:321191]
ENSDARG00000117530	ZDB-GENE-090313-367	lincRNA_gene	CABZ01085662.1	3.75878	2.28997e-06	lincRNA	NA
ENSDARG00000117533	ZDB-GENE-040625-92	lincRNA_gene	nadsyn1	1.3138	0.00568764	lincRNA	NAD synthetase 1 [Source:ZFIN;Acc:ZDB-GENE-070615-22]
ENSDARG00000117646	ZDB-GENE-070301-3	lincRNA_gene	CABZ01072309.2	2.12854	1.74194e-05	lincRNA	im:7148385 [Source:NCBI gene;Acc:503942]
ENSDARG00000098052	ZDB-LINCRNAG-131127-624	lincRNA_gene	BX548024.2	1.58929	0.0178454	lincRNA	NA
ENSDARG00000104999	ZDB-LINCRNAG-141216-344	lincRNA_gene	CT027980.1	2.9852	0.0043281	lincRNA	NA
ENSDARG00000096135	ZDB-LINCRNAG-110914-173	lincRNA_gene	BX119963.1	1.62644	0.0447909	lincRNA	NA
ENSDARG00000099876	ZDB-LINCRNAG-131119-70	lincRNA_gene	BX908401.1	2.31286	0.00596583	lincRNA	NA
ENSDARG00000117428	no_data_found	no_data_found	CR848833.1	1.83909	0.00047162	lincRNA	NA
ENSDARG00000117378	ZDB-GENE-030131-5474	lincRNA_gene	CABZ01078989.1	3.31446	0.00657262	lincRNA	NA
ENSDARG00000096496	ZDB-LINCRNAG-120709-87	lincRNA_gene	BX571705.1	3.27337	0.0069421	lincRNA	NA
ENSDARG00000098342	ZDB-LINCRNAG-141216-193	lincRNA_gene	CABZ01065679.1	3.582	2.13445e-05	lincRNA	NA
ENSDARG00000117546	ZDB-GENE-050302-63	lincRNA_gene	CABZ01070747.1	3.47484	7.28676e-05	lincRNA	uncharacterized LOC100535760 [Source:NCBI gene;Acc:100535760]
ENSDARG00000089149	ZDB-GENE-170913-1	lincRNA_gene	gpx2	3.91983	0.00208233	lincRNA	glutathione peroxidase 2 [Source:NCBI gene;Acc:100334384]
ENSDARG00000095388	ZDB-LINCRNAG-030131-3146	lincRNA_gene	BX323590.3	3.03155	0.0320142	lincRNA	uncharacterized LOC100536104 [Source:NCBI gene;Acc:100536104]
ENSDARG00000117485	ZDB-GENE-040801-183	lincRNA_gene	FO681323.1	6.4097	2.34056e-09	lincRNA	NA
ENSDARG00000104099	ZDB-GENE-070705-180	lincRNA_gene	FP236513.1	4.10533	0.000720905	lincRNA	uncharacterized LOC101883013 [Source:NCBI gene;Acc:101883013]
ENSDARG00000117812	ZDB-GENE-060531-33	lincRNA_gene	CABZ01068177.1	2.15185	2.37902e-05	lincRNA	NA
ENSDARG00000117335	no_data_found	no_data_found	LO018608.1	1.34508	0.0428721	lincRNA	NA
ENSDARG00000097886	ZDB-LINCRNAG-070912-3	lincRNA_gene	CU104777.1	2.09635	0.0398905	lincRNA	NA
ENSDARG00000105488	ZDB-GENE-030131-4652	lincRNA_gene	CABZ01083815.1	4.46684	0.004447	lincRNA	NA
ENSDARG00000096997	ZDB-LINCRNAG-131127-273	lincRNA_gene	CR589876.1	4.65008	0.00166624	lincRNA	NA
ENSDARG00000096078	ZDB-LINCRNAG-110914-87	lincRNA_gene	BX649516.3	3.30631	0.0235292	lincRNA	NA
ENSDARG00000117211	ZDB-GENE-090312-188	lincRNA_gene	CR936462.1	3.09179	0.00127255	lincRNA	NA
ENSDARG00000099189	ZDB-GENE-070615-1	lincRNA_gene	CU856516.1	2.89275	0.0490326	lincRNA	abhydrolase domain containing 5a [Source:NCBI gene;Acc:566493]
ENSDARG00000097951	ZDB-LINCRNAG-131126-40	lincRNA_gene	CU469568.4	4.04538	0.0137255	lincRNA	NA
ENSDARG00000117537	no_data_found	no_data_found	CABZ01044154.1	4.07515	0.010748	lincRNA	uncharacterized LOC101883546 [Source:NCBI gene;Acc:101883546]
ENSDARG00000117408	ZDB-GENE-130530-816	lincRNA_gene	LO017816.1	4.15017	0.00918598	lincRNA	NA
ENSDARG00000117326	ZDB-GENE-060929-1006	lincRNA_gene	BX511111.3	1.66082	0.0493926	lincRNA	NA
ENSDARG00000103270	ZDB-LINCRNAG-141216-351	lincRNA_gene	CR513789.1	4.64888	0.00164327	lincRNA	NA
ENSDARG00000117707	ZDB-GENE-980526-397	lincRNA_gene	CABZ01072532.1	4.03536	0.000284194	lincRNA	NA
ENSDARG00000117759	ZDB-GENE-081105-41	lincRNA_gene	CABZ01070579.1	5.01753	0.000492146	lincRNA	NA
ENSDARG00000098238	ZDB-LINCRNAG-141216-333	lincRNA_gene	CR626866.1	3.72728	0.0259528	lincRNA	NA
ENSDARG00000117504	ZDB-GENE-060503-837	lincRNA_gene	CABZ01072084.1	3.01211	0.0342482	lincRNA	huntingtin-interacting protein 1-related protein-like [Source:NCBI gene;Acc:110440077]
ENSDARG00000117557	ZDB-GENE-030616-61	lincRNA_gene	BX571772.1	3.5941	0.0423103	lincRNA	NA
ENSDARG00000117260	ZDB-GENE-070705-20	lincRNA_gene	CABZ01079870.1	3.42375	0.0498275	lincRNA	NA
ENSDARG00000117602	ZDB-GENE-040718-445	lincRNA_gene	LO018166.1	4.26273	0.00596887	lincRNA	NA
ENSDARG00000117403	ZDB-GENE-070705-445	lincRNA_gene	FO904966.2	3.86501	0.0183242	lincRNA	NA
ENSDARG00000114309	ZDB-GENE-030131-9632	lincRNA_gene	BX005421.3	4.17484	0.00257353	lincRNA	NA

## Sheet: lincRNAs_72h
ensembl_id	zfin_id	ZFIN_type	Gene name	log2FC_72h_+vs-	padj_72h_+vs-	Ensembl_type	Gene description
ENSDARG00000117442	ZDB-GENE-030131-1811	lincRNA_gene	CR848683.2	2.29987	5.18e-08	lincRNA	NA
ENSDARG00000100041	ZDB-LINCRNAG-141216-217	lincRNA_gene	CU571069.1	2.62276	2.37e-07	lincRNA	NA
ENSDARG00000088741	ZDB-LINCRNAG-100922-90	lincRNA_gene	BX322530.1	1.90545	1.4e-07	lincRNA	NA
ENSDARG00000117428	no_data_found	no_data_found	CR848833.1	2.45352	1.42e-11	lincRNA	NA
ENSDARG00000117537	no_data_found	no_data_found	CABZ01044154.1	4.09012	1.03e-07	lincRNA	uncharacterized LOC101883546 [Source:NCBI gene;Acc:101883546]
ENSDARG00000117436	ZDB-GENE-030131-4784	lincRNA_gene	BX511021.4	2.67774	0.00339767	lincRNA	NA
ENSDARG00000117720	ZDB-GENE-070912-614	lincRNA_gene	CR559941.1	2.46577	0.000406048	lincRNA	NA
ENSDARG00000097549	ZDB-LINCRNAG-131127-610	lincRNA_gene	CR450727.1	2.16403	0.00206592	lincRNA	NA
ENSDARG00000117486	ZDB-GENE-080206-1	lincRNA_gene	CR925719.2	2.14826	0.0109653	lincRNA	NA
ENSDARG00000097006	ZDB-LINCRNAG-131121-383	lincRNA_gene	CR854839.1	1.95011	0.00333189	lincRNA	NA
ENSDARG00000117461	ZDB-GENE-030131-5373	lincRNA_gene	CR932999.1	3.86872	0.000234298	lincRNA	NA
ENSDARG00000097778	ZDB-LINCRNAG-131121-164	lincRNA_gene	CR385053.2	2.335	0.0114771	lincRNA	NA
ENSDARG00000097135	ZDB-LINCRNAG-131127-481	lincRNA_gene	CR848683.1	3.03322	0.00917145	lincRNA	NA
ENSDARG00000117818	ZDB-GENE-121214-90	lincRNA_gene	CR926130.2	3.32505	4.96e-05	lincRNA	NA
ENSDARG00000104200	ZDB-LINCRNAG-141219-32	lincRNA_gene	BX901923.2	3.11518	0.0199681	lincRNA	alpha-2-macroglobulin-like protein 1 [Source:NCBI gene;Acc:407643]
ENSDARG00000117474	ZDB-GENE-071004-78	lincRNA_gene	CABZ01048956.1	3.0518	0.00673633	lincRNA	probable GPI-anchored adhesin-like protein PGA18 [Source:NCBI gene;Acc:108191751]
ENSDARG00000097188	ZDB-LINCRNAG-131121-96	lincRNA_gene	CU929037.2	3.57037	0.0287324	lincRNA	zinc finger protein DPF3-like [Source:NCBI gene;Acc:110438053]
ENSDARG00000117485	ZDB-GENE-040801-183	lincRNA_gene	FO681323.1	3.3684	0.0212678	lincRNA	NA
ENSDARG00000117241	ZDB-GENE-101230-1	lincRNA_gene	CABZ01067657.1	2.58945	0.0408248	lincRNA	NA
