# Supplementary material for: Genomic and physiological analyses of the zebrafish atrioventricular canal reveal molecular building blocks of the secondary pacemaker region
Source: Cell Mol Life Sci. 2021 Sep 23;78(19-20):6669–87. doi: 10.1007/s00018-021-03939-y (PMC8558220; doi:10.1007/s00018-021-03939-y)
Supplement: Supplementary file 7 — Supplementary file7 (XLSX 23 KB) [file 18_2021_3939_MOESM7_ESM.xlsx]

## Sheet: Bulbus arteriosus_72h
Name	external_gene_name	NCBI.gene.ID	baseMean	log2FoldChange	lfcSE	stat	pvalue	padj	Gene.description	GO
ENSDARG00000039273	fbln5	449806	47697.1	4.16626	0.339002	12.2898	1.02783e-34	8.76559e-32	fibulin 5 [Source:ZFIN;Acc:ZDB-GENE-041010-54]	elastic fiber assembly
ENSDARG00000032831	htra1a	431766	4683.63	4.13806	0.357875	11.5629	6.35541e-31	3.27463e-28	HtrA serine peptidase 1a [Source:ZFIN;Acc:ZDB-GENE-040704-64]	proteolysis, regulation of fibroblast growth factor receptor signaling pathway
ENSDARG00000069017	elnb	558461	1267.04	3.71473	0.358369	10.3657	3.55335e-25	1.02188e-22	elastin b [Source:ZFIN;Acc:ZDB-GENE-061212-2]	biological_process
ENSDARG00000053636	cracr2b	790936	1658.86	3.57133	0.681008	5.24419	1.56974e-07	3.20254e-06	calcium release activated channel regulator 2B [Source:ZFIN;Acc:ZDB-GENE-061215-136]	NA
ENSDARG00000016936	hmcn1	559150	1045.76	3.46887	0.634006	5.47135	4.46628e-08	1.02563e-06	hemicentin 1 [Source:ZFIN;Acc:ZDB-GENE-041014-322]	fin development, fin morphogenesis, basement membrane organization
ENSDARG00000040046	snai2	494038	11360.3	3.27797	0.334195	9.80857	1.03427e-22	2.30446e-20	snail family zinc finger 2 [Source:ZFIN;Acc:ZDB-GENE-030326-6]	regulation of transcription, DNA-templated
ENSDARG00000073684	quo	321031	7039.11	3.14799	0.453242	6.94549	3.77145e-12	1.81117e-10	quattro [Source:ZFIN;Acc:ZDB-GENE-030131-9944]	regulation of Rho protein signal transduction, animal organ morphogenesis, mesoderm morphogenesis
ENSDARG00000100265	rhcgb	792274	14.1987	2.98079	1.03655	2.87567	0.00403166	0.0229855	Rh family, C glycoprotein b [Source:ZFIN;Acc:ZDB-GENE-040426-2595]	ammonium transport, ammonium transmembrane transport
ENSDARG00000115301	lurap1	100126029	1527.39	2.94576	0.316409	9.30999	1.27849e-20	2.25855e-18	leucine rich adaptor protein 1 [Source:ZFIN;Acc:ZDB-GENE-070928-35]	positive regulation of I-kappaB kinase/NF-kappaB signaling, Golgi organization, cell-matrix adhesion, muscle tissue morphogenesis, negative regulation of convergent extension involved in gastrulation
ENSDARG00000042470	s1pr3a	798390	549.455	2.86119	0.381592	7.49804	6.47782e-14	4.23241e-12	sphingosine-1-phosphate receptor 3a [Source:ZFIN;Acc:ZDB-GENE-050208-347]	G protein-coupled receptor signaling pathway, signal transduction, sphingosine-1-phosphate receptor signaling pathway
ENSDARG00000100691	prss35	431759	519.61	2.67994	0.371269	7.21832	5.26333e-13	2.92523e-11	serine protease 35 [Source:ZFIN;Acc:ZDB-GENE-040704-55]	proteolysis
ENSDARG00000069230	zgc:153738	558115	20.617	2.63867	0.852639	3.09471	0.00197004	0.0128727	zgc:153738 [Source:ZFIN;Acc:ZDB-GENE-061013-622]	NA
ENSDARG00000019128	tpm4b	324244	15557.3	2.57497	0.309129	8.32974	8.10171e-17	8.01199e-15	tropomyosin 4b [Source:ZFIN;Acc:ZDB-GENE-030131-2964]	actin filament organization
ENSDARG00000044094	gfpt2	569945	160.572	2.55293	0.383229	6.66163	2.70804e-11	1.1144e-09	glutamine-fructose-6-phosphate transaminase 2 [Source:ZFIN;Acc:ZDB-GENE-071113-1]	carbohydrate derivative metabolic process, carbohydrate derivative biosynthetic process, protein N-linked glycosylation, fructose 6-phosphate metabolic process, UDP-N-acetylglucosamine metabolic process
ENSDARG00000016065	tlr3	403126	196.472	2.45375	0.657096	3.73424	0.000188286	0.00175327	toll-like receptor 3 [Source:ZFIN;Acc:ZDB-GENE-040219-7]	signal transduction, innate immune response, defense response to virus, positive regulation of cytokine production, MyD88-independent toll-like receptor signaling pathway, positive regulation of chemokine production, toll-like receptor 3 signaling pathway, response to exogenous dsRNA, positive regulation of inflammatory response, inflammatory response, response to virus, toll-like receptor signal…
ENSDARG00000025641	gli2a	30154	4258.95	2.44131	0.404091	6.04147	1.52718e-09	4.66298e-08	GLI family zinc finger 2a [Source:ZFIN;Acc:ZDB-GENE-990706-8]	muscle organ development, pronephros development, motor neuron axon guidance, axon guidance, endocrine pancreas development, nervous system development, dorsal/ventral pattern formation, brain development, smoothened signaling pathway, blood circulation, glomerulus development, regulation of neurogenesis, somitogenesis, odontogenesis, retinal ganglion cell axon guidance, striated muscle cell deve…
ENSDARG00000053479	gdf6a	566470	703.913	2.42225	0.331029	7.31734	2.52938e-13	1.50739e-11	growth differentiation factor 6a [Source:ZFIN;Acc:ZDB-GENE-980526-373]	camera-type eye development, retina development in camera-type eye, apoptotic process, positive regulation of pathway-restricted SMAD protein phosphorylation, BMP signaling pathway, positive regulation of BMP signaling pathway, regulation of apoptotic process, regulation of MAPK cascade, cell development, SMAD protein signal transduction, multicellular organism development, camera-type eye photor…
ENSDARG00000045580	lum	415149	803.875	2.42192	0.369368	6.55692	5.49301e-11	2.17365e-09	lumican [Source:ZFIN;Acc:ZDB-GENE-040625-24]	visual perception, collagen fibril organization, embryonic camera-type eye morphogenesis
ENSDARG00000018984	eya2	447819	1056.71	2.41517	0.347721	6.94572	3.76524e-12	1.81117e-10	EYA transcriptional coactivator and phosphatase 2 [Source:ZFIN;Acc:ZDB-GENE-040912-24]	multicellular organism development, striated muscle tissue development, anatomical structure development, peptidyl-tyrosine dephosphorylation, inner ear development, histone dephosphorylation, positive regulation of DNA repair, negative regulation of extrinsic apoptotic signaling pathway in absence of ligand
ENSDARG00000091972	si:dkey-58f10.7	564114	361.227	2.37989	0.444881	5.34951	8.8194e-08	1.89836e-06	si:dkey-58f10.7 [Source:ZFIN;Acc:ZDB-GENE-060526-321]	NA
ENSDARG00000020164	efnb2a	30219	4191.5	2.06529	0.408013	5.06182	4.15263e-07	7.76288e-06	ephrin-B2a [Source:ZFIN;Acc:ZDB-GENE-990415-67]	ephrin receptor signaling pathway, multicellular organism development, cell adhesion, anterior/posterior pattern specification, angiogenesis, cell differentiation, nervous system development, axon guidance, somitogenesis, blood vessel development, axon target recognition, rhombomere boundary formation, optic vesicle morphogenesis, cell migration involved in sprouting angiogenesis, synaptic target…
ENSDARG00000004782	fgfr3	58129	2751.37	2.05208	0.393412	5.21611	1.8272e-07	3.68901e-06	fibroblast growth factor receptor 3 [Source:ZFIN;Acc:ZDB-GENE-000816-1]	protein phosphorylation, positive regulation of cell population proliferation, fibroblast growth factor receptor signaling pathway, phosphorylation, peptidyl-tyrosine phosphorylation
ENSDARG00000044074	loxl2b	791144	3058.91	1.98878	0.454765	4.3732	1.22436e-05	0.000158125	lysyl oxidase-like 2b [Source:ZFIN;Acc:ZDB-GENE-050208-29]	oxidation-reduction process, endocytosis, collagen fibril organization, chromatin organization, peptidyl-lysine oxidation, negative regulation of transcription by RNA polymerase II, response to hypoxia, epithelial to mesenchymal transition, endothelial cell proliferation, sprouting angiogenesis, positive regulation of epithelial to mesenchymal transition, positive regulation of chondrocyte differ…
ENSDARG00000104555	sh2d3cb	394051	173.825	1.98081	0.296156	6.6884	2.25618e-11	9.44158e-10	SH2 domain containing 3Cb [Source:ZFIN;Acc:ZDB-GENE-040426-1052]	positive regulation of peptidyl-serine phosphorylation, small GTPase mediated signal transduction
ENSDARG00000043716	cldn5a	406559	935.056	1.96167	0.362651	5.40925	6.32888e-08	1.40382e-06	claudin 5a [Source:ZFIN;Acc:ZDB-GENE-040426-2442]	Kupffer's vesicle development, determination of heart left/right asymmetry, determination of left/right symmetry, establishment of endothelial barrier
ENSDARG00000052895	htra3a	445108	118.768	1.92007	0.618471	3.10454	0.00190576	0.0125154	HtrA serine peptidase 3a [Source:ZFIN;Acc:ZDB-GENE-040801-245]	proteolysis
ENSDARG00000100244	ebf3a	567751	7173.25	1.83651	0.410394	4.47497	7.64203e-06	0.000103962	EBF transcription factor 3a [Source:ZFIN;Acc:ZDB-GENE-070112-292]	regulation of transcription, DNA-templated, multicellular organism development, positive regulation of transcription by RNA polymerase II, regulation of transcription, DNA-templated, multicellular organism development
ENSDARG00000003998	phyhipla	790943	494.606	1.8072	0.304511	5.93476	2.94266e-09	8.66404e-08	phytanoyl-CoA 2-hydroxylase interacting protein-like a [Source:ZFIN;Acc:ZDB-GENE-061215-64]	biological_process
ENSDARG00000042983	has1	403130	138.868	1.78967	0.527809	3.39075	0.000697019	0.00539721	hyaluronan synthase 1 [Source:ZFIN;Acc:ZDB-GENE-040218-2]	hyaluronan biosynthetic process, extracellular polysaccharide biosynthetic process, extracellular matrix assembly
ENSDARG00000054754	hs6st1a	553162	809.401	1.74907	0.349223	5.00845	5.4871e-07	9.93463e-06	heparan sulfate 6-O-sulfotransferase 1a [Source:ZFIN;Acc:ZDB-GENE-050524-1]	heparan sulfate proteoglycan biosynthetic process, enzymatic modification
ENSDARG00000099101	gch2	64263	688.481	1.74134	0.416851	4.17737	2.94905e-05	0.00034178	GTP cyclohydrolase 2 [Source:ZFIN;Acc:ZDB-GENE-001205-3]	tetrahydrofolate biosynthetic process, tetrahydrobiopterin biosynthetic process
ENSDARG00000044685	nr0b2a	403010	133.264	1.72167	0.363222	4.73999	2.13726e-06	3.3862e-05	nuclear receptor subfamily 0, group B, member 2a [Source:ZFIN;Acc:ZDB-GENE-080403-1]	regulation of transcription, DNA-templated, negative regulation of transcription by RNA polymerase II, steroid hormone mediated signaling pathway, negative regulation of DNA-binding transcription factor activity, circadian rhythm
ENSDARG00000100897	pdgfrb	559529	3152.24	1.6626	0.309606	5.37006	7.87101e-08	1.71815e-06	platelet-derived growth factor receptor, beta polypeptide [Source:ZFIN;Acc:ZDB-GENE-030805-2]	protein phosphorylation, transmembrane receptor protein tyrosine kinase signaling pathway, phosphorylation, peptidyl-tyrosine phosphorylation, angiogenesis, hematopoietic stem cell differentiation, neural crest cell migration, blood vessel morphogenesis, embryonic neurocranium morphogenesis, cerebellum vasculature development, hematopoietic progenitor cell differentiation, positive regulation of …
ENSDARG00000076010	twist1b	550518	984.776	1.64942	0.542995	3.03763	0.00238443	0.0150592	twist family bHLH transcription factor 1b [Source:ZFIN;Acc:ZDB-GENE-050417-357]	sprouting angiogenesis, dorsal/ventral pattern formation, pharyngeal system development, regulation of bone mineralization
ENSDARG00000029263	hoxb3a	30339	2870.37	1.62341	0.231884	7.00094	2.54244e-12	1.27545e-10	homeobox B3a [Source:ZFIN;Acc:ZDB-GENE-990415-104]	regulation of transcription, DNA-templated, positive regulation of transcription by RNA polymerase II, multicellular organism development, anterior/posterior pattern specification, embryonic skeletal system morphogenesis
ENSDARG00000001968	dock5	571688	56.6541	1.58185	0.505457	3.12956	0.00175071	0.0117014	dedicator of cytokinesis 5 [Source:ZFIN;Acc:ZDB-GENE-080108-4]	cytoskeleton organization, small GTPase mediated signal transduction, cell migration, positive regulation of GTPase activity, myoblast fusion
ENSDARG00000070743	tmem45a	553643	4150.72	1.57541	0.277956	5.66784	1.44612e-08	3.70626e-07	transmembrane protein 45a [Source:ZFIN;Acc:ZDB-GENE-050522-34]	biological_process
ENSDARG00000030905	cited2	450024	1368.88	1.552	0.36536	4.24785	2.15828e-05	0.000260383	Cbp/p300-interacting transactivator, with Glu/Asp-rich carboxy-terminal domain, 2 [Source:ZFIN;Acc:ZDB-GENE-041010-141]	regulation of transcription, DNA-templated, positive regulation of nucleic acid-templated transcription
ENSDARG00000007099	cx43.4	30276	7614.45	1.52839	0.217905	7.01402	2.31563e-12	1.16878e-10	connexin 43.4 [Source:ZFIN;Acc:ZDB-GENE-990415-38]	cell communication
ENSDARG00000060900	znf362a	777625	1813.52	1.52333	0.348637	4.36938	1.246e-05	0.000160333	zinc finger protein 362a [Source:ZFIN;Acc:ZDB-GENE-061103-547]	biological_process
ENSDARG00000052129	boka	445218	1735.01	1.50772	0.334118	4.51253	6.40575e-06	8.92546e-05	BCL2 family apoptosis regulator BOK a [Source:ZFIN;Acc:ZDB-GENE-040801-131]	regulation of apoptotic process
ENSDARG00000035563	znf703	114429	5867.56	1.40982	0.303686	4.64236	3.44455e-06	5.16933e-05	zinc finger protein 703 [Source:ZFIN;Acc:ZDB-GENE-010717-1]	multicellular organism development, cilium assembly, negative regulation of transcription, DNA-templated, determination of left/right symmetry, brain development, hindbrain development, embryonic camera-type eye morphogenesis, positive regulation of cell migration, regulation of canonical Wnt signaling pathway, regulation of transforming growth factor beta receptor signaling pathway, positive reg…
ENSDARG00000088073	fam110b	573995	1906.25	1.3986	0.3435	4.07161	4.66897e-05	0.000515274	family with sequence similarity 110 member B [Source:ZFIN;Acc:ZDB-GENE-050626-70]	NA
ENSDARG00000099395	cables1	100126070	107.589	1.39366	0.450204	3.09562	0.00196401	0.0128366	Cdk5 and Abl enzyme substrate 1 [Source:ZFIN;Acc:ZDB-GENE-070912-509]	regulation of cell cycle, nervous system development
ENSDARG00000040157	glt8d1	492466	1652.36	1.38117	0.251619	5.48912	4.03945e-08	9.40712e-07	glycosyltransferase 8 domain containing 1 [Source:ZFIN;Acc:ZDB-GENE-041114-23]	NA
ENSDARG00000086645	hs3st3b1b	558084	2482.09	1.36841	0.341234	4.01019	6.06702e-05	0.000649566	heparan sulfate (glucosamine) 3-O-sulfotransferase 3B1b [Source:ZFIN;Acc:ZDB-GENE-070202-5]	NA
ENSDARG00000011027	fgfr1a	30705	806.978	1.32513	0.266254	4.97696	6.45914e-07	1.15092e-05	fibroblast growth factor receptor 1a [Source:ZFIN;Acc:ZDB-GENE-980526-255]	protein phosphorylation, positive regulation of cell population proliferation, fibroblast growth factor receptor signaling pathway, transmembrane receptor protein tyrosine kinase signaling pathway, phosphorylation, liver development, dorsal/ventral pattern formation, fin regeneration, cardiac muscle tissue development, posterior lateral line development, olfactory nerve formation, olfactory placo…
ENSDARG00000093864	wee1	327060	2330.95	1.29384	0.287874	4.49448	6.97414e-06	9.61988e-05	WEE1 G2 checkpoint kinase [Source:ZFIN;Acc:ZDB-GENE-030131-5268]	protein phosphorylation, mitotic cell cycle, phosphorylation, peptidyl-tyrosine phosphorylation, mitotic cell cycle checkpoint, response to light stimulus
ENSDARG00000016526	gata3	30458	1494.3	1.22033	0.342335	3.56473	0.000364235	0.00310737	GATA binding protein 3 [Source:ZFIN;Acc:ZDB-GENE-990415-82]	regulation of transcription, DNA-templated, positive regulation of T cell differentiation, regulation of transcription by RNA polymerase II, embryonic neurocranium morphogenesis, ventral spinal cord interneuron differentiation, fin regeneration, otic placode formation, cardiac muscle tissue regeneration, ectodermal placode development, tissue regeneration, ectodermal placode formation, fibroblast…
ENSDARG00000045129	fkbp10b	324381	3390.88	1.1749	0.279822	4.19874	2.68399e-05	0.0003167	FKBP prolyl isomerase 10b [Source:ZFIN;Acc:ZDB-GENE-030131-3101]	protein peptidyl-prolyl isomerization
ENSDARG00000052131	gli3	403042	1612.41	1.16058	0.256322	4.52782	5.95967e-06	8.38422e-05	GLI family zinc finger 3 [Source:ZFIN;Acc:ZDB-GENE-041111-162]	regulation of transcription, DNA-templated, smoothened signaling pathway, embryonic organ development, anterior/posterior pattern specification, dorsal/ventral pattern formation, generation of neurons, regulation of neurogenesis
ENSDARG00000032765	net1	493607	17489.6	1.11001	0.278323	3.98822	6.65709e-05	0.000706623	neuroepithelial cell transforming 1 [Source:ZFIN;Acc:ZDB-GENE-041121-18]	activation of protein kinase activity, dorsal/ventral axis specification, canonical Wnt signaling pathway, mesendoderm development, regulation of nodal signaling pathway, regulation of Rho protein signal transduction, intracellular signal transduction
ENSDARG00000044304	prrc1	474330	4047.84	1.09142	0.232148	4.70141	2.58373e-06	4.00884e-05	proline-rich coiled-coil 1 [Source:ZFIN;Acc:ZDB-GENE-041024-9]	epithelial structure maintenance, somite specification, activation of protein kinase A activity
ENSDARG00000034080	plcd1b	337489	469.826	1.0885	0.34202	3.18256	0.00145981	0.010054	phospholipase C, delta 1b [Source:ZFIN;Acc:ZDB-GENE-030131-9435]	signal transduction, intracellular signal transduction, lipid metabolic process, lipid catabolic process, inositol trisphosphate biosynthetic process, phosphatidylinositol-mediated signaling, release of sequestered calcium ion into cytosol
ENSDARG00000068406	six5	65235	717.222	1.01593	0.304246	3.33918	0.000840278	0.00633011	SIX homeobox 5 [Source:ZFIN;Acc:ZDB-GENE-010201-3]	regulation of transcription, DNA-templated, negative regulation of transcription, DNA-templated, anatomical structure development, regulation of transcription by RNA polymerase II
ENSDARG00000038794	zgc:113531	541359	275.499	0.985858	0.346277	2.84702	0.00441303	0.0247714	zgc:113531 [Source:ZFIN;Acc:ZDB-GENE-050320-52]	negative regulation of BMP signaling pathway

## Sheet: Bulbus arter._72hvs48h_selected
Name	external_gene_name	NCBI.gene.ID	baseMean	log2FoldChange	lfcSE	stat	pvalue	padj	Gene.description	GO
ENSDARG00000069017	elnb	558461	1267.04	12.0296	0.808357	14.8816	4.33998e-50	1.07337e-46	elastin b [Source:ZFIN;Acc:ZDB-GENE-061212-2]	biological_process
ENSDARG00000032831	htra1a	431766	4683.63	7.30446	0.364501	20.0396	2.48702e-89	2.0503e-85	HtrA serine peptidase 1a [Source:ZFIN;Acc:ZDB-GENE-040704-64]	proteolysis, regulation of fibroblast growth factor receptor signaling pathway
ENSDARG00000039273	fbln5	449806	47697.1	6.98289	0.339514	20.5674	5.38253e-94	6.65603e-90	fibulin 5 [Source:ZFIN;Acc:ZDB-GENE-041010-54]	elastic fiber assembly
ENSDARG00000035682	ltbp3	562912	15248.7	3.91394	0.505202	7.74728	9.38777e-15	8.89573e-13	latent transforming growth factor beta binding protein 3 [Source:NCBI gene;Acc:562912]	NA
ENSDARG00000034801	mylka	NA	3529.33	3.70658	0.37007	10.0159	1.29784e-23	3.91441e-21	myosin, light chain kinase a [Source:ZFIN;Acc:ZDB-GENE-030131-8207]	protein phosphorylation, phosphorylation, blood coagulation, regulation of cell motility
