# Supplementary material for: Genomic and physiological analyses of the zebrafish atrioventricular canal reveal molecular building blocks of the secondary pacemaker region
Source: Cell Mol Life Sci. 2021 Sep 23;78(19-20):6669–87. doi: 10.1007/s00018-021-03939-y (PMC8558220; doi:10.1007/s00018-021-03939-y)
Supplement: Supplementary file 8 — Supplementary file8 (XLSX 13 KB) [file 18_2021_3939_MOESM8_ESM.xlsx]

## Sheet: Connexins_48hpf
Name	external_gene_name	NCBI.gene.ID	baseMean	log2FoldChange	lfcSE	stat	pvalue	padj	Gene.description	GO
ENSDARG00000021889	gja3	387533	10.1123	5.80617	1.43318	4.05126	5.09435e-05	0.000360712	gap junction protein, alpha 3 [Source:ZFIN;Acc:ZDB-GENE-031217-3]	visual perception, cell communication, transmembrane transport, regulation of heart contraction, cardiac muscle tissue morphogenesis, cell communication by electrical coupling, cardiac conduction system development, post-embryonic eye morphogenesis
ENSDARG00000017927	cx36.7	100005880	39.7946	5.35747	0.706034	7.58811	3.24595e-14	1.71209e-12	connexin 36.7 [Source:ZFIN;Acc:ZDB-GENE-050616-5]	cell communication, transmembrane transport, heart development, cardiac myofibril assembly
ENSDARG00000041787	cx32.3	322617	381.246	5.14252	0.621343	8.27647	1.26879e-16	1.08446e-14	connexin 32.3 [Source:ZFIN;Acc:ZDB-GENE-030131-1337]	cell communication
ENSDARG00000042866	cx35.4	550380	352.181	2.47732	0.470697	5.26309	1.41655e-07	1.84351e-06	connexin 35.4 [Source:ZFIN;Acc:ZDB-GENE-050417-174]	cell communication
ENSDARG00000034207	cx44.2	114404	153.12	2.11644	0.481598	4.39461	1.10974e-05	9.28294e-05	connexin 44.2 [Source:ZFIN;Acc:ZDB-GENE-010619-1]	cell communication
ENSDARG00000042707	cx30.3	404725	105.494	1.99098	0.542326	3.6712	0.000241418	0.00144896	connexin 30.3 [Source:ZFIN;Acc:ZDB-GENE-040406-1]	cell communication, transmembrane transport, inner ear development
ENSDARG00000075854	cx34.4	404727	57.947	1.75638	0.474061	3.70496	0.000211427	0.00129038	connexin 34.4 [Source:ZFIN;Acc:ZDB-GENE-040406-3]	cell communication
ENSDARG00000041797	cx28.9	492358	342.063	1.46	0.460547	3.17014	0.00152364	0.0071497	connexin 28.9 [Source:ZFIN;Acc:ZDB-GENE-041114-200]	cell communication
ENSDARG00000041799	cx43	30236	3172.49	1.02484	0.258581	3.96334	7.39097e-05	0.000502802	connexin 43 [Source:ZFIN;Acc:ZDB-GENE-991105-4]	cell-cell signaling, heart development, cell communication, multicellular organism development, transmembrane transport, Kupffer's vesicle development, fin development, fin morphogenesis, cell differentiation, embryonic heart tube development, fin regeneration, cell population proliferation, caudal fin morphogenesis, bone morphogenesis, embryonic hemopoiesis, medial fin development, embryonic ske…
ENSDARG00000111977	gjd1a	572372	303.385	-3.57667	0.573566	-6.23584	4.49352e-10	1.01194e-08	gap junction protein delta 1a [Source:ZFIN;Acc:ZDB-GENE-080723-77]	cell communication, synapse assembly
ENSDARG00000034930	cx52.6	404207	10.1559	-5.03735	1.58923	-3.16969	0.00152604	0.00715317	connexin 52.6 [Source:ZFIN;Acc:ZDB-GENE-040310-6]	cell communication, transmembrane transport

## Sheet: Connexins_72hpf
Name	external_gene_name	NCBI.gene.ID	baseMean	log2FoldChange	lfcSE	stat	pvalue	padj	Gene.description	GO
ENSDARG00000017927	cx36.7	100005880	39.7946	3.44745	0.667565	5.16421	2.41454e-07	4.74694e-06	connexin 36.7 [Source:ZFIN;Acc:ZDB-GENE-050616-5]	cell communication, transmembrane transport, heart development, cardiac myofibril assembly
ENSDARG00000007099	cx43.4	30276	7614.45	1.52839	0.217905	7.01402	2.31563e-12	1.16878e-10	connexin 43.4 [Source:ZFIN;Acc:ZDB-GENE-990415-38]	cell communication
ENSDARG00000041797	cx28.9	492358	342.063	1.37621	0.443907	3.10022	0.00193375	0.0126858	connexin 28.9 [Source:ZFIN;Acc:ZDB-GENE-041114-200]	cell communication
ENSDARG00000070357	cx39.4	557275	221.59	-1.23875	0.407629	-3.03892	0.00237424	0.0150102	connexin 39.4 [Source:ZFIN;Acc:ZDB-GENE-050616-6]	cell communication, pigmentation
ENSDARG00000070781	gjd2b	378444	98.4683	-2.21501	0.657506	-3.36881	0.000754947	0.00579136	gap junction protein delta 2b [Source:ZFIN;Acc:ZDB-GENE-030911-1]	cell communication, transmembrane transport, ion transmembrane transport, cell-cell signaling
ENSDARG00000111977	gjd1a	572372	303.385	-4.3737	0.630498	-6.93689	4.00822e-12	1.91373e-10	gap junction protein delta 1a [Source:ZFIN;Acc:ZDB-GENE-080723-77]	cell communication, synapse assembly
ENSDARG00000057792	cx52.7	572278	8.25009	-5.02419	1.89848	-2.64642	0.00813489	0.0404081	connexin 52.7 [Source:ZFIN;Acc:ZDB-GENE-050616-15]	cell communication
ENSDARG00000073896	cx47.1	447835	4.39993	-5.0899	1.78629	-2.84942	0.00437994	0.0245969	connexin 47.1 [Source:ZFIN;Acc:ZDB-GENE-040912-134]	cell communication
ENSDARG00000076789	cx32.2	566647	93.3295	-5.22269	0.857158	-6.09304	1.10788e-09	3.46835e-08	connexin 32.2 [Source:ZFIN;Acc:ZDB-GENE-050303-1]	cell communication
ENSDARG00000034930	cx52.6	404207	10.1559	-5.88274	1.46208	-4.02354	5.73298e-05	0.000618082	connexin 52.6 [Source:ZFIN;Acc:ZDB-GENE-040310-6]	cell communication, transmembrane transport
