# Supplementary material for: Genomic and physiological analyses of the zebrafish atrioventricular canal reveal molecular building blocks of the secondary pacemaker region
Source: Cell Mol Life Sci. 2021 Sep 23;78(19-20):6669–87. doi: 10.1007/s00018-021-03939-y (PMC8558220; doi:10.1007/s00018-021-03939-y)
Supplement: Supplementary file 9 — Supplementary file9 (XLSX 21 KB) [file 18_2021_3939_MOESM9_ESM.xlsx]

## Sheet: AVN_48hpf
Name	external_gene_name	NCBI.gene.ID	baseMean	log2FoldChange	lfcSE	stat	pvalue	padj	Gene.description	GO
ENSDARG00000052958	nppb	100334610	1363.09	5.87157	0.794107	7.39393	1.42555e-13	6.51127e-12	natriuretic peptide B [Source:ZFIN;Acc:ZDB-GENE-130530-642]	cGMP biosynthetic process, receptor guanylyl cyclase signaling pathway, cardiac muscle cell proliferation, neuropeptide signaling pathway, cGMP-mediated signaling, atrioventricular canal development, negative regulation of systemic arterial blood pressure, cardiac jelly development
ENSDARG00000052960	nppa	321442	3168.68	5.55526	0.678113	8.19223	2.56422e-16	2.03084e-14	natriuretic peptide A [Source:ZFIN;Acc:ZDB-GENE-030131-95]	cGMP biosynthetic process, receptor guanylyl cyclase signaling pathway, cardiac muscle cell proliferation, neuropeptide signaling pathway, cGMP-mediated signaling, atrioventricular canal development, negative regulation of systemic arterial blood pressure, cardiac jelly development
ENSDARG00000017927	cx36.7	100005880	39.7946	5.35747	0.706034	7.58811	3.24595e-14	1.71209e-12	connexin 36.7 [Source:ZFIN;Acc:ZDB-GENE-050616-5]	cell communication, transmembrane transport, heart development, cardiac myofibril assembly
ENSDARG00000069922	popdc2	793666	2783.02	5.32869	0.541919	9.833	8.11621e-23	1.99475e-20	popeye domain containing 2 [Source:ZFIN;Acc:ZDB-GENE-060518-2]	regulation of membrane potential, lipid metabolic process, heart looping, heart development, cardiac conduction, skeletal muscle tissue development, striated muscle cell differentiation
ENSDARG00000045302	smpx	431732	1916.72	5.01756	0.419869	11.9503	6.46994e-33	9.30881e-30	small muscle protein X-linked [Source:ZFIN;Acc:ZDB-GENE-040704-24]	NA
ENSDARG00000058548	bves	415107	2477.78	4.41232	0.407548	10.8265	2.578e-27	1.30912e-24	blood vessel epicardial substance [Source:ZFIN;Acc:ZDB-GENE-040624-11]	regulation of membrane potential, retina development in camera-type eye, heart contraction, multicellular organism development, cell adhesion, epithelium development, heart development, eye photoreceptor cell development, skeletal muscle tissue development, vesicle-mediated transport, retina layer formation, skeletal myofibril assembly, epiboly, regulation of cell shape, striated muscle cell diff…
ENSDARG00000104651	msx2a	573620	30.7342	3.88405	0.761803	5.09849	3.42365e-07	4.08033e-06	muscle segment homeobox 2a [Source:ZFIN;Acc:ZDB-GENE-980526-322]	regulation of transcription, DNA-templated
ENSDARG00000013422	slc8a1a	553489	773.547	3.29882	0.573107	5.75602	8.61184e-09	1.46153e-07	solute carrier family 8 member 1a [Source:ZFIN;Acc:ZDB-GENE-050809-1]	transmembrane transport, calcium ion transport, cell communication, sodium ion transmembrane transport, sarcomere organization, regulation of heart contraction, cellular calcium ion homeostasis
ENSDARG00000018004	nkx2.5	30696	373.777	3.04869	0.36867	8.26942	1.34611e-16	1.14301e-14	NK2 homeobox 5 [Source:ZFIN;Acc:ZDB-GENE-980526-321]	regulation of transcription, DNA-templated, heart development, regulation of transcription by RNA polymerase II, cardiac muscle contraction, regulation of cardiac conduction, positive regulation of transcription by RNA polymerase II, heart contraction, cell differentiation, cardiac muscle cell proliferation, heart morphogenesis, heart looping, embryonic viscerocranium morphogenesis, embryonic hea…
ENSDARG00000061509	tbx3b	100334188	21.0751	2.66512	0.965847	2.75935	0.00579157	0.0224402	T-box transcription factor 3b [Source:ZFIN;Acc:ZDB-GENE-060531-144]	regulation of transcription, DNA-templated, negative regulation of transcription by RNA polymerase II, positive regulation of cell population proliferation, positive regulation of transcription by RNA polymerase II, central nervous system development, cell fate specification, heart looping, cardiac chamber development
ENSDARG00000101023	msx2b	30531	560.447	2.09145	0.290374	7.20261	5.90727e-13	2.36821e-11	muscle segment homeobox 2b [Source:ZFIN;Acc:ZDB-GENE-980526-492]	regulation of transcription, DNA-templated, multicellular organism development, embryonic morphogenesis
ENSDARG00000019995	bmp4	30612	2345.04	2.04329	0.173203	11.7971	4.0417e-32	5.05693e-29	bone morphogenetic protein 4 [Source:ZFIN;Acc:ZDB-GENE-980528-2059]	positive regulation of pathway-restricted SMAD protein phosphorylation, BMP signaling pathway, positive regulation of BMP signaling pathway, regulation of apoptotic process, regulation of MAPK cascade, cell development, SMAD protein signal transduction, heart development, pronephros development, heart looping, determination of heart left/right asymmetry, determination of left/right symmetry, dors…
ENSDARG00000024894	tbx5a	30071	729.364	1.71522	0.554566	3.0929	0.0019821	0.00898206	T-box transcription factor 5a [Source:ZFIN;Acc:ZDB-GENE-991124-7]	regulation of transcription, DNA-templated, negative regulation of transcription by RNA polymerase II, animal organ morphogenesis, positive regulation of transcription by RNA polymerase II, multicellular organism development, heart development, heart morphogenesis, heart looping, retina morphogenesis in camera-type eye, embryonic heart tube development, optic nerve development, positive regulatio…
ENSDARG00000036930	tbx18	572713	1240.5	1.71313	0.539024	3.17821	0.00148188	0.00698664	T-box transcription factor 18 [Source:ZFIN;Acc:ZDB-GENE-020529-2]	regulation of transcription, DNA-templated, negative regulation of transcription by RNA polymerase II, positive regulation of transcription by RNA polymerase II, somitogenesis, cell fate specification, morphogenesis of embryonic epithelium
ENSDARG00000024141	cav3	449679	61.0104	1.71082	0.731735	2.33803	0.0193856	0.0607364	caveolin 3 [Source:ZFIN;Acc:ZDB-GENE-050522-426]	caveola assembly, regulation of signaling, muscle cell cellular homeostasis, sarcomere organization, cell differentiation, myoblast fusion, notochord cell development, muscle cell fate commitment
ENSDARG00000089913	cacna1g	563904	396.082	1.31388	0.350364	3.75003	0.000176811	0.00110073	calcium channel, voltage-dependent, T type, alpha 1G subunit [Source:ZFIN;Acc:ZDB-GENE-090514-2]	ion transport, transmembrane transport, calcium ion transmembrane transport, sodium ion transmembrane transport, regulation of ion transmembrane transport, neuronal action potential, membrane depolarization during action potential, calcium ion transport, calcium ion import, positive regulation of calcium ion-dependent exocytosis
ENSDARG00000090724	scn12aa	795688	20.1802	1.21657	1.13177	1.07493	0.282405	0.463145	sodium channel, voltage gated, type XII, alpha a [Source:ZFIN;Acc:ZDB-GENE-060908-2]	sodium ion transmembrane transport, heart morphogenesis, heart looping, regulation of heart contraction, neuronal action potential, membrane depolarization during action potential, ion transport, transmembrane transport, sodium ion transport, regulation of ion transmembrane transport
ENSDARG00000041799	cx43	30236	3172.49	1.02484	0.258581	3.96334	7.39097e-05	0.000502802	connexin 43 [Source:ZFIN;Acc:ZDB-GENE-991105-4]	cell-cell signaling, heart development, cell communication, multicellular organism development, transmembrane transport, Kupffer's vesicle development, fin development, fin morphogenesis, cell differentiation, embryonic heart tube development, fin regeneration, cell population proliferation, caudal fin morphogenesis, bone morphogenesis, embryonic hemopoiesis, medial fin development, embryonic ske…
ENSDARG00000005150	tbx20	57936	1592.98	0.906406	0.421229	2.15181	0.0314122	0.0897125	T-box transcription factor 20 [Source:ZFIN;Acc:ZDB-GENE-000427-7]	regulation of transcription, DNA-templated, negative regulation of transcription by RNA polymerase II, positive regulation of transcription by RNA polymerase II, multicellular organism development, heart development, cardiac muscle cell proliferation, vasculogenesis, heart looping, negative regulation of transcription, DNA-templated, embryonic heart tube development, blood vessel development, clo…
ENSDARG00000102312	scn5lab	566868	46.7237	0.90107	0.426376	2.11332	0.0345732	0.096766	sodium channel, voltage gated, type V-like, alpha b [Source:ZFIN;Acc:ZDB-GENE-060908-3]	ion transport, transmembrane transport, sodium ion transport, sodium ion transmembrane transport, regulation of ion transmembrane transport, heart morphogenesis, heart looping, regulation of heart contraction, neuronal action potential, membrane depolarization during action potential
ENSDARG00000040065	gja5a	404729	145.638	0.730598	0.519247	1.40703	0.159417	0.309931	gap junction protein, alpha 5a [Source:ZFIN;Acc:ZDB-GENE-040407-3]	cell communication, transmembrane transport
ENSDARG00000029544	id2b	321364	13735.4	0.611795	0.640281	0.955511	0.339319	0.523279	inhibitor of DNA binding 2b [Source:ZFIN;Acc:ZDB-GENE-030131-15]	negative regulation of transcription, DNA-templated, regulation of cell cycle, neuron differentiation, circadian rhythm, negative regulation of neuron differentiation, negative regulation of DNA binding
ENSDARG00000061685	hcn4	557843	162.935	0.603084	0.36412	1.65628	0.0976661	0.216518	hyperpolarization activated cyclic nucleotide-gated potassium channel 4 [Source:ZFIN;Acc:ZDB-GENE-050420-360]	ion transport, transmembrane transport, potassium ion transport, sodium ion transport, regulation of heart rate, heart contraction, regulation of ion transmembrane transport, potassium ion transmembrane transport
ENSDARG00000104314	nrg1	796461	345.012	0.0211735	0.433742	0.0488159	0.961066	0.985661	neuregulin 1 [Source:ZFIN;Acc:ZDB-GENE-050302-113]	nervous system development, intracellular signal transduction, neural crest cell migration, enteric nervous system development, fin regeneration, ventricular trabecula myocardium morphogenesis, peripheral nervous system development, Schwann cell development, eurydendroid cell differentiation, oligodendrocyte cell fate specification, Schwann cell migration, generation of neurons, cardiac neuron de…
ENSDARG00000018025	tbx2a	573084	2782.85	-0.0895775	0.259115	-0.345705	0.729565	0.846214	T-box transcription factor 2a [Source:ZFIN;Acc:ZDB-GENE-990917-4]	regulation of transcription, DNA-templated, negative regulation of transcription by RNA polymerase II, positive regulation of cell population proliferation, positive regulation of transcription by RNA polymerase II, central nervous system development, pronephros development, embryonic heart tube development, cardiac chamber development, pharyngeal system development, cell fate specification, hear…
ENSDARG00000007099	cx43.4	30276	7614.45	-0.136243	0.217193	-0.62729	0.530469	0.698979	connexin 43.4 [Source:ZFIN;Acc:ZDB-GENE-990415-38]	cell communication
ENSDARG00000055283	id2a	266599	10065.4	-0.143627	0.505538	-0.284107	0.776328	0.877541	inhibitor of DNA binding 2a [Source:ZFIN;Acc:ZDB-GENE-020910-1]	negative regulation of transcription, DNA-templated, regulation of cell cycle, liver development, neuron differentiation, circadian rhythm, regulation of neuron differentiation, regulation of Notch signaling pathway, negative regulation of neuron differentiation, negative regulation of DNA binding, intra-S DNA damage checkpoint, regulation of photoreceptor cell differentiation, regulation of reti…
ENSDARG00000077769	cited1	793303	801.6	-0.188221	0.314917	-0.597684	0.550051	0.715157	Cbp/p300-interacting transactivator, with Glu/Asp-rich carboxy-terminal domain, 1 [Source:ZFIN;Acc:ZDB-GENE-030131-5596]	regulation of transcription, DNA-templated, positive regulation of transcription by RNA polymerase II, histone H3 deacetylation, histone H4 deacetylation
ENSDARG00000052094	notch1b	794892	1729.4	-0.407707	0.459029	-0.888194	0.374436	0.558045	notch receptor 1b [Source:ZFIN;Acc:ZDB-GENE-990415-183]	regulation of transcription, DNA-templated, multicellular organism development, Notch signaling pathway, cell differentiation, regulation of developmental process, hematopoietic progenitor cell differentiation, heterophilic cell-cell adhesion via plasma membrane cell adhesion molecules, hematopoietic stem cell differentiation, ventral spinal cord interneuron differentiation, establishment or main…
ENSDARG00000006120	tbx2b	30253	2093.42	-0.479271	0.247348	-1.93764	0.052667	0.134461	T-box transcription factor 2b [Source:ZFIN;Acc:ZDB-GENE-990726-27]	regulation of transcription, DNA-templated, negative regulation of transcription by RNA polymerase II, positive regulation of cell population proliferation, positive regulation of transcription by RNA polymerase II, multicellular organism development, camera-type eye photoreceptor cell differentiation, central nervous system development, pronephros development, cell adhesion, heart looping, regul…
ENSDARG00000004023	isl1	30147	2613.57	-0.535701	0.369198	-1.45099	0.146784	0.291451	ISL LIM homeobox 1 [Source:ZFIN;Acc:ZDB-GENE-980526-112]	regulation of transcription, DNA-templated, positive regulation of transcription by RNA polymerase II, multicellular organism development, exocrine pancreas development, axonogenesis, neuron fate specification, regulation of heart contraction, endocrine pancreas development, cell differentiation, spinal cord motor neuron differentiation, type B pancreatic cell development, axon extension, pancrea…
ENSDARG00000092060	tbx5b	100004161	24.0364	-0.661033	0.63536	-1.04041	0.298151	0.480025	T-box transcription factor 5b [Source:ZFIN;Acc:ZDB-GENE-060601-2]	regulation of transcription, DNA-templated, negative regulation of transcription by RNA polymerase II, positive regulation of transcription by RNA polymerase II, heart development, heart morphogenesis, heart looping, retina morphogenesis in camera-type eye, optic nerve development, pectoral fin development, heart jogging, cell fate specification, pattern specification process, cardiac left ventri…
ENSDARG00000002216	tbx3a	556870	434.638	-0.930084	0.507816	-1.83154	0.0670205	0.162473	T-box transcription factor 3a [Source:ZFIN;Acc:ZDB-GENE-070209-80]	regulation of transcription, DNA-templated, negative regulation of transcription by RNA polymerase II, positive regulation of cell population proliferation, positive regulation of transcription by RNA polymerase II, central nervous system development, embryonic heart tube development, cell fate specification, heart looping, cardiac chamber development
ENSDARG00000104480	hcn1	100334297	103.72	-2.19367	0.817762	-2.68253	0.0073067	0.0272468	hyperpolarization activated cyclic nucleotide-gated potassium channel 1 [Source:ZFIN;Acc:ZDB-GENE-110520-1]	ion transport, transmembrane transport, potassium ion transport, potassium ion transmembrane transport, sodium ion transmembrane transport, posterior lateral line neuromast hair cell development, neuron-neuron synaptic transmission, regulation of ion transmembrane transport
ENSDARG00000043406	slc8a1b	797199	162.657	-2.41165	0.544993	-4.42511	9.63934e-06	8.20913e-05	solute carrier family 8 member 1b [Source:ZFIN;Acc:ZDB-GENE-060110-3]	transmembrane transport, calcium ion transport, cell communication, sodium ion transmembrane transport
ENSDARG00000075713	shox2	394171	280.451	-2.55766	0.402981	-6.34686	2.19761e-10	5.32401e-09	short stature homeobox 2 [Source:ZFIN;Acc:ZDB-GENE-040426-1457]	regulation of transcription, DNA-templated, multicellular organism development, heart development, regulation of heart contraction

## Sheet: AVN_72hpf
Name	external_gene_name	NCBI.gene.ID	baseMean	log2FoldChange	lfcSE	stat	pvalue	padj	Gene.description	GO
ENSDARG00000036930	tbx18	572713	1240.5	3.81646	0.540859	7.0563	1.70995e-12	8.79218e-11	T-box transcription factor 18 [Source:ZFIN;Acc:ZDB-GENE-020529-2]	regulation of transcription, DNA-templated, negative regulation of transcription by RNA polymerase II, positive regulation of transcription by RNA polymerase II, somitogenesis, cell fate specification, morphogenesis of embryonic epithelium
ENSDARG00000017927	cx36.7	100005880	39.7946	3.44745	0.667565	5.16421	2.41454e-07	4.74694e-06	connexin 36.7 [Source:ZFIN;Acc:ZDB-GENE-050616-5]	cell communication, transmembrane transport, heart development, cardiac myofibril assembly
ENSDARG00000052960	nppa	321442	3168.68	2.84192	0.676444	4.20126	2.6543e-05	0.000313946	natriuretic peptide A [Source:ZFIN;Acc:ZDB-GENE-030131-95]	cGMP biosynthetic process, receptor guanylyl cyclase signaling pathway, cardiac muscle cell proliferation, neuropeptide signaling pathway, cGMP-mediated signaling, atrioventricular canal development, negative regulation of systemic arterial blood pressure, cardiac jelly development
ENSDARG00000045302	smpx	431732	1916.72	2.45637	0.420013	5.84831	4.9659e-09	1.38776e-07	small muscle protein X-linked [Source:ZFIN;Acc:ZDB-GENE-040704-24]	NA
ENSDARG00000089913	cacna1g	563904	396.082	2.40779	0.361215	6.6658	2.63231e-11	1.08737e-09	calcium channel, voltage-dependent, T type, alpha 1G subunit [Source:ZFIN;Acc:ZDB-GENE-090514-2]	ion transport, transmembrane transport, calcium ion transmembrane transport, sodium ion transmembrane transport, regulation of ion transmembrane transport, neuronal action potential, membrane depolarization during action potential, calcium ion transport, calcium ion import, positive regulation of calcium ion-dependent exocytosis
ENSDARG00000005150	tbx20	57936	1592.98	2.37492	0.420263	5.65103	1.59487e-08	4.05693e-07	T-box transcription factor 20 [Source:ZFIN;Acc:ZDB-GENE-000427-7]	regulation of transcription, DNA-templated, negative regulation of transcription by RNA polymerase II, positive regulation of transcription by RNA polymerase II, multicellular organism development, heart development, cardiac muscle cell proliferation, vasculogenesis, heart looping, negative regulation of transcription, DNA-templated, embryonic heart tube development, blood vessel development, clo…
ENSDARG00000069922	popdc2	793666	2783.02	2.33208	0.541102	4.30988	1.63342e-05	0.00020465	popeye domain containing 2 [Source:ZFIN;Acc:ZDB-GENE-060518-2]	regulation of membrane potential, lipid metabolic process, heart looping, heart development, cardiac conduction, skeletal muscle tissue development, striated muscle cell differentiation
ENSDARG00000052958	nppb	100334610	1363.09	1.75169	0.78895	2.22028	0.0263995	0.0992267	natriuretic peptide B [Source:ZFIN;Acc:ZDB-GENE-130530-642]	cGMP biosynthetic process, receptor guanylyl cyclase signaling pathway, cardiac muscle cell proliferation, neuropeptide signaling pathway, cGMP-mediated signaling, atrioventricular canal development, negative regulation of systemic arterial blood pressure, cardiac jelly development
ENSDARG00000013422	slc8a1a	553489	773.547	1.68884	0.573619	2.94418	0.00323814	0.0193771	solute carrier family 8 member 1a [Source:ZFIN;Acc:ZDB-GENE-050809-1]	transmembrane transport, calcium ion transport, cell communication, sodium ion transmembrane transport, sarcomere organization, regulation of heart contraction, cellular calcium ion homeostasis
ENSDARG00000058548	bves	415107	2477.78	1.66444	0.406371	4.09586	4.20603e-05	0.000468786	blood vessel epicardial substance [Source:ZFIN;Acc:ZDB-GENE-040624-11]	regulation of membrane potential, retina development in camera-type eye, heart contraction, multicellular organism development, cell adhesion, epithelium development, heart development, eye photoreceptor cell development, skeletal muscle tissue development, vesicle-mediated transport, retina layer formation, skeletal myofibril assembly, epiboly, regulation of cell shape, striated muscle cell diff…
ENSDARG00000007099	cx43.4	30276	7614.45	1.52839	0.217905	7.01402	2.31563e-12	1.16878e-10	connexin 43.4 [Source:ZFIN;Acc:ZDB-GENE-990415-38]	cell communication
ENSDARG00000043406	slc8a1b	797199	162.657	1.02793	0.551926	1.86244	0.0625404	0.178919	solute carrier family 8 member 1b [Source:ZFIN;Acc:ZDB-GENE-060110-3]	transmembrane transport, calcium ion transport, cell communication, sodium ion transmembrane transport
ENSDARG00000019995	bmp4	30612	2345.04	0.920776	0.171537	5.36781	7.96982e-08	1.73665e-06	bone morphogenetic protein 4 [Source:ZFIN;Acc:ZDB-GENE-980528-2059]	positive regulation of pathway-restricted SMAD protein phosphorylation, BMP signaling pathway, positive regulation of BMP signaling pathway, regulation of apoptotic process, regulation of MAPK cascade, cell development, SMAD protein signal transduction, heart development, pronephros development, heart looping, determination of heart left/right asymmetry, determination of left/right symmetry, dors…
ENSDARG00000104651	msx2a	573620	30.7342	0.561657	0.586075	0.958337	0.337893	0.531525	muscle segment homeobox 2a [Source:ZFIN;Acc:ZDB-GENE-980526-322]	regulation of transcription, DNA-templated
ENSDARG00000006120	tbx2b	30253	2093.42	0.489519	0.248439	1.97038	0.0487952	0.151513	T-box transcription factor 2b [Source:ZFIN;Acc:ZDB-GENE-990726-27]	regulation of transcription, DNA-templated, negative regulation of transcription by RNA polymerase II, positive regulation of cell population proliferation, positive regulation of transcription by RNA polymerase II, multicellular organism development, camera-type eye photoreceptor cell differentiation, central nervous system development, pronephros development, cell adhesion, heart looping, regul…
ENSDARG00000018004	nkx2.5	30696	373.777	0.459968	0.364311	1.26257	0.206744	0.390619	NK2 homeobox 5 [Source:ZFIN;Acc:ZDB-GENE-980526-321]	regulation of transcription, DNA-templated, heart development, regulation of transcription by RNA polymerase II, cardiac muscle contraction, regulation of cardiac conduction, positive regulation of transcription by RNA polymerase II, heart contraction, cell differentiation, cardiac muscle cell proliferation, heart morphogenesis, heart looping, embryonic viscerocranium morphogenesis, embryonic hea…
ENSDARG00000061685	hcn4	557843	162.935	0.401221	0.387054	1.0366	0.299922	0.49277	hyperpolarization activated cyclic nucleotide-gated potassium channel 4 [Source:ZFIN;Acc:ZDB-GENE-050420-360]	ion transport, transmembrane transport, potassium ion transport, sodium ion transport, regulation of heart rate, heart contraction, regulation of ion transmembrane transport, potassium ion transmembrane transport
ENSDARG00000102312	scn5lab	566868	46.7237	0.194268	0.44656	0.435033	0.663539	0.79764	sodium channel, voltage gated, type V-like, alpha b [Source:ZFIN;Acc:ZDB-GENE-060908-3]	ion transport, transmembrane transport, sodium ion transport, sodium ion transmembrane transport, regulation of ion transmembrane transport, heart morphogenesis, heart looping, regulation of heart contraction, neuronal action potential, membrane depolarization during action potential
ENSDARG00000024894	tbx5a	30071	729.364	0.0394699	0.560837	0.0703768	0.943894	0.972016	T-box transcription factor 5a [Source:ZFIN;Acc:ZDB-GENE-991124-7]	regulation of transcription, DNA-templated, negative regulation of transcription by RNA polymerase II, animal organ morphogenesis, positive regulation of transcription by RNA polymerase II, multicellular organism development, heart development, heart morphogenesis, heart looping, retina morphogenesis in camera-type eye, embryonic heart tube development, optic nerve development, positive regulatio…
ENSDARG00000018025	tbx2a	573084	2782.85	0.0238935	0.258949	0.0922712	0.926483	0.963128	T-box transcription factor 2a [Source:ZFIN;Acc:ZDB-GENE-990917-4]	regulation of transcription, DNA-templated, negative regulation of transcription by RNA polymerase II, positive regulation of cell population proliferation, positive regulation of transcription by RNA polymerase II, central nervous system development, pronephros development, embryonic heart tube development, cardiac chamber development, pharyngeal system development, cell fate specification, hear…
ENSDARG00000041799	cx43	30236	3172.49	-0.103006	0.257419	-0.400149	0.689047	0.816128	connexin 43 [Source:ZFIN;Acc:ZDB-GENE-991105-4]	cell-cell signaling, heart development, cell communication, multicellular organism development, transmembrane transport, Kupffer's vesicle development, fin development, fin morphogenesis, cell differentiation, embryonic heart tube development, fin regeneration, cell population proliferation, caudal fin morphogenesis, bone morphogenesis, embryonic hemopoiesis, medial fin development, embryonic ske…
ENSDARG00000052094	notch1b	794892	1729.4	-0.246239	0.46125	-0.53385	0.593445	0.747839	notch receptor 1b [Source:ZFIN;Acc:ZDB-GENE-990415-183]	regulation of transcription, DNA-templated, multicellular organism development, Notch signaling pathway, cell differentiation, regulation of developmental process, hematopoietic progenitor cell differentiation, heterophilic cell-cell adhesion via plasma membrane cell adhesion molecules, hematopoietic stem cell differentiation, ventral spinal cord interneuron differentiation, establishment or main…
ENSDARG00000055283	id2a	266599	10065.4	-0.264045	0.505536	-0.522307	0.601457	0.753252	inhibitor of DNA binding 2a [Source:ZFIN;Acc:ZDB-GENE-020910-1]	negative regulation of transcription, DNA-templated, regulation of cell cycle, liver development, neuron differentiation, circadian rhythm, regulation of neuron differentiation, regulation of Notch signaling pathway, negative regulation of neuron differentiation, negative regulation of DNA binding, intra-S DNA damage checkpoint, regulation of photoreceptor cell differentiation, regulation of reti…
ENSDARG00000061509	tbx3b	100334188	21.0751	-0.31552	0.967824	-0.32601	0.744417	0.853347	T-box transcription factor 3b [Source:ZFIN;Acc:ZDB-GENE-060531-144]	regulation of transcription, DNA-templated, negative regulation of transcription by RNA polymerase II, positive regulation of cell population proliferation, positive regulation of transcription by RNA polymerase II, central nervous system development, cell fate specification, heart looping, cardiac chamber development
ENSDARG00000040065	gja5a	404729	145.638	-0.400442	0.516514	-0.775279	0.438175	0.623888	gap junction protein, alpha 5a [Source:ZFIN;Acc:ZDB-GENE-040407-3]	cell communication, transmembrane transport
ENSDARG00000077769	cited1	793303	801.6	-0.706149	0.315153	-2.24066	0.0250483	0.0953217	Cbp/p300-interacting transactivator, with Glu/Asp-rich carboxy-terminal domain, 1 [Source:ZFIN;Acc:ZDB-GENE-030131-5596]	regulation of transcription, DNA-templated, positive regulation of transcription by RNA polymerase II, histone H3 deacetylation, histone H4 deacetylation
ENSDARG00000092060	tbx5b	100004161	24.0364	-1.27286	0.702077	-1.813	0.0698321	0.192495	T-box transcription factor 5b [Source:ZFIN;Acc:ZDB-GENE-060601-2]	regulation of transcription, DNA-templated, negative regulation of transcription by RNA polymerase II, positive regulation of transcription by RNA polymerase II, heart development, heart morphogenesis, heart looping, retina morphogenesis in camera-type eye, optic nerve development, pectoral fin development, heart jogging, cell fate specification, pattern specification process, cardiac left ventri…
ENSDARG00000101023	msx2b	30531	560.447	-1.32602	0.291218	-4.55338	5.27904e-06	7.56e-05	muscle segment homeobox 2b [Source:ZFIN;Acc:ZDB-GENE-980526-492]	regulation of transcription, DNA-templated, multicellular organism development, embryonic morphogenesis
ENSDARG00000075713	shox2	394171	280.451	-1.51561	0.429506	-3.52873	0.000417554	0.00348326	short stature homeobox 2 [Source:ZFIN;Acc:ZDB-GENE-040426-1457]	regulation of transcription, DNA-templated, multicellular organism development, heart development, regulation of heart contraction
ENSDARG00000104480	hcn1	100334297	103.72	-1.52288	0.841099	-1.81058	0.0702052	0.193042	hyperpolarization activated cyclic nucleotide-gated potassium channel 1 [Source:ZFIN;Acc:ZDB-GENE-110520-1]	ion transport, transmembrane transport, potassium ion transport, potassium ion transmembrane transport, sodium ion transmembrane transport, posterior lateral line neuromast hair cell development, neuron-neuron synaptic transmission, regulation of ion transmembrane transport
ENSDARG00000002216	tbx3a	556870	434.638	-2.07315	0.511134	-4.05598	4.99239e-05	0.000547062	T-box transcription factor 3a [Source:ZFIN;Acc:ZDB-GENE-070209-80]	regulation of transcription, DNA-templated, negative regulation of transcription by RNA polymerase II, positive regulation of cell population proliferation, positive regulation of transcription by RNA polymerase II, central nervous system development, embryonic heart tube development, cell fate specification, heart looping, cardiac chamber development
ENSDARG00000090724	scn12aa	795688	20.1802	-2.0826	1.15858	-1.79754	0.0722503	0.196981	sodium channel, voltage gated, type XII, alpha a [Source:ZFIN;Acc:ZDB-GENE-060908-2]	sodium ion transmembrane transport, heart morphogenesis, heart looping, regulation of heart contraction, neuronal action potential, membrane depolarization during action potential, ion transport, transmembrane transport, sodium ion transport, regulation of ion transmembrane transport
ENSDARG00000024141	cav3	449679	61.0104	-2.25132	0.689389	-3.26568	0.00109203	0.00787865	caveolin 3 [Source:ZFIN;Acc:ZDB-GENE-050522-426]	caveola assembly, regulation of signaling, muscle cell cellular homeostasis, sarcomere organization, cell differentiation, myoblast fusion, notochord cell development, muscle cell fate commitment
ENSDARG00000104314	nrg1	796461	345.012	-2.43475	0.434239	-5.60693	2.05952e-08	5.08343e-07	neuregulin 1 [Source:ZFIN;Acc:ZDB-GENE-050302-113]	nervous system development, intracellular signal transduction, neural crest cell migration, enteric nervous system development, fin regeneration, ventricular trabecula myocardium morphogenesis, peripheral nervous system development, Schwann cell development, eurydendroid cell differentiation, oligodendrocyte cell fate specification, Schwann cell migration, generation of neurons, cardiac neuron de…
ENSDARG00000004023	isl1	30147	2613.57	-3.22443	0.371509	-8.67929	3.98249e-18	4.75821e-16	ISL LIM homeobox 1 [Source:ZFIN;Acc:ZDB-GENE-980526-112]	regulation of transcription, DNA-templated, positive regulation of transcription by RNA polymerase II, multicellular organism development, exocrine pancreas development, axonogenesis, neuron fate specification, regulation of heart contraction, endocrine pancreas development, cell differentiation, spinal cord motor neuron differentiation, type B pancreatic cell development, axon extension, pancrea…
ENSDARG00000029544	id2b	321364	13735.4	-4.10112	0.640241	-6.40558	1.49802e-10	5.55459e-09	inhibitor of DNA binding 2b [Source:ZFIN;Acc:ZDB-GENE-030131-15]	negative regulation of transcription, DNA-templated, regulation of cell cycle, neuron differentiation, circadian rhythm, negative regulation of neuron differentiation, negative regulation of DNA binding
