# Supplementary material for: Genomic and physiological analyses of the zebrafish atrioventricular canal reveal molecular building blocks of the secondary pacemaker region
Source: Cell Mol Life Sci. 2021 Sep 23;78(19-20):6669–87. doi: 10.1007/s00018-021-03939-y (PMC8558220; doi:10.1007/s00018-021-03939-y)
Supplement: Supplementary file 10 — Supplementary file10 (XLSX 811 KB) [file 18_2021_3939_MOESM10_ESM.xlsx]

## Sheet: AVC-SAR intersection
Name	ZFIN.symbol	NCBI.gene.ID	external_gene_name	baseMean AVC	log2FoldChange AVC	lfcSE AVC	stat AVC	pvalue AVC	padj AVC	baseMean SAR	log2FoldChange SAR	lfcSE SAR	stat SAR	pvalue SAR	padj SAR	Gene.description	GO
ENSDARG00000000103	myh10	555454	myh10	11080	0.997696	0.309921	3.21919	0.00128553	0.00905291	3668.97	1.14587	0.323249	3.54486	0.000392826	0.00703104	myosin, heavy chain 10, non-muscle [Source:ZFIN;Acc:ZDB-GENE-030616-162]	regulation of cell shape, midbrain-hindbrain boundary morphogenesis, actin filament bundle distribution
ENSDARG00000000804	rassf6	751594	rassf6	185.342	1.29292	0.312579	4.13629	3.52966e-05	0.000400071	141.291	1.45149	0.345526	4.20081	2.65964e-05	0.000745646	Ras association domain family member 6 [Source:ZFIN;Acc:ZDB-GENE-030616-513]	regulation of apoptotic process, signal transduction
ENSDARG00000000943	dzip1	402875	dzip1	1077.31	1.3649	0.282943	4.82395	1.40744e-06	2.32991e-05	626.005	1.26439	0.360071	3.51151	0.000445566	0.0077465	DAZ interacting zinc finger protein 1 [Source:ZFIN;Acc:ZDB-GENE-040526-1]
ENSDARG00000001634	kirrel1a	405804	kirrel1a	1490.63	1.20418	0.364472	3.30391	0.000953478	0.0070422	470.802	1.31845	0.413705	3.18693	0.00143791	0.0198506	kirre like nephrin family adhesion molecule 1a [Source:ZFIN;Acc:ZDB-GENE-040426-2126]
ENSDARG00000001879	nav2b	557290	nav2b	1767.14	2.50901	0.467947	5.36174	8.24235e-08	1.7913e-06	819.727	1.87983	0.548345	3.42818	0.000607639	0.0100195	neuron navigator 2b [Source:ZFIN;Acc:ZDB-GENE-061207-13]	neurogenesis, nervous system development
ENSDARG00000002084	lamb2	337767	lamb2	940.03	3.28353	0.507712	6.46731	9.97606e-11	3.80166e-09	1249.1	2.31772	0.396287	5.84857	4.95806e-09	3.82142e-07	laminin, beta 2 (laminin S) [Source:ZFIN;Acc:ZDB-GENE-081030-4]	cell migration, basement membrane assembly, animal organ morphogenesis, tissue development, muscle attachment, somite development, substrate adhesion-dependent cell spreading
ENSDARG00000002235	mmp14a	373882	mmp14a	4499.98	1.93528	0.372411	5.19662	2.0294e-07	4.03466e-06	2670.52	1.34912	0.366206	3.68405	0.000229561	0.00456076	matrix metallopeptidase 14a (membrane-inserted) [Source:ZFIN;Acc:ZDB-GENE-030901-1]	proteolysis, convergent extension involved in gastrulation, extracellular matrix organization, skeletal system development, embryonic cranial skeleton morphogenesis, collagen catabolic process, cell migration involved in gastrulation, response to hypoxia, convergent extension, neural retina development, cartilage development, retinal ganglion cell axon guidance, establishment of cell polarity, re…
ENSDARG00000002509	zgc:153911	768172	zgc:153911	630.618	2.32007	0.572286	4.05405	5.03391e-05	0.000550879	1898.31	2.99086	0.489848	6.10569	1.02356e-09	8.91361e-08	zgc:153911 [Source:ZFIN;Acc:ZDB-GENE-061013-174]	regulation of immune response, T cell receptor signaling pathway
ENSDARG00000002644	rgs5a	573765	rgs5a	3244.69	1.5847	0.50591	3.13238	0.00173396	0.0116123	1939.3	1.66073	0.466734	3.55819	0.000373421	0.00678526	regulator of G protein signaling 5a [Source:ZFIN;Acc:ZDB-GENE-030131-7570]
ENSDARG00000003091	oclnb	494075	oclnb	172.37	2.16624	0.504383	4.29484	1.74822e-05	0.000216727	379.853	4.09066	0.535302	7.64177	2.14257e-14	3.96074e-12	occludin b [Source:ZFIN;Acc:ZDB-GENE-041212-43]
ENSDARG00000003313	eps8l1b	553062	eps8l1b	79.1555	2.63891	0.553131	4.77086	1.8344e-06	2.95559e-05	133.146	1.7508	0.596043	2.93738	0.00330999	0.0375291	eps8 like 1b [Source:ZFIN;Acc:ZDB-GENE-050506-143]	Rho protein signal transduction, regulation of Rho protein signal transduction, positive regulation of ruffle assembly
ENSDARG00000003811	plxnb2a	561433	plxnb2a	1208.05	1.5168	0.410516	3.69486	0.000220012	0.00201027	611.572	0.904214	0.271454	3.331	0.000865356	0.0133221	plexin b2a [Source:ZFIN;Acc:ZDB-GENE-030131-8917]	signal transduction, semaphorin-plexin signaling pathway, regulation of cell migration, regulation of cell shape, sprouting angiogenesis, regulation of GTPase activity, negative regulation of cell adhesion, positive regulation of axonogenesis, semaphorin-plexin signaling pathway involved in axon guidance, semaphorin-plexin signaling pathway, regulation of cell migration, regulation of cell shape,…
ENSDARG00000004297	irf2bpl	324723	irf2bpl	6091.74	0.837853	0.299892	2.79385	0.00520846	0.028336	4004.55	0.876184	0.244329	3.58607	0.000335693	0.00622052	interferon regulatory factor 2 binding protein-like [Source:ZFIN;Acc:ZDB-GENE-040426-1968]	positive regulation of transcription by RNA polymerase II
ENSDARG00000004539	ptgs2a	246227	ptgs2a	3630.51	0.929188	0.354399	2.62187	0.00874493	0.0427768	5396.22	1.62319	0.384271	4.22407	2.39925e-05	0.000688969	prostaglandin-endoperoxide synthase 2a [Source:ZFIN;Acc:ZDB-GENE-020530-2]	oxidation-reduction process, regulation of blood pressure, response to oxidative stress, inflammatory response, prostaglandin biosynthetic process, cyclooxygenase pathway, exocrine pancreas development, cellular oxidant detoxification, pronephros development, response to steroid hormone, embryonic liver development, cellular response to organic cyclic compound
ENSDARG00000004635	epha7	562195	epha7	6022.41	3.5058	0.244661	14.3292	1.43757e-46	2.96282e-43	3459.31	1.88497	0.443701	4.24829	2.1541e-05	0.000628487	eph receptor A7 [Source:ZFIN;Acc:ZDB-GENE-030131-3745]	protein phosphorylation, transmembrane receptor protein tyrosine kinase signaling pathway, phosphorylation, peptidyl-tyrosine phosphorylation, axon guidance, ephrin receptor signaling pathway
ENSDARG00000004748	zgc:100868	554458	zgc:100868	991.658	2.08203	0.461828	4.50823	6.53702e-06	9.09811e-05	1695.5	3.98278	0.406964	9.78657	1.28583e-22	4.8294e-20	zgc:100868 [Source:ZFIN;Acc:ZDB-GENE-040801-33]	proteolysis, blood coagulation
ENSDARG00000004782	fgfr3	58129	fgfr3	2751.37	2.05208	0.393412	5.21611	1.8272e-07	3.68901e-06	2339.05	1.42904	0.306521	4.66212	3.12976e-06	0.000121404	fibroblast growth factor receptor 3 [Source:ZFIN;Acc:ZDB-GENE-000816-1]	protein phosphorylation, positive regulation of cell population proliferation, fibroblast growth factor receptor signaling pathway, phosphorylation, peptidyl-tyrosine phosphorylation
ENSDARG00000004830	flot2a	245698	flot2a	17547.5	0.650256	0.179364	3.62534	0.000288583	0.00255174	9470.05	0.726758	0.232191	3.13	0.00174807	0.0233294	flotillin 2a [Source:ZFIN;Acc:ZDB-GENE-020430-3]	cell adhesion, regulation of cell-cell adhesion mediated by cadherin, regulation of epiboly involved in gastrulation with mouth forming second
ENSDARG00000004930	lmo7a	553341	lmo7a	777.125	2.09858	0.470582	4.45954	8.21352e-06	0.000110822	412.198	1.35617	0.356467	3.80448	0.000142105	0.00307076	LIM domain 7a [Source:ZFIN;Acc:ZDB-GENE-030219-74]	regulation of cell adhesion, regulation of signaling
ENSDARG00000005108	oclna	405757	oclna	466.862	1.61046	0.373763	4.30877	1.64162e-05	0.000205365	548.925	1.94796	0.337626	5.76958	7.94671e-09	5.8396e-07	occludin a [Source:ZFIN;Acc:ZDB-GENE-040426-2685]	bicellular tight junction assembly
ENSDARG00000005673	f3b	550423	f3b	8604.45	1.17477	0.433633	2.70912	0.00674613	0.0347884	11521.9	2.15247	0.325561	6.61156	3.80291e-11	4.43273e-09	coagulation factor IIIb [Source:ZFIN;Acc:ZDB-GENE-050417-234]	blood coagulation, vasculature development, cytokine-mediated signaling pathway
ENSDARG00000006112	myof	393849	myof	391.191	1.83552	0.423324	4.33596	1.45124e-05	0.000183779	329.604	1.25756	0.44236	2.84284	0.00447128	0.0466063	myoferlin [Source:ZFIN;Acc:ZDB-GENE-040426-1138]	myoblast fusion
ENSDARG00000006353	itga5	386787	itga5	4590.86	1.51834	0.450534	3.37009	0.000751436	0.00576979	3178.61	1.53216	0.462301	3.3142	0.000919052	0.0139223	integrin, alpha 5 (fibronectin receptor, alpha polypeptide) [Source:ZFIN;Acc:ZDB-GENE-031116-52]	cell adhesion, integrin-mediated signaling pathway, embryonic viscerocranium morphogenesis, vasculature development, somitogenesis, skeletal system development, adrenal gland development, lens morphogenesis in camera-type eye, cell migration involved in sprouting angiogenesis, lens fiber cell morphogenesis, somite rostral/caudal axis specification, axis elongation involved in somitogenesis, extra…
ENSDARG00000006422	esyt3	553238	esyt3	164.667	3.29587	0.649505	5.07443	3.88664e-07	7.3154e-06	296.044	2.81984	0.492727	5.72293	1.04703e-08	7.50756e-07	extended synaptotagmin-like protein 3 [Source:ZFIN;Acc:ZDB-GENE-050809-35]	lipid transport, endoplasmic reticulum-plasma membrane tethering
ENSDARG00000006456	pdgfrl	393284	pdgfrl	913.045	2.69249	0.510034	5.27903	1.29871e-07	2.69009e-06	544.412	1.17593	0.403727	2.91268	0.00358346	0.0396586	platelet-derived growth factor receptor-like [Source:ZFIN;Acc:ZDB-GENE-040426-901]
ENSDARG00000006526	fn1b	334613	fn1b	5141.86	1.7013	0.337749	5.03718	4.72451e-07	8.68103e-06	6976.36	1.46083	0.311297	4.69271	2.69614e-06	0.000106861	fibronectin 1b [Source:ZFIN;Acc:ZDB-GENE-030131-6545]	somitogenesis, heart field specification, atrioventricular valve morphogenesis
ENSDARG00000006588	zgc:111983	550501	zgc:111983	250.007	2.68485	0.981621	2.73512	0.00623568	0.0326767	702.297	7.0053	0.509169	13.7583	4.54171e-43	5.97033e-40	zgc:111983 [Source:ZFIN;Acc:ZDB-GENE-050417-335]	biological_process
ENSDARG00000007099	cx43.4	30276	cx43.4	7614.45	1.52839	0.217905	7.01402	2.31563e-12	1.16878e-10	2217.86	0.915444	0.252444	3.62633	0.000287479	0.00548133	connexin 43.4 [Source:ZFIN;Acc:ZDB-GENE-990415-38]	cell communication
ENSDARG00000007219	actn1	560400	actn1	7381.95	2.12261	0.526623	4.0306	5.5635e-05	0.00060112	6551.69	1.55871	0.461569	3.37699	0.000732844	0.0117008	actinin, alpha 1 [Source:ZFIN;Acc:ZDB-GENE-081113-4]	actin filament bundle assembly, actin crosslink formation
ENSDARG00000007490	adrb1	557194	adrb1	128.842	3.23698	0.499834	6.4761	9.41218e-11	3.59232e-09	113.351	1.70231	0.445678	3.8196	0.000133669	0.00291923	adrenoceptor beta 1 [Source:ZFIN;Acc:ZDB-GENE-081022-145]	G protein-coupled receptor signaling pathway, signal transduction, adenylate cyclase-modulating G protein-coupled receptor signaling pathway, adenylate cyclase-activating adrenergic receptor signaling pathway, regulation of heart rate
ENSDARG00000007990	wt1b	568416	wt1b	169.511	1.65915	0.600267	2.76402	0.00570935	0.030491	819.06	5.10223	0.455173	11.2094	3.66519e-29	2.22373e-26	WT1 transcription factor b [Source:ZFIN;Acc:ZDB-GENE-050420-319]	regulation of transcription, DNA-templated, regulation of transcription by RNA polymerase II, pronephros development, glomerular visceral epithelial cell differentiation
ENSDARG00000008034	skib	30113	skib	2951.72	1.14406	0.402115	2.84511	0.00443962	0.0249038	1558.84	0.769641	0.267482	2.87735	0.00401027	0.0430931	v-ski avian sarcoma viral oncogene homolog b [Source:ZFIN;Acc:ZDB-GENE-990715-10]	negative regulation of transcription by RNA polymerase II, heart looping, dorsal/ventral pattern formation, cartilage development, negative regulation of BMP signaling pathway, negative regulation of transforming growth factor beta receptor signaling pathway
ENSDARG00000008100	slc7a10a	567420	slc7a10a	2622.8	2.18238	0.313496	6.96143	3.36843e-12	1.65131e-10	1579.42	0.98862	0.330754	2.98899	0.00279901	0.0331515	solute carrier family 7 member 10a [Source:ZFIN;Acc:ZDB-GENE-080116-1]	transmembrane transport, L-alpha-amino acid transmembrane transport, neutral amino acid transport
ENSDARG00000008454	cpeb1b	30702	cpeb1b	89.0301	2.25663	0.412421	5.47166	4.45839e-08	1.02477e-06	73.8077	1.35047	0.44748	3.01795	0.00254488	0.0309257	cytoplasmic polyadenylation element binding protein 1b [Source:ZFIN;Acc:ZDB-GENE-990927-1]	regulation of translation, translation, negative regulation of cytoplasmic translation, mRNA processing, cellular response to amino acid stimulus, cellular response to insulin stimulus, positive regulation of mRNA polyadenylation, cellular response to hypoxia
ENSDARG00000008859	mylipa	335888	mylipa	1312.79	0.912448	0.284668	3.2053	0.0013492	0.00942081	1011.1	1.06546	0.315637	3.3756	0.000736555	0.0117284	myosin regulatory light chain interacting protein a [Source:ZFIN;Acc:ZDB-GENE-030131-7831]	multicellular organism development, ubiquitin-dependent protein catabolic process, protein ubiquitination, gastrulation, negative regulation of Wnt signaling pathway
ENSDARG00000009196	anxa3a	447893	anxa3a	59.0204	3.1697	0.633337	5.00475	5.59338e-07	1.01019e-05	144.309	3.60421	0.396139	9.09833	9.17299e-20	2.97331e-17	annexin A3a [Source:ZFIN;Acc:ZDB-GENE-040912-58]	phagocytosis, positive regulation of endothelial cell migration, negative regulation of catalytic activity, response to glucocorticoid
ENSDARG00000009550	foxi3b	387258	foxi3b	50.7016	2.60079	0.828545	3.13899	0.00169533	0.0113938	61.66	2.39916	0.600311	3.99653	6.42786e-05	0.001568	forkhead box I3b [Source:ZFIN;Acc:ZDB-GENE-031126-4]	regulation of transcription, DNA-templated, regulation of transcription by RNA polymerase II, cell differentiation, anatomical structure morphogenesis, epidermal cell fate specification
ENSDARG00000009689	daam1b	560060	daam1b	2064.6	1.21291	0.277527	4.37041	1.24016e-05	0.000159831	920.93	1.31858	0.392247	3.3616	0.000774923	0.0122092	dishevelled associated activator of morphogenesis 1b [Source:ZFIN;Acc:ZDB-GENE-030131-4212]	actin cytoskeleton organization, cellular component organization, convergent extension
ENSDARG00000009727	twf2b	553677	twf2b	519.08	1.62669	0.567301	2.86742	0.0041383	0.0234798	243.968	1.9865	0.393076	5.05374	4.3325e-07	2.21226e-05	twinfilin actin-binding protein 2b [Source:ZFIN;Acc:ZDB-GENE-050522-238]	negative regulation of actin filament polymerization, sequestering of actin monomers, positive regulation of neuron projection development, barbed-end actin filament capping, regulation of lamellipodium assembly, actin filament depolymerization
ENSDARG00000010294	fmodb	797559	fmodb	84.7139	1.48908	0.571264	2.60664	0.00914356	0.0442801	126.404	2.07185	0.696467	2.9748	0.00293182	0.0343208	fibromodulin b [Source:ZFIN;Acc:ZDB-GENE-080327-28]
ENSDARG00000010784	ppp1r12a	445393	ppp1r12a	3255.97	0.926172	0.341164	2.71474	0.00663275	0.0343366	1924.07	0.722295	0.243165	2.9704	0.00297416	0.0345651	protein phosphatase 1, regulatory subunit 12A [Source:ZFIN;Acc:ZDB-GENE-041011-3]	signal transduction, regulation of catalytic activity
ENSDARG00000011821	plod2	100036767	plod2	6394.03	1.87008	0.409151	4.57064	4.86226e-06	7.01595e-05	4509.96	1.04675	0.343373	3.04842	0.00230045	0.028634	procollagen-lysine, 2-oxoglutarate 5-dioxygenase 2 [Source:ZFIN;Acc:ZDB-GENE-070326-1]	oxidation-reduction process, skeletal muscle fiber development, collagen fibril organization, collagen metabolic process, notochord development, skeletal system development, collagen biosynthetic process, peptidyl-lysine hydroxylation, hydroxylysine biosynthetic process
ENSDARG00000011876	ednraa	114550	ednraa	5808.2	1.83856	0.321457	5.71944	1.06875e-08	2.82398e-07	3377.03	1.70001	0.50682	3.35427	0.00079576	0.0124862	endothelin receptor type Aa [Source:ZFIN;Acc:ZDB-GENE-010906-2]	G protein-coupled receptor signaling pathway, vasoconstriction, regulation of blood pressure, enteric nervous system development, signal transduction, cartilage development, regulation of proton transport, endothelin receptor signaling pathway
ENSDARG00000011973	slc35d1a	445400	slc35d1a	2156.44	0.790568	0.220779	3.58081	0.000342534	0.00294971	1183.83	0.812648	0.252243	3.22169	0.00127436	0.0180454	solute carrier family 35 member D1a [Source:ZFIN;Acc:ZDB-GENE-040826-5]	transmembrane transport, UDP-glucuronic acid transmembrane transport, UDP-N-acetylgalactosamine transmembrane transport, pyrimidine nucleotide-sugar transmembrane transport, UDP-N-acetylglucosamine transmembrane transport
ENSDARG00000012341	capn9	445107	capn9	145.097	2.5561	0.612478	4.17338	3.00113e-05	0.000347165	266.183	6.00431	0.553956	10.839	2.25001e-27	1.23814e-24	calpain 9 [Source:ZFIN;Acc:ZDB-GENE-010724-2]	proteolysis, digestion
ENSDARG00000012397	eya4	541552	eya4	364.823	1.72699	0.377982	4.56897	4.90116e-06	7.06384e-05	272.835	1.45473	0.383686	3.79146	0.000149763	0.00321279	EYA transcriptional coactivator and phosphatase 4 [Source:ZFIN;Acc:ZDB-GENE-050327-93]	multicellular organism development, sensory perception of sound, heart development, anatomical structure development, peptidyl-tyrosine dephosphorylation, inner ear morphogenesis, startle response, histone dephosphorylation, embryonic heart tube development, positive regulation of DNA repair, posterior lateral line neuromast hair cell differentiation, negative regulation of extrinsic apoptotic si…
ENSDARG00000012914	arhgef4	559017	arhgef4	1235.66	1.56647	0.27775	5.63984	1.70205e-08	4.30861e-07	1055.84	2.76086	0.275185	10.0327	1.09428e-23	4.88543e-21	Rho guanine nucleotide exchange factor (GEF) 4 [Source:ZFIN;Acc:ZDB-GENE-070912-575]	regulation of Rho protein signal transduction, intracellular signal transduction
ENSDARG00000013168	jag1b	140423	jag1b	1362.43	1.14365	0.3908	2.92644	0.00342866	0.0202962	762.359	1.15107	0.306258	3.75851	0.000170926	0.00358269	jagged canonical Notch ligand 1b [Source:ZFIN;Acc:ZDB-GENE-011128-4]	cell communication, multicellular organism development, Notch signaling pathway
ENSDARG00000013422	slc8a1a	553489	slc8a1a	773.547	1.68884	0.573619	2.94418	0.00323814	0.0193771	327.612	1.2655	0.338474	3.73884	0.000184871	0.00380385	solute carrier family 8 member 1a [Source:ZFIN;Acc:ZDB-GENE-050809-1]	transmembrane transport, calcium ion transport, cell communication, sodium ion transmembrane transport, sarcomere organization, regulation of heart contraction, cellular calcium ion homeostasis
ENSDARG00000013575	rfx2	503590	rfx2	781.102	1.00905	0.286411	3.52308	0.000426557	0.00354132	510.159	1.35757	0.411102	3.30227	0.000959068	0.0143539	regulatory factor X, 2 (influences HLA class II expression) [Source:ZFIN;Acc:ZDB-GENE-050227-4]	regulation of transcription, DNA-templated, regulation of transcription by RNA polymerase II, Kupffer's vesicle development, determination of left/right symmetry, cell projection organization, cilium assembly
ENSDARG00000013685	vsig8b	564423	vsig8b	28.067	2.38319	0.689142	3.45819	0.00054381	0.00438523	55.8403	1.69596	0.593533	2.85739	0.00427138	0.0450846	V-set and immunoglobulin domain containing 8b [Source:ZFIN;Acc:ZDB-GENE-081104-51]
ENSDARG00000013777	ppp1r13l	541507	ppp1r13l	1447.93	1.26629	0.283569	4.46553	7.9872e-06	0.000108122	814.355	1.00852	0.337375	2.9893	0.00279614	0.0331515	protein phosphatase 1, regulatory subunit 13 like [Source:ZFIN;Acc:ZDB-GENE-050327-33]	transcription, DNA-templated, apoptotic process
ENSDARG00000014047	cldn7b	60635	cldn7b	835.491	2.4655	0.416426	5.92061	3.20753e-09	9.36583e-08	755.618	1.65448	0.35216	4.69808	2.62625e-06	0.000104441	claudin 7b [Source:ZFIN;Acc:ZDB-GENE-001103-5]	otolith development, sensory perception of sound, semicircular canal formation, adherens junction organization, epithelial cell-cell adhesion
ENSDARG00000014577	rhpn2	321330	rhpn2	1587.31	2.50785	0.319079	7.85964	3.85237e-15	3.01603e-13	1708.78	2.1542	0.345119	6.24191	4.32268e-10	4.08345e-08	rhophilin, Rho GTPase binding protein 2 [Source:ZFIN;Acc:ZDB-GENE-030131-9927]	signal transduction
ENSDARG00000014673	fzd9b	58023	fzd9b	2212.96	1.16839	0.40785	2.86476	0.00417323	0.0236508	1420.26	1.80528	0.427684	4.22105	2.43162e-05	0.000695731	frizzled class receptor 9b [Source:ZFIN;Acc:ZDB-GENE-000906-4]	cell surface receptor signaling pathway, canonical Wnt signaling pathway, multicellular organism development, Wnt signaling pathway, non-canonical Wnt signaling pathway
ENSDARG00000014793	ehd1b	447839	ehd1b	9846.01	1.88843	0.326461	5.78456	7.2702e-09	1.99082e-07	6391.05	1.11408	0.314537	3.54196	0.000397159	0.00708183	EH-domain containing 1b [Source:ZFIN;Acc:ZDB-GENE-030131-2069]	cilium assembly
ENSDARG00000014907	htra1b	565082	htra1b	898.748	2.18958	0.30352	7.21396	5.43457e-13	3.01363e-11	766.07	2.74667	0.353375	7.77269	7.6836e-15	1.50256e-12	HtrA serine peptidase 1b [Source:ZFIN;Acc:ZDB-GENE-080219-7]	proteolysis
ENSDARG00000015072	dmrt2a	30129	dmrt2a	61.3386	2.39041	0.654724	3.65101	0.000261208	0.00233642	90.8089	2.50911	0.819197	3.06289	0.00219208	0.0275898	doublesex and mab-3 related transcription factor 2a [Source:ZFIN;Acc:ZDB-GENE-990621-7]	regulation of transcription, DNA-templated, determination of left/right symmetry, apoptotic process
ENSDARG00000015156	fbln2	553503	fbln2	3600.19	1.99413	0.329893	6.04479	1.49606e-09	4.58496e-08	1698.74	1.29476	0.321911	4.02213	5.76751e-05	0.001433	fibulin 2 [Source:ZFIN;Acc:ZDB-GENE-060711-1]	extracellular matrix organization
ENSDARG00000015176	ror1	568282	ror1	1029.55	2.4895	0.348237	7.14886	8.74992e-13	4.72495e-11	519.311	1.24926	0.331694	3.76631	0.000165676	0.00349799	receptor tyrosine kinase-like orphan receptor 1 [Source:ZFIN;Acc:ZDB-GENE-030131-6104]	protein phosphorylation, transmembrane receptor protein tyrosine kinase signaling pathway, peptidyl-tyrosine phosphorylation, regulation of MAPK cascade, anatomical structure development, nervous system development, positive regulation of neuron projection development, positive regulation of phosphatidylinositol 3-kinase signaling, positive regulation of MAPK cascade, positive regulation of I-kap…
ENSDARG00000015263	adma	556502	adma	1668.63	2.18437	0.482533	4.52688	5.9861e-06	8.40228e-05	1955.19	2.63942	0.36183	7.29463	2.99474e-13	4.72411e-11	adrenomedullin a [Source:ZFIN;Acc:ZDB-GENE-120221-5]	signal transduction
ENSDARG00000015312	klf12a	798629	klf12a	1751.67	0.821913	0.269532	3.0494	0.00229298	0.0146047	644.36	1.58965	0.382525	4.15568	3.24326e-05	0.000886166	Kruppel-like factor 12a [Source:ZFIN;Acc:ZDB-GENE-030131-9188]	regulation of transcription by RNA polymerase II
ENSDARG00000015506	pibf1	100006043	pibf1	363.55	1.76082	0.55515	3.17179	0.00151503	0.0103737	304.856	1.37011	0.429155	3.19257	0.00141015	0.0195446	progesterone immunomodulatory binding factor 1 [Source:ZFIN;Acc:ZDB-GENE-040801-94]	regulation of transcription, DNA-templated
ENSDARG00000015552	phactr4a	569383	phactr4a	1122.73	2.02884	0.458963	4.42049	9.84787e-06	0.000130314	1128.94	2.88941	0.423765	6.81842	9.2046e-12	1.20331e-09	phosphatase and actin regulator 4a [Source:ZFIN;Acc:ZDB-GENE-051030-69]	regulation of phosphoprotein phosphatase activity, negative regulation of phosphoprotein phosphatase activity
ENSDARG00000015966	yaf2	692296	yaf2	3414.97	1.01829	0.334973	3.03993	0.00236635	0.014968	1877.69	1.01092	0.314306	3.21635	0.00129832	0.0182862	YY1 associated factor 2 [Source:ZFIN;Acc:ZDB-GENE-041210-115]	positive regulation of transcription, DNA-templated, negative regulation of apoptotic process, forebrain development, negative regulation of nucleic acid-templated transcription
ENSDARG00000016153	dag1	286829	dag1	4119.21	1.23677	0.45742	2.70379	0.00685531	0.0352595	1779.07	1.23108	0.362952	3.39184	0.000694244	0.0112055	dystroglycan 1 [Source:ZFIN;Acc:ZDB-GENE-021223-1]	cytoskeletal anchoring at plasma membrane, skeletal muscle fiber development, muscle attachment, muscle fiber development, somatic muscle development, skeletal muscle tissue development, receptor clustering, T-tubule organization
ENSDARG00000016773	cishb	100136861	cishb	338.83	1.32337	0.446543	2.96358	0.00304086	0.0184104	338.538	2.29331	0.367261	6.24437	4.25516e-10	4.0436e-08	cytokine inducible SH2-containing protein b [Source:ZFIN;Acc:ZDB-GENE-080204-120]	intracellular signal transduction, protein ubiquitination, regulation of phosphatidylinositol 3-kinase activity, phosphatidylinositol phosphorylation
ENSDARG00000016868	rhobtb4	553415	rhobtb4	294.042	1.29916	0.318029	4.08503	4.40711e-05	0.000489213	176.238	1.69028	0.519012	3.25673	0.00112705	0.0164416	Rho related BTB domain containing 4 [Source:ZFIN;Acc:ZDB-GENE-060315-11]	small GTPase mediated signal transduction, regulation of cell migration, actin filament bundle assembly, actin filament organization, Rho protein signal transduction, regulation of cell shape, regulation of actin cytoskeleton organization, establishment or maintenance of actin cytoskeleton polarity
ENSDARG00000016981	bcar3	570610	bcar3	713.188	1.21089	0.354321	3.41748	0.000632028	0.00497338	478.957	1.50287	0.51805	2.90101	0.00371965	0.0407711	BCAR3 adaptor protein, NSP family member [Source:ZFIN;Acc:ZDB-GENE-080513-4]	signal transduction, small GTPase mediated signal transduction, positive regulation of peptidyl-serine phosphorylation
ENSDARG00000017229	megf10	564571	megf10	564.054	2.06151	0.426902	4.829	1.37218e-06	2.27916e-05	1007.53	3.03571	0.393146	7.72158	1.14899e-14	2.21035e-12	multiple EGF-like-domains 10 [Source:ZFIN;Acc:ZDB-GENE-080506-1]	cell adhesion, myofibril assembly, apoptotic cell clearance, phagocytosis, muscle organ development
ENSDARG00000017624	krt4	794486	krt4	29948.4	2.94076	0.445802	6.59657	4.20784e-11	1.67852e-09	40423.1	3.19622	0.427313	7.47981	7.44279e-14	1.27617e-11	keratin 4 [Source:ZFIN;Acc:ZDB-GENE-000607-83]
ENSDARG00000018179	acvrl1	266753	acvrl1	967.947	1.19503	0.294934	4.05185	5.08138e-05	0.000555582	903.46	1.18242	0.343962	3.43766	0.00058677	0.00978446	activin A receptor like type 1 [Source:ZFIN;Acc:ZDB-GENE-021003-1]	protein phosphorylation, transmembrane receptor protein serine/threonine kinase signaling pathway, phosphorylation, BMP signaling pathway, cellular response to growth factor stimulus, blood vessel morphogenesis, heart development, blood vessel endothelial cell migration, vasculature development, angiogenesis, blood vessel development, determination of ventral identity, transforming growth factor …
ENSDARG00000018492	znf503	324913	znf503	2832.54	1.16786	0.346219	3.37318	0.000743056	0.00571318	1775.64	0.963054	0.305412	3.1533	0.00161436	0.0218405	zinc finger protein 503 [Source:ZFIN;Acc:ZDB-GENE-031113-5]	multicellular organism development, hindbrain development, embryonic camera-type eye morphogenesis
ENSDARG00000018566	flnca	100048921	flnca	424.77	2.13206	0.612508	3.48087	0.000499795	0.00407548	226.842	1.59978	0.466431	3.42983	0.000603964	0.00997974	filamin C, gamma a (actin binding protein 280) [Source:ZFIN;Acc:ZDB-GENE-070503-1]	locomotory behavior, muscle cell cellular homeostasis
ENSDARG00000018693	cdh2	30291	cdh2	20586.3	1.33296	0.400841	3.32541	0.000882873	0.00660073	11504.1	1.31895	0.279135	4.72513	2.29964e-06	9.33345e-05	cadherin 2, type 1, N-cadherin (neuronal) [Source:ZFIN;Acc:ZDB-GENE-990415-171]	homophilic cell adhesion via plasma membrane adhesion molecules, cell adhesion, regulation of signal transduction, cell-cell adhesion
ENSDARG00000018984	eya2	447819	eya2	1056.71	2.41517	0.347721	6.94572	3.76524e-12	1.81117e-10	572.448	1.30763	0.33494	3.90408	9.4585e-05	0.00217078	EYA transcriptional coactivator and phosphatase 2 [Source:ZFIN;Acc:ZDB-GENE-040912-24]	multicellular organism development, striated muscle tissue development, anatomical structure development, peptidyl-tyrosine dephosphorylation, inner ear development, histone dephosphorylation, positive regulation of DNA repair, negative regulation of extrinsic apoptotic signaling pathway in absence of ligand
ENSDARG00000019128	tpm4b	324244	tpm4b	15557.3	2.57497	0.309129	8.32974	8.10171e-17	8.01199e-15	7992.99	1.40808	0.460815	3.05563	0.00224588	0.0281175	tropomyosin 4b [Source:ZFIN;Acc:ZDB-GENE-030131-2964]	actin filament organization
ENSDARG00000019231	sptan1	553383	sptan1	4843.2	0.630005	0.208505	3.02153	0.002515	0.015724	1593.75	0.782368	0.265113	2.95108	0.00316668	0.0362681	spectrin alpha, non-erythrocytic 1 [Source:ZFIN;Acc:ZDB-GENE-051113-60]	clustering of voltage-gated sodium channels
ENSDARG00000019253	rhag	405771	rhag	24761.3	2.44309	0.316619	7.71618	1.19871e-14	8.74526e-13	18544	2.18174	0.598586	3.64482	0.000267581	0.00514339	Rh associated glycoprotein [Source:ZFIN;Acc:ZDB-GENE-030131-8229]	ammonium transport, ammonium transmembrane transport, urea transport
ENSDARG00000019808	evpla	373136	evpla	295.503	2.58352	0.469212	5.50608	3.66903e-08	8.59304e-07	447.192	4.68553	0.545352	8.59175	8.5655e-18	2.13344e-15	envoplakin a [Source:ZFIN;Acc:ZDB-GENE-030829-19]	epidermis development, wound healing, intermediate filament cytoskeleton organization
ENSDARG00000019949	serpinh1b	30449	serpinh1b	35907.4	1.20947	0.307646	3.93136	8.44667e-05	0.000868981	21400.8	1.0634	0.377376	2.81788	0.00483421	0.0493047	serpin peptidase inhibitor, clade H (heat shock protein 47), member 1b [Source:ZFIN;Acc:ZDB-GENE-990415-93]	negative regulation of endopeptidase activity, fin regeneration
ENSDARG00000019995	bmp4	30612	bmp4	2345.04	0.920776	0.171537	5.36781	7.96983e-08	1.73665e-06	2059.47	1.17324	0.349965	3.35245	0.000800988	0.0125509	bone morphogenetic protein 4 [Source:ZFIN;Acc:ZDB-GENE-980528-2059]	positive regulation of pathway-restricted SMAD protein phosphorylation, BMP signaling pathway, positive regulation of BMP signaling pathway, regulation of apoptotic process, regulation of MAPK cascade, cell development, SMAD protein signal transduction, heart development, pronephros development, heart looping, determination of heart left/right asymmetry, determination of left/right symmetry, dors…
ENSDARG00000020328	plekha6	568764	plekha6	1177.89	1.08565	0.356132	3.04843	0.00230039	0.0146481	768.428	1.3294	0.33319	3.98991	6.60981e-05	0.00160576	pleckstrin homology domain containing, family A member 6 [Source:ZFIN;Acc:ZDB-GENE-140106-14]
ENSDARG00000020541	ism1	497617	ism1	1150.08	1.09602	0.320271	3.42216	0.000621257	0.00490266	663.719	1.34203	0.347981	3.85663	0.000114961	0.00255419	isthmin 1 [Source:ZFIN;Acc:ZDB-GENE-050523-3]
ENSDARG00000020884	gli2b	548610	gli2b	669.421	1.86031	0.482683	3.85411	0.000116151	0.00115943	327.08	1.76091	0.352416	4.99669	5.83224e-07	2.90532e-05	GLI family zinc finger 2b [Source:ZFIN;Acc:ZDB-GENE-050523-1]	dorsal/ventral pattern formation, central nervous system neuron differentiation, floor plate formation, adenohypophysis morphogenesis, cell proliferation in hindbrain
ENSDARG00000020953	dnajb6b	393275	dnajb6b	738.091	1.05421	0.291145	3.6209	0.000293581	0.00259131	449.459	1.38675	0.335171	4.13744	3.51206e-05	0.000951918	DnaJ heat shock protein family (Hsp40) member B6b [Source:ZFIN;Acc:ZDB-GENE-040426-1122]	muscle attachment, locomotory behavior, skeletal muscle tissue development, myofibril assembly, negative regulation of response to endoplasmic reticulum stress
ENSDARG00000021442	cdh11	30461	cdh11	3146.14	2.44331	0.41305	5.9153	3.31267e-09	9.59356e-08	2110.19	1.45549	0.371306	3.91991	8.85811e-05	0.00205894	cadherin 11, type 2, OB-cadherin (osteoblast) [Source:ZFIN;Acc:ZDB-GENE-980526-170]	homophilic cell adhesion via plasma membrane adhesion molecules, cell adhesion, cell-cell adhesion, retina development in camera-type eye, cell morphogenesis, cell-cell junction assembly, calcium-dependent cell-cell adhesion via plasma membrane cell adhesion molecules, adherens junction organization, cell-cell adhesion mediated by cadherin, retinal ganglion cell axon guidance, otolith development
ENSDARG00000021443	zfp36l1b	323671	zfp36l1b	24240.8	0.957721	0.325375	2.94344	0.0032459	0.019412	21179.8	1.40352	0.389613	3.60236	0.000315345	0.00591259	zinc finger protein 36, C3H type-like 1b [Source:ZFIN;Acc:ZDB-GENE-030131-2391]
ENSDARG00000021787	abcb5	798527	abcb5	204.907	1.62858	0.511993	3.18086	0.00146837	0.0101045	273.852	4.72467	0.415055	11.3832	5.06798e-30	3.52702e-27	ATP-binding cassette, sub-family B (MDR/TAP), member 5 [Source:ZFIN;Acc:ZDB-GENE-030131-6414]	transmembrane transport, detoxification of mercury ion
ENSDARG00000023062	ccn1	403033	ccn1	25727.7	1.16139	0.329396	3.52583	0.000422162	0.00351428	23261.6	0.900504	0.272122	3.30919	0.000935666	0.0140928	cellular communication network factor 1 [Source:ZFIN;Acc:ZDB-GENE-040426-3]	cell adhesion, fin regeneration, negative regulation of cell death
ENSDARG00000023214	mob2a	436637	mob2a	475.02	2.17683	0.429925	5.06327	4.12116e-07	7.70988e-06	223.156	1.29754	0.452024	2.87051	0.00409809	0.0437175	MOB kinase activator 2a [Source:ZFIN;Acc:ZDB-GENE-040718-56]	biological_process
ENSDARG00000023963	tpm4a	406437	tpm4a	20821.5	1.06003	0.366316	2.89376	0.00380659	0.0219502	12598.9	1.27441	0.329998	3.86187	0.00011252	0.00251413	tropomyosin 4a [Source:ZFIN;Acc:ZDB-GENE-040426-2185]	heart contraction, actin filament organization, cardiac myofibril assembly, cardiac muscle contraction
ENSDARG00000024189	pnocb	394236	pnocb	156.946	2.15016	0.705566	3.04742	0.00230813	0.014686	463.416	5.40977	0.482503	11.2119	3.56554e-29	2.2202e-26	prepronociceptin b [Source:ZFIN;Acc:ZDB-GENE-040114-1]	chemical synaptic transmission, neuropeptide signaling pathway, ectodermal placode development
ENSDARG00000024325	cert1a	796455	cert1a	491.087	1.25068	0.30887	4.04921	5.13914e-05	0.000560906	424.284	1.78323	0.476051	3.74588	0.00017976	0.00372458	ceramide transporter 1a [Source:ZFIN;Acc:ZDB-GENE-080724-10]
ENSDARG00000024537	emilin1a	566473	emilin1a	2192.86	1.44547	0.328592	4.399	1.08752e-05	0.000142612	2656.96	2.50287	0.361963	6.9147	4.68856e-12	6.33947e-10	elastin microfibril interfacer 1a [Source:ZFIN;Acc:ZDB-GENE-041001-191]	hemopoiesis
ENSDARG00000025641	gli2a	30154	gli2a	4258.95	2.44131	0.404091	6.04147	1.52718e-09	4.66298e-08	1646.08	1.17521	0.387895	3.02971	0.00244787	0.0300578	GLI family zinc finger 2a [Source:ZFIN;Acc:ZDB-GENE-990706-8]	muscle organ development, pronephros development, motor neuron axon guidance, axon guidance, endocrine pancreas development, nervous system development, dorsal/ventral pattern formation, brain development, smoothened signaling pathway, blood circulation, glomerulus development, regulation of neurogenesis, somitogenesis, odontogenesis, retinal ganglion cell axon guidance, striated muscle cell deve…
ENSDARG00000027087	tgfb2	369194	tgfb2	298.593	3.33641	0.477686	6.98454	2.85791e-12	1.42503e-10	249.073	1.52829	0.496415	3.07866	0.00207933	0.0265348	transforming growth factor, beta 2 [Source:ZFIN;Acc:ZDB-GENE-030723-3]	cell growth, positive regulation of pathway-restricted SMAD protein phosphorylation, BMP signaling pathway, regulation of apoptotic process, regulation of MAPK cascade, cell development, SMAD protein signal transduction, regulation of cell population proliferation, transforming growth factor beta receptor signaling pathway, sclerotome development, hard palate development
ENSDARG00000028027	trim63a	415223	trim63a	457.43	1.91226	0.57244	3.34054	0.00083617	0.00630685	400.478	1.97922	0.647925	3.0547	0.00225286	0.028175	tripartite motif containing 63a [Source:ZFIN;Acc:ZDB-GENE-040625-139]
ENSDARG00000028098	fut9d	503885	fut9d	30.5296	2.51973	0.726745	3.46715	0.000526013	0.00426536	75.9006	5.53524	0.731636	7.56556	3.86198e-14	6.81957e-12	fucosyltransferase 9d [Source:ZFIN;Acc:ZDB-GENE-050309-15]	protein glycosylation, fucosylation
ENSDARG00000028676	nuak1b	561496	nuak1b	1852.25	1.02854	0.389785	2.63875	0.0083212	0.0411353	898.988	1.1123	0.323753	3.43565	0.000591126	0.00982249	NUAK family, SNF1-like kinase, 1b [Source:ZFIN;Acc:ZDB-GENE-131120-18]	protein phosphorylation, intracellular signal transduction
ENSDARG00000029124	adamts15a	569571	adamts15a	1212.1	1.57701	0.413851	3.81057	0.000138648	0.00134472	1282.54	1.21821	0.389238	3.12974	0.00174964	0.0233294	ADAM metallopeptidase with thrombospondin type 1 motif, 15a [Source:ZFIN;Acc:ZDB-GENE-060526-203]	proteolysis
ENSDARG00000029146	lrp1ab	565797	lrp1ab	1498.35	1.65384	0.349597	4.73071	2.23738e-06	3.52451e-05	877.383	1.84914	0.349195	5.29543	1.18739e-07	6.9202e-06	low density lipoprotein receptor-related protein 1Ab [Source:ZFIN;Acc:ZDB-GENE-030131-7126]	regulation of vasculature development
ENSDARG00000029263	hoxb3a	30339	hoxb3a	2870.37	1.62341	0.231884	7.00094	2.54244e-12	1.27545e-10	1523.21	1.26367	0.352856	3.58127	0.000341929	0.0063061	homeobox B3a [Source:ZFIN;Acc:ZDB-GENE-990415-104]	regulation of transcription, DNA-templated, positive regulation of transcription by RNA polymerase II, multicellular organism development, anterior/posterior pattern specification, embryonic skeletal system morphogenesis
ENSDARG00000029290	stx11b.1	393836	stx11b.1	166.386	2.50088	0.891717	2.80457	0.00503837	0.0275683	431.911	6.35163	0.550014	11.5481	7.54484e-31	5.7589e-28	syntaxin 11b, tandem duplicate 1 [Source:ZFIN;Acc:ZDB-GENE-040426-1893]	vesicle-mediated transport, intracellular protein transport, vesicle fusion, vesicle docking, exocytosis, synaptic vesicle fusion to presynaptic active zone membrane
ENSDARG00000029439	atp2a2a	393940	atp2a2a	1656.01	1.8542	0.450504	4.11583	3.85786e-05	0.00043271	1395.5	2.1187	0.458395	4.622	3.80061e-06	0.000143658	ATPase sarcoplasmic/endoplasmic reticulum Ca2+ transporting 2a [Source:ZFIN;Acc:ZDB-GENE-040426-702]	calcium ion transport, calcium ion transmembrane transport, ion transport, proton transmembrane transport, heart looping, regulation of heart contraction, cellular calcium ion homeostasis
ENSDARG00000029668	crim1	404210	crim1	1982.4	1.6893	0.577637	2.9245	0.00345009	0.0204133	1168.86	1.20275	0.394453	3.04916	0.0022948	0.0285787	cysteine rich transmembrane BMP regulator 1 (chordin-like) [Source:ZFIN;Acc:ZDB-GENE-040312-2]	negative regulation of endopeptidase activity, negative regulation of catalytic activity
ENSDARG00000030364	angpt1	114407	angpt1	1945.14	2.8636	0.42035	6.81242	9.5969e-12	4.32333e-10	765.752	1.22782	0.402875	3.04765	0.0023064	0.028688	angiopoietin 1 [Source:ZFIN;Acc:ZDB-GENE-010817-1]	angiogenesis, Tie signaling pathway, brain development, blood vessel development
ENSDARG00000030616	nfe2l1a	405781	nfe2l1a	125.198	1.7171	0.494677	3.47115	0.00051823	0.00421069	69.308	1.48551	0.509943	2.9131	0.00357862	0.0396244	nuclear factor, erythroid 2-like 1a [Source:ZFIN;Acc:ZDB-GENE-040630-5]	regulation of transcription, DNA-templated, cellular response to oxidative stress, positive regulation of transcription, DNA-templated
ENSDARG00000031228	podxl	563365	podxl	9901.67	1.77776	0.403362	4.40736	1.04638e-05	0.000137875	10171.9	2.96233	0.563089	5.26086	1.43382e-07	8.09713e-06	podocalyxin-like [Source:ZFIN;Acc:ZDB-GENE-030131-2805]	cell migration, regulation of cell-cell adhesion, cell adhesion, pronephric glomerulus morphogenesis, negative regulation of cell-cell adhesion, regulation of microvillus assembly, positive regulation of cell-cell adhesion mediated by integrin, negative regulation of cell adhesion
ENSDARG00000031420	wt1a	30245	wt1a	78.5992	2.97518	0.613737	4.84764	1.24939e-06	2.09066e-05	223.264	3.46924	0.43226	8.02582	1.00852e-15	2.16943e-13	WT1 transcription factor a [Source:ZFIN;Acc:ZDB-GENE-980526-558]	regulation of transcription, DNA-templated, regulation of transcription by RNA polymerase II, pronephros development, glomerulus development, adrenal gland development, pronephric glomerulus development, pronephric duct development, glomerular visceral epithelial cell fate commitment, visceral serous pericardium development, glomerular visceral epithelial cell differentiation
ENSDARG00000031891	tbx1	368206	tbx1	869.197	2.73704	0.240762	11.3683	6.0176e-30	2.86206e-27	389.026	1.9263	0.442809	4.35018	1.36025e-05	0.000428578	T-box transcription factor 1 [Source:ZFIN;Acc:ZDB-GENE-030805-5]	regulation of transcription, DNA-templated, negative regulation of transcription by RNA polymerase II, positive regulation of transcription by RNA polymerase II, multicellular organism development, ear development, heart looping, neural crest cell migration, neural crest cell development, cartilage morphogenesis, embryonic heart tube morphogenesis, semicircular canal morphogenesis, pharyngeal sys…
ENSDARG00000031929	stard14	100001416	stard14	674.731	2.49691	0.609341	4.09772	4.17243e-05	0.00046567	1893.57	3.01397	0.399582	7.54281	4.59934e-14	8.06145e-12	START domain containing 14 [Source:ZFIN;Acc:ZDB-GENE-040426-963]
ENSDARG00000032221	phactr4b	393643	phactr4b	761.94	0.888752	0.346135	2.56765	0.0102392	0.0483643	471.623	0.956362	0.333187	2.87034	0.00410026	0.0437175	phosphatase and actin regulator 4b [Source:ZFIN;Acc:ZDB-GENE-040426-1131]	regulation of phosphoprotein phosphatase activity, multicellular organism development, nervous system development, actin cytoskeleton organization, neural crest cell migration, regulation of cell cycle, neural tube closure, Rho protein signal transduction, positive regulation of catalytic activity, enteric nervous system development, closure of optic fissure, negative regulation of integrin-media…
ENSDARG00000032234	wnt2bb	556087	wnt2bb	67.527	1.09375	0.376353	2.90618	0.00365872	0.0213111	91.688	1.68147	0.496198	3.3887	0.00070224	0.0113114	wingless-type MMTV integration site family, member 2Bb [Source:ZFIN;Acc:ZDB-GENE-060824-6]	multicellular organism development, Wnt signaling pathway, liver development, pancreas development, angiogenesis, canonical Wnt signaling pathway, neuron differentiation, swim bladder development, cell fate commitment, hepaticobiliary system development, gall bladder development, hepatic duct development, hepatocyte proliferation, common bile duct development
ENSDARG00000032324	epb41l5	368449	epb41l5	3700.32	1.09715	0.322267	3.40447	0.000662937	0.00517216	2084.32	1.11918	0.345051	3.24352	0.00118061	0.0169821	erythrocyte membrane protein band 4.1 like 5 [Source:ZFIN;Acc:ZDB-GENE-030616-450]	kidney development, actomyosin structure organization, establishment or maintenance of epithelial cell apical/basal polarity, embryonic retina morphogenesis in camera-type eye, embryonic eye morphogenesis, dorsal motor nucleus of vagus nerve development, cellular protein-containing complex localization, establishment or maintenance of apical/basal cell polarity, maintenance of epithelial cell api…
ENSDARG00000032389	tspan12	394127	tspan12	272.016	1.74087	0.439316	3.96268	7.41138e-05	0.000775702	532.434	3.29513	0.331731	9.93313	2.98729e-23	1.24009e-20	tetraspanin 12 [Source:ZFIN;Acc:ZDB-GENE-040426-1285]	retina layer formation, cell surface receptor signaling pathway, Wnt signaling pathway, regulation of angiogenesis
ENSDARG00000032482	si:dkey-40c11.2	798260	si:dkey-40c11.2	670.27	1.46129	0.43899	3.32875	0.000872358	0.00653397	502.81	1.51121	0.457444	3.3036	0.000954513	0.0143129	si:dkey-40c11.2 [Source:ZFIN;Acc:ZDB-GENE-060526-300]	regulation of actin filament polymerization, positive regulation of axon extension, neuron projection morphogenesis, positive regulation of dendritic spine morphogenesis, postsynaptic actin cytoskeleton organization
ENSDARG00000034080	plcd1b	337489	plcd1b	469.826	1.0885	0.34202	3.18256	0.00145981	0.010054	330.205	1.12781	0.385991	2.92186	0.00347944	0.0388902	phospholipase C, delta 1b [Source:ZFIN;Acc:ZDB-GENE-030131-9435]	signal transduction, intracellular signal transduction, lipid metabolic process, lipid catabolic process, inositol trisphosphate biosynthetic process, phosphatidylinositol-mediated signaling, release of sequestered calcium ion into cytosol
ENSDARG00000034211	capn2l	445091	capn2l	110.646	2.21169	0.583979	3.78727	0.000152311	0.00145667	323.181	4.78733	0.381558	12.5468	4.13916e-36	4.08087e-33	calpain 2, (m/II) large subunit, like [Source:ZFIN;Acc:ZDB-GENE-050417-341]	proteolysis, regulation of cytoskeleton organization
ENSDARG00000034677	scel	368684	scel	105.879	2.05598	0.609016	3.37591	0.000735723	0.00566498	236.127	3.5929	0.723843	4.96365	6.91818e-07	3.35447e-05	sciellin [Source:ZFIN;Acc:ZDB-GENE-030616-15]	epidermis development
ENSDARG00000034836	si:dkey-222n6.2	386799	si:dkey-222n6.2	244.795	2.53497	0.560581	4.52204	6.12451e-06	8.56739e-05	649.761	4.49978	0.391303	11.4995	1.32729e-30	9.81446e-28	si:dkey-222n6.2 [Source:ZFIN;Acc:ZDB-GENE-031118-10]
ENSDARG00000035178	gna14	445297	gna14	87.0842	2.09502	0.772971	2.71034	0.00672135	0.0346911	150.756	4.77181	0.564016	8.46042	2.66421e-17	6.43272e-15	guanine nucleotide binding protein (G protein), alpha 14 [Source:ZFIN;Acc:ZDB-GENE-040808-7]	G protein-coupled receptor signaling pathway, signal transduction, adenylate cyclase-modulating G protein-coupled receptor signaling pathway, phospholipase C-activating dopamine receptor signaling pathway
ENSDARG00000035185	fzd9a	557447	fzd9a	249.734	3.00301	0.508274	5.90826	3.4575e-09	9.98959e-08	384.103	2.22047	0.527516	4.20929	2.56171e-05	0.000725226	frizzled class receptor 9a [Source:ZFIN;Acc:ZDB-GENE-060531-77]	cell surface receptor signaling pathway, canonical Wnt signaling pathway, multicellular organism development, non-canonical Wnt signaling pathway, Wnt signaling pathway
ENSDARG00000035253	npr3	569395	npr3	1164.49	3.24953	0.381991	8.50682	1.78771e-17	1.97382e-15	654.641	1.73355	0.516283	3.35774	0.000785816	0.0123548	natriuretic peptide receptor 3 [Source:ZFIN;Acc:ZDB-GENE-060531-91]	cardiac muscle cell proliferation
ENSDARG00000035695	scxa	100034489	scxa	224.554	1.54072	0.513464	3.00064	0.00269415	0.0166205	412.053	2.27154	0.381003	5.96201	2.49156e-09	2.03294e-07	scleraxis bHLH transcription factor a [Source:ZFIN;Acc:ZDB-GENE-060503-414]
ENSDARG00000035858	cnn2	406658	cnn2	24856.9	0.591081	0.200173	2.95285	0.00314856	0.018965	15712.4	0.75016	0.21687	3.45903	0.00054213	0.00916933	calponin 2 [Source:ZFIN;Acc:ZDB-GENE-030131-542]	actomyosin structure organization, response to steroid hormone, regulation of MAPK cascade, regulation of blood vessel endothelial cell migration
ENSDARG00000035990	cited4a	562291	cited4a	10495.4	1.06697	0.362513	2.94326	0.00324778	0.019416	9526.35	1.55811	0.269005	5.79211	6.9508e-09	5.18833e-07	Cbp/p300-interacting transactivator, with Glu/Asp-rich carboxy-terminal domain, 4a [Source:ZFIN;Acc:ZDB-GENE-030131-7661]	regulation of transcription, DNA-templated, positive regulation of nucleic acid-templated transcription
ENSDARG00000036252	rras2	550513	rras2	3644.35	1.37661	0.422395	3.25907	0.00111778	0.00803398	1689.37	1.08783	0.341827	3.18239	0.00146066	0.0201059	RAS related 2 [Source:ZFIN;Acc:ZDB-GENE-050417-352]	signal transduction, Ras protein signal transduction
ENSDARG00000036548	s1pr2	170457	s1pr2	1552.84	1.53359	0.493292	3.1089	0.00187787	0.012375	883.781	1.61289	0.26377	6.11476	9.67005e-10	8.50605e-08	sphingosine-1-phosphate receptor 2 [Source:ZFIN;Acc:ZDB-GENE-020123-2]	G protein-coupled receptor signaling pathway, signal transduction, heart development, convergent extension involved in gastrulation, heart morphogenesis, embryonic viscerocranium morphogenesis, mesodermal cell migration, cell migration involved in gastrulation, vasculature development, embryonic heart tube development, convergent extension, heart rudiment formation, cell migration to the midline …
ENSDARG00000036840	krt15	406844	krt15	911.098	2.61634	0.514965	5.08062	3.76208e-07	7.13201e-06	2311.24	3.97896	0.453793	8.76822	1.81509e-18	5.05279e-16	keratin 15 [Source:ZFIN;Acc:ZDB-GENE-040426-2931]	biological_process
ENSDARG00000036930	tbx18	572713	tbx18	1240.5	3.81646	0.540859	7.0563	1.70995e-12	8.79218e-11	1409.7	3.75847	0.502654	7.47724	7.58976e-14	1.29201e-11	T-box transcription factor 18 [Source:ZFIN;Acc:ZDB-GENE-020529-2]	regulation of transcription, DNA-templated, negative regulation of transcription by RNA polymerase II, positive regulation of transcription by RNA polymerase II, somitogenesis, cell fate specification, morphogenesis of embryonic epithelium
ENSDARG00000036943	golph3l	569617	golph3l	119.005	1.48804	0.452681	3.28716	0.00101202	0.00739201	140.271	1.82621	0.489345	3.73195	0.000190005	0.00389592	golgi phosphoprotein 3-like [Source:ZFIN;Acc:ZDB-GENE-051113-168]	Golgi organization, Golgi to plasma membrane protein transport, retrograde vesicle-mediated transport, Golgi to endoplasmic reticulum, Golgi vesicle budding
ENSDARG00000036994	tbc1d16	450056	tbc1d16	886.111	1.23387	0.450758	2.73732	0.00619413	0.0324975	909.841	2.04377	0.342494	5.96731	2.41202e-09	1.97628e-07	TBC1 domain family, member 16 [Source:ZFIN;Acc:ZDB-GENE-041010-179]	intracellular protein transport, activation of GTPase activity
ENSDARG00000037266	myoz2b	393828	myoz2b	239.375	1.52753	0.539032	2.83383	0.00459934	0.0256299	166.897	2.11459	0.703552	3.00559	0.00265067	0.0318376	myozenin 2b [Source:ZFIN;Acc:ZDB-GENE-040426-1853]
ENSDARG00000037398	zgc:113229	550612	zgc:113229	56.5522	2.63224	0.834366	3.15478	0.00160621	0.0108835	81.6438	2.41725	0.679664	3.55654	0.000375775	0.00680826	zgc:113229 [Source:ZFIN;Acc:ZDB-GENE-050417-475]	biological_process
ENSDARG00000037539	tnnc1b	415175	tnnc1b	174.297	2.5319	0.492331	5.14267	2.70865e-07	5.28732e-06	393.534	2.82453	0.61567	4.58773	4.48091e-06	0.000164333	troponin C type 1b (slow) [Source:ZFIN;Acc:ZDB-GENE-040625-62]	skeletal muscle contraction, cardiac muscle contraction, regulation of muscle contraction
ENSDARG00000037555	atoh8	561606	atoh8	1753.7	1.49104	0.231297	6.44643	1.14515e-10	4.33054e-09	1314.23	1.16321	0.291525	3.99009	6.60493e-05	0.00160576	atonal bHLH transcription factor 8 [Source:ZFIN;Acc:ZDB-GENE-061215-7]	regulation of transcription, DNA-templated, cell differentiation, multicellular organism development, heart development, heart looping, nervous system development, swim bladder formation, regulation of neural retina development, regulation of skeletal muscle cell differentiation
ENSDARG00000037677	fgf24	359831	fgf24	370.054	1.10605	0.357103	3.09728	0.00195307	0.0127854	404.366	2.78017	0.342142	8.12576	4.44585e-16	9.92431e-14	fibroblast growth factor 24 [Source:ZFIN;Acc:ZDB-GENE-030708-1]	exocrine pancreas development, signal transduction, dorsal/ventral pattern formation, embryonic heart tube development, peripheral nervous system development, pectoral fin development, embryonic pectoral fin morphogenesis, ectodermal placode development, embryonic retina morphogenesis in camera-type eye, negative regulation of endodermal cell fate specification, gonad morphogenesis, limb bud form…
ENSDARG00000037943	cpt1cb	550361	cpt1cb	111.818	1.90251	0.518756	3.66744	0.000244992	0.00220895	51.6477	1.6832	0.508078	3.31287	0.000923435	0.0139619	carnitine palmitoyltransferase 1Cb [Source:ZFIN;Acc:ZDB-GENE-050417-155]	carnitine metabolic process
ENSDARG00000037960	lrrc17	321202	lrrc17	2354.67	1.11382	0.291387	3.82248	0.000132118	0.00129408	2324.28	1.96086	0.312975	6.26522	3.72303e-10	3.56657e-08	leucine rich repeat containing 17 [Source:ZFIN;Acc:ZDB-GENE-030131-9774]	negative chemotaxis, axon guidance
ENSDARG00000038288	cd151	450020	cd151	2978.46	2.18999	0.446588	4.90382	9.39921e-07	1.61431e-05	2627.39	2.62293	0.299093	8.76961	1.79278e-18	5.05279e-16	CD151 molecule [Source:ZFIN;Acc:ZDB-GENE-041010-137]	cell migration
ENSDARG00000038639	elovl6l	100150288	elovl6l	119.165	2.36117	0.565566	4.17487	2.9815e-05	0.000345217	266.37	3.88555	0.442876	8.77344	1.73287e-18	5.05279e-16	ELOVL family member 6, elongation of long chain fatty acids like [Source:ZFIN;Acc:ZDB-GENE-031110-3]	fatty acid elongation, saturated fatty acid, very long-chain fatty acid biosynthetic process, lipid metabolic process, fatty acid metabolic process, fatty acid biosynthetic process, sphingolipid biosynthetic process, fatty acid elongation, monounsaturated fatty acid, fatty acid elongation, polyunsaturated fatty acid, unsaturated fatty acid biosynthetic process, long-chain fatty-acyl-CoA biosynthe…
ENSDARG00000038687	nfkb2	415100	nfkb2	1908.97	1.6761	0.308915	5.42576	5.77097e-08	1.29049e-06	1617.73	0.967853	0.343329	2.81903	0.00481697	0.0492138	nuclear factor of kappa light polypeptide gene enhancer in B-cells 2 (p49/p100) [Source:ZFIN;Acc:ZDB-GENE-030131-6701]	regulation of transcription, DNA-templated, signal transduction, negative regulation of transcription by RNA polymerase II, inflammatory response, positive regulation of transcription by RNA polymerase II, I-kappaB kinase/NF-kappaB signaling, response to cytokine, angiogenesis, NIK/NF-kappaB signaling
ENSDARG00000038794	zgc:113531	541359	zgc:113531	275.499	0.985858	0.346277	2.84702	0.00441303	0.0247714	227.147	1.4812	0.364532	4.06329	4.83857e-05	0.0012324	zgc:113531 [Source:ZFIN;Acc:ZDB-GENE-050320-52]	negative regulation of BMP signaling pathway
ENSDARG00000039099	aep1	503710	aep1	618.749	2.50784	0.849744	2.95129	0.00316446	0.0190376	1202.84	6.75165	0.692711	9.74671	1.90546e-22	7.04484e-20	aerolysin-like protein [Source:ZFIN;Acc:ZDB-GENE-050306-5]	defense response to bacterium, protein homooligomerization, cytokine production
ENSDARG00000039269	arg2	322614	arg2	1157.83	1.36716	0.4875	2.80443	0.00504063	0.0275746	714.003	0.805201	0.276239	2.91487	0.00355833	0.0394552	arginase 2 [Source:ZFIN;Acc:ZDB-GENE-030131-1334]	arginine metabolic process, urea cycle, arginine catabolic process to ornithine
ENSDARG00000039381	ch25hl1.1	336673	ch25hl1.1	31.1378	2.58216	0.787471	3.27905	0.00104157	0.007569	151.439	5.97412	0.609669	9.79895	1.13762e-22	4.34169e-20	cholesterol 25-hydroxylase like 1, tandem duplicate 1 [Source:ZFIN;Acc:ZDB-GENE-030131-8617]	oxidation-reduction process, lipid biosynthetic process, lipid metabolic process, steroid biosynthetic process, steroid metabolic process, sterol biosynthetic process, cholesterol metabolic process
ENSDARG00000039499	soul2	557389	soul2	136.024	2.38914	0.782957	3.05143	0.00227757	0.014514	288.199	3.98302	0.639386	6.22945	4.68084e-10	4.37779e-08	heme-binding protein soul2 [Source:ZFIN;Acc:ZDB-GENE-030131-2524]
ENSDARG00000039669	zgc:100864	445134	TSTA3 (1 of many)	300.586	1.10469	0.324979	3.39927	0.000675659	0.00525451	397.401	2.34681	0.395566	5.9328	2.97806e-09	2.41325e-07	tissue specific transplantation antigen P35B [Source:HGNC Symbol;Acc:HGNC:12390]	nucleotide-sugar biosynthetic process, oxidation-reduction process, GDP-L-fucose biosynthetic process
ENSDARG00000039881	cemip	100003660	cemip	1092.37	1.5628	0.401525	3.89215	9.93586e-05	0.00100628	965.321	2.27656	0.333667	6.82284	8.92611e-12	1.17339e-09	cell migration inducing hyaluronidase 1 [Source:ZFIN;Acc:ZDB-GENE-130103-7]
ENSDARG00000039974	rai14	794796	rai14	4289.45	2.61934	0.263942	9.92393	3.27612e-23	7.86649e-21	2448.67	1.89566	0.357338	5.30496	1.12699e-07	6.63981e-06	retinoic acid induced 14 [Source:ZFIN;Acc:ZDB-GENE-040718-235]
ENSDARG00000040046	snai2	494038	snai2	11360.3	3.27797	0.334195	9.80857	1.03427e-22	2.30446e-20	6429.22	1.99487	0.312577	6.38201	1.74782e-10	1.77498e-08	snail family zinc finger 2 [Source:ZFIN;Acc:ZDB-GENE-030326-6]	regulation of transcription, DNA-templated
ENSDARG00000040362	ehd2b	337401	ehd2b	1324.96	1.50003	0.339093	4.42364	9.70532e-06	0.000128671	1409.07	1.22216	0.310126	3.94086	8.11914e-05	0.00190213	EH-domain containing 2b [Source:ZFIN;Acc:ZDB-GENE-030131-9347]	actin cytoskeleton organization, endocytic recycling
ENSDARG00000040482	osbpl3b	567921	osbpl3b	671.728	0.972278	0.250768	3.8772	0.000105664	0.00106621	553.666	1.60395	0.322037	4.98065	6.33709e-07	3.12392e-05	oxysterol binding protein-like 3b [Source:ZFIN;Acc:ZDB-GENE-090109-1]	lipid transport
ENSDARG00000040534	epcam	406454	epcam	5509.92	1.533	0.503521	3.04456	0.00233017	0.014792	6936.7	1.67312	0.260971	6.41114	1.44439e-10	1.5056e-08	epithelial cell adhesion molecule [Source:ZFIN;Acc:ZDB-GENE-040426-2209]	liver development, posterior lateral line neuromast primordium migration, cell-cell adhesion, epiboly involved in gastrulation with mouth forming second, morphogenesis of an epithelium
ENSDARG00000040628	zgc:110333	550497	zgc:110333	196.724	2.33788	0.899661	2.59862	0.00935981	0.0450978	592.376	5.74295	0.432259	13.2859	2.79544e-40	3.30729e-37	zgc:110333 [Source:ZFIN;Acc:ZDB-GENE-050417-331]	biological_process
ENSDARG00000040700	nab1b	564685	nab1b	345.285	1.04196	0.368209	2.82981	0.0046575	0.0258926	326.106	1.42787	0.430456	3.3171	0.000909562	0.013805	NGFI-A binding protein 1b (EGR1 binding protein 1) [Source:ZFIN;Acc:ZDB-GENE-081105-85]	regulation of transcription, DNA-templated, negative regulation of transcription, DNA-templated
ENSDARG00000040777	inhbb	30275	inhbb	3791.94	0.888269	0.304258	2.91946	0.00350633	0.0206719	2826.76	1.56974	0.433482	3.62123	0.000293209	0.00557709	inhibin subunit beta B [Source:ZFIN;Acc:ZDB-GENE-990415-2]	positive regulation of pathway-restricted SMAD protein phosphorylation, regulation of apoptotic process, regulation of MAPK cascade, cell development, SMAD protein signal transduction
ENSDARG00000041051	mid1ip1a	30600	mid1ip1a	137.377	2.16673	0.626941	3.45603	0.000548202	0.00441345	430.987	4.24193	0.414334	10.238	1.34043e-24	6.21906e-22	MID1 interacting protein 1a [Source:ZFIN;Acc:ZDB-GENE-990415-81]	regulation of lipid biosynthetic process
ENSDARG00000041257	smtnl1	503743	smtnl1	152.046	1.81713	0.457002	3.9762	7.00243e-05	0.000739155	183.604	2.58145	0.68779	3.75325	0.000174555	0.00364546	smoothelin-like 1 [Source:ZFIN;Acc:ZDB-GENE-050306-23]	actin cytoskeleton organization
ENSDARG00000041339	zgc:92380	445086	zgc:92380	952.693	1.74317	0.548359	3.17889	0.00147842	0.0101624	890.706	1.42624	0.442295	3.22463	0.00126135	0.0178826	zgc:92380 [Source:ZFIN;Acc:ZDB-GENE-040801-221]	biological_process
ENSDARG00000041414	bmf2	751764	bmf2	551.987	1.40425	0.378757	3.70754	0.000209286	0.00192419	418.103	1.06815	0.328854	3.2481	0.00116179	0.0168034	BCL2 modifying factor 2 [Source:ZFIN;Acc:ZDB-GENE-041210-319]	apoptotic process, positive regulation of apoptotic process, negative regulation of autophagy
ENSDARG00000041589	adprhl1	450012	adprhl1	537.206	2.81776	0.633489	4.448	8.66721e-06	0.000116246	238.433	1.61097	0.554591	2.9048	0.00367492	0.0404259	ADP-ribosylhydrolase like 1 [Source:ZFIN;Acc:ZDB-GENE-041010-126]	protein de-ADP-ribosylation
ENSDARG00000042172	c7a	562475	c7a	817.069	3.17163	0.471915	6.72076	1.80782e-11	7.78939e-10	420.491	2.11932	0.637445	3.32471	0.000885093	0.01355	complement component 7a [Source:ZFIN;Acc:ZDB-GENE-081104-392]	immune response, complement activation
ENSDARG00000042824	nfe2l2a	360149	nfe2l2a	4304.37	0.89452	0.331309	2.69996	0.00693483	0.0355908	3640.23	0.90149	0.253355	3.55821	0.000373394	0.00678526	nuclear factor, erythroid 2-like 2a [Source:ZFIN;Acc:ZDB-GENE-030723-2]	regulation of transcription, DNA-templated, cellular response to oxidative stress, positive regulation of transcription, DNA-templated, cellular response to xenobiotic stimulus, response to oxidative stress, cellular response to prostaglandin stimulus
ENSDARG00000043128	cldne	81584	cldne	716.544	2.32308	0.828277	2.80471	0.00503623	0.0275683	2371.6	6.39823	0.447126	14.3097	1.90398e-46	3.75433e-43	claudin e [Source:ZFIN;Acc:ZDB-GENE-010328-5]	epiboly involved in gastrulation with mouth forming second
ENSDARG00000043133	cldnf	81585	cldnf	120.859	1.94704	0.632446	3.07858	0.00207988	0.0134518	312.308	4.50663	0.758003	5.9454	2.75785e-09	2.24249e-07	claudin f [Source:ZFIN;Acc:ZDB-GENE-010328-6]
ENSDARG00000043243	prkchb	556591	prkchb	142.329	1.83604	0.509257	3.60534	0.000311745	0.00271673	242.399	2.98354	0.597184	4.99601	5.8529e-07	2.90948e-05	protein kinase C, eta, b [Source:ZFIN;Acc:ZDB-GENE-041001-104]	protein phosphorylation, intracellular signal transduction, phosphorylation, peptidyl-serine phosphorylation
ENSDARG00000043482	b3gnt3.1	494166	b3gnt3.1	16.058	1.91761	0.681415	2.81416	0.00489043	0.0269437	24.2194	4.38186	0.919483	4.76556	1.88326e-06	7.91505e-05	UDP-GlcNAc:betaGal beta-1,3-N-acetylglucosaminyltransferase 3, tandem duplicate 1 [Source:ZFIN;Acc:ZDB-GENE-040625-129]	protein glycosylation, protein O-linked glycosylation, poly-N-acetyllactosamine biosynthetic process
ENSDARG00000043643	ehbp1	560857	ehbp1	2046.7	1.12566	0.32767	3.43536	0.000591767	0.00470981	745.391	0.803104	0.26896	2.98596	0.00282694	0.0333954	EH domain binding protein 1 [Source:ZFIN;Acc:ZDB-GENE-091006-4]	actin cytoskeleton organization
ENSDARG00000043658	cxadr	791793	cxadr	431.27	1.59253	0.32831	4.85071	1.23021e-06	2.0639e-05	504.679	1.89021	0.448598	4.21359	2.51339e-05	0.000715667	CXADR Ig-like cell adhesion molecule [Source:ZFIN;Acc:ZDB-GENE-020814-2]	cell adhesion, kidney development, viral entry into host cell
ENSDARG00000043662	cnih2	541397	cnih2	440.377	2.56721	0.466109	5.50775	3.63451e-08	8.53643e-07	190.717	2.55582	0.543729	4.70053	2.59482e-06	0.000103365	cornichon family AMPA receptor auxiliary protein 2 [Source:ZFIN;Acc:ZDB-GENE-050320-96]	vesicle-mediated transport
ENSDARG00000044074	loxl2b	791144	loxl2b	3058.91	1.98878	0.454765	4.3732	1.22436e-05	0.000158125	3083.37	1.66942	0.376354	4.43577	9.17422e-06	0.000306853	lysyl oxidase-like 2b [Source:ZFIN;Acc:ZDB-GENE-050208-29]	oxidation-reduction process, endocytosis, collagen fibril organization, chromatin organization, peptidyl-lysine oxidation, negative regulation of transcription by RNA polymerase II, response to hypoxia, epithelial to mesenchymal transition, endothelial cell proliferation, sprouting angiogenesis, positive regulation of epithelial to mesenchymal transition, positive regulation of chondrocyte differ…
ENSDARG00000044776	clic3	84040	clic3	80.846	3.34982	0.663467	5.04896	4.44211e-07	8.24173e-06	191.258	6.60422	0.610931	10.8101	3.0838e-27	1.65839e-24	chloride intracellular channel 3 [Source:ZFIN;Acc:ZDB-GENE-010507-2]	chloride transmembrane transport
ENSDARG00000045262	gsnb	336623	gsnb	288.024	1.80904	0.388375	4.65797	3.19342e-06	4.85336e-05	357.427	2.38609	0.399338	5.97511	2.29933e-09	1.90901e-07	gelsolin b [Source:ZFIN;Acc:ZDB-GENE-030131-8567]	actin nucleation, barbed-end actin filament capping, actin filament severing
ENSDARG00000045444	fzd8a	58073	fzd8a	2781.03	2.31788	0.239812	9.66539	4.23003e-22	8.71808e-20	1872.79	1.12725	0.321511	3.50612	0.000454694	0.00788203	frizzled class receptor 8a [Source:ZFIN;Acc:ZDB-GENE-000328-3]	cell surface receptor signaling pathway, canonical Wnt signaling pathway, multicellular organism development, Wnt signaling pathway, non-canonical Wnt signaling pathway, forebrain neuron differentiation, spinal cord oligodendrocyte cell differentiation, spinal cord radial glial cell differentiation, eye field cell fate commitment involved in camera-type eye formation
ENSDARG00000045634	lmod2a	447877	lmod2a	54.8313	2.06886	0.485415	4.26204	2.02569e-05	0.000247038	57.8591	3.33212	0.903302	3.68882	0.000225296	0.00449111	leiomodin 2 (cardiac) a [Source:ZFIN;Acc:ZDB-GENE-040912-41]	pointed-end actin filament capping, muscle contraction, myofibril assembly
ENSDARG00000045749	ppfibp1a	565020	ppfibp1a	4601.94	2.05167	0.32428	6.32684	2.50238e-10	8.88656e-09	3131.62	2.33328	0.43373	5.37957	7.46622e-08	4.57683e-06	PPFIA binding protein 1a [Source:ZFIN;Acc:ZDB-GENE-041210-298]
ENSDARG00000045947	hrc	553296	hrc	153.688	1.89744	0.56093	3.38267	0.000717856	0.00553602	394.346	4.74272	0.499137	9.50183	2.06237e-21	7.17645e-19	histidine rich calcium binding protein [Source:ZFIN;Acc:ZDB-GENE-041008-189]	vasoconstriction, cation transport, ion transmembrane transport, regulation of T cell cytokine production, regulation of membrane potential, cardiac conduction, ion transport, transmembrane transport, vasoconstriction, cation transport, ion transmembrane transport, regulation of T cell cytokine production, regulation of membrane potential, cardiac conduction
ENSDARG00000051809	btr12	767681	btr12	56.0655	1.97235	0.473314	4.1671	3.08499e-05	0.000356034	109.036	1.33256	0.457357	2.9136	0.00357286	0.0395977	bloodthirsty-related gene family, member 12 [Source:ZFIN;Acc:ZDB-GENE-060929-548]
ENSDARG00000051861	pkp3a	368397	pkp3a	300.71	1.69912	0.381873	4.44944	8.60929e-06	0.000115532	514.784	1.51371	0.483798	3.12882	0.00175511	0.0233574	plakophilin 3a [Source:ZFIN;Acc:ZDB-GENE-060512-114]	cell adhesion, cell-cell adhesion, cell-cell junction assembly
ENSDARG00000051975	cd99	559896	cd99	922.869	1.39232	0.33681	4.13384	3.56747e-05	0.000403801	722.602	1.0959	0.350185	3.1295	0.00175103	0.0233294	CD99 molecule [Source:ZFIN;Acc:ZDB-GENE-061103-391]	homotypic cell-cell adhesion, T cell extravasation, positive regulation of neutrophil extravasation
ENSDARG00000052000	cav2	415240	cav2	2586.58	1.07209	0.392961	2.72823	0.00636749	0.0332238	1750.38	0.918164	0.319469	2.87403	0.00405265	0.0433712	caveolin 2 [Source:ZFIN;Acc:ZDB-GENE-040625-164]	caveola assembly, cell differentiation
ENSDARG00000052039	caspb	259303	caspb	99.254	2.87444	0.533728	5.38559	7.22075e-08	1.58459e-06	496.06	5.22098	0.609193	8.57033	1.03189e-17	2.5434e-15	caspase b [Source:ZFIN;Acc:ZDB-GENE-020812-1]	proteolysis, apoptotic process, activation of cysteine-type endopeptidase activity involved in apoptotic process, apoptotic signaling pathway, positive regulation of apoptotic process
ENSDARG00000052118	adamtsl5	101886605	adamtsl5	751.008	1.59907	0.457198	3.49754	0.000469563	0.00386593	744.589	2.84044	0.547752	5.18563	2.15283e-07	1.17901e-05	ADAMTS like 5 [Source:ZFIN;Acc:ZDB-GENE-161017-76]
ENSDARG00000052131	gli3	403042	gli3	1612.41	1.16058	0.256322	4.52782	5.95967e-06	8.38422e-05	701.952	0.987978	0.323853	3.0507	0.00228312	0.0284482	GLI family zinc finger 3 [Source:ZFIN;Acc:ZDB-GENE-041111-162]	regulation of transcription, DNA-templated, smoothened signaling pathway, embryonic organ development, anterior/posterior pattern specification, dorsal/ventral pattern formation, generation of neurons, regulation of neurogenesis
ENSDARG00000052148	ptgs1	246226	ptgs1	584.225	1.94112	0.378311	5.131	2.88202e-07	5.59484e-06	587.365	1.5372	0.45565	3.37364	0.000741809	0.0117854	prostaglandin-endoperoxide synthase 1 [Source:ZFIN;Acc:ZDB-GENE-020530-1]	oxidation-reduction process, regulation of blood pressure, response to oxidative stress, inflammatory response, prostaglandin biosynthetic process, cyclooxygenase pathway, exocrine pancreas development, cellular oxidant detoxification, pronephros development, vasculogenesis, kidney development, embryonic liver development, cellular response to organic cyclic compound
ENSDARG00000052170	uap1	322513	uap1	1544.04	1.53454	0.27884	5.5033	3.72738e-08	8.71318e-07	1064.24	0.810209	0.257907	3.14147	0.00168102	0.0226001	UDP-N-acetylglucosamine pyrophosphorylase 1 [Source:ZFIN;Acc:ZDB-GENE-030131-1233]	UDP-N-acetylglucosamine biosynthetic process
ENSDARG00000052413	crfb12	678605	crfb12	21.4042	2.1994	0.700651	3.13908	0.00169481	0.0113933	31.7467	3.51311	0.911349	3.85484	0.000115804	0.00256568	cytokine receptor family member B12 [Source:ZFIN;Acc:ZDB-GENE-060421-4184]	blood coagulation, cytokine-mediated signaling pathway
ENSDARG00000052903	rtkn2b	447899	rtkn2b	373.649	0.932786	0.320392	2.91139	0.00359827	0.0210683	223.063	1.10472	0.299925	3.68331	0.000230224	0.0045701	rhotekin 2b [Source:ZFIN;Acc:ZDB-GENE-040912-64]	signal transduction, Rho protein signal transduction, septin cytoskeleton organization, mitotic cytokinesis, actomyosin contractile ring assembly, cortical cytoskeleton organization, septin ring organization, protein localization to mitotic actomyosin contractile ring
ENSDARG00000052960	nppa	321442	nppa	3168.68	2.84192	0.676444	4.20126	2.6543e-05	0.000313946	1840.75	2.78225	0.851013	3.26933	0.00107801	0.0158336	natriuretic peptide A [Source:ZFIN;Acc:ZDB-GENE-030131-95]	cGMP biosynthetic process, receptor guanylyl cyclase signaling pathway, cardiac muscle cell proliferation, neuropeptide signaling pathway, cGMP-mediated signaling, atrioventricular canal development, negative regulation of systemic arterial blood pressure, cardiac jelly development
ENSDARG00000053133	b3gnt7l	407623	b3gnt7l	98.4394	1.18911	0.347823	3.41871	0.000629178	0.0049541	80.8818	1.70634	0.394355	4.32691	1.51218e-05	0.000472673	UDP-GlcNAc:betaGal beta-1,3-N-acetylglucosaminyltransferase 7, like [Source:ZFIN;Acc:ZDB-GENE-040718-143]	protein glycosylation, protein O-linked glycosylation, poly-N-acetyllactosamine biosynthetic process
ENSDARG00000053344	adgrd1		adgrd1	527.542	2.08981	0.248217	8.41929	3.78763e-17	4.05523e-15	314.779	1.317	0.367255	3.58606	0.000335712	0.00622052	adhesion G protein-coupled receptor D1 [Source:ZFIN;Acc:ZDB-GENE-041212-24]	G protein-coupled receptor signaling pathway, cell surface receptor signaling pathway, adenylate cyclase-activating G protein-coupled receptor signaling pathway
ENSDARG00000053479	gdf6a	566470	gdf6a	703.913	2.42225	0.331029	7.31734	2.52938e-13	1.50739e-11	467.095	1.62745	0.410292	3.96656	7.29174e-05	0.00174688	growth differentiation factor 6a [Source:ZFIN;Acc:ZDB-GENE-980526-373]	camera-type eye development, retina development in camera-type eye, apoptotic process, positive regulation of pathway-restricted SMAD protein phosphorylation, BMP signaling pathway, positive regulation of BMP signaling pathway, regulation of apoptotic process, regulation of MAPK cascade, cell development, SMAD protein signal transduction, multicellular organism development, camera-type eye photor…
ENSDARG00000054060	pof1b	564098	pof1b	1055.62	1.21986	0.33706	3.61911	0.000295617	0.00260463	878.958	0.861855	0.276701	3.11475	0.00184101	0.0242685	POF1B actin binding protein [Source:ZFIN;Acc:ZDB-GENE-030131-4287]
ENSDARG00000054122	tmem30b	431726	tmem30b	146.806	2.28818	0.400417	5.71449	1.10035e-08	2.89658e-07	204.553	2.00458	0.467432	4.2885	1.79888e-05	0.000540851	transmembrane protein 30B [Source:ZFIN;Acc:ZDB-GENE-040704-17]	biological_process, phospholipid translocation
ENSDARG00000054331	ccn4a	560713	ccn4a	37.3134	3.9205	0.677269	5.78869	7.09386e-09	1.94939e-07	45.6494	1.71668	0.551084	3.1151	0.00183884	0.0242669	cellular communication network factor 4a [Source:ZFIN;Acc:ZDB-GENE-070705-178]	cell adhesion, negative regulation of cell death
ENSDARG00000054609	slco2b1	792084	slco2b1	293.337	2.00365	0.555665	3.60585	0.000311128	0.00271231	431.376	2.63808	0.436582	6.04258	1.51671e-09	1.29561e-07	solute carrier organic anion transporter family, member 2B1 [Source:ZFIN;Acc:ZDB-GENE-051023-6]	transmembrane transport, ion transport, sodium-independent organic anion transport
ENSDARG00000054754	hs6st1a	553162	hs6st1a	809.401	1.74907	0.349223	5.00845	5.4871e-07	9.93463e-06	534.145	1.36181	0.323301	4.21221	2.52882e-05	0.00071833	heparan sulfate 6-O-sulfotransferase 1a [Source:ZFIN;Acc:ZDB-GENE-050524-1]	heparan sulfate proteoglycan biosynthetic process, enzymatic modification
ENSDARG00000054858	tp53bp2b	568138	tp53bp2b	1580.64	0.987887	0.339074	2.91348	0.00357424	0.0209623	819.408	0.882275	0.272088	3.2426	0.00118443	0.0170267	tumor protein p53 binding protein, 2b [Source:ZFIN;Acc:ZDB-GENE-050208-453]	signal transduction, chordate embryonic development, cilium movement, negative regulation of protein kinase B signaling
ENSDARG00000054906	ier5l	326935	ier5l	8321.11	0.906017	0.262649	3.44953	0.000561561	0.00450196	4834.26	1.31986	0.289797	4.55441	5.25337e-06	0.000189779	immediate early response 5-like [Source:ZFIN;Acc:ZDB-GENE-030131-5134]
ENSDARG00000055093	cdh27	101882839	cdh27	63.4825	3.39403	0.577777	5.8743	4.24639e-09	1.20438e-07	51.0222	1.79434	0.60508	2.96546	0.00302229	0.0350042	cadherin 27 [Source:ZFIN;Acc:ZDB-GENE-141215-13]	homophilic cell adhesion via plasma membrane adhesion molecules, cell adhesion, cell-cell adhesion, cell morphogenesis, cell-cell junction assembly, calcium-dependent cell-cell adhesion via plasma membrane cell adhesion molecules, adherens junction organization, cell-cell adhesion mediated by cadherin
ENSDARG00000055129	pim3	565041	pim3	5018.34	1.01513	0.186265	5.4499	5.03984e-08	1.14144e-06	2388.99	1.09931	0.361554	3.04052	0.00236172	0.0291665	Pim-3 proto-oncogene, serine/threonine kinase [Source:ZFIN;Acc:ZDB-GENE-050809-111]	protein phosphorylation, negative regulation of apoptotic process, regulation of mitotic cell cycle, protein autophosphorylation, phosphorylation
ENSDARG00000055175	c1qtnf6a	565113	c1qtnf6a	498.712	2.70932	0.419837	6.45327	1.09466e-10	4.15231e-09	425.593	1.71916	0.439196	3.91435	9.06489e-05	0.00209876	C1q and TNF related 6a [Source:ZFIN;Acc:ZDB-GENE-080108-3]
ENSDARG00000055276	rel	415101	rel	671.423	1.29573	0.387345	3.34516	0.000822365	0.0062236	856.106	1.12596	0.376086	2.9939	0.00275436	0.0328166	v-rel avian reticuloendotheliosis viral oncogene homolog [Source:ZFIN;Acc:ZDB-GENE-040718-255]	regulation of transcription, DNA-templated, positive regulation of transcription, DNA-templated, I-kappaB kinase/NF-kappaB signaling, negative regulation of transcription by RNA polymerase II, inflammatory response, positive regulation of transcription by RNA polymerase II, response to cytokine, brain development, NIK/NF-kappaB signaling
ENSDARG00000055575	pcolce2b	393432	pcolce2b	453.404	1.54754	0.409224	3.78164	0.000155798	0.00148485	712.457	2.01946	0.405939	4.97479	6.53184e-07	3.19993e-05	procollagen C-endopeptidase enhancer 2b [Source:ZFIN;Acc:ZDB-GENE-040426-1177]
ENSDARG00000055629	dipk2ab	100141362	dipk2ab	591.919	0.828952	0.29279	2.83122	0.00463713	0.025801	322.888	1.00376	0.324964	3.08883	0.00200947	0.0258414	divergent protein kinase domain 2Ab [Source:ZFIN;Acc:ZDB-GENE-070830-2]
ENSDARG00000055632	smtnl	399690	smtnl	2853.18	1.7249	0.435879	3.95729	7.58053e-05	0.000791396	2961.33	1.94194	0.275513	7.04843	1.80949e-12	2.64298e-10	smoothelin, like [Source:ZFIN;Acc:ZDB-GENE-040212-1]	chordate embryonic development, wound healing, intermediate filament cytoskeleton organization, regulation of microtubule-based process, regulation of focal adhesion assembly
ENSDARG00000055678	akap12b	567365	akap12b	16995.1	0.895254	0.319899	2.79855	0.00513318	0.0279881	5907.77	1.21907	0.406173	3.00135	0.00268784	0.0321623	A kinase (PRKA) anchor protein 12b [Source:ZFIN;Acc:ZDB-GENE-030131-9753]	signal transduction, protein targeting, positive regulation of protein kinase A signaling, regulation of protein kinase C signaling, cell morphogenesis, animal organ morphogenesis, bleb assembly, negative regulation of Rho protein signal transduction, muscle cell development, convergent extension involved in axis elongation, slow muscle cell migration
ENSDARG00000055715	capn8	337730	capn8	74.6265	2.49119	0.631888	3.94245	8.06519e-05	0.000835397	154.172	3.45278	0.492732	7.00742	2.4275e-12	3.48118e-10	calpain 8 [Source:ZFIN;Acc:ZDB-GENE-050522-279]	proteolysis, digestion
ENSDARG00000055786	prss23	563933	prss23	883.12	1.54111	0.360433	4.27573	1.90512e-05	0.000233717	1136.34	2.91762	0.408364	7.14467	9.02132e-13	1.36835e-10	serine protease 23 [Source:ZFIN;Acc:ZDB-GENE-030131-9149]	proteolysis, endocardium morphogenesis, regulation of Notch signaling pathway, atrioventricular valve development
ENSDARG00000055926	foxi3a	387257	foxi3a	71.2291	3.16235	0.786379	4.0214	5.78522e-05	0.000623443	84.5968	2.0106	0.685675	2.93229	0.00336474	0.0379126	forkhead box I3a [Source:ZFIN;Acc:ZDB-GENE-031126-3]	regulation of transcription, DNA-templated, regulation of transcription by RNA polymerase II, cell differentiation, anatomical structure morphogenesis, epidermal cell differentiation, epidermal cell fate specification, water homeostasis
ENSDARG00000056028	slc22a7a	794188	slc22a7a	66.9472	2.11912	0.723996	2.92698	0.00342271	0.0202755	97.319	5.62977	1.03918	5.41751	6.0435e-08	3.79314e-06	solute carrier family 22 member 7a [Source:ZFIN;Acc:ZDB-GENE-050506-52]	transmembrane transport, anion transmembrane transport
ENSDARG00000056111	lmod1a	101887017	lmod1a	330.686	1.74912	0.389677	4.48864	7.16793e-06	9.84327e-05	259.328	1.52449	0.506237	3.01141	0.00260037	0.0313858	leiomodin 1a (smooth muscle) [Source:ZFIN;Acc:ZDB-GENE-081104-348]	pointed-end actin filament capping, muscle contraction, myofibril assembly
ENSDARG00000056150	rbms2b	445147	rbms2b	3784.76	1.13152	0.263717	4.29066	1.78143e-05	0.000220291	2429.36	1.42859	0.320861	4.45235	8.49338e-06	0.000287464	RNA binding motif, single stranded interacting protein 2b [Source:ZFIN;Acc:ZDB-GENE-040801-51]
ENSDARG00000056184	dvl2	323630	dvl2	2348.06	1.67826	0.256171	6.55133	5.70258e-11	2.24938e-09	1250.6	1.14676	0.31334	3.65979	0.000252423	0.00488776	dishevelled segment polarity protein 2 [Source:ZFIN;Acc:ZDB-GENE-041118-20]	intracellular signal transduction, Wnt signaling pathway, convergent extension involved in axis elongation, canonical Wnt signaling pathway, head development, cell migration in hindbrain, planar cell polarity pathway involved in neural tube closure, post-anal tail morphogenesis, non-canonical Wnt signaling pathway
ENSDARG00000056502	si:ch73-334d15.4	796217	si:ch73-334d15.4	61.2224	1.62237	0.421115	3.85257	0.000116883	0.00116562	158.063	3.46747	0.496909	6.97808	2.99245e-12	4.18978e-10	si:ch73-334d15.4 [Source:ZFIN;Acc:ZDB-GENE-091204-184]	ion transport, transmembrane transport, potassium ion transport, protein homooligomerization, regulation of ion transmembrane transport, potassium ion transmembrane transport
ENSDARG00000056713	pskh1	554840	pskh1	1594.3	1.18139	0.447744	2.63854	0.0083265	0.0411455	760.669	0.86808	0.302209	2.87245	0.00407304	0.0435457	protein serine kinase H1 [Source:ZFIN;Acc:ZDB-GENE-050119-1]	protein phosphorylation, phosphorylation
ENSDARG00000056795	serpine1	100136840	serpine1	13064.2	1.29042	0.399768	3.22792	0.00124694	0.00883396	11624.2	1.56086	0.353456	4.41598	1.00552e-05	0.000330912	serpin peptidase inhibitor, clade E (nexin, plasminogen activator inhibitor type 1), member 1 [Source:ZFIN;Acc:ZDB-GENE-070912-60]	negative regulation of endopeptidase activity, negative regulation of plasminogen activation
ENSDARG00000056836	si:ch211-125o16.4	566639	si:ch211-125o16.4	346.3	2.68162	0.870443	3.08075	0.00206481	0.0133823	815.941	6.54158	0.530631	12.3279	6.4081e-35	5.83186e-32	si:ch211-125o16.4 [Source:ZFIN;Acc:ZDB-GENE-131120-100]	regulation of RNA splicing
ENSDARG00000056913	pcolcea	563867	pcolcea	5136.44	2.79575	0.392205	7.12829	1.01627e-12	5.39364e-11	4896.29	2.74538	0.466845	5.88072	4.0848e-09	3.21908e-07	procollagen C-endopeptidase enhancer a [Source:ZFIN;Acc:ZDB-GENE-041014-370]
ENSDARG00000057108	serpine3	556612	serpine3	149.045	1.19962	0.412331	2.90935	0.00362178	0.0211708	336.417	2.95608	0.455998	6.48266	9.01204e-11	9.87235e-09	serpin peptidase inhibitor, clade E (nexin, plasminogen activator inhibitor type 1), member 3 [Source:ZFIN;Acc:ZDB-GENE-050309-223]	negative regulation of endopeptidase activity, negative regulation of peptidase activity
ENSDARG00000057241	tnfsf10	436866	tnfsf10	1128.46	2.59308	0.3279	7.90815	2.61252e-15	2.11845e-13	819.157	2.02227	0.442964	4.56531	4.98754e-06	0.000181283	TNF superfamily member 10 [Source:ZFIN;Acc:ZDB-GENE-040718-335]	immune response, signal transduction, positive regulation of I-kappaB kinase/NF-kappaB signaling, positive regulation of extrinsic apoptotic signaling pathway
ENSDARG00000057303	galnt7	553668	galnt7	1868.78	1.60693	0.298631	5.381	7.40737e-08	1.62267e-06	817.85	0.90171	0.319116	2.82565	0.00471851	0.0485221	UDP-N-acetyl-alpha-D-galactosamine: polypeptide N-acetylgalactosaminyltransferase 7 [Source:ZFIN;Acc:ZDB-GENE-050522-284]	protein glycosylation
ENSDARG00000057322	tmem47	406640	tmem47	1191.63	0.796638	0.309438	2.57446	0.0100395	0.0476032	683.167	1.1093	0.364451	3.04375	0.00233653	0.028935	transmembrane protein 47 [Source:ZFIN;Acc:ZDB-GENE-040426-2644]
ENSDARG00000057440	si:dkey-228d14.5	796266	si:dkey-228d14.5	62.6128	3.48885	0.481066	7.25234	4.09637e-13	2.34517e-11	93.8176	1.74561	0.519963	3.35718	0.000787414	0.0123703	si:dkey-228d14.5 [Source:ZFIN;Acc:ZDB-GENE-090313-252]	regulation of autophagy
ENSDARG00000057491	n4bp1	327327	n4bp1	780.556	0.934787	0.338852	2.75869	0.0058034	0.0309129	694.718	1.05388	0.344201	3.06182	0.00219997	0.0276597	nedd4 binding protein 1 [Source:ZFIN;Acc:ZDB-GENE-030131-5538]	negative regulation of protein ubiquitination, negative regulation of proteasomal ubiquitin-dependent protein catabolic process
ENSDARG00000057687	sbk3	100003100	sbk3	57.9403	2.05958	0.589043	3.49649	0.000471429	0.00387999	59.8529	1.68624	0.541513	3.11394	0.00184609	0.0243084	SH3 domain binding kinase family, member 3 [Source:ZFIN;Acc:ZDB-GENE-080204-39]	protein phosphorylation, MAPK cascade, signal transduction by protein phosphorylation, activation of protein kinase activity, activation of MAPK activity
ENSDARG00000057949	slc43a3b	556206	slc43a3b	428.72	1.13685	0.384769	2.95464	0.00313038	0.0188693	982.332	3.43255	0.451854	7.59658	3.04061e-14	5.53439e-12	solute carrier family 43 member 3b [Source:ZFIN;Acc:ZDB-GENE-060312-28]	transmembrane transport
ENSDARG00000057983	svopl	492766	svopl	59.8922	2.91065	0.679757	4.28189	1.8531e-05	0.000228128	124.908	3.30729	0.553492	5.97532	2.2964e-09	1.90901e-07	SVOP-like [Source:ZFIN;Acc:ZDB-GENE-041114-109]	transmembrane transport
ENSDARG00000058003	wfdc1	560860	wfdc1	1195.45	1.4459	0.269573	5.36365	8.15554e-08	1.77555e-06	1235.69	2.42802	0.295316	8.22177	2.00525e-16	4.51887e-14	WAP four-disulfide core domain 1 [Source:ZFIN;Acc:ZDB-GENE-070112-352]	regulation of cell growth, negative regulation of peptidase activity
ENSDARG00000058323	tmbim1a	449819	tmbim1a	497.287	1.0299	0.385046	2.67475	0.00747857	0.0378241	341.421	1.55425	0.33785	4.60042	4.21644e-06	0.000156379	transmembrane BAX inhibitor motif containing 1a [Source:ZFIN;Acc:ZDB-GENE-041010-69]	biological_process
ENSDARG00000058371	krt5	797351	krt5	1529.46	3.11688	0.670246	4.65035	3.31377e-06	5.00649e-05	1913.62	4.41023	0.28615	15.4123	1.35332e-53	4.57462e-50	keratin 5 [Source:ZFIN;Acc:ZDB-GENE-991110-23]	fin regeneration
ENSDARG00000058543	lama5	321243	lama5	3039.88	2.53486	0.377875	6.70819	1.97054e-11	8.40265e-10	2556.41	2.60681	0.388076	6.71725	1.85183e-11	2.25469e-09	laminin, alpha 5 [Source:ZFIN;Acc:ZDB-GENE-030131-9823]	cell adhesion, regulation of cell adhesion, regulation of cell migration, regulation of embryonic development, cell migration, cell-cell adhesion, animal organ morphogenesis, tissue development, fin development, fin morphogenesis, protein localization, integrin-mediated signaling pathway, pectoral fin morphogenesis, morphogenesis of a polarized epithelium, medial fin morphogenesis
ENSDARG00000058548	bves	415107	bves	2477.78	1.66444	0.406371	4.09586	4.20603e-05	0.000468786	980.351	1.20228	0.339418	3.54217	0.000396852	0.00708183	blood vessel epicardial substance [Source:ZFIN;Acc:ZDB-GENE-040624-11]	regulation of membrane potential, retina development in camera-type eye, heart contraction, multicellular organism development, cell adhesion, epithelium development, heart development, eye photoreceptor cell development, skeletal muscle tissue development, vesicle-mediated transport, retina layer formation, skeletal myofibril assembly, epiboly, regulation of cell shape, striated muscle cell diff…
ENSDARG00000058605	vsig10	100005564	vsig10	174.053	2.29966	0.427834	5.37511	7.65359e-08	1.67512e-06	178.949	1.24378	0.393132	3.16377	0.00155741	0.0211806	V-set and immunoglobulin domain containing 10 [Source:ZFIN;Acc:ZDB-GENE-030131-7476]
ENSDARG00000058693	cast	563084	cast	7412.15	1.95604	0.385191	5.0781	3.81229e-07	7.20838e-06	5503.05	1.62513	0.425484	3.81948	0.000133735	0.00291923	calpastatin [Source:ZFIN;Acc:ZDB-GENE-050810-2]	negative regulation of endopeptidase activity
ENSDARG00000058800	rab25a	494098	rab25a	33.3099	2.02663	0.78036	2.59704	0.00940299	0.0452441	113.27	5.09075	0.546417	9.3166	1.20128e-20	4.00349e-18	RAB25, member RAS oncogene family a [Source:ZFIN;Acc:ZDB-GENE-041212-69]	intracellular protein transport, Rab protein signal transduction, exocytosis
ENSDARG00000059247	tmem54a	393318	tmem54a	208.365	2.00566	0.466634	4.29814	1.72238e-05	0.000214389	223.506	1.32835	0.353863	3.75387	0.000174125	0.00364293	transmembrane protein 54a [Source:ZFIN;Acc:ZDB-GENE-040426-1304]	biological_process
ENSDARG00000059337	tgif1	321756	tgif1	10204.8	0.607405	0.214937	2.82596	0.00471385	0.0261631	4362.43	0.840068	0.274439	3.06103	0.00220575	0.0277177	TGFB-induced factor homeobox 1 [Source:ZFIN;Acc:ZDB-GENE-030131-475]	regulation of transcription, DNA-templated, brain morphogenesis, sensory epithelium regeneration, regulation of transforming growth factor beta receptor signaling pathway, regulation of retinoic acid receptor signaling pathway, forebrain anterior/posterior pattern specification, regulation of stem cell proliferation
ENSDARG00000059362	cavin1b	561082	cavin1b	3005.05	1.80235	0.453269	3.97634	6.9985e-05	0.000739056	2864.84	1.85107	0.474443	3.90157	9.55702e-05	0.00218702	caveolae associated protein 1b [Source:ZFIN;Acc:ZDB-GENE-030131-5509]	termination of RNA polymerase I transcription, notochord development
ENSDARG00000059701	flii	560281	flii	2376.12	1.08167	0.239429	4.5177	6.25156e-06	8.72538e-05	1157.9	1.37727	0.286795	4.80228	1.56873e-06	6.77358e-05	FLII actin remodeling protein [Source:ZFIN;Acc:ZDB-GENE-071212-3]	actin cytoskeleton organization, actin filament severing, sarcomere organization
ENSDARG00000059743	tmem98	569392	tmem98	4622.11	1.76903	0.302753	5.84315	5.12218e-09	1.4282e-07	3099.45	1.86951	0.413896	4.51685	6.27655e-06	0.000223668	transmembrane protein 98 [Source:ZFIN;Acc:ZDB-GENE-070112-1092]	biological_process
ENSDARG00000060004	fzd7a	30369	fzd7a	6013.77	1.08604	0.27349	3.97105	7.15569e-05	0.000753404	3775.79	1.46805	0.332966	4.40899	1.03853e-05	0.000339417	frizzled class receptor 7a [Source:ZFIN;Acc:ZDB-GENE-990415-223]	cell surface receptor signaling pathway, Wnt signaling pathway, canonical Wnt signaling pathway, multicellular organism development, convergent extension involved in gastrulation, non-canonical Wnt signaling pathway, cell migration involved in gastrulation, epiboly, chondrocyte proliferation
ENSDARG00000060049	zgc:195075	100170825	zgc:195075	15.2066	3.08568	0.880173	3.50577	0.000455289	0.00375888	16.7379	3.26998	1.06616	3.06705	0.00216182	0.0273253	zgc:195075 [Source:ZFIN;Acc:ZDB-GENE-080723-70]	biological_process
ENSDARG00000060081	crb2b		crb2b	218.584	1.70385	0.545098	3.12577	0.00177339	0.011806	373.572	2.64788	0.474104	5.58502	2.33676e-08	1.59805e-06	crumbs cell polarity complex component 2b [Source:ZFIN;Acc:ZDB-GENE-060610-1]	pronephros development, heterophilic cell-cell adhesion via plasma membrane cell adhesion molecules, glomerular filtration, glomerular visceral epithelial cell development, eye photoreceptor cell development, retina morphogenesis in camera-type eye, cilium assembly, establishment or maintenance of epithelial cell apical/basal polarity, homophilic cell adhesion via plasma membrane adhesion molecul…
ENSDARG00000060106	crb2a	723994	crb2a	578.218	2.04541	0.429694	4.76016	1.9344e-06	3.09655e-05	166.027	1.77544	0.551162	3.22127	0.00127625	0.0180613	crumbs cell polarity complex component 2a [Source:ZFIN;Acc:ZDB-GENE-060612-1]	camera-type eye development, heterophilic cell-cell adhesion via plasma membrane cell adhesion molecules, brain development, establishment or maintenance of epithelial cell apical/basal polarity, homophilic cell adhesion via plasma membrane adhesion molecules, cell-cell adhesion, negative regulation of Notch signaling pathway, ventricular system development, embryonic retina morphogenesis in came…
ENSDARG00000060315	rabgap1l2	565728	rabgap1l2	23.5865	2.38503	0.713328	3.34353	0.0008272	0.00625063	44.6826	2.14792	0.625588	3.43344	0.000595974	0.00988915	RAB GTPase activating protein 1-like 2 [Source:ZFIN;Acc:ZDB-GENE-070912-414]
ENSDARG00000060682	agr1	335309	agr1	181.375	1.88857	0.632553	2.98563	0.00282996	0.0172987	557.332	6.49079	0.454137	14.2926	2.43429e-46	4.43078e-43	anterior gradient 1 [Source:ZFIN;Acc:ZDB-GENE-030131-7249]	fin regeneration, negative regulation of cell death
ENSDARG00000061140	colec12	558942	colec12	5701.36	1.55503	0.394336	3.94341	8.03313e-05	0.000833026	3487.42	1.48534	0.32361	4.58991	4.43437e-06	0.000163182	collectin sub-family member 12 [Source:ZFIN;Acc:ZDB-GENE-030131-9807]	vasculogenesis, pattern recognition receptor signaling pathway
ENSDARG00000061226	timp2a	359835	timp2a	6025.79	1.08788	0.308252	3.52919	0.000416829	0.00347925	5129.04	1.03839	0.348026	2.98367	0.00284812	0.0335617	TIMP metallopeptidase inhibitor 2a [Source:ZFIN;Acc:ZDB-GENE-030612-1]	negative regulation of endopeptidase activity, response to hormone, response to organic substance, response to cytokine, negative regulation of membrane protein ectodomain proteolysis
ENSDARG00000061231	tinagl1	562116	tinagl1	208.109	1.80939	0.53266	3.3969	0.000681527	0.00529548	396.466	3.13759	0.409624	7.6597	1.86375e-14	3.528e-12	tubulointerstitial nephritis antigen-like 1 [Source:ZFIN;Acc:ZDB-GENE-060503-240]	immune response, proteolysis, endocytosis, sprouting angiogenesis, cell adhesion, embryonic viscerocranium morphogenesis, negative regulation of peptidase activity
ENSDARG00000061242	tuft1a	562692	tuft1a	1115.87	2.27565	0.307723	7.39511	1.41292e-13	8.67105e-12	1218.4	1.87408	0.459294	4.08035	4.49676e-05	0.00116479	tuftelin 1a [Source:ZFIN;Acc:ZDB-GENE-061103-184]	intracellular signal transduction
ENSDARG00000061259	sost	100000500	sost	948.042	0.736958	0.271259	2.71681	0.00659145	0.0341545	1407.66	1.82622	0.372256	4.9058	9.30451e-07	4.25026e-05	sclerostin [Source:ZFIN;Acc:ZDB-GENE-110411-139]	negative regulation of ossification
ENSDARG00000061651	marveld2b	563122	marveld2b	45.1585	2.15076	0.616065	3.49112	0.000480999	0.00394432	71.0509	2.06976	0.663536	3.11929	0.00181287	0.0240045	MARVEL domain containing 2b [Source:ZFIN;Acc:ZDB-GENE-050208-54]
ENSDARG00000061665	hcn2b	557285	hcn2b	368.934	1.27572	0.457238	2.79005	0.00526994	0.028595	140.711	1.17355	0.40246	2.91595	0.00354609	0.0393744	hyperpolarization activated cyclic nucleotide-gated potassium channel 2b [Source:ZFIN;Acc:ZDB-GENE-030131-8228]	ion transport, transmembrane transport, potassium ion transport, regulation of ion transmembrane transport, potassium ion transmembrane transport, ion transmembrane transport
ENSDARG00000061682	bicc1a	568201	bicc1a	510.031	1.35193	0.32625	4.14384	3.41534e-05	0.000389827	283.184	1.0168	0.326994	3.10952	0.0018739	0.024509	BicC family RNA binding protein 1a [Source:ZFIN;Acc:ZDB-GENE-101223-3]
ENSDARG00000061688	arvcfb	564669	arvcfb	3053.54	1.41211	0.398869	3.54029	0.000399693	0.00336461	1820.98	2.22022	0.348452	6.37165	1.87e-10	1.88289e-08	ARVCF delta catenin family member b [Source:ZFIN;Acc:ZDB-GENE-060526-60]	multicellular organism development, cell-cell adhesion, calcium-dependent cell-cell adhesion via plasma membrane cell adhesion molecules, cell-cell junction assembly
ENSDARG00000061948	amotl2b	559784	amotl2b	1333.13	1.29528	0.30365	4.2657	1.99279e-05	0.000243146	1106.9	1.23535	0.351727	3.51224	0.00044435	0.00773672	angiomotin like 2b [Source:ZFIN;Acc:ZDB-GENE-061103-307]	regulation of cell migration, actin cytoskeleton organization, angiogenesis, regulation of cell shape, dorsal aorta morphogenesis, dorsal aorta development, hippo signaling, establishment of cell polarity involved in ameboidal cell migration
ENSDARG00000062081	tbc1d1	561193	tbc1d1	830.101	1.39046	0.453963	3.06294	0.00219178	0.0140615	605.684	1.61968	0.561816	2.88294	0.00393988	0.0425703	TBC1 (tre-2/USP6, BUB2, cdc16) domain family, member 1 [Source:ZFIN;Acc:ZDB-GENE-060710-1]	intracellular protein transport, activation of GTPase activity
ENSDARG00000062111	rxfp3.3a2	100149732	rxfp3.3a2	14.9816	2.37096	0.794381	2.98466	0.00283894	0.0173493	41.5602	3.57222	0.783148	4.56135	5.08249e-06	0.000184168	relaxin family peptide receptor 3.3a2 [Source:ZFIN;Acc:ZDB-GENE-121030-2]	G protein-coupled receptor signaling pathway, positive regulation of cytosolic calcium ion concentration, immune response, calcium-mediated signaling, chemotaxis, cell chemotaxis, chemokine-mediated signaling pathway
ENSDARG00000062129	mxra8b	556385	mxra8b	10462.8	3.16	0.271818	11.6254	3.06146e-31	1.646e-28	5240.62	1.43791	0.434681	3.30796	0.000939788	0.0141279	matrix-remodelling associated 8b [Source:ZFIN;Acc:ZDB-GENE-061013-368]	biological_process, cell adhesion
ENSDARG00000062221	arap1a	571767	arap1a	24.9045	1.80658	0.706379	2.55753	0.0105419	0.0494448	50.5549	3.13681	0.770985	4.06857	4.73021e-05	0.00121517	ArfGAP with RhoGAP domain, ankyrin repeat and PH domain 1a [Source:ZFIN;Acc:ZDB-GENE-030131-6226]	signal transduction, positive regulation of GTPase activity
ENSDARG00000062420	nfia	556665	nfia	2310.01	2.06263	0.323892	6.36828	1.91163e-10	6.96294e-09	1410.41	1.04157	0.35805	2.909	0.00362584	0.0400348	nuclear factor I/A [Source:ZFIN;Acc:ZDB-GENE-050208-501]	regulation of transcription, DNA-templated, negative regulation of transcription by RNA polymerase II, positive regulation of transcription by RNA polymerase II, DNA replication
ENSDARG00000062577	arhgap35a	100004299	arhgap35a	2252.32	1.14159	0.345992	3.29947	0.000968684	0.00711582	559.845	1.03923	0.302328	3.43741	0.00058731	0.00978656	Rho GTPase activating protein 35a [Source:ZFIN;Acc:ZDB-GENE-120516-2]	signal transduction
ENSDARG00000062707	plat	100320028	plat	388.473	1.24822	0.412829	3.02357	0.00249815	0.0156416	152.456	2.29394	0.464376	4.93983	7.81912e-07	3.67632e-05	plasminogen activator, tissue [Source:ZFIN;Acc:ZDB-GENE-081104-181]	proteolysis, plasminogen activation, smooth muscle cell migration
ENSDARG00000062750	si:ch73-74h11.1	100534918	si:ch73-74h11.1	109.453	1.91789	0.566214	3.38721	0.000706074	0.00545878	89.1936	1.85781	0.583281	3.18511	0.00144701	0.0199529	si:ch73-74h11.1 [Source:ZFIN;Acc:ZDB-GENE-091204-215]	homophilic cell adhesion via plasma membrane adhesion molecules, cell adhesion, cell-cell adhesion
ENSDARG00000062788	irg1l	562007	irg1l	93.6008	2.46101	0.876996	2.80619	0.00501318	0.0274852	251.591	3.81264	0.617748	6.17184	6.75016e-10	6.11963e-08	immunoresponsive gene 1, like [Source:ZFIN;Acc:ZDB-GENE-061103-301]	response to bacterium, defense response, inflammatory response to wounding
ENSDARG00000062799	baiap2a	678518	baiap2a	1027.1	0.820931	0.304341	2.6974	0.00698826	0.0358204	1094.11	1.43904	0.335327	4.29145	1.77507e-05	0.000535053	BAI1-associated protein 2a [Source:ZFIN;Acc:ZDB-GENE-060421-2756]	plasma membrane organization, regulation of actin cytoskeleton organization, actin filament bundle assembly, positive regulation of actin filament polymerization, actin crosslink formation, positive regulation of actin cytoskeleton reorganization
ENSDARG00000063255	btbd11a	562893	btbd11a	216.768	1.67282	0.524929	3.18675	0.0014388	0.00993544	182.903	2.03945	0.369708	5.51638	3.4606e-08	2.29369e-06	BTB (POZ) domain containing 11a [Source:ZFIN;Acc:ZDB-GENE-050419-142]
ENSDARG00000063538	kalrnb	678652	kalrnb	1241.1	0.942089	0.34665	2.71769	0.00657384	0.0340919	853.343	2.06514	0.435879	4.73788	2.15963e-06	8.84102e-05	kalirin RhoGEF kinase b [Source:ZFIN;Acc:ZDB-GENE-060421-7244]	regulation of Rho protein signal transduction, hemopoiesis
ENSDARG00000067524	fut9b	492813	fut9b	47.1482	1.36628	0.518122	2.63698	0.00836471	0.0413174	90.3027	2.67542	0.763271	3.5052	0.00045626	0.00790339	fucosyltransferase 9b [Source:ZFIN;Acc:ZDB-GENE-030131-9925]	protein glycosylation, fucosylation
ENSDARG00000067549	adamts12	100003937	adamts12	258.023	1.14549	0.307296	3.72764	0.00019328	0.00179369	187.734	1.55301	0.506966	3.06335	0.00218876	0.0275775	ADAM metallopeptidase with thrombospondin type 1 motif, 12 [Source:ZFIN;Acc:ZDB-GENE-070705-471]	proteolysis
ENSDARG00000067824	cntnap3	564195	cntnap3	179.145	2.42383	0.412729	5.87269	4.28776e-09	1.21333e-07	115.075	1.42462	0.452144	3.15082	0.00162813	0.0219891	contactin associated protein like 3 [Source:ZFIN;Acc:ZDB-GENE-091113-51]
ENSDARG00000068148	arrdc1a	100006005	arrdc1a	145.611	2.35908	0.440176	5.35939	8.35041e-08	1.81001e-06	154.191	1.48195	0.501362	2.95585	0.00311813	0.035853	arrestin domain containing 1a [Source:ZFIN;Acc:ZDB-GENE-030925-15]
ENSDARG00000068152	malt3	571242	malt3	560.462	1.21286	0.415564	2.9186	0.00351611	0.0206999	639.671	1.42775	0.342136	4.17304	3.00565e-05	0.000830837	MALT paracaspase 3 [Source:ZFIN;Acc:ZDB-GENE-050419-182]	proteolysis
ENSDARG00000068191	cdh15	565617	cdh15	255.004	2.46171	0.532167	4.62583	3.73104e-06	5.54777e-05	366.669	3.99123	0.426051	9.36798	7.39334e-21	2.49916e-18	cadherin 15, type 1, M-cadherin (myotubule) [Source:ZFIN;Acc:ZDB-GENE-030131-780]	homophilic cell adhesion via plasma membrane adhesion molecules, cell adhesion, cell-cell adhesion, cell morphogenesis, cell-cell junction assembly, calcium-dependent cell-cell adhesion via plasma membrane cell adhesion molecules, adherens junction organization, cell-cell adhesion mediated by cadherin
ENSDARG00000068217	stx2b	100536636	stx2b	226.062	1.06236	0.307673	3.45288	0.000554635	0.00445799	160.561	1.01489	0.352276	2.88094	0.0039649	0.0427348	syntaxin 2b [Source:ZFIN;Acc:ZDB-GENE-091204-424]	intracellular protein transport, vesicle-mediated transport, cell differentiation, acrosome reaction, vesicle fusion, vesicle docking, exocytosis, synaptic vesicle fusion to presynaptic active zone membrane
ENSDARG00000068851	rnf183	767730	rnf183	256.556	2.79799	0.58978	4.74414	2.09398e-06	3.32403e-05	268.218	2.06008	0.424023	4.85842	1.18325e-06	5.26279e-05	ring finger protein 183 [Source:ZFIN;Acc:ZDB-GENE-060929-1090]
ENSDARG00000069377	si:dkey-242g16.2		si:dkey-242g16.2	78.4582	2.10584	0.403859	5.21429	1.84522e-07	3.71629e-06	307.1	4.55446	0.519388	8.7689	1.80416e-18	5.05279e-16	si:dkey-242g16.2 [Source:ZFIN;Acc:ZDB-GENE-030131-8324]
ENSDARG00000069378	pard6a	792828	pard6a	1188.3	1.24183	0.402935	3.08195	0.00205646	0.0133492	1358.11	2.74241	0.309875	8.85007	8.7461e-19	2.68767e-16	par-6 family cell polarity regulator alpha [Source:ZFIN;Acc:ZDB-GENE-070705-215]	establishment or maintenance of cell polarity, neural tube formation, centrosome cycle, regulation of cellular localization
ENSDARG00000069473	frem1a	100216326	frem1a	526.823	2.31928	0.505321	4.58972	4.43839e-06	6.46849e-05	355.862	1.2187	0.425342	2.86522	0.00416714	0.0442562	Fras1 related extracellular matrix 1a [Source:ZFIN;Acc:ZDB-GENE-081119-1]	cell communication, fin development, fin morphogenesis
ENSDARG00000069476	spint2	562009	spint2	459.883	1.85369	0.431278	4.29813	1.72243e-05	0.000214389	956.494	2.09185	0.340007	6.15237	7.63324e-10	6.84158e-08	serine peptidase inhibitor, Kunitz type, 2 [Source:ZFIN;Acc:ZDB-GENE-061013-323]	negative regulation of endopeptidase activity
ENSDARG00000069503	cldnh	81587	cldnh	399.159	1.82277	0.565148	3.22531	0.00125838	0.00889718	852.721	1.72914	0.431958	4.00303	6.25368e-05	0.00153699	claudin h [Source:ZFIN;Acc:ZDB-GENE-010328-8]
ENSDARG00000069505	zgc:136892	678612	zgc:136892	94.0513	1.79905	0.545193	3.29983	0.000967418	0.0071103	135.478	3.10825	0.568277	5.46959	4.51076e-08	2.90827e-06	zgc:136892 [Source:ZFIN;Acc:ZDB-GENE-060421-4745]	biological_process
ENSDARG00000069566	mucms1	799643	mucms1	21.4632	2.66969	1.03993	2.56719	0.0102526	0.0483894	54.5194	5.46691	0.92833	5.88898	3.8859e-09	3.08551e-07	mucin, multiple PTS and SEA group, member 1 [Source:ZFIN;Acc:ZDB-GENE-061009-17]
ENSDARG00000069922	pla1a	793666	popdc2	2783.02	2.33208	0.541102	4.30988	1.63342e-05	0.00020465	1132.57	2.06191	0.420769	4.90034	9.56717e-07	4.34507e-05	popeye domain containing 2 [Source:ZFIN;Acc:ZDB-GENE-060518-2]	regulation of membrane potential, lipid metabolic process, heart looping, heart development, cardiac conduction, skeletal muscle tissue development, striated muscle cell differentiation
ENSDARG00000069989	bnc2	559327	bnc2	2751.91	1.90311	0.465741	4.08621	4.3848e-05	0.000486955	1592.76	2.50466	0.340885	7.34752	2.01924e-13	3.25029e-11	basonuclin 2 [Source:ZFIN;Acc:ZDB-GENE-030131-5784]	developmental pigmentation
ENSDARG00000070047	rgs4	569876	rgs4	1126.54	0.693206	0.238219	2.90996	0.00361478	0.0211449	846.353	1.03805	0.367083	2.82783	0.0046864	0.048339	regulator of G protein signaling 4 [Source:ZFIN;Acc:ZDB-GENE-030131-9839]	G protein-coupled receptor signaling pathway, positive regulation of GTPase activity, locomotory behavior, endocrine pancreas development, axonogenesis
ENSDARG00000070148	cygb2	554176	cygb2	661.027	1.71129	0.391583	4.37018	1.24144e-05	0.000159913	319.034	3.104	0.377143	8.23031	1.8673e-16	4.24847e-14	cytoglobin 2 [Source:ZFIN;Acc:ZDB-GENE-060920-1]	oxygen transport
ENSDARG00000070497	bicc1b	571411	bicc1b	120.368	2.17314	0.463859	4.68491	2.80089e-06	4.3133e-05	133.652	2.4997	0.482082	5.18523	2.15752e-07	1.17901e-05	BicC family RNA binding protein 1b [Source:ZFIN;Acc:ZDB-GENE-080522-3]
ENSDARG00000070536	creb5b	565910	creb5b	225.308	1.50242	0.385871	3.89358	9.87775e-05	0.00100204	113.399	1.31199	0.404897	3.24031	0.00119401	0.0171296	cAMP responsive element binding protein 5b [Source:ZFIN;Acc:ZDB-GENE-091020-6]	regulation of transcription, DNA-templated
ENSDARG00000070709	wu:fi42e03	100002462	wu:fi42e03	44.3446	1.70712	0.600288	2.84384	0.00445738	0.0249864	40.0046	2.06725	0.576988	3.58283	0.000339896	0.00628329	wu:fi42e03 [Source:ZFIN;Acc:ZDB-GENE-030131-6284]
ENSDARG00000070961	lepr	567241	lepr	566.579	2.74443	0.334945	8.19369	2.53342e-16	2.30355e-14	378.141	1.4323	0.472211	3.03317	0.00241995	0.0298234	leptin receptor [Source:ZFIN;Acc:ZDB-GENE-080104-1]	camera-type eye development, cytokine-mediated signaling pathway, nervous system development, inner ear development, type B pancreatic cell development, response to glucose, leptin-mediated signaling pathway
ENSDARG00000071196	cavin2b	447845	cavin2b	13469.4	0.992135	0.341669	2.90379	0.00368678	0.0214192	11825.1	1.52374	0.353648	4.30862	1.64276e-05	0.000504163	caveolae associated protein 2b [Source:ZFIN;Acc:ZDB-GENE-040912-149]	biological_process
ENSDARG00000071458	si:dkey-121a11.3	566840	si:dkey-121a11.3	224.97	0.980883	0.361341	2.71456	0.00663631	0.0343366	141.118	1.44859	0.42594	3.40093	0.000671561	0.0108913	si:dkey-121a11.3 [Source:ZFIN;Acc:ZDB-GENE-050208-417]	establishment or maintenance of cell polarity, centrosome cycle, regulation of cellular localization
ENSDARG00000071475	aox5	64265	aox5	87.8394	1.8558	0.620394	2.99133	0.00277768	0.0170466	72.7158	3.63521	0.930484	3.9068	9.35281e-05	0.00215278	aldehyde oxidase 5 [Source:ZFIN;Acc:ZDB-GENE-001205-2]	oxidation-reduction process, electron transport chain, xanthine catabolic process
ENSDARG00000073810	thbs2b	566325	thbs2b	580.346	4.39737	0.473355	9.28978	1.54608e-20	2.71189e-18	361.431	2.05227	0.667214	3.07588	0.0020988	0.0267431	thrombospondin 2b [Source:ZFIN;Acc:ZDB-GENE-100623-1]	cell adhesion, negative regulation of angiogenesis
ENSDARG00000074002	slc6a11a	558960	slc6a11a	113.206	1.57066	0.457782	3.43102	0.000601322	0.00477045	227.451	3.60907	0.590221	6.11477	9.66943e-10	8.50605e-08	solute carrier family 6 member 11a [Source:ZFIN;Acc:ZDB-GENE-030131-3729]	gamma-aminobutyric acid transport, transmembrane transport, neurotransmitter transport
ENSDARG00000074094	tgm2b	323856	tgm2b	3517.6	1.28379	0.424074	3.02728	0.00246768	0.015494	4656.89	2.71107	0.527438	5.14007	2.74635e-07	1.46539e-05	transglutaminase 2b [Source:ZFIN;Acc:ZDB-GENE-030131-2576]	peptide cross-linking
ENSDARG00000074120	usp2b	564054	usp2b	218.299	1.564	0.375345	4.16685	3.08844e-05	0.000356265	216.765	1.06049	0.299405	3.54199	0.000397113	0.00708183	ubiquitin specific peptidase 2b [Source:ZFIN;Acc:ZDB-GENE-100208-2]	ubiquitin-dependent protein catabolic process, protein deubiquitination, proteolysis
ENSDARG00000074335	boc	334628	boc	4714.23	1.34699	0.370326	3.6373	0.000275507	0.0024475	2726.39	1.1322	0.308683	3.66784	0.000244612	0.00477558	BOC cell adhesion associated, oncogene regulated [Source:ZFIN;Acc:ZDB-GENE-030131-6560]	axon guidance, smoothened signaling pathway, positive regulation of myoblast differentiation, retinal ganglion cell axon guidance, regulation of smoothened signaling pathway
ENSDARG00000074390	tmem176l.4	100331729	tmem176l.4	853.101	2.09313	0.529605	3.95224	7.74222e-05	0.000806914	1455.34	4.5622	0.416881	10.9436	7.12743e-28	4.01546e-25	transmembrane protein 176l.4 [Source:ZFIN;Acc:ZDB-GENE-030131-3532]
ENSDARG00000074600	gpr78a	557394	gpr78a	1789.09	2.79824	0.515367	5.42961	5.64764e-08	1.26749e-06	437.709	1.75251	0.495395	3.53759	0.000403797	0.00718394	G protein-coupled receptor 78a [Source:ZFIN;Acc:ZDB-GENE-110411-251]	G protein-coupled receptor signaling pathway, adenylate cyclase-activating G protein-coupled receptor signaling pathway
ENSDARG00000074808	megf6b	557764	megf6b	1637.49	3.61612	0.576273	6.27501	3.49615e-10	1.2026e-08	654.219	1.20881	0.414349	2.91738	0.0035299	0.0392503	multiple EGF-like-domains 6b [Source:ZFIN;Acc:ZDB-GENE-101112-3]
ENSDARG00000075034	raver2	797613	raver2	477.351	1.11852	0.39863	2.8059	0.0050177	0.0274978	874.048	2.80693	0.33938	8.27075	1.33119e-16	3.05813e-14	ribonucleoprotein, PTB-binding 2 [Source:ZFIN;Acc:ZDB-GENE-090713-1]
ENSDARG00000075282	irs2b	572001	irs2b	1491.69	1.53371	0.435279	3.5235	0.000425887	0.00353814	804.497	0.895991	0.295291	3.03427	0.0024112	0.029731	insulin receptor substrate 2b [Source:ZFIN;Acc:ZDB-GENE-081104-462]	insulin receptor signaling pathway
ENSDARG00000075557	apcdd1l	100001408	apcdd1l	258.119	1.01634	0.276966	3.66955	0.000242975	0.00219396	261.612	1.89706	0.561677	3.37749	0.000731514	0.0116953	adenomatosis polyposis coli down-regulated 1-like [Source:ZFIN;Acc:ZDB-GENE-121022-3]	negative regulation of Wnt signaling pathway
ENSDARG00000075733	zyx	564246	zyx	1458.32	1.80809	0.368229	4.91024	9.09648e-07	1.56886e-05	1129.84	1.23546	0.423302	2.91862	0.00351581	0.0391672	zyxin [Source:ZFIN;Acc:ZDB-GENE-070928-18]	signal transduction, integrin-mediated signaling pathway, transforming growth factor beta receptor signaling pathway
ENSDARG00000076144	icam3	100334824	icam3	1193.56	0.944992	0.365987	2.58204	0.00982185	0.0467682	1447.28	1.56335	0.261178	5.98577	2.1537e-09	1.80074e-07	intercellular adhesion molecule 3 [Source:ZFIN;Acc:ZDB-GENE-060503-219]	cell-cell adhesion, cardiac muscle contraction, ventricular cardiac muscle cell development
ENSDARG00000076146	zgc:172075	110437729	zgc:172075	67.3093	2.27732	0.782408	2.91065	0.00360675	0.021108	178.717	4.77419	0.609858	7.82836	4.9426e-15	9.82788e-13	zgc:172075 [Source:ZFIN;Acc:ZDB-GENE-080215-3]
ENSDARG00000076320	ano9a	562630	ano9a	98.972	1.92796	0.392471	4.91236	8.99848e-07	1.55521e-05	71.1455	1.83182	0.462372	3.96178	7.43929e-05	0.00176842	anoctamin 9a [Source:ZFIN;Acc:ZDB-GENE-071004-46]	calcium activated phospholipid scrambling
ENSDARG00000076787	angpt4	571050	angpt4	111.026	2.51714	0.5263	4.7827	1.72953e-06	2.81024e-05	79.3012	2.27448	0.505103	4.50301	6.69979e-06	0.000235908	angiopoietin 4 [Source:ZFIN;Acc:ZDB-GENE-110104-1]	angiogenesis
ENSDARG00000076833	atp1b1b	64273	atp1b1b	717.188	2.128	0.64781	3.28491	0.00102017	0.0074427	1045.05	2.86871	0.473033	6.0645	1.32366e-09	1.14308e-07	ATPase Na+/K+ transporting subunit beta 1b [Source:ZFIN;Acc:ZDB-GENE-001127-4]	potassium ion transport, sodium ion transport, ion transport, potassium ion import across plasma membrane, cellular sodium ion homeostasis, establishment or maintenance of transmembrane electrochemical gradient, cellular potassium ion homeostasis, positive regulation of ATPase activity, sodium ion export across plasma membrane
ENSDARG00000076839	ftr86	767638	ftr86	78.8517	2.18948	0.681461	3.21293	0.0013139	0.00922639	271.477	5.8418	0.462884	12.6205	1.62881e-36	1.67569e-33	finTRIM family, member 86 [Source:ZFIN;Acc:ZDB-GENE-060929-108]
ENSDARG00000076962	gdpd5b	560645	gdpd5b	1346.21	1.22574	0.413636	2.96332	0.00304337	0.0184211	1083.46	1.41403	0.384686	3.6758	0.000237105	0.00465591	glycerophosphodiester phosphodiesterase domain containing 5b [Source:ZFIN;Acc:ZDB-GENE-030131-6028]	lipid metabolic process, axis elongation
ENSDARG00000077052	tnrc18	559514	tnrc18	2567.96	1.78927	0.360982	4.95667	7.17119e-07	1.26413e-05	702.152	0.9138	0.277038	3.29846	0.000972166	0.0144949	trinucleotide repeat containing 18 [Source:ZFIN;Acc:ZDB-GENE-100326-1]
ENSDARG00000077169	si:ch211-153b23.4	335392	si:ch211-153b23.4	43.4407	2.1903	0.600705	3.64622	0.000266127	0.00237205	127.019	3.2591	0.466734	6.98277	2.89413e-12	4.07625e-10	si:ch211-153b23.4 [Source:ZFIN;Acc:ZDB-GENE-030131-7332]	regulation of translational fidelity
ENSDARG00000077298	gas1a	796318	gas1a	5820.71	0.885523	0.343371	2.57891	0.00991134	0.0471036	2982.41	0.955716	0.299359	3.19254	0.00141026	0.0195446	growth arrest-specific 1a [Source:ZFIN;Acc:ZDB-GENE-050302-155]	cell cycle arrest
ENSDARG00000077407	si:dkey-184p18.2	768134	si:dkey-184p18.2	691.258	1.49614	0.366399	4.08337	4.43872e-05	0.000492501	406.904	1.5922	0.474289	3.35703	0.000787845	0.0123703	si:dkey-184p18.2 [Source:ZFIN;Acc:ZDB-GENE-060503-55]	biological_process
ENSDARG00000077540	f2rl1.2	100073342	f2rl1.2	85.9234	2.34413	0.668572	3.50617	0.0004546	0.00375774	264.079	1.46767	0.4576	3.20732	0.00133976	0.0187693	coagulation factor II (thrombin) receptor-like 1, tandem duplicate 2 [Source:ZFIN;Acc:ZDB-GENE-070615-24]	G protein-coupled receptor signaling pathway, blood coagulation, thrombin-activated receptor signaling pathway, positive regulation of Rho protein signal transduction, positive regulation of cytosolic calcium ion concentration involved in phospholipase C-activating G protein-coupled signaling pathway
ENSDARG00000077778	adamts9	100333407	adamts9	802.798	0.787558	0.256666	3.06841	0.00215199	0.0138457	539.873	1.37953	0.326274	4.22812	2.35649e-05	0.000678999	ADAM metallopeptidase with thrombospondin type 1 motif, 9 [Source:ZFIN;Acc:ZDB-GENE-070814-6]	proteolysis, endocrine pancreas development, pancreas regeneration
ENSDARG00000078072	si:ch211-232i5.1		si:ch211-232i5.1	29.4301	1.96883	0.651908	3.02011	0.00252686	0.0157755	92.4885	5.50696	0.939638	5.86073	4.60841e-09	3.58698e-07	si:ch211-232i5.1 [Source:ZFIN;Acc:ZDB-GENE-070705-127]
ENSDARG00000078076	nab2	100005680	nab2	247.274	1.73933	0.328648	5.29237	1.20741e-07	2.51785e-06	282.44	1.24797	0.442769	2.81855	0.00482411	0.0492655	NGFI-A binding protein 2 (EGR1 binding protein 2) [Source:ZFIN;Acc:ZDB-GENE-080204-105]	regulation of transcription, DNA-templated, negative regulation of transcription, DNA-templated
ENSDARG00000078254	ftr14l	100536151	ftr14l	38.9053	3.33539	0.75709	4.40554	1.0552e-05	0.000138888	105.933	7.54012	0.890733	8.46508	2.5598e-17	6.24432e-15	finTRIM family, member 14-like [Source:ZFIN;Acc:ZDB-GENE-090312-123]
ENSDARG00000078322	col12a1a	100149543	col12a1a	4665.7	3.11779	0.230611	13.5197	1.19624e-41	1.74032e-38	2727.44	2.59595	0.407312	6.37338	1.84911e-10	1.86981e-08	collagen, type XII, alpha 1a [Source:ZFIN;Acc:ZDB-GENE-090728-1]	regeneration, growth plate cartilage chondrocyte morphogenesis, regulation of axon regeneration
ENSDARG00000078388	glis2a	102725534	glis2a	976.386	1.73448	0.478951	3.62141	0.000293003	0.00258713	882.53	2.10217	0.412713	5.09355	3.5142e-07	1.81954e-05	GLIS family zinc finger 2a [Source:ZFIN;Acc:ZDB-GENE-130102-1]	negative regulation of transcription by RNA polymerase II, positive regulation of transcription by RNA polymerase II, central nervous system development
ENSDARG00000078392	chpfa	100331155	chpfa	1101.2	0.883598	0.281986	3.13348	0.00172748	0.0115752	714.629	0.826554	0.25645	3.22306	0.00126828	0.01797	chondroitin polymerizing factor a [Source:ZFIN;Acc:ZDB-GENE-100504-2]
ENSDARG00000078619	pnp5a	791647	pnp5a	4432.96	1.18626	0.325242	3.64731	0.000265	0.0023652	3920.07	1.39603	0.464813	3.00344	0.0026695	0.0320151	purine nucleoside phosphorylase 5a [Source:ZFIN;Acc:ZDB-GENE-040426-2553]	nucleoside metabolic process, nucleobase-containing compound metabolic process
ENSDARG00000078676	myrf	570792	myrf	609.681	2.39736	0.322219	7.44018	1.00552e-13	6.4094e-12	465.843	2.58969	0.433499	5.97393	2.31606e-09	1.91618e-07	myelin regulatory factor [Source:ZFIN;Acc:ZDB-GENE-080204-57]	regulation of transcription, DNA-templated, positive regulation of transcription, DNA-templated
ENSDARG00000078696	synpo2lb	100001241	synpo2lb	1151.78	2.82676	0.44859	6.30144	2.94897e-10	1.03014e-08	553.885	2.02703	0.610888	3.31817	0.000906084	0.0137777	synaptopodin 2-like b [Source:ZFIN;Acc:ZDB-GENE-090828-5]	cardiac muscle tissue development, skeletal muscle tissue development, positive regulation of actin filament bundle assembly
ENSDARG00000078741	zgc:172136	566376	FRMD1	1009.2	2.66521	0.243282	10.9552	6.27064e-28	2.34978e-25	679.248	2.37687	0.429461	5.53456	3.12015e-08	2.08557e-06	FERM domain containing 1 [Source:HGNC Symbol;Acc:HGNC:21240]
ENSDARG00000079071	jam2b	100005301	jam2b	867.695	2.68327	0.366769	7.31596	2.55541e-13	1.51924e-11	1700.34	3.70524	0.345856	10.7132	8.82207e-27	4.44145e-24	junctional adhesion molecule 2b [Source:ZFIN;Acc:ZDB-GENE-080229-3]
ENSDARG00000079175	si:ch211-79k12.1	568891	si:ch211-79k12.1	87.354	2.58043	0.609162	4.23603	2.27502e-05	0.000273268	227.585	5.00817	0.510968	9.80134	1.11099e-22	4.30956e-20	si:ch211-79k12.1 [Source:ZFIN;Acc:ZDB-GENE-080303-9]
ENSDARG00000079502	gal3st2	556126	gal3st2	350.523	2.68779	0.441091	6.09349	1.10475e-09	3.46297e-08	614.483	3.69981	0.422932	8.74802	2.17126e-18	5.974e-16	galactose-3-O-sulfotransferase 2 [Source:ZFIN;Acc:ZDB-GENE-131127-533]	glycolipid biosynthetic process
ENSDARG00000079575	aff3	570215	aff3	513.847	1.62452	0.53324	3.04651	0.00231514	0.0147193	222.369	1.73928	0.453807	3.83264	0.000126774	0.00277753	AF4/FMR2 family, member 3 [Source:ZFIN;Acc:ZDB-GENE-030219-193]	regulation of transcription, DNA-templated
ENSDARG00000079578	rbpms2b	393229	rbpms2b	4451.47	1.75272	0.402818	4.35114	1.35432e-05	0.00017328	3324.44	2.04117	0.294307	6.9355	4.04773e-12	5.56846e-10	RNA binding protein, mRNA processing factor 2b [Source:ZFIN;Acc:ZDB-GENE-040426-741]	retinal ganglion cell axon guidance, dendrite morphogenesis, negative regulation of smooth muscle cell differentiation, regulation of retinal ganglion cell axon guidance
ENSDARG00000079745	si:ch211-166a6.5	100000230	si:ch211-166a6.5	1652.15	0.956615	0.369726	2.58736	0.00967145	0.0461498	1364.9	0.869357	0.276036	3.14943	0.00163589	0.0220686	si:ch211-166a6.5 [Source:ZFIN;Acc:ZDB-GENE-030131-9913]	intracellular distribution of mitochondria
ENSDARG00000079795		100334955	CABZ01033206.1	16.7497	2.23779	0.810295	2.7617	0.00575019	0.0306693	48.481	4.09398	0.706314	5.79626	6.78111e-09	5.0938e-07	V-set and transmembrane domain containing 5 [Source:NCBI gene;Acc:100334955]
ENSDARG00000079917	rassf7a	564485	rassf7a	461.187	1.76015	0.309523	5.68665	1.29553e-08	3.37274e-07	592.64	2.2739	0.568406	4.00048	6.32129e-05	0.00155127	Ras association domain family member 7a [Source:ZFIN;Acc:ZDB-GENE-091013-3]	signal transduction, regulation of microtubule cytoskeleton organization
ENSDARG00000079967	prkd3	557337	prkd3	864.099	1.07933	0.372279	2.89926	0.00374047	0.021665	462.395	1.04653	0.308163	3.39602	0.000683738	0.0110585	protein kinase D3 [Source:ZFIN;Acc:ZDB-GENE-130530-880]	protein phosphorylation, intracellular signal transduction, phosphorylation, protein kinase D signaling
ENSDARG00000081779			dre-mir-203a	7.13781	4.4273	1.63646	2.70541	0.00682202	0.0351285	17.0674	5.94627	1.28054	4.64357	3.42441e-06	0.000131327	dre-mir-203a [Source:miRBase;Acc:MI0001376]
ENSDARG00000086162	znf385d		znf385d	360.936	1.75315	0.30403	5.76637	8.0997e-09	2.19892e-07	272.625	1.57643	0.411058	3.83505	0.000125537	0.00275809	zinc finger protein 385D [Source:ZFIN;Acc:ZDB-GENE-130201-2]
ENSDARG00000086645	hs3st3b1b	558084	hs3st3b1b	2482.09	1.36841	0.341234	4.01019	6.06702e-05	0.000649566	1162.2	1.3477	0.405843	3.32073	0.000897813	0.0136794	heparan sulfate (glucosamine) 3-O-sulfotransferase 3B1b [Source:ZFIN;Acc:ZDB-GENE-070202-5]
ENSDARG00000086724	im:7151449	492708	im:7151449	745.308	1.51191	0.429875	3.51708	0.000436316	0.0036187	719.239	1.69232	0.509369	3.32239	0.000892513	0.0136337	im:7151449 [Source:ZFIN;Acc:ZDB-GENE-041111-283]
ENSDARG00000087093	si:ch211-157c3.4	561592	si:ch211-157c3.4	384.509	2.76477	0.894147	3.09207	0.00198766	0.0129672	857.583	7.22876	0.489856	14.7569	2.77747e-49	5.97459e-46	si:ch211-157c3.4 [Source:ZFIN;Acc:ZDB-GENE-030131-8454]
ENSDARG00000087804	tnfrsf11a	100333821	tnfrsf11a	506.959	1.74289	0.441147	3.95082	7.78835e-05	0.000810696	512.913	1.5791	0.485943	3.24955	0.00115588	0.0167589	tumor necrosis factor receptor superfamily, member 11a, NFKB activator [Source:ZFIN;Acc:ZDB-GENE-120910-2]
ENSDARG00000087873	eevs	100003999	eevs	33.5207	2.91738	0.772665	3.77574	0.000159532	0.00151752	307.52	3.31153	0.737962	4.48741	7.20952e-06	0.00025161	2-epi-5-epi-valiolone synthase [Source:ZFIN;Acc:ZDB-GENE-131121-365]
ENSDARG00000087921	plce1	568288	plce1	744.929	1.3712	0.483556	2.83565	0.00457326	0.0255318	423.275	1.49714	0.288796	5.18409	2.17068e-07	1.18347e-05	phospholipase C, epsilon 1 [Source:ZFIN;Acc:ZDB-GENE-061212-4]	signal transduction, intracellular signal transduction, lipid metabolic process, lipid catabolic process, glomerulus development, glomerular basement membrane development, small GTPase mediated signal transduction
ENSDARG00000088072	usp43b	100149276	usp43b	376.336	1.20252	0.453606	2.65102	0.00802501	0.0399747	279.581	2.00264	0.365408	5.48055	4.23998e-08	2.75622e-06	ubiquitin specific peptidase 43b [Source:ZFIN;Acc:ZDB-GENE-120524-2]	ubiquitin-dependent protein catabolic process, protein deubiquitination
ENSDARG00000088116	gstm.3	568744	gstm.3	4115.16	2.44728	0.596781	4.1008	4.11731e-05	0.000459934	9852.98	4.03758	0.465272	8.67789	4.03193e-18	1.04839e-15	glutathione S-transferase mu tandem duplicate 3 [Source:ZFIN;Acc:ZDB-GENE-050309-24]	glutathione metabolic process
ENSDARG00000088581	f10	282670	f10	717.689	1.82474	0.47925	3.80749	0.000140382	0.00136047	828.252	2.3189	0.578511	4.0084	6.11324e-05	0.00150836	coagulation factor X [Source:ZFIN;Acc:ZDB-GENE-021206-9]	proteolysis, blood coagulation, hemostasis
ENSDARG00000088630	arhgef10la	799435	arhgef10la	991.649	1.29571	0.362933	3.57011	0.000356825	0.00304941	609.19	1.96965	0.44514	4.4248	9.65322e-06	0.000319258	Rho guanine nucleotide exchange factor (GEF) 10-like a [Source:ZFIN;Acc:ZDB-GENE-120814-1]	regulation of Rho protein signal transduction, actin cytoskeleton organization, positive regulation of stress fiber assembly
ENSDARG00000088741			BX322530.1	872.517	1.7559	0.263282	6.66928	2.57064e-11	1.06659e-09	435.224	1.14719	0.342866	3.34589	0.000820194	0.0128099
ENSDARG00000088816	trabd2b	566028	trabd2b	453.989	1.10894	0.265409	4.17823	2.93788e-05	0.000340805	454.396	1.63258	0.464085	3.51784	0.000435067	0.00759185	TraB domain containing 2B [Source:ZFIN;Acc:ZDB-GENE-091204-381]	proteolysis, negative regulation of Wnt signaling pathway, Wnt signaling pathway
ENSDARG00000088862	stxbp6	415153	stxbp6	2007.25	0.83198	0.226781	3.66865	0.000243836	0.00220013	1604.08	1.18199	0.267518	4.41835	9.94553e-06	0.000327759	syntaxin binding protein 6 (amisyn) [Source:ZFIN;Acc:ZDB-GENE-040625-31]	vesicle-mediated transport
ENSDARG00000088885	si:ch1073-340i21.3	570991	si:ch1073-340i21.3	92.3985	2.36213	0.801656	2.94656	0.00321329	0.019261	123.711	5.54746	0.620843	8.93536	4.05865e-19	1.28048e-16	si:ch1073-340i21.3 [Source:ZFIN;Acc:ZDB-GENE-030131-199]
ENSDARG00000089354	tspan4a	436620	tspan4a	759.6	0.850655	0.243826	3.48878	0.000485232	0.00397245	533.138	0.979411	0.328097	2.98513	0.00283459	0.0334467	tetraspanin 4a [Source:ZFIN;Acc:ZDB-GENE-040718-38]
ENSDARG00000089489	fam83e	561520	fam83e	66.848	1.86979	0.529034	3.53435	0.000408772	0.00342936	84.5629	1.97899	0.530083	3.73335	0.000188946	0.00387758	family with sequence similarity 83 member E [Source:ZFIN;Acc:ZDB-GENE-141215-21]
ENSDARG00000089490	kcnq4	101887046	kcnq4	16.3345	2.64932	1.03015	2.57177	0.0101179	0.047901	38.1847	4.53523	0.807853	5.61393	1.97784e-08	1.36442e-06	potassium voltage-gated channel, KQT-like subfamily, member 4 [Source:ZFIN;Acc:ZDB-GENE-120215-132]	potassium ion transport, potassium ion transmembrane transport
ENSDARG00000089511	si:ch73-78o10.1	792389	si:ch73-78o10.1	17.1444	3.27988	0.982198	3.33933	0.000839807	0.00632849	48.5753	3.74626	0.648813	5.77402	7.7403e-09	5.70564e-07	si:ch73-78o10.1 [Source:ZFIN;Acc:ZDB-GENE-131127-427]	protein ubiquitination, Notch signaling pathway
ENSDARG00000089519	fbln7	100000083	fbln7	39.7591	1.87423	0.414556	4.52106	6.15294e-06	8.59956e-05	32.0679	3.04567	0.726955	4.18962	2.7942e-05	0.000776014	fibulin 7 [Source:ZFIN;Acc:ZDB-GENE-170130-2]
ENSDARG00000089564	si:dkey-91m3.1	100537791	MDFI	2474.29	2.26712	0.244823	9.26021	2.0403e-20	3.52872e-18	803.279	1.15111	0.396927	2.90006	0.00373088	0.0408514	MyoD family inhibitor [Source:HGNC Symbol;Acc:HGNC:6967]	biological_process
ENSDARG00000089701	trabd2a	564021	trabd2a	242.154	1.79986	0.401171	4.48651	7.24001e-06	9.91472e-05	201.51	2.05336	0.622225	3.30002	0.000966777	0.0144418	TraB domain containing 2A [Source:ZFIN;Acc:ZDB-GENE-030131-4053]	proteolysis, negative regulation of Wnt signaling pathway, Wnt signaling pathway, head development
ENSDARG00000089913	cacna1g	563904	cacna1g	396.082	2.40779	0.361215	6.6658	2.63231e-11	1.08737e-09	166.03	1.72576	0.504045	3.42381	0.000617492	0.0101607	calcium channel, voltage-dependent, T type, alpha 1G subunit [Source:ZFIN;Acc:ZDB-GENE-090514-2]	ion transport, transmembrane transport, calcium ion transmembrane transport, sodium ion transmembrane transport, regulation of ion transmembrane transport, neuronal action potential, membrane depolarization during action potential, calcium ion transport, calcium ion import, positive regulation of calcium ion-dependent exocytosis
ENSDARG00000090268	krtt1c19e	553371	krtt1c19e	1286.71	5.04042	1.30897	3.85068	0.000117791	0.00117326	2181.99	6.05117	0.581751	10.4017	2.43667e-25	1.15313e-22	keratin type 1 c19e [Source:ZFIN;Acc:ZDB-GENE-050506-95]	biological_process
ENSDARG00000090369	zgc:86896	415190	zgc:86896	917.379	1.6957	0.491862	3.44752	0.000565768	0.00453127	633.226	2.18128	0.466728	4.67354	2.96048e-06	0.000115787	zgc:86896 [Source:ZFIN;Acc:ZDB-GENE-040625-80]	regulation of actin filament polymerization, Arp2/3 complex-mediated actin nucleation
ENSDARG00000090637	myh6	386711	myh6	813.079	4.36824	0.691793	6.31438	2.7125e-10	9.55636e-09	710.919	3.41083	0.791069	4.31167	1.62026e-05	0.000499199	myosin, heavy chain 6, cardiac muscle, alpha [Source:ZFIN;Acc:ZDB-GENE-031112-1]	heart contraction, heart morphogenesis, cardiac atrium development, atrial cardiac myofibril assembly
ENSDARG00000091235			CABZ01015525.1	24.3791	2.37251	0.682987	3.47373	0.000513281	0.00417581	39.6853	4.12955	0.909058	4.54267	5.55469e-06	0.000199749		intracellular signal transduction
ENSDARG00000091618	cltcl1	100330183	cltcl1	367.234	1.64346	0.546924	3.00491	0.00265657	0.0164338	181.242	1.18497	0.343219	3.45251	0.000555389	0.00933353	clathrin, heavy chain-like 1 [Source:ZFIN;Acc:ZDB-GENE-130530-1029]	intracellular protein transport, vesicle-mediated transport, clathrin coat assembly, receptor-mediated endocytosis
ENSDARG00000091650	igflr1	793825	igflr1	325.561	1.5783	0.412722	3.82411	0.000131245	0.00128655	225.507	1.35142	0.439401	3.07559	0.00210083	0.0267545	IGF-like family receptor 1 [Source:ZFIN;Acc:ZDB-GENE-121211-3]
ENSDARG00000091669	bicdl2l	100334848	bicdl2l	76.6869	1.89494	0.47232	4.01199	6.02092e-05	0.000646028	190.549	3.84055	0.51267	7.49127	6.82084e-14	1.17806e-11	bicaudal-D-related protein 2-like [Source:ZFIN;Acc:ZDB-GENE-091204-161]	vesicle transport along microtubule, Golgi to secretory granule transport
ENSDARG00000091726	aebp1	793308	aebp1	848.911	0.622377	0.24244	2.56713	0.0102543	0.0483894	559.177	1.26864	0.300649	4.21965	2.44678e-05	0.000699222	AE binding protein 1 [Source:ZFIN;Acc:ZDB-GENE-030131-2390]	proteolysis, protein processing, peptide metabolic process, negative regulation of nucleic acid-templated transcription
ENSDARG00000091836	casp7	553634	casp7	587.749	1.62335	0.287272	5.6509	1.59607e-08	4.05693e-07	526.631	1.38811	0.406575	3.41414	0.000639829	0.0104845	caspase 7, apoptosis-related cysteine peptidase [Source:ZFIN;Acc:ZDB-GENE-050522-506]	proteolysis, apoptotic process
ENSDARG00000092084			CR392002.1	240.561	2.06915	0.32705	6.32671	2.50442e-10	8.88656e-09	282.965	1.48219	0.510175	2.90525	0.00366957	0.0403978
ENSDARG00000092281	flnb	563023	flnb	438.18	3.03885	0.331332	9.17163	4.65931e-20	7.58119e-18	586.749	2.50882	0.364364	6.88547	5.75964e-12	7.74345e-10	filamin B, beta (actin binding protein 278) [Source:ZFIN;Acc:ZDB-GENE-041026-1]	actin cytoskeleton organization, cell differentiation
ENSDARG00000092499	si:ch211-183d21.1	571430	si:ch211-183d21.1	826.428	1.30938	0.449273	2.91445	0.00356319	0.0209025	1032.99	1.66622	0.327337	5.09023	3.5763e-07	1.84363e-05	si:ch211-183d21.1 [Source:ZFIN;Acc:ZDB-GENE-030131-8516]
ENSDARG00000092947	cyt1	30327	cyt1	4722.24	2.02973	0.687695	2.95149	0.00316243	0.0190346	8666.71	5.5678	0.490276	11.3565	6.88866e-30	4.65713e-27	type I cytokeratin, enveloping layer [Source:ZFIN;Acc:ZDB-GENE-991008-6]	cell migration involved in gastrulation
ENSDARG00000093494	si:ch211-217k17.9		si:ch211-217k17.9	202.863	3.3916	0.711987	4.76357	1.90195e-06	3.05647e-05	478.811	5.5963	0.62339	8.9772	2.77742e-19	8.88098e-17	si:ch211-217k17.9 [Source:ZFIN;Acc:ZDB-GENE-061207-21]
ENSDARG00000093936	si:dkeyp-1h4.6		si:dkeyp-1h4.6	45.6828	3.33306	1.03011	3.23563	0.00121376	0.00863352	124.358	5.63916	0.879687	6.41042	1.45116e-10	1.50603e-08	si:dkeyp-1h4.6 [Source:ZFIN;Acc:ZDB-GENE-060503-841]
ENSDARG00000093954	si:dkey-9i23.16	571915	si:dkey-9i23.16	617.923	0.931407	0.31796	2.92932	0.00339709	0.0201431	458.378	1.189	0.320059	3.71493	0.000203257	0.00412123	si:dkey-9i23.16 [Source:ZFIN;Acc:ZDB-GENE-090313-362]
ENSDARG00000093957	si:dkey-251i10.2	562682	si:dkey-251i10.2	178.869	2.08207	0.433838	4.79918	1.59317e-06	2.60943e-05	213.106	5.53691	0.832178	6.65351	2.86179e-11	3.38579e-09	si:dkey-251i10.2 [Source:ZFIN;Acc:ZDB-GENE-050506-102]	biological_process
ENSDARG00000094041	krt17	100034647	krt17	88.7179	2.45807	0.612064	4.01603	5.91876e-05	0.00063617	716.22	5.60666	0.400527	13.9982	1.5987e-44	2.70203e-41	keratin 17 [Source:ZFIN;Acc:ZDB-GENE-060503-86]	fin regeneration
ENSDARG00000095022	thsd7ba	566298	thsd7ba	548.407	1.01965	0.357062	2.85567	0.00429461	0.0242267	290.691	2.3012	0.371082	6.20131	5.59957e-10	5.17566e-08	thrombospondin, type I, domain containing 7Ba [Source:ZFIN;Acc:ZDB-GENE-070621-2]	actin cytoskeleton reorganization
ENSDARG00000095192			BX957317.1	412.215	1.41605	0.397614	3.56138	0.000368916	0.0031408	200.985	1.14109	0.38168	2.98965	0.00279293	0.0331426
ENSDARG00000095400	si:ch73-52f15.5	100150557	si:ch73-52f15.5	61.3753	1.46798	0.545011	2.69349	0.0070709	0.0361765	119.996	4.14671	0.569106	7.28636	3.18444e-13	4.99007e-11	si:ch73-52f15.5 [Source:ZFIN;Acc:ZDB-GENE-091204-341]	regulation of transcription, DNA-templated
ENSDARG00000095434	si:ch211-217k17.8		si:ch211-217k17.8	72.4626	3.22252	0.797431	4.04113	5.31937e-05	0.000578788	149.942	5.77154	0.838924	6.8797	5.99808e-12	8.01845e-10	si:ch211-217k17.8 [Source:ZFIN;Acc:ZDB-GENE-031010-46]
ENSDARG00000095615	si:dkeyp-86h10.3		si:dkeyp-86h10.3	38.7381	2.9952	0.784956	3.81576	0.000135764	0.00132141	75.8613	3.79702	0.766664	4.95265	7.32082e-07	3.49245e-05	si:dkeyp-86h10.3 [Source:ZFIN;Acc:ZDB-GENE-100922-65]
ENSDARG00000095796	si:dkey-87o1.2	796684	si:dkey-87o1.2	169.942	1.99197	0.682887	2.91698	0.00353433	0.0207726	301.62	2.98256	0.40412	7.38039	1.57825e-13	2.59338e-11	si:dkey-87o1.2 [Source:ZFIN;Acc:ZDB-GENE-110411-217]
ENSDARG00000095901	col18a1b	100334893	col18a1b	2764.32	3.3931	0.412678	8.22215	1.9988e-16	1.84456e-14	5476.19	4.78284	0.40547	11.7958	4.1038e-32	3.34842e-29	collagen type XVIII alpha 1 chain b [Source:ZFIN;Acc:ZDB-GENE-110411-288]	extracellular matrix organization
ENSDARG00000096874	tmem176l.3b	100331329	tmem176l.3b	21.4725	1.80089	0.678505	2.6542	0.00794974	0.0397038	36.8034	3.1361	0.707927	4.42997	9.42454e-06	0.000313207	transmembrane protein 176l.3b [Source:ZFIN;Acc:ZDB-GENE-080829-14]
ENSDARG00000096990	si:ch1073-340i21.2	100004528	si:ch1073-340i21.2	55.0185	2.36148	0.613183	3.85118	0.00011755	0.0011718	169.922	2.87315	0.437626	6.56531	5.19254e-11	5.87875e-09	si:ch1073-340i21.2 [Source:ZFIN;Acc:ZDB-GENE-131121-430]
ENSDARG00000097006			CR854839.1	86.299	2.17631	0.622129	3.49816	0.00046848	0.00386119	216.275	4.70353	0.490303	9.59311	8.54704e-22	3.06424e-19
ENSDARG00000097118			CU693494.2	78.1044	2.64592	0.987793	2.67862	0.00739262	0.0374507	465.98	5.00905	0.421293	11.8897	1.33876e-32	1.13135e-29
ENSDARG00000097137			CR753876.1	2194.59	1.05738	0.342571	3.0866	0.00202461	0.0131666	2475.28	1.89883	0.379814	4.99938	5.75158e-07	2.87118e-05
ENSDARG00000097176			BX927308.2	147.775	1.69075	0.348501	4.8515	1.22529e-06	2.05868e-05	121.233	1.58382	0.39935	3.96601	7.3087e-05	0.00174862
ENSDARG00000097902	si:ch73-204p21.2	100148757	si:ch73-204p21.2	104.133	1.98211	0.712049	2.78368	0.00537468	0.0290423	261.937	3.79756	0.49919	7.60743	2.79594e-14	5.12849e-12	si:ch73-204p21.2 [Source:ZFIN;Acc:ZDB-GENE-050208-49]	biological_process
ENSDARG00000098295	efna3b	117506	efna3b	948.105	0.820023	0.314228	2.60964	0.00906373	0.0439796	430.037	2.2183	0.403975	5.49118	3.99259e-08	2.62424e-06	ephrin-A3b [Source:ZFIN;Acc:ZDB-GENE-011108-1]	ephrin receptor signaling pathway, axon guidance
ENSDARG00000098414	ninl	561921	ninl	750.312	2.69125	0.483967	5.56081	2.68519e-08	6.45385e-07	436.699	1.76715	0.470402	3.75668	0.000172183	0.00360548	ninein-like [Source:ZFIN;Acc:ZDB-GENE-130530-768]	microtubule anchoring at centrosome, photoreceptor cell outer segment organization, eye photoreceptor cell development
ENSDARG00000098431	comp	100318854	comp	2864.79	2.96684	0.375999	7.89054	3.0088e-15	2.38506e-13	2045.08	1.95868	0.533845	3.66902	0.000243486	0.00476145	cartilage oligomeric matrix protein [Source:ZFIN;Acc:ZDB-GENE-060606-1]	cell adhesion
ENSDARG00000098540	zc3h7ba	100003994	zc3h7ba	526.137	1.14673	0.355143	3.22892	0.00124257	0.0088131	532.495	1.48844	0.319513	4.65848	3.18552e-06	0.000122962	zinc finger CCCH-type containing 7Ba [Source:ZFIN;Acc:ZDB-GENE-030131-4512]
ENSDARG00000098837	tgm5l	565984	tgm5l	15.7605	2.11249	0.717703	2.9434	0.00324632	0.019412	21.1765	2.91394	1.03149	2.82497	0.00472849	0.0485825	transglutaminase 5, like [Source:ZFIN;Acc:ZDB-GENE-110411-176]	peptide cross-linking
ENSDARG00000099031	scn4ba	566069	scn4ba	136.353	1.44019	0.476055	3.02527	0.00248413	0.0155735	77.1861	2.00354	0.650142	3.08169	0.00205827	0.0263239	sodium channel, voltage-gated, type IV, beta a [Source:ZFIN;Acc:ZDB-GENE-070615-18]
ENSDARG00000099101	gch2	64263	gch2	688.481	1.74134	0.416851	4.17737	2.94905e-05	0.00034178	760.216	4.43218	0.573146	7.73307	1.04982e-14	2.03613e-12	GTP cyclohydrolase 2 [Source:ZFIN;Acc:ZDB-GENE-001205-3]	tetrahydrofolate biosynthetic process, tetrahydrobiopterin biosynthetic process
ENSDARG00000100041			CU571069.1	184.083	2.77002	0.402192	6.8873	5.68598e-12	2.63838e-10	54.5327	2.00142	0.551273	3.63055	0.000282815	0.0054011
ENSDARG00000100095	anxa1b	353358	anxa1b	343.907	2.78688	0.663964	4.19734	2.70074e-05	0.00031807	1184.2	6.26826	0.553748	11.3197	1.04839e-29	6.70458e-27	annexin A1b [Source:ZFIN;Acc:ZDB-GENE-030131-6554]	inflammatory response, cell surface receptor signaling pathway, regulation of cell shape, positive regulation of T cell proliferation, regulation of cell population proliferation, regulation of leukocyte migration, phagocytosis, response to X-ray, myoblast migration involved in skeletal muscle regeneration, insulin secretion, keratinocyte differentiation, prostate gland development, endocrine pan…
ENSDARG00000100223	gpa33a	407680	gpa33a	224.12	1.36579	0.439468	3.10781	0.00188477	0.0124063	217.442	2.59388	0.493852	5.25234	1.50181e-07	8.42083e-06	glycoprotein A33 (transmembrane), paralog a [Source:ZFIN;Acc:ZDB-GENE-080229-4]
ENSDARG00000100244	ebf3a	567751	ebf3a	7173.25	1.8365	0.410394	4.47497	7.64203e-06	0.000103962	3461.26	2.09759	0.329473	6.36651	1.93381e-10	1.93889e-08	EBF transcription factor 3a [Source:ZFIN;Acc:ZDB-GENE-070112-292]	regulation of transcription, DNA-templated, multicellular organism development, positive regulation of transcription by RNA polymerase II, regulation of transcription, DNA-templated, multicellular organism development
ENSDARG00000100515	dusp1	406340	dusp1	15765.3	0.992333	0.212495	4.66991	3.01325e-06	4.60761e-05	9504.58	0.899256	0.310247	2.89852	0.00374931	0.0409764	dual specificity phosphatase 1 [Source:ZFIN;Acc:ZDB-GENE-040426-2018]	protein dephosphorylation, dephosphorylation, peptidyl-tyrosine dephosphorylation, inactivation of MAPK activity
ENSDARG00000101200	zgc:112964	503764	zgc:112964	123.909	1.64646	0.419384	3.92591	8.64038e-05	0.000887065	192.684	3.21481	0.409615	7.84837	4.21492e-15	8.52422e-13	zgc:112964 [Source:ZFIN;Acc:ZDB-GENE-050306-47]	cell-matrix adhesion
ENSDARG00000101613	si:dkey-238i5.2	321155	si:dkey-238i5.2	1577.18	2.75026	0.45854	5.99787	1.99917e-09	6.02234e-08	881.308	2.14979	0.520021	4.13404	3.56441e-05	0.000962797	si:dkey-238i5.2 [Source:ZFIN;Acc:ZDB-GENE-030131-9718]
ENSDARG00000101635	dact1	405799	dact1	577.606	1.2479	0.485379	2.57098	0.0101412	0.0479838	403.09	1.23113	0.353014	3.48749	0.000487571	0.00837222	dishevelled-binding antagonist of beta-catenin 1 [Source:ZFIN;Acc:ZDB-GENE-040623-3]
ENSDARG00000101789	cyp1c2	100137725	cyp1c2	349.117	1.44373	0.402028	3.59112	0.000329265	0.00285532	589.082	1.55051	0.453166	3.42152	0.000622728	0.0102326	cytochrome P450, family 1, subfamily C, polypeptide 2 [Source:ZFIN;Acc:ZDB-GENE-050705-1]	oxidation-reduction process
ENSDARG00000101814	lpar3	102216338	lpar3	171.698	1.55354	0.522487	2.97335	0.00294567	0.017913	221.671	1.36989	0.466668	2.93548	0.00333034	0.0376325	lysophosphatidic acid receptor 3 [Source:ZFIN;Acc:ZDB-GENE-120202-1]	G protein-coupled receptor signaling pathway, signal transduction, Kupffer's vesicle development, erythrocyte differentiation, cilium assembly, determination of heart left/right asymmetry, determination of left/right symmetry, positive regulation of erythrocyte differentiation, regulation of calcium-mediated signaling
ENSDARG00000101914	metrnla	406258	metrnla	2107.58	1.50771	0.311189	4.84499	1.26617e-06	2.11731e-05	1609.77	1.00903	0.328029	3.07605	0.00209764	0.0267427	meteorin like, glial cell differentiation regulator a [Source:ZFIN;Acc:ZDB-GENE-040426-1917]	response to cold, response to muscle activity, negative regulation of inflammatory response, positive regulation of brown fat cell differentiation
ENSDARG00000101980	bmper	338246	bmper	324.855	1.78528	0.410239	4.35179	1.35029e-05	0.000172943	427.686	1.56533	0.317569	4.9291	8.26081e-07	3.83269e-05	BMP binding endothelial regulator [Source:ZFIN;Acc:ZDB-GENE-030219-146]	hemopoiesis, dorsal/ventral pattern formation, regulation of BMP signaling pathway, blood vessel development, neural crest formation, otic placode formation, regulation of angiogenesis
ENSDARG00000102146	si:ch211-69b7.6	556640	si:ch211-69b7.6	158.081	1.18578	0.458552	2.58593	0.00971167	0.046307	140.421	3.90738	0.598971	6.5235	6.86864e-11	7.63032e-09	si:ch211-69b7.6 [Source:ZFIN;Acc:ZDB-GENE-141212-266]	regulation of RNA splicing
ENSDARG00000102267	znf750	550483	znf750	48.2919	2.53759	0.832037	3.04985	0.00228952	0.0145864	74.1119	3.773	0.666359	5.66211	1.49522e-08	1.05297e-06	zinc finger protein 750 [Source:ZFIN;Acc:ZDB-GENE-050417-313]	cell differentiation, positive regulation of transcription by RNA polymerase II, epidermis development
ENSDARG00000102478		560364	ADAMTS7	366.431	1.97263	0.404337	4.87867	1.06802e-06	1.82041e-05	217.354	1.46561	0.389897	3.75897	0.000170615	0.00358215	ADAM metallopeptidase with thrombospondin type 1 motif 7 [Source:HGNC Symbol;Acc:HGNC:223]	proteolysis
ENSDARG00000102829	cobll1b		cobll1b	853.41	1.53013	0.348287	4.3933	1.11641e-05	0.000145782	1114.6	1.65311	0.332248	4.97553	6.50684e-07	3.19429e-05	cordon-bleu WH2 repeat protein-like 1b [Source:ZFIN;Acc:ZDB-GENE-120313-6]	hemopoiesis, signal transduction
ENSDARG00000103026	p3h2	566697	p3h2	746.778	0.709001	0.226087	3.13597	0.00171286	0.0114897	604.51	1.71131	0.414261	4.13098	3.61213e-05	0.000972357	prolyl 3-hydroxylase 2 [Source:ZFIN;Acc:ZDB-GENE-061207-44]	oxidation-reduction process, collagen metabolic process, peptidyl-proline hydroxylation
ENSDARG00000103117	tmprss4a	777630	tmprss4a	85.9027	2.36712	0.620617	3.81415	0.000136653	0.00132746	132.672	2.70316	0.51096	5.29035	1.22083e-07	7.06291e-06	transmembrane serine protease 4a [Source:ZFIN;Acc:ZDB-GENE-061103-631]	endocytosis, proteolysis
ENSDARG00000103454	trpm6	100149353	trpm6	210.672	1.51908	0.383902	3.95693	7.59182e-05	0.00079224	169.8	1.48887	0.467052	3.1878	0.0014336	0.0198141	transient receptor potential cation channel, subfamily M, member 6 [Source:ZFIN;Acc:ZDB-GENE-111212-1]	ion transport, transmembrane transport, protein phosphorylation, cation transport, protein tetramerization, ion transmembrane transport, cation transmembrane transport
ENSDARG00000103542	vegfaa	30682	vegfaa	3947.3	0.957582	0.331736	2.88658	0.0038946	0.0223542	6123.06	2.58755	0.278672	9.28529	1.61272e-20	5.30002e-18	vascular endothelial growth factor Aa [Source:ZFIN;Acc:ZDB-GENE-990415-273]	hemopoiesis, multicellular organism development, induction of positive chemotaxis, pronephros development, motor neuron axon guidance, vasculogenesis, positive chemotaxis, angiogenesis, regulation of heart contraction, sprouting angiogenesis, regulation of vasculature development, vasculature development, cell differentiation, positive regulation of cell division, cardioblast migration to the mid…
ENSDARG00000103615	si:dkey-31j3.11		si:dkey-31j3.11	49.7119	1.31669	0.411985	3.19595	0.00139369	0.00967136	66.5183	2.53336	0.474878	5.33477	9.5666e-08	5.78938e-06	si:dkey-31j3.11 [Source:ZFIN;Acc:ZDB-GENE-141216-100]	cell-cell adhesion, receptor clustering, establishment or maintenance of epithelial cell apical/basal polarity, receptor localization to synapse, neurotransmitter receptor transport, endosome to postsynaptic membrane, neurotransmitter receptor transport postsynaptic membrane to endosome
ENSDARG00000103720	zgc:162730	564559	zgc:162730	25998.1	0.794707	0.186524	4.26062	2.0386e-05	0.000248246	27724.7	1.17604	0.310275	3.79032	0.000150455	0.00322177	zgc:162730 [Source:ZFIN;Acc:ZDB-GENE-030131-6366]
ENSDARG00000103747	cav1	323695	cav1	21300.8	1.48616	0.369809	4.01871	5.85166e-05	0.000629231	16899.7	1.62445	0.384118	4.22903	2.34699e-05	0.00067725	caveolin 1 [Source:ZFIN;Acc:ZDB-GENE-030131-2415]	caveola assembly, heart development, cell differentiation, cardiac muscle cell proliferation, neuromast development, dorsal/ventral pattern formation, somitogenesis, cardiac muscle tissue regeneration, regulation of defense response to virus, notochord cell vacuolation, regulation of type I interferon-mediated signaling pathway
ENSDARG00000103755	si:dkeyp-4c4.1	571990	si:dkeyp-4c4.1	20.1318	2.81011	0.96671	2.90688	0.00365051	0.0212734	22.2481	3.42384	1.18271	2.89492	0.00379256	0.0412706	si:dkeyp-4c4.1 [Source:ZFIN;Acc:ZDB-GENE-081104-4]	intracellular signal transduction
ENSDARG00000103903		100534755	LO017650.1	253.249	1.94641	0.520803	3.73731	0.000185996	0.00173521	144.657	1.29451	0.375273	3.44953	0.000561565	0.00941726	cadherin-10-like [Source:NCBI gene;Acc:100534755]	homophilic cell adhesion via plasma membrane adhesion molecules, cell adhesion, cell-cell adhesion
ENSDARG00000103917	znf185	553349	znf185	394.431	1.97433	0.455002	4.33918	1.43018e-05	0.00018167	486.971	2.98127	0.341576	8.72799	2.59242e-18	6.97067e-16	zinc finger protein 185 with LIM domain [Source:ZFIN;Acc:ZDB-GENE-061103-355]
ENSDARG00000103929	ildr1a	393364	ildr1a	208.246	2.42218	0.420027	5.76671	8.08343e-09	2.19692e-07	346.634	2.04745	0.547367	3.74054	0.000183622	0.00379133	immunoglobulin-like domain containing receptor 1a [Source:ZFIN;Acc:ZDB-GENE-040426-1412]
ENSDARG00000104099		101883013	FP236513.1	14.1151	1.74844	0.670429	2.60794	0.00910876	0.0441375	24.5175	2.57386	0.729113	3.53013	0.000415356	0.00734369	uncharacterized LOC101883013 [Source:NCBI gene;Acc:101883013]
ENSDARG00000104200		407643	BX901923.2	31.9836	1.95477	0.659981	2.96185	0.00305792	0.0184911	80.8572	3.01169	0.504709	5.96719	2.41376e-09	1.97628e-07	alpha-2-macroglobulin-like protein 1 [Source:NCBI gene;Acc:407643]
ENSDARG00000104267	postnb	337176	postnb	7582.66	3.97659	0.372634	10.6716	1.38285e-26	4.38471e-24	3928.03	2.31949	0.351057	6.60716	3.91774e-11	4.54419e-09	periostin, osteoblast specific factor b [Source:ZFIN;Acc:ZDB-GENE-030131-9120]	muscle attachment, extracellular matrix organization, cell adhesion
ENSDARG00000104274	tmem200b	101885131	tmem200b	2223.77	1.46902	0.229334	6.40559	1.49794e-10	5.55459e-09	1561.21	0.999644	0.347801	2.87418	0.00405078	0.0433709	transmembrane protein 200B [Source:ZFIN;Acc:ZDB-GENE-060503-303]
ENSDARG00000104393	npr2	100331745	npr2	1329.44	2.56641	0.374115	6.85994	6.88899e-12	3.14352e-10	838.018	1.38708	0.392964	3.5298	0.00041588	0.00734369	natriuretic peptide receptor 2 [Source:ZFIN;Acc:ZDB-GENE-141030-2]	protein phosphorylation, intracellular signal transduction, cyclic nucleotide biosynthetic process, cGMP biosynthetic process, cardiac muscle cell proliferation, signal transduction, receptor guanylyl cyclase signaling pathway
ENSDARG00000104441	hspb7	450019	hspb7	1205.31	2.48705	0.465587	5.34174	9.20601e-08	1.96966e-06	784.377	1.52049	0.361789	4.2027	2.6375e-05	0.000742075	heat shock protein family, member 7 (cardiovascular) [Source:ZFIN;Acc:ZDB-GENE-041010-136]	heart development, autophagy, Kupffer's vesicle development, determination of heart left/right asymmetry, cardioblast migration to the midline involved in heart rudiment formation, left/right pattern formation, determination of digestive tract left/right asymmetry
ENSDARG00000104478	cap2	393809	cap2	700.248	1.39367	0.485891	2.86827	0.00412722	0.0234438	380.498	1.00379	0.307841	3.26074	0.00111122	0.0162307	cyclase associated actin cytoskeleton regulatory protein 2 [Source:ZFIN;Acc:ZDB-GENE-040426-1758]	cytoskeleton organization, cell morphogenesis, establishment or maintenance of cell polarity, actin polymerization or depolymerization
ENSDARG00000104800	si:ch211-175m2.4	100334705	si:ch211-175m2.4	14.2481	2.37301	0.811543	2.92407	0.00345485	0.0204251	37.7812	3.54502	0.91694	3.86615	0.000110569	0.00248154	si:ch211-175m2.4 [Source:ZFIN;Acc:ZDB-GENE-141222-24]
ENSDARG00000104820	psd3l	559329	psd3l	2987.32	1.21442	0.431982	2.81126	0.00493475	0.0271395	1850.02	1.95295	0.286476	6.81715	9.28625e-12	1.20732e-09	pleckstrin and Sec7 domain containing 3, like [Source:ZFIN;Acc:ZDB-GENE-030131-8195]	regulation of ARF protein signal transduction
ENSDARG00000105239	ecm1b	100332249	ecm1b	951.164	1.11243	0.406833	2.73437	0.00624999	0.0327419	1870.2	3.17505	0.40843	7.77378	7.61769e-15	1.50208e-12	extracellular matrix protein 1b [Source:ZFIN;Acc:ZDB-GENE-121204-2]	signal transduction
ENSDARG00000105255	zbtb4	798710	zbtb4	637.827	1.10141	0.340901	3.23089	0.00123405	0.00875771	306.135	1.36367	0.462365	2.94933	0.00318461	0.0364558	zinc finger and BTB domain containing 4 [Source:ZFIN;Acc:ZDB-GENE-100318-5]	regulation of transcription, DNA-templated, regulation of gene expression, anterior/posterior pattern specification, dorsal/ventral pattern formation, mediolateral intercalation, dorsal convergence
ENSDARG00000105389	mmel1	560703	mmel1	989.206	3.11333	0.438482	7.10026	1.24527e-12	6.48379e-11	883.332	3.69903	0.582232	6.35318	2.10909e-10	2.10571e-08	membrane metallo-endopeptidase-like 1 [Source:ZFIN;Acc:ZDB-GENE-101112-2]	proteolysis
ENSDARG00000105424	si:rp71-46j2.7	368429	si:rp71-46j2.7	339.758	1.0168	0.362943	2.80154	0.0050859	0.0277793	279.793	1.28357	0.3715	3.45511	0.000550059	0.00925816	si:rp71-46j2.7 [Source:ZFIN;Acc:ZDB-GENE-160113-120]	negative regulation of transforming growth factor beta receptor signaling pathway
ENSDARG00000105590	si:cabz01007794.1	100537515	si:cabz01007794.1	242.495	3.93332	0.836859	4.7001	2.60038e-06	4.03214e-05	907.816	7.08915	0.566518	12.5135	6.29476e-36	5.95787e-33	si:cabz01007794.1 [Source:ZFIN;Acc:ZDB-GENE-160728-147]
ENSDARG00000105641	si:ch211-98n17.5	560439	si:ch211-98n17.5	127.394	3.03527	0.510124	5.95007	2.68035e-09	7.94848e-08	390.601	5.86597	0.547517	10.7138	8.7718e-27	4.44145e-24	si:ch211-98n17.5 [Source:ZFIN;Acc:ZDB-GENE-160728-87]
ENSDARG00000114516			CABZ01021592.1	1395.18	2.37652	0.41759	5.69104	1.26267e-08	3.2976e-07	837.142	6.70521	0.624837	10.7311	7.2698e-27	3.82262e-24
ENSDARG00000115301	lurap1	100126029	lurap1	1527.39	2.94576	0.316409	9.30999	1.27849e-20	2.25855e-18	1396.44	2.64767	0.53398	4.95837	7.10876e-07	3.43983e-05	leucine rich adaptor protein 1 [Source:ZFIN;Acc:ZDB-GENE-070928-35]	positive regulation of I-kappaB kinase/NF-kappaB signaling, Golgi organization, cell-matrix adhesion, muscle tissue morphogenesis, negative regulation of convergent extension involved in gastrulation
ENSDARG00000115545	clec19a	570145	clec19a	167.653	1.59378	0.395348	4.03133	5.54625e-05	0.00059978	101.429	2.28314	0.558877	4.08522	4.40348e-05	0.00114879	C-type lectin domain containing 19A [Source:ZFIN;Acc:ZDB-GENE-080917-46]	biological_process
ENSDARG00000116863		564748	CU984579.1	475.535	2.73343	0.489792	5.58081	2.39403e-08	5.82195e-07	1547.17	4.51071	0.45371	9.94184	2.73715e-23	1.15654e-20	leucine-rich repeat neuronal protein 4-like [Source:NCBI gene;Acc:564748]

## Sheet: AVC unique
Name	ZFIN.symbol	NCBI.gene.ID	external_gene_name	baseMean	log2FoldChange	lfcSE	stat	pvalue	padj	Gene.description	GO	72hpf_pos_1_rld	72hpf_pos_2_rld	72hpf_pos_3_rld	72hpf_neg_1_rld	72hpf_neg_2_rld	72hpf_neg_3_rld	72hpf_pos_1.TPM	72hpf_pos_2.TPM	72hpf_pos_3.TPM	72hpf_neg_1.TPM	72hpf_neg_2.TPM
ENSDARG00000015654	ca15a	553469	ca15a	45.9786	7.51121	2.69852	2.78346	0.00537825	0.0290532	carbonic anhydrase XVa [Source:ZFIN;Acc:ZDB-GENE-070424-7]	sodium ion transport, sodium ion import across plasma membrane, regulation of pH	6.35662	6.14559	4.65079	1.79958	0.90979	1.62499	4.08338	3.67519	1.2796	0	0
ENSDARG00000076257	si:ch211-285c6.1	556924	si:ch211-285c6.1	4.3685	5.98385	2.30524	2.59576	0.00943823	0.045374	si:ch211-285c6.1 [Source:ZFIN;Acc:ZDB-GENE-041001-89]		1.58114	2.3664	1.10883	0.38088	0.159295	0.223835	0.20813	0.993347	0.133468	0	0
ENSDARG00000094713		103911769	BX548044.6	6.43827	5.09638	1.69727	3.0027	0.00267594	0.0165288	serine protease HTRA2, mitochondrial-like [Source:NCBI gene;Acc:103911769]		2.99733	2.85415	1.37111	1.57755	1.24974	1.33912	0.422295	0.389269	0	0	0
ENSDARG00000092951			BX548044.4	8.05691	5.07131	1.41345	3.58789	0.000333363	0.00288378			3.51944	2.86026	3.49802	1.84463	1.6787	1.56423	0.818957	0.390776	1.02634	0	0.036307
ENSDARG00000105461	si:dkey-11o1.6	110437972	si:dkey-11o1.6	107.215	4.82054	0.608048	7.9279	2.22889e-15	1.83139e-13	si:dkey-11o1.6 [Source:ZFIN;Acc:ZDB-GENE-160113-34]		7.00612	7.72318	7.47773	4.22625	3.31463	3.77485	9.76469	18.5635	17.7333	0.2328	0.355227
ENSDARG00000077882	ccn5	100007759	ccn5	96.1902	4.78838	0.496201	9.65009	4.91119e-22	1.00383e-19	cellular communication network factor 5 [Source:ZFIN;Acc:ZDB-GENE-060223-1]	cell adhesion, negative regulation of cell death	7.81307	8.08423	7.61068	3.31508	3.99068	3.84391	11.3974	15.0954	12.0857	0.211543	0.559735
ENSDARG00000003259	loxa	404621	loxa	36393.7	4.22493	0.660408	6.39745	1.57997e-10	5.84968e-09	lysyl oxidase a [Source:ZFIN;Acc:ZDB-GENE-040426-2398]	oxidation-reduction process, neurogenesis, muscle organ development, cartilage development, peptidyl-lysine oxidation	16.4191	16.6608	15.9905	13.0011	12.5392	11.8945	3101.13	3962.89	2681.88	71.9477	174.301
ENSDARG00000024030	angptl2a	569092	angptl2a	5330.15	4.22341	0.428674	9.85228	6.70045e-23	1.56335e-20	angiopoietin-like 2a [Source:ZFIN;Acc:ZDB-GENE-080721-15]		13.4138	14.1458	13.7642	9.75025	10.1655	10.2406	163.645	306.713	264.971	2.922	14.1545
ENSDARG00000105754			BX510938.1	3.42023	4.19765	1.60708	2.61198	0.00900202	0.0437721			1.36762	1.83898	1.71074	1.07348	0.900027	0.942171	0.170861	0.48111	0.512663	0.019557	0
ENSDARG00000039273	fbln5	449806	fbln5	47697.1	4.16626	0.339002	12.2898	1.02783e-34	8.76559e-32	fibulin 5 [Source:ZFIN;Acc:ZDB-GENE-041010-54]	elastic fiber assembly	17.0324	17.0323	16.6306	13.1053	13.4597	12.9054	3401.39	3628.3	3093.93	51.9916	238.186
ENSDARG00000032831	htra1a	431766	htra1a	4683.63	4.13806	0.357875	11.5629	6.35541e-31	3.27463e-28	HtrA serine peptidase 1a [Source:ZFIN;Acc:ZDB-GENE-040704-64]	proteolysis, regulation of fibroblast growth factor receptor signaling pathway	13.6717	13.8108	13.032	10.11	10.0217	9.1927	398.659	472.774	302.431	8.14896	26.321
ENSDARG00000045413	gcm2	449615	gcm2	43.5802	4.12154	0.995069	4.14196	3.44346e-05	0.000392279	glial cells missing transcription factor 2 [Source:ZFIN;Acc:ZDB-GENE-050127-1]	regulation of transcription, DNA-templated, positive regulation of transcription by RNA polymerase II, animal organ morphogenesis, gliogenesis, cartilage development, calcium ion homeostasis, sodium ion homeostasis, epidermal cell fate specification	6.32722	7.13121	5.65169	3.92186	3.35344	2.47476	2.03206	3.82501	1.1848	0.127159	0.256996
ENSDARG00000116302			CABZ01039096.1	70.8062	4.09816	0.670981	6.10771	1.01073e-09	3.18844e-08			7.26987	7.05549	7.25105	3.34917	4.2543	4.07539	11.3955	10.1897	13.9564	0.066989	0.940502
ENSDARG00000041119	ceacam1	114465	ceacam1	1080.28	4.09504	0.711487	5.75561	8.63313e-09	2.33349e-07	carcinoembryonic antigen-related cell adhesion molecule 1 [Source:ZFIN;Acc:ZDB-GENE-010724-14]		11.6496	11.1144	11.2194	7.24762	8.13004	7.58349	49.6385	35.1244	44.1372	0.506361	3.55908
ENSDARG00000071592	aqp8a.2	563130	aqp8a.2	115.776	4.09424	0.803223	5.09726	3.44603e-07	6.58634e-06	aquaporin 8a, tandem duplicate 2 [Source:ZFIN;Acc:ZDB-GENE-070112-1802]	transmembrane transport, water transport, urea transmembrane transport	8.27489	8.55796	6.58572	4.69081	4.9366	2.96265	13.1555	17.5317	4.47732	0.276614	1.09315
ENSDARG00000099137		100333499	BX663503.3	9289.02	4.09294	0.466321	8.7771	1.67746e-18	2.0953e-16	latent-transforming growth factor beta-binding protein 4 [Source:NCBI gene;Acc:100333499]		14.0773	14.6328	14.8888	10.0741	11.2374	11.1461	293.901	463.423	614.069	4.88118	34.7839
ENSDARG00000095067		101885722	TC2N	40.6074	4.08852	0.845547	4.83536	1.32908e-06	2.21055e-05	tandem C2 domains, nuclear [Source:HGNC Symbol;Acc:HGNC:19859]		5.87399	6.71144	6.61425	2.95889	3.15246	3.78696	2.20112	4.74551	5.11023	0.026722	0.194176
ENSDARG00000093628	s100a11	100307070	s100a11	432.66	4.03562	0.736051	5.4828	4.18652e-08	9.69485e-07	S100 calcium binding protein A11 [Source:ZFIN;Acc:ZDB-GENE-070717-5]		7.5355	10.908	10.1753	5.91061	7.10294	6.38281	31.171	459.431	303.024	2.64556	24.4168
ENSDARG00000076727	si:ch211-247i17.1		si:ch211-247i17.1	47.2231	3.97216	0.535217	7.4216	1.15716e-13	7.24793e-12	si:ch211-247i17.1 [Source:ZFIN;Acc:ZDB-GENE-131121-275]	intracellular protein transport, Rab protein signal transduction	6.92478	6.99252	6.07275	3.57323	3.74309	3.22982	16.7323	18.8657	10.4031	0.29432	1.23414
ENSDARG00000041086		101886560	LO018380.1	332.345	3.96926	0.365099	10.8717	1.57187e-27	5.63413e-25	sodium/potassium/calcium exchanger 3-like [Source:NCBI gene;Acc:101886560]	transmembrane transport, sodium ion transmembrane transport, anion transmembrane transport, potassium ion transmembrane transport, calcium ion transmembrane transport, cellular calcium ion homeostasis	9.97359	9.7186	9.54785	5.82321	6.75158	5.94511	40.8144	35.7482	36.3362	0.477676	3.58335
ENSDARG00000073747	si:dkey-1j5.4	563949	si:dkey-1j5.4	49.0819	3.91906	0.513429	7.63312	2.29145e-14	1.60091e-12	si:dkey-1j5.4 [Source:ZFIN;Acc:ZDB-GENE-130603-91]		6.73139	7.25527	6.2554	3.67372	3.76471	3.76516	3.85668	6.32151	3.24488	0.073722	0.317613
ENSDARG00000069376	tnfsf12	567542	tnfsf12	1923.47	3.87069	0.423246	9.14525	5.94901e-20	9.61639e-18	TNF superfamily member 12 [Source:ZFIN;Acc:ZDB-GENE-060929-376]	immune response	12.2303	12.4819	12.082	8.63272	9.15672	8.55747	135.075	174.644	149.077	2.6441	13.819
ENSDARG00000076119	emid1	797252	emid1	11093.6	3.86638	0.302211	12.7936	1.77922e-37	1.9132e-34	EMI domain containing 1 [Source:ZFIN;Acc:ZDB-GENE-070705-40]	extracellular matrix organization	14.9472	14.9519	14.649	10.9198	11.7318	11.5292	831.345	890.335	816.115	11.1477	74.1626
ENSDARG00000104292	ccn2b	100124530	ccn2b	1074.51	3.85357	0.484002	7.9619	1.69422e-15	1.42039e-13	cellular communication network factor 2b [Source:ZFIN;Acc:ZDB-GENE-070705-82]	cell adhesion, negative regulation of cell death	11.6905	11.1385	11.4017	8.26726	8.12987	7.63283	121.797	99.1308	143.63	2.86307	8.51676
ENSDARG00000002494	itgb6	100499533	itgb6	513.743	3.78081	0.451726	8.3697	5.77671e-17	5.87941e-15	integrin, beta 6 [Source:ZFIN;Acc:ZDB-GENE-100812-2]	cell adhesion, cell-matrix adhesion, integrin-mediated signaling pathway, cell migration, cell adhesion mediated by integrin	10.9442	9.79097	9.5973	7.2329	6.93209	6.75628	14.2257	6.83502	7.05432	0.407022	1.47324
ENSDARG00000035891	acana	497505	acana	1447.71	3.7808	0.653618	5.78441	7.2768e-09	1.99082e-07	aggrecan a [Source:ZFIN;Acc:ZDB-GENE-050208-221]	cell adhesion, central nervous system development, skeletal system development, outflow tract morphogenesis	11.519	12.0823	12.0106	8.09115	8.82904	8.62638	24.9563	41.1393	45.2764	0.529102	3.36677
ENSDARG00000002634	b4galt1		b4galt1	40.1082	3.76933	0.748111	5.03846	4.69298e-07	8.65398e-06	UDP-Gal:betaGlcNAc beta 1,4- galactosyltransferase, polypeptide 1 [Source:ZFIN;Acc:ZDB-GENE-050417-236]	carbohydrate metabolic process, notochord morphogenesis, cell migration involved in gastrulation	4.72515	5.24273	5.98041	2.95838	2.46879	3.26558	1.58898	2.29275	4.24284	0.044827	0.144171
ENSDARG00000098777		569677	CU693379.1	48.1574	3.75946	0.547643	6.8648	6.65843e-12	3.04956e-10	crystallin beta-gamma domain containing 2 [Source:NCBI gene;Acc:569677]		6.63873	6.08047	6.15495	3.31441	3.66092	3.62654	1.56773	1.04474	1.29947	0.011845	0.115154
ENSDARG00000005648	olfml2a	100002223	olfml2a	3339.34	3.74031	0.419663	8.91267	4.98193e-19	6.73296e-17	olfactomedin-like 2A [Source:ZFIN;Acc:ZDB-GENE-081105-107]		13.1853	13.017	13.1446	9.77227	10.1424	9.37705	252.92	237.033	302.971	5.58624	26.009
ENSDARG00000053853	slc13a2	406537	slc13a2	144.791	3.71982	0.521693	7.13028	1.00167e-12	5.32757e-11	solute carrier family 13 member 2 [Source:ZFIN;Acc:ZDB-GENE-040426-2389]	transmembrane transport, sodium ion transport	8.73591	8.1306	7.87293	4.63141	5.39358	5.33744	9.21549	6.07736	5.74753	0.081753	0.66165
ENSDARG00000074749	abca12		abca12	516.376	3.71978	0.628578	5.91776	3.26359e-09	9.47589e-08	ATP-binding cassette, sub-family A (ABC1), member 12 [Source:ZFIN;Acc:ZDB-GENE-030131-9790]	lipid transport, transmembrane transport, epidermis morphogenesis	10.6835	9.9068	10.3639	7.60715	6.53231	6.79828	15.4037	9.03681	14.9087	0.452467	0.658475
ENSDARG00000088376			5S_rRNA	16.2405	3.71477	0.820483	4.52753	5.96762e-06	8.38586e-05	5S ribosomal RNA [Source:RFAM;Acc:RF00001]		4.95362	5.1288	4.56065	1.65086	2.86874	1.90002	44.6234	55.5713	39.7381	0	6.84519
ENSDARG00000069017	elnb	558461	elnb	1267.04	3.71473	0.358369	10.3656	3.55335e-25	1.02188e-22	elastin b [Source:ZFIN;Acc:ZDB-GENE-061212-2]	biological_process	11.3966	11.6044	11.6405	8.56112	8.24835	7.6407	29.4403	37.6043	44.6561	0.777835	2.71735
ENSDARG00000021172	cyp2ad2	259306	cyp2ad2	892.389	3.71202	0.582608	6.37139	1.87324e-10	6.84326e-09	cytochrome P450, family 2, subfamily AD, polypeptide 2 [Source:ZFIN;Acc:ZDB-GENE-020812-2]	oxidation-reduction process, organic acid metabolic process, xenobiotic metabolic process, exogenous drug catabolic process	11.2674	11.3012	10.5875	7.98097	7.96835	7.15386	102.655	111.57	75.1617	2.58713	8.82182
ENSDARG00000115264			BX649300.2	7.87982	3.68198	1.03163	3.56908	0.000358242	0.00306046		multicellular organism development, cell differentiation	3.81046	3.51355	3.15308	2.22952	1.98648	1.49107	16.1051	12.5064	9.84055	0.596533	1.47909
ENSDARG00000013789	sim1b	566656	sim1b	184.554	3.6819	0.495185	7.4354	1.04249e-13	6.59407e-12	SIM bHLH transcription factor 1b [Source:ZFIN;Acc:ZDB-GENE-041210-5]	regulation of transcription, DNA-templated, positive regulation of transcription by RNA polymerase II, regulation of transcription by RNA polymerase II	8.78405	8.24329	8.50915	4.85715	5.5847	5.71818	15.7206	10.9168	16.1965	0.203281	1.35727
ENSDARG00000003965	tlx1	266964	tlx1	428.714	3.6646	0.372309	9.84289	7.35688e-23	1.68473e-20	T cell leukemia homeobox 1 [Source:ZFIN;Acc:ZDB-GENE-021021-2]	regulation of transcription, DNA-templated	10.0685	10.3868	9.80585	6.85997	7.09983	6.74728	26.5853	36.3305	26.8031	0.654569	2.78718
ENSDARG00000105324	si:dkey-11o1.7		si:dkey-11o1.7	54.201	3.66119	0.48231	7.59095	3.17568e-14	2.17565e-12	si:dkey-11o1.7 [Source:ZFIN;Acc:ZDB-GENE-160113-19]		6.39147	6.90565	6.6445	4.18185	3.72799	3.80244	8.21816	13.4239	12.5509	0.340013	0.800487
ENSDARG00000054451	loxl1	560115	loxl1	8382.33	3.59758	0.526342	6.83508	8.1962e-12	3.72626e-10	lysyl oxidase-like 1 [Source:ZFIN;Acc:ZDB-GENE-060503-693]	oxidation-reduction process, notochord development, peptidyl-lysine oxidation	13.3129	14.7451	14.6253	10.1884	11.3135	11.6726	74.4937	227.192	239.431	1.83312	16.1867
ENSDARG00000095772	si:dkey-11o1.2		si:dkey-11o1.2	26.094	3.58196	0.974613	3.67527	0.000237602	0.00215489	si:dkey-11o1.2 [Source:ZFIN;Acc:ZDB-GENE-100921-76]		4.79468	5.15968	5.08955	2.34917	2.41567	3.19872	2.33243	3.44833	3.81533	0	0.185046
ENSDARG00000078280	nkx3-1	555375	nkx3-1	1036.99	3.57593	0.399708	8.94635	3.67444e-19	5.1054e-17	NK3 homeobox 1 [Source:ZFIN;Acc:ZDB-GENE-081104-238]	regulation of transcription, DNA-templated, positive regulation of transcription by RNA polymerase II, cell differentiation	11.6348	11.7382	10.5977	8.5437	8.24307	7.87362	441.956	510.922	245.085	10.9189	34.2038
ENSDARG00000073820	zgc:174917	565650	zgc:174917	37.551	3.57502	1.20517	2.96642	0.00301293	0.0182503	zgc:174917 [Source:ZFIN;Acc:ZDB-GENE-070928-42]	fatty acid alpha-oxidation	7.40129	4.68338	3.43893	4.23901	1.4884	2.64811	7.44263	1.2928	0.265467	0.226131	0.052098
ENSDARG00000053636	cracr2b	790936	cracr2b	1658.86	3.57133	0.681008	5.24419	1.56974e-07	3.20254e-06	calcium release activated channel regulator 2B [Source:ZFIN;Acc:ZDB-GENE-061215-136]		12.173	12.2062	11.7085	9.23668	8.97076	8.1887	138.711	151.795	119.998	4.5244	12.6857
ENSDARG00000079564	myh7	30616	myh7	24091.4	3.55443	0.901966	3.94076	8.12249e-05	0.000839471	myosin heavy chain 7 [Source:ZFIN;Acc:ZDB-GENE-991123-5]	embryonic heart tube development, ventricular cardiac myofibril assembly	12.9872	14.1076	13.8212	9.52868	11.4363	10.1734	38.3803	97.1531	89.8983	1.26086	13.7243
ENSDARG00000098944	nme8	100037319	nme8	174.135	3.55201	0.412519	8.61055	7.27107e-18	8.60422e-16	NME/NM23 family member 8 [Source:ZFIN;Acc:ZDB-GENE-070410-39]	nucleoside diphosphate phosphorylation, GTP biosynthetic process, UTP biosynthetic process, CTP biosynthetic process, cell redox homeostasis	8.93079	8.84722	8.48084	5.96722	5.93563	5.20663	13.8506	13.8364	12.0309	0.401825	1.36779
ENSDARG00000061858	zgc:153968	768292	zgc:153968	14.197	3.52094	0.952189	3.69773	0.000217535	0.00199041	zgc:153968 [Source:ZFIN;Acc:ZDB-GENE-061027-211]	proteolysis	5.09665	4.44093	4.09362	1.92659	2.70604	1.36605	2.96305	1.77277	1.5457	0.036251	0.350454
ENSDARG00000027310	lsp1	100536902	lsp1	4752.35	3.48914	0.291934	11.9518	6.35261e-33	4.36424e-30	lymphocyte specific protein 1 [Source:ZFIN;Acc:ZDB-GENE-131127-171]	muscle contraction	13.364	13.8685	13.4635	10.8832	10.2652	10.2778	165.46	253.839	217.236	8.26581	15.5158
ENSDARG00000101358	pard3aa		pard3aa	7.4958	3.48124	1.1519	3.02217	0.0025097	0.015702	par-3 family cell polarity regulator alpha, a [Source:ZFIN;Acc:ZDB-GENE-170531-1]		2.89957	3.49265	2.75095	1.88592	1.90098	1.88557	0.491305	1.08612	0.498954	0	0.082092
ENSDARG00000016936	hmcn1	559150	hmcn1	1045.76	3.46887	0.634006	5.47135	4.46627e-08	1.02563e-06	hemicentin 1 [Source:ZFIN;Acc:ZDB-GENE-041014-322]	fin development, fin morphogenesis, basement membrane organization	11.5184	11.3543	11.314	7.90808	8.88505	7.98269	23.5623	20.5641	23.2409	0.364072	3.17592
ENSDARG00000077167	nmbb	569893	nmbb	47.3164	3.4633	0.794661	4.35821	1.31131e-05	0.0001683	neuromedin Bb [Source:ZFIN;Acc:ZDB-GENE-081022-31]	neuropeptide signaling pathway	6.83618	7.26858	5.08828	4.55992	3.79336	2.56797	15.8226	23.9499	4.69584	0.803523	1.34206
ENSDARG00000014496	trpv6	100000322	trpv6	268.241	3.4616	0.936583	3.69599	0.000219032	0.00200262	transient receptor potential cation channel, subfamily V, member 6 [Source:ZFIN;Acc:ZDB-GENE-040624-12]	ion transport, transmembrane transport, calcium ion transport, ion transmembrane transport, positive regulation of transcription, DNA-templated, calcium ion transmembrane transport, hypotonic salinity response, response to calcium ion, calcium ion homeostasis, calcium ion import	7.04562	10.0294	9.45447	3.551	7.08182	6.18636	2.25777	21.9282	15.3802	0.037781	2.17648
ENSDARG00000096898		795173	CR925728.1	933.01	3.45644	0.656182	5.2675	1.38291e-07	2.84781e-06	uncharacterized LOC795173 [Source:NCBI gene;Acc:795173]		10.8258	11.5169	10.8656	8.89305	7.33932	6.81835	194.049	350.258	247.408	14.1406	14.519
ENSDARG00000017927	cx36.7	100005880	cx36.7	39.7946	3.44745	0.667565	5.16421	2.41454e-07	4.74694e-06	connexin 36.7 [Source:ZFIN;Acc:ZDB-GENE-050616-5]	cell communication, transmembrane transport, heart development, cardiac myofibril assembly	5.47909	5.2731	4.78712	2.9678	3.14339	2.50081	2.30699	2.06092	1.57205	0.038389	0.278204
ENSDARG00000055479	mmp20b	100537445	mmp20b	141.968	3.42888	0.440942	7.77627	7.4692e-15	5.5742e-13	matrix metallopeptidase 20b (enamelysin) [Source:ZFIN;Acc:ZDB-GENE-100603-3]	proteolysis, extracellular matrix organization, collagen catabolic process, amelogenesis	8.19471	8.85907	8.2058	6.03075	4.73537	5.64455	7.42276	13.3725	9.28785	0.418356	0.476808
ENSDARG00000069555			CR388165.1	8.08571	3.42309	1.32726	2.57907	0.00990659	0.0470901			2.76233	2.82155	2.93437	1.7149	1.31516	1.97241	0.173723	0.200449	0.283465	0	0
ENSDARG00000087863	cd44a	797357	cd44a	132.375	3.40346	0.756616	4.49827	6.85101e-06	9.47647e-05	CD44 molecule (Indian blood group) a [Source:ZFIN;Acc:ZDB-GENE-110429-1]	cell adhesion, vasculature development	7.32325	7.83922	7.20497	4.8851	4.58877	4.59537	4.89665	7.89093	5.73526	0.243879	0.551482
ENSDARG00000004015	adcyap1a	259257	adcyap1a	174.835	3.3651	0.967362	3.47864	0.000503968	0.00410816	adenylate cyclase activating polypeptide 1a [Source:ZFIN;Acc:ZDB-GENE-020809-4]	G protein-coupled receptor signaling pathway, insulin secretion, camera-type eye development, adenylate cyclase-activating G protein-coupled receptor signaling pathway, positive regulation of transcription by RNA polymerase II, positive regulation of GTPase activity, positive regulation of ERK1 and ERK2 cascade, neuron projection development, neuropeptide signaling pathway, brain development, reg…	8.4166	9.43548	7.66752	6.37674	6.02456	3.12016	16.2004	37.3092	11.0092	1.16704	2.661
ENSDARG00000018757	klf5l	562670	klf5l	636.178	3.34943	0.405222	8.26567	1.38918e-16	1.30636e-14	Kruppel-like factor 5 like [Source:ZFIN;Acc:ZDB-GENE-060312-34]	regulation of transcription by RNA polymerase II	10.0065	10.3183	9.38682	6.60693	7.22299	7.2715	21.381	29.1306	16.2176	0.415448	2.52807
ENSDARG00000056037	itih6		itih6	81.1591	3.34719	0.588292	5.68967	1.27286e-08	3.3207e-07	inter-alpha-trypsin inhibitor heavy chain family member 6 [Source:ZFIN;Acc:ZDB-GENE-050603-1]		7.46812	7.5914	7.67274	4.17405	5.06987	4.76402	3.97381	4.6795	5.81516	0.077902	0.617988
ENSDARG00000075450	mkxa	799136	mkxa	1147.03	3.34641	0.405299	8.25664	1.49828e-16	1.39307e-14	mohawk homeobox a [Source:ZFIN;Acc:ZDB-GENE-080513-1]	regulation of transcription, DNA-templated, embryonic viscerocranium morphogenesis, negative regulation of transcription, DNA-templated, myoblast differentiation	11.3683	11.5452	11.5818	7.91398	8.6957	8.86289	46.4179	56.9626	67.9192	0.94445	6.27161
ENSDARG00000071091	chrm3a	571679	chrm3a	243.602	3.33046	0.490769	6.7862	1.15122e-11	5.13008e-10	cholinergic receptor, muscarinic 3a [Source:ZFIN;Acc:ZDB-GENE-090410-4]	G protein-coupled receptor signaling pathway, positive regulation of smooth muscle contraction, saliva secretion, chemical synaptic transmission, signal transduction, G protein-coupled receptor signaling pathway, coupled to cyclic nucleotide second messenger, G protein-coupled serotonin receptor signaling pathway, adenylate cyclase-inhibiting G protein-coupled acetylcholine receptor signaling pat…	8.76477	9.59103	9.25366	5.27206	6.51699	6.78637	6.83618	13.9466	12.4297	0.115298	1.24521
ENSDARG00000038009		798736	CT573429.1	6.29304	3.32701	1.15568	2.87884	0.00399141	0.0228086	GTPase IMAP family member 4-like [Source:NCBI gene;Acc:798736]		2.9958	3.43009	3.08585	1.02112	1.18556	1.80454	0.491361	0.808261	0.686457	0	0.043133
ENSDARG00000058733	ihha	619520	ihha	375.364	3.3248	0.67913	4.89567	9.79716e-07	1.67684e-05	Indian hedgehog signaling molecule a [Source:ZFIN;Acc:ZDB-GENE-051010-1]	proteolysis, cell-cell signaling, multicellular organism development, intein-mediated protein splicing, regulation of gene expression, smoothened signaling pathway, swim bladder development, cell fate specification, osteoblast differentiation, intramembranous ossification, swim bladder morphogenesis	9.97251	9.13283	9.43679	6.29171	6.89482	6.75534	36.9761	20.4575	30.137	0.604512	3.56007
ENSDARG00000035682		562912	FP102018.1	15248.7	3.30461	0.505245	6.5406	6.1271e-11	2.39771e-09	latent transforming growth factor beta binding protein 3 [Source:NCBI gene;Acc:562912]		15.0046	15.3654	15.4244	11.4249	12.87	12.3726	298.812	421.318	510.809	5.65102	62.199
ENSDARG00000109654	cmklrl2	795365	cmklrl2	91.531	3.30026	0.507496	6.50303	7.87178e-11	3.03721e-09	chemokine-like receptor 1 like 2 [Source:ZFIN;Acc:ZDB-GENE-060526-127]	G protein-coupled receptor signaling pathway, signal transduction, inflammatory response, positive regulation of cytosolic calcium ion concentration, phospholipase C-activating G protein-coupled receptor signaling pathway, complement receptor mediated signaling pathway, G protein-coupled receptor signaling pathway, signal transduction, inflammatory response, positive regulation of cytosolic calci…	7.18805	8.00778	7.95269	4.79166	4.97838	5.00759	11.0834	22.715	25.3032	0.252114	2.00989
ENSDARG00000006944	gdpd3b	567286	gdpd3b	121.631	3.29752	0.526494	6.26316	3.77262e-10	1.29231e-08	glycerophosphodiester phosphodiesterase domain containing 3b [Source:ZFIN;Acc:ZDB-GENE-121210-2]	lipid metabolic process, glycerophospholipid catabolic process, phospholipid metabolic process	8.33927	7.58262	8.25681	5.72509	5.04466	5.12085	16.7021	12.1023	19.8218	0.742489	1.82876
ENSDARG00000021184	rbfox1l	407613	rbfox1l	1883.95	3.28812	0.41645	7.89559	2.88946e-15	2.3202e-13	RNA binding fox-1 homolog 1, like [Source:ZFIN;Acc:ZDB-GENE-040923-2]	regulation of RNA splicing, skeletal muscle fiber development, regulation of alternative mRNA splicing, via spliceosome, nervous system development, mRNA processing, RNA splicing, heart process, cardiac muscle fiber development	11.6475	11.8962	12.2939	8.08933	9.45477	9.32784	77.0606	97.229	154.38	1.3399	14.8898
ENSDARG00000060808	mecom	497407	mecom	2944.65	3.28347	0.563999	5.82177	5.82283e-09	1.61809e-07	MDS1 and EVI1 complex locus [Source:ZFIN;Acc:ZDB-GENE-050208-123]	pronephros development, endothelial to hematopoietic transition, embryonic neurocranium morphogenesis, embryonic cranial skeleton morphogenesis, embryonic viscerocranium morphogenesis, regulation of Notch signaling pathway, pronephric proximal tubule development, pronephric distal tubule development, proximal/distal pattern formation involved in pronephric nephron development, multi-ciliated epit…	12.3334	12.2421	12.7631	8.14766	10.0104	9.9378	98.1045	97.4475	168.229	1.14874	17.3882
ENSDARG00000069446	dbh	30505	dbh	145.315	3.26496	0.889267	3.67152	0.000241114	0.00218011	dopamine beta-hydroxylase (dopamine beta-monooxygenase) [Source:ZFIN;Acc:ZDB-GENE-990621-3]	oxidation-reduction process, octopamine biosynthetic process, sleep, dopamine catabolic process, norepinephrine biosynthetic process	9.32599	7.83497	7.02692	6.38784	5.65154	3.70159	27.1005	9.03763	5.19953	0.813724	1.33508
ENSDARG00000075521	cpz	557534	cpz	2247.37	3.2463	0.569613	5.69912	1.20425e-08	3.15838e-07	carboxypeptidase Z [Source:ZFIN;Acc:ZDB-GENE-090313-267]	proteolysis, protein processing, peptide metabolic process	12.684	12.1027	12.5747	8.20612	10.4112	9.18063	137.851	92.8861	155.196	1.36209	26.4549
ENSDARG00000078800	slc26a10	100150270	slc26a10	90.5138	3.23541	0.607809	5.32307	1.0203e-07	2.15366e-06	solute carrier family 26 member 10 [Source:ZFIN;Acc:ZDB-GENE-030131-9845]	transmembrane transport, sulfate transport, chloride transmembrane transport, anion transmembrane transport, bicarbonate transport, sulfate transmembrane transport, oxalate transport	8.49711	6.9231	7.11066	4.64237	5.18927	5.05884	9.01837	2.74934	3.71528	0.233861	0.661856
ENSDARG00000004869	penka	368228	penka	317.406	3.23307	0.666492	4.85088	1.22914e-06	2.06376e-05	proenkephalin a [Source:ZFIN;Acc:ZDB-GENE-030729-31]	neuropeptide signaling pathway, chemical synaptic transmission	9.3228	10.4108	8.37245	6.74193	7.42601	5.70552	25.775	64.2142	15.1091	1.04802	6.34024
ENSDARG00000043035	capn3b	100034405	capn3b	12.5158	3.22968	1.20005	2.69129	0.00711753	0.0363625	calpain 3b [Source:ZFIN;Acc:ZDB-GENE-041001-149]	proteolysis, sarcomere organization, protein catabolic process, calcium-dependent self proteolysis	3.04451	4.22418	4.40783	1.9434	2.95052	1.57812	0.092864	0.359591	0.515341	0	0.095116
ENSDARG00000060439	clcn2c	563453	clcn2c	26.551	3.19449	1.1838	2.69852	0.00696488	0.0357328	chloride channel 2c [Source:ZFIN;Acc:ZDB-GENE-050506-73]	transmembrane transport, chloride transport, chloride transmembrane transport, chloride ion homeostasis	1.95731	6.40657	4.55722	3.16447	2.87426	3.27751	0.018474	2.40729	0.560443	0.03071	0.087012
ENSDARG00000045517	itih5	555366	itih5	316.938	3.18417	0.459856	6.92428	4.38211e-12	2.07621e-10	inter-alpha-trypsin inhibitor heavy chain 5 [Source:ZFIN;Acc:ZDB-GENE-041210-193]	hyaluronan metabolic process, negative regulation of endopeptidase activity	9.43862	9.04702	8.99382	5.92011	6.68743	6.53182	12.8961	10.9975	11.135	0.277627	1.69902
ENSDARG00000041858	ren	405786	ren	80.1437	3.1778	0.750864	4.2322	2.31421e-05	0.000277033	renin [Source:ZFIN;Acc:ZDB-GENE-040630-3]	proteolysis	7.49279	7.84286	7.05009	4.4914	5.50284	3.79297	10.4251	15.3757	9.69249	0.28012	2.29242
ENSDARG00000073684	quo	321031	quo	7039.11	3.14799	0.453242	6.94549	3.77145e-12	1.81117e-10	quattro [Source:ZFIN;Acc:ZDB-GENE-030131-9944]	regulation of Rho protein signal transduction, animal organ morphogenesis, mesoderm morphogenesis	13.7203	14.2034	14.2837	10.8108	11.6644	11.3274	88.2188	138.681	169.238	3.55794	19.9625
ENSDARG00000013871	slc5a1	393654	slc5a1	180.979	3.14206	0.599353	5.24242	1.58483e-07	3.22601e-06	solute carrier family 5 member 1 [Source:ZFIN;Acc:ZDB-GENE-040426-1524]	transmembrane transport, sodium ion transport, glucose transmembrane transport	8.96762	8.99416	8.20979	6.43703	6.21558	5.01264	15.1997	16.4868	10.4305	0.670426	1.91218
ENSDARG00000079816	rhbdd3	797317	rhbdd3	1256.33	3.13653	0.289577	10.8314	2.44393e-27	8.51313e-25	rhomboid domain containing 3 [Source:ZFIN;Acc:ZDB-GENE-070705-39]	proteolysis	11.3255	11.9753	11.6478	8.94457	9.00975	8.7136	85.1932	150.078	135.111	4.2138	15.3657
ENSDARG00000094708	sftpba	794185	sftpba	656.046	3.13302	0.377941	8.28972	1.13515e-16	1.08816e-14	surfactant protein Ba [Source:ZFIN;Acc:ZDB-GENE-091204-378]	lipid metabolic process	11.2378	10.3212	10.4181	7.79317	8.38339	7.56988	101.934	53.4203	66.7825	2.16372	12.0462
ENSDARG00000079782	myh7l	768300	myh7l	10042.2	3.13124	0.732269	4.27607	1.90218e-05	0.000233473	myosin heavy chain 7-like [Source:ZFIN;Acc:ZDB-GENE-061027-393]		12.4687	13.1964	12.9774	9.50277	10.6101	10.2276	44.2668	85.6771	85.9766	1.24894	11.2583
ENSDARG00000087601	gpr153	101883998	gpr153	98.0076	3.11121	0.501965	6.19805	5.71676e-10	1.88516e-08	G protein-coupled receptor 153 [Source:ZFIN;Acc:ZDB-GENE-050823-7]	G protein-coupled receptor signaling pathway	7.26752	7.65588	7.38014	3.94662	5.33294	4.93465	4.31156	6.30886	5.86419	0.046407	0.937484
ENSDARG00000086703	si:dkey-126g1.7	792926	si:dkey-126g1.7	96.0846	3.10846	0.688671	4.51371	6.37029e-06	8.88106e-05	si:dkey-126g1.7 [Source:ZFIN;Acc:ZDB-GENE-090313-181]	intracellular signal transduction	7.88948	7.50631	8.04126	3.80895	5.69249	5.2897	4.34429	3.41922	6.0835	0.038275	0.816402
ENSDARG00000015543	s100a1	448856	s100a1	34.415	3.10113	0.509302	6.08899	1.13622e-09	3.54812e-08	S100 calcium binding protein A1 [Source:ZFIN;Acc:ZDB-GENE-040916-1]	regulation of heart contraction	6.01776	6.03161	6.3524	4.401	3.49941	3.6242	8.54448	9.23209	14.1685	0.64379	0.898409
ENSDARG00000104213	si:dkey-283b1.6	322507	si:dkey-283b1.6	132.255	3.09699	1.00178	3.09149	0.00199156	0.0129858	si:dkey-283b1.6 [Source:ZFIN;Acc:ZDB-GENE-120215-112]		7.98743	8.73603	7.59457	5.66629	5.48344	5.53226	8.02991	15.5042	7.2827	0.385671	1.14894
ENSDARG00000001259	gas2a	557312	gas2a	28.5757	3.0966	0.578046	5.35701	8.4609e-08	1.83075e-06	growth arrest-specific 2a [Source:ZFIN;Acc:ZDB-GENE-091013-1]	apoptotic process	5.90086	5.79875	5.48912	2.47898	3.79211	3.83243	4.38765	3.31049	3.12628	0	0.438207
ENSDARG00000093640	ugt5a2	767756	ugt5a2	9.50725	3.07278	1.06604	2.88242	0.00394636	0.0225801	UDP glucuronosyltransferase 5 family, polypeptide A2 [Source:ZFIN;Acc:ZDB-GENE-061103-373]		4.49733	3.83141	2.58072	1.76126	1.69694	2.17823	1.06971	0.615306	0.200469	0.020035	0.057881
ENSDARG00000109233	bmp10l		bmp10l	29.9408	3.06275	1.11269	2.75255	0.00591325	0.0313564	bone morphogenetic protein 10, like [Source:ZFIN;Acc:ZDB-GENE-130530-629]	signal transduction, artery development	4.67508	4.95964	4.06695	2.39653	2.86296	2.83197	1.1969	1.65079	0.846455	0	0.207951
ENSDARG00000068710	nid1a	562690	nid1a	4567.9	3.05902	0.374599	8.16611	3.18499e-16	2.87486e-14	nidogen 1a [Source:ZFIN;Acc:ZDB-GENE-050302-58]	canonical Wnt signaling pathway, cell-matrix adhesion	13.573	13.5424	13.4011	9.9173	11.1226	11.0431	135.425	143.593	143.662	2.20167	20.058
ENSDARG00000103878	anpepb	322533	anpepb	138.709	3.05374	0.66865	4.56703	4.94692e-06	7.11734e-05	alanyl (membrane) aminopeptidase b [Source:ZFIN;Acc:ZDB-GENE-030131-1253]	proteolysis, peptide catabolic process	7.84834	8.94483	7.71808	4.8332	6.45723	5.0654	3.70108	9.40747	4.13948	0.089904	1.33159
ENSDARG00000078636			BX322577.1	42.9869	3.04744	0.689668	4.4187	9.92953e-06	0.000131255			5.25676	5.68532	5.42588	3.68155	3.41649	2.82005	0.961585	1.48572	1.39173	0.063115	0.187095
ENSDARG00000102602	si:ch211-220m17.4		si:ch211-220m17.4	58.7789	3.03242	0.77229	3.92653	8.61792e-05	0.000885126	si:ch211-220m17.4 [Source:ZFIN;Acc:ZDB-GENE-141216-273]	positive regulation of guanylate cyclase activity	6.69822	7.66708	6.05489	5.03558	4.45218	3.03016	10.8254	25.009	8.06745	0.948988	1.90115
ENSDARG00000101910	pcdh20	568796	pcdh20	107.939	3.02531	0.446641	6.77348	1.25718e-11	5.52876e-10	protocadherin 20 [Source:ZFIN;Acc:ZDB-GENE-091204-115]	homophilic cell adhesion via plasma membrane adhesion molecules, cell adhesion, homophilic cell adhesion via plasma membrane adhesion molecules, cell adhesion	8.06089	7.9901	7.967	4.41442	5.40892	5.92599	4.89746	4.93984	5.64083	0.067391	0.622192
ENSDARG00000101671	zgc:158417	780838	zgc:158417	15.6641	3.0201	1.00791	2.9964	0.0027319	0.0168198	zgc:158417 [Source:ZFIN;Acc:ZDB-GENE-061201-36]	biological_process	3.75714	5.52826	4.18423	3.28133	2.55288	2.55156	0.85091	2.44363	0.832615	0.084237	0.113318
ENSDARG00000054786	faah2b	768298	faah2b	40.9201	3.01769	0.731885	4.12317	3.73686e-05	0.000421432	fatty acid amide hydrolase 2b [Source:ZFIN;Acc:ZDB-GENE-061027-358]		6.63977	6.45986	5.3316	4.43678	3.78804	3.58393	3.69577	3.40685	1.51729	0.182389	0.312984
ENSDARG00000098218	si:dkey-261j11.1		si:dkey-261j11.1	9.59294	3.01608	1.06743	2.82556	0.00471975	0.0261841	si:dkey-261j11.1 [Source:ZFIN;Acc:ZDB-GENE-131121-651]	intracellular signal transduction	3.369	3.8019	3.18089	2.79498	1.82232	2.00347	0.163943	0.281033	0.15757	0.025634	0.013236
ENSDARG00000079486	fam20a	564308	fam20a	144.302	3.01571	0.438773	6.87305	6.28427e-12	2.8838e-10	FAM20A golgi associated secretory pathway pseudokinase [Source:ZFIN;Acc:ZDB-GENE-081022-117]	enamel mineralization	8.13246	8.43554	8.31345	4.67923	5.88379	6.15818	8.4672	11.5028	12.1016	0.123517	1.47834
ENSDARG00000071562	mtus1a	563853	mtus1a	526.985	3.00528	0.653539	4.59846	4.25621e-06	6.23975e-05	microtubule associated tumor suppressor 1a [Source:ZFIN;Acc:ZDB-GENE-061103-409]		9.7228	9.9911	9.54094	4.65447	7.84928	7.36093	14.7947	19.0588	15.3175	0.19643	4.13504
ENSDARG00000100265	rhcgb	792274	rhcgb	14.1987	2.98079	1.03655	2.87567	0.00403166	0.0229855	Rh family, C glycoprotein b [Source:ZFIN;Acc:ZDB-GENE-040426-2595]	ammonium transport, ammonium transmembrane transport	3.96278	5.46855	2.94303	3.05646	1.85135	2.82422	0.604603	2.61982	0.255167	0.077349	0.041643
ENSDARG00000006314	itgav	100151255	itgav	3450.12	2.96844	0.475749	6.2395	4.38969e-10	1.4791e-08	integrin, alpha V [Source:ZFIN;Acc:ZDB-GENE-060616-382]	cell adhesion, integrin-mediated signaling pathway, Kupffer's vesicle development, angiogenesis, cell migration involved in gastrulation, blood vessel development, cell migration, endothelial cell proliferation, axis elongation involved in somitogenesis	12.1145	13.5109	13.082	9.51794	10.5883	10.7958	58.1653	165.513	139.068	2.95507	20.9648
ENSDARG00000092452	si:dkey-95p16.1		si:dkey-95p16.1	21.068	2.96298	0.689892	4.29485	1.74808e-05	0.000216727	si:dkey-95p16.1 [Source:ZFIN;Acc:ZDB-GENE-081104-443]		5.42129	5.07918	5.45992	3.38116	2.35779	3.60822	7.10816	5.60102	9.20308	0.333874	0.332569
ENSDARG00000069105	fgfr4	100000160	fgfr4	13708.6	2.95493	0.47739	6.18977	6.02518e-10	1.97371e-08	fibroblast growth factor receptor 4 [Source:ZFIN;Acc:ZDB-GENE-980526-488]	protein phosphorylation, positive regulation of cell population proliferation, fibroblast growth factor receptor signaling pathway, phosphorylation, peptidyl-tyrosine phosphorylation	14.7391	15.1004	15.231	11.0569	12.9591	12.6143	260.582	372.203	483.445	4.54345	72.7469
ENSDARG00000042544	degs2	402799	degs2	790.956	2.9542	0.488375	6.04904	1.45711e-09	4.47666e-08	delta(4)-desaturase, sphingolipid 2 [Source:ZFIN;Acc:ZDB-GENE-080228-1]	lipid metabolic process, sphingolipid biosynthetic process, oxidation-reduction process, ceramide biosynthetic process	10.8585	10.9718	10.5255	8.85652	7.73756	7.65498	57.9151	67.465	55.3056	3.843	5.44652
ENSDARG00000103676	si:dkey-90l8.3	100330251	si:dkey-90l8.3	222.701	2.94832	0.353969	8.32931	8.13121e-17	8.01199e-15	si:dkey-90l8.3 [Source:ZFIN;Acc:ZDB-GENE-081105-149]		8.86735	9.02836	8.97576	5.74476	6.87422	6.3279	60.1827	69.7304	76.8277	1.38214	12.89
ENSDARG00000035137	ehd2a	567055	ehd2a	19.7234	2.94223	0.821042	3.58353	0.000338977	0.00292523	EH-domain containing 2a [Source:ZFIN;Acc:ZDB-GENE-060531-86]	actin cytoskeleton organization, endocytic recycling	5.10216	5.49122	4.86368	2.6707	3.54284	2.88777	1.47422	2.22842	1.49393	0.026651	0.365814
ENSDARG00000040898	gpa33b		gpa33b	95.6279	2.93289	0.531076	5.52256	3.34104e-08	7.89213e-07	glycoprotein A33 (transmembrane), paralog b [Source:ZFIN;Acc:ZDB-GENE-070912-194]		6.9496	7.59571	6.7573	4.77638	4.89679	4.58673	20.4414	36.8299	21.6726	0.990872	4.01065
ENSDARG00000078227	cspg4	560393	cspg4	660.185	2.92843	0.634631	4.61438	3.94266e-06	5.82148e-05	chondroitin sulfate proteoglycan 4 [Source:ZFIN;Acc:ZDB-GENE-050519-1]		9.50664	9.82288	10.0378	5.63225	7.56697	7.79624	4.16127	5.70219	7.831	0.096488	0.961735
ENSDARG00000035322	myh7bb	560945	myh7bb	647.875	2.92368	0.645253	4.53106	5.86888e-06	8.2706e-05	myosin, heavy chain 7B, cardiac muscle, beta b [Source:ZFIN;Acc:ZDB-GENE-090311-5]		8.3937	8.96965	8.92223	5.81853	6.52053	6.46553	2.28735	3.85474	4.30523	0.079052	0.550398
ENSDARG00000017036	svilc	100006087	svilc	234.179	2.92088	0.448452	6.51326	7.35387e-11	2.85887e-09	supervillin c [Source:ZFIN;Acc:ZDB-GENE-041008-237]	cytoskeleton organization	9.04033	9.06002	9.30597	5.72158	6.89889	6.84205	7.83584	8.81614	12.9952	0.135251	1.61518
ENSDARG00000035694	stm	386700	stm	3618.44	2.90799	0.630685	4.61084	4.01041e-06	5.91641e-05	starmaker [Source:ZFIN;Acc:ZDB-GENE-031112-4]	otic placode formation, detection of gravity	13.4918	12.6826	13.0874	11.3154	9.95488	9.78118	332.091	152.981	243.126	22.6161	18.0907
ENSDARG00000029866	slc6a14	100150665	slc6a14	77.8232	2.90413	0.460054	6.31257	2.74431e-10	9.65465e-09	solute carrier family 6 member 14 [Source:ZFIN;Acc:ZDB-GENE-130411-2]	transmembrane transport, neurotransmitter transport	7.7535	7.14464	7.36453	5.33366	4.8827	4.86499	6.77604	4.42922	6.16211	0.301613	0.696607
ENSDARG00000071090	actn2b	641575	actn2b	1073.43	2.90233	0.531969	5.45583	4.87443e-08	1.10702e-06	actinin, alpha 2b [Source:ZFIN;Acc:ZDB-GENE-051127-39]	sarcomere organization, heart development, eye development, skeletal muscle fiber development, myofibril assembly	10.0904	10.7887	10.32	7.38684	8.22949	7.9807	16.7697	30.9435	24.8388	0.592816	4.19457
ENSDARG00000112739			CR847970.1	52.051	2.90109	0.548425	5.28985	1.22415e-07	2.54845e-06			6.66313	6.64783	6.83679	3.92397	4.44215	4.76099	47.161	49.5511	67.6183	1.0211	7.46242
ENSDARG00000006202	erbb3a	386635	erbb3a	438.254	2.87341	0.480506	5.97997	2.23181e-09	6.69057e-08	erb-b2 receptor tyrosine kinase 3a [Source:ZFIN;Acc:ZDB-GENE-030916-3]	transmembrane receptor protein tyrosine kinase signaling pathway, positive regulation of cell population proliferation, peptidyl-tyrosine phosphorylation, nervous system development, protein phosphorylation	9.58424	9.73527	10.1764	6.27237	7.58379	7.75808	8.62211	11.4678	20.0338	0.159779	1.85412
ENSDARG00000090618	malrd1	100148465	malrd1	937.328	2.86736	0.311284	9.21139	3.21914e-20	5.41604e-18	MAM and LDL receptor class A domain containing 1 [Source:ZFIN;Acc:ZDB-GENE-140106-257]		10.7527	11.5334	11.246	8.29548	8.82355	8.86205	9.71253	19.0109	17.6328	0.44142	2.34207
ENSDARG00000042470	s1pr3a	798390	s1pr3a	549.455	2.86119	0.381592	7.49804	6.47782e-14	4.23241e-12	sphingosine-1-phosphate receptor 3a [Source:ZFIN;Acc:ZDB-GENE-050208-347]	G protein-coupled receptor signaling pathway, signal transduction, sphingosine-1-phosphate receptor signaling pathway	10.7589	10.3831	9.82949	8.11318	7.99719	7.44702	87.7182	69.8257	52.472	3.45719	10.9222
ENSDARG00000042293	ca4b	553246	ca4b	127.89	2.84783	0.92226	3.08788	0.00201587	0.0131202	carbonic anhydrase IV b [Source:ZFIN;Acc:ZDB-GENE-080815-5]		8.1804	8.81269	6.95848	5.76998	6.17604	4.70759	11.3006	19.4033	5.2905	0.803556	2.6249
ENSDARG00000040466	vil1	393207	vil1	1098.94	2.83993	0.66364	4.27932	1.87466e-05	0.000230552	villin 1 [Source:ZFIN;Acc:ZDB-GENE-040426-799]	actin nucleation, actin filament severing, actin filament capping, cytoskeleton organization	11.5779	11.7491	10.5643	7.80593	9.37223	8.97971	20.8807	26.0986	12.9795	0.617273	5.27637
ENSDARG00000102704	si:ch1073-376c22.1	100000126	si:ch1073-376c22.1	799.954	2.83877	0.320698	8.85184	8.6089e-19	1.12061e-16	si:ch1073-376c22.1 [Source:ZFIN;Acc:ZDB-GENE-141210-15]		10.3833	11.3068	11.0852	8.30041	8.50656	8.61667	24.3601	53.3376	52.0529	1.49118	6.09715
ENSDARG00000095388			BX323590.2	37.8708	2.83538	0.583327	4.8607	1.16973e-06	1.97472e-05			5.69203	6.52061	5.59264	3.48699	3.77436	4.23205	1.79965	3.58724	2.07623	0.049134	0.24937
ENSDARG00000029305	baiap2l1a	387261	baiap2l1a	232.928	2.83481	0.493931	5.73929	9.50762e-09	2.53386e-07	BAI1-associated protein 2-like 1a [Source:ZFIN;Acc:ZDB-GENE-031201-1]	plasma membrane organization, actin filament bundle assembly, positive regulation of actin filament polymerization, actin crosslink formation, positive regulation of actin cytoskeleton reorganization	8.91803	8.88731	8.23017	6.00152	6.57036	6.21658	8.45227	8.80186	6.06344	0.244481	1.40898
ENSDARG00000008140	kcnab1a	541540	kcnab1a	136.34	2.83228	0.418082	6.77446	1.24872e-11	5.52474e-10	potassium voltage-gated channel, shaker-related subfamily, beta member 1 a [Source:ZFIN;Acc:ZDB-GENE-050327-79]	transmembrane transport, potassium ion transport, potassium ion transmembrane transport	8.25241	8.4564	8.13323	4.87106	6.08349	6.22124	6.3084	7.40616	6.70331	0.111471	1.16387
ENSDARG00000095608	si:dkey-57k2.6		si:dkey-57k2.6	1354.23	2.829	0.798827	3.54144	0.000397953	0.00335224	si:dkey-57k2.6 [Source:ZFIN;Acc:ZDB-GENE-070912-558]		11.7724	11.8666	11.3343	10.2434	7.94947	7.40898	622.429	713.607	550.081	61.3127	35.1919
ENSDARG00000009624		559133	CABZ01027646.1	239.546	2.82855	0.382747	7.39014	1.4668e-13	8.97941e-12	urotensin 2 receptor [Source:NCBI gene;Acc:559133]	G protein-coupled receptor signaling pathway, signal transduction, neuropeptide signaling pathway	8.54329	9.12416	9.21263	5.89384	6.48436	7.03258	2.89555	4.90215	6.10161	0.09819	0.599278
ENSDARG00000077083	avpr1aa	571591	avpr1aa	150.356	2.82758	0.482619	5.85882	4.66174e-09	1.31315e-07	arginine vasopressin receptor 1Aa [Source:ZFIN;Acc:ZDB-GENE-101028-2]	G protein-coupled receptor signaling pathway, signal transduction, positive regulation of vasoconstriction, cellular response to hormone stimulus, regulation of systemic arterial blood pressure by vasopressin	8.16346	8.55317	8.50173	5.15589	6.33492	6.15931	10.0298	14.5942	16.2628	0.248221	2.51579
ENSDARG00000098162	zgc:77748	393832	zgc:77748	599.997	2.81933	0.878164	3.21048	0.00132512	0.00929196	zgc:77748 [Source:ZFIN;Acc:ZDB-GENE-040426-1864]		10.1976	10.7334	9.33337	8.17304	7.69328	7.1443	42.2577	68.3636	26.5861	2.737	6.44503
ENSDARG00000086705	prob1	101886020	prob1	97.9041	2.81909	0.660268	4.26961	1.95815e-05	0.000239748	proline-rich basic protein 1 [Source:ZFIN;Acc:ZDB-GENE-050309-179]	biological_process	6.45907	7.34013	6.83503	4.61086	4.53549	4.9407	0.640058	1.41176	1.08472	0.034989	0.130543
ENSDARG00000063563	creb3l2	791169	creb3l2	7431.58	2.81791	0.304965	9.24012	2.46231e-20	4.19986e-18	cAMP responsive element binding protein 3-like 2 [Source:ZFIN;Acc:ZDB-GENE-070112-1542]	regulation of transcription, DNA-templated, positive regulation of transcription by RNA polymerase II, endoplasmic reticulum unfolded protein response, multicellular organism development, chondrocyte differentiation, regulation of extracellular matrix constituent secretion, response to unfolded protein, response to endoplasmic reticulum stress, cartilage development, regulation of ER to Golgi ves…	14.2799	13.9077	14.0295	11.0795	11.7712	11.8316	153.339	190.901	243.21	4.82682	36.1362
ENSDARG00000011615	mybpc3	556489	mybpc3	1304.84	2.81363	0.670183	4.1983	2.68929e-05	0.000316961	myosin binding protein C, cardiac [Source:ZFIN;Acc:ZDB-GENE-070112-2362]	ventricular cardiac muscle tissue morphogenesis, regulation of heart rate, cardiac atrium formation, cardiac ventricle formation	10.1819	10.5333	9.86838	8.29564	7.8827	6.78055	23.5322	34.4152	24.3185	1.52916	4.50903
ENSDARG00000015674	msx3	30526	msx3	4255.62	2.80649	0.366314	7.66143	1.83881e-14	1.31438e-12	muscle segment homeobox 3 [Source:ZFIN;Acc:ZDB-GENE-980526-306]	regulation of transcription, DNA-templated	13.4988	13.7802	12.6402	11.0709	11.1198	10.4207	310.035	411.024	196.74	14.7737	53.2473
ENSDARG00000102114	ptdss1b	559442	ptdss1b	52.0146	2.79344	0.85045	3.28467	0.00102104	0.00744685	phosphatidylserine synthase 1b [Source:ZFIN;Acc:ZDB-GENE-081031-18]	phosphatidylserine biosynthetic process	6.12942	6.89203	7.0729	3.60445	4.90747	4.68591	2.40149	4.23087	5.75969	0.04717	0.835323
ENSDARG00000068782	sparta	100005765	sparta	14.0238	2.7776	0.972639	2.85573	0.00429377	0.0242267	spartin a [Source:ZFIN;Acc:ZDB-GENE-080204-37]	negative regulation of BMP signaling pathway, cell division	4.41365	4.1437	4.35547	3.07334	2.75288	2.45028	0.604779	0.483236	0.698914	0.039158	0.102656
ENSDARG00000077637	mal2	569201	mal2	42.4918	2.7764	0.811712	3.42042	0.000625245	0.00492627	mal, T cell differentiation protein 2 (gene/pseudogene) [Source:ZFIN;Acc:ZDB-GENE-081022-204]	transcytosis, myelination	5.75942	6.87832	5.82882	4.97071	3.65422	2.8795	3.67771	9.99731	4.87317	0.616966	0.610172
ENSDARG00000079634	filip1b		filip1b	784.585	2.77115	0.553408	5.00743	5.51629e-07	9.98018e-06	filamin A interacting protein 1b [Source:ZFIN;Acc:ZDB-GENE-030131-1935]		10.7609	11.0098	10.7551	7.25656	9.07269	8.3095	26.5956	34.4507	32.7388	0.502655	7.76699
ENSDARG00000060235	mst1ra	100002448	mst1ra	276.251	2.76938	0.471017	5.87958	4.11317e-09	1.17062e-07	macrophage stimulating 1 receptor a [Source:ZFIN;Acc:ZDB-GENE-071218-2]	protein phosphorylation, transmembrane receptor protein tyrosine kinase signaling pathway, phosphorylation, peptidyl-tyrosine phosphorylation, positive regulation of protein kinase B signaling	8.85331	9.45124	9.20102	5.80677	7.00811	7.16927	4.63977	7.93781	7.56053	0.114172	1.16062
ENSDARG00000008553	zgc:136872	678524	zgc:136872	76.5993	2.76911	0.771533	3.5891	0.000331821	0.00287346	zgc:136872 [Source:ZFIN;Acc:ZDB-GENE-060421-5204]	proteolysis	6.83616	7.73822	6.51275	3.50739	5.28261	5.16406	2.58012	5.10795	2.5798	0.017297	0.685783
ENSDARG00000101629		100148922	CABZ01079192.1	56.6705	2.76644	0.856936	3.22829	0.00124533	0.00882526	sucrase-isomaltase (alpha-glucosidase) [Source:NCBI gene;Acc:100148922]	carbohydrate metabolic process	6.17561	7.3239	7.02942	3.4641	4.98186	4.96889	0.968689	2.65152	2.43488	0.020909	0.38975
ENSDARG00000078324	si:ch211-263k4.2	796720	si:ch211-263k4.2	1235.4	2.7646	0.570929	4.84229	1.28354e-06	2.14489e-05	si:ch211-263k4.2 [Source:ZFIN;Acc:ZDB-GENE-081104-207]		9.84323	10.0718	10.5367	6.38424	8.08844	8.26578	21.2188	27.1328	44.9108	0.415933	5.51271
ENSDARG00000079560	ptprh	100535694	ptprh	93.4326	2.7628	0.508808	5.42996	5.63675e-08	1.2673e-06	protein tyrosine phosphatase receptor type H [Source:ZFIN;Acc:ZDB-GENE-091118-90]	protein dephosphorylation, dephosphorylation, peptidyl-tyrosine dephosphorylation, protein dephosphorylation, peptidyl-tyrosine dephosphorylation, dephosphorylation	7.00732	8.11631	7.60351	4.98744	5.17089	5.75708	2.34123	6.41133	4.76915	0.16035	0.606626
ENSDARG00000077861	sowahaa		sowahaa	16.1558	2.75076	0.731995	3.7579	0.000171346	0.00161437	sosondowah ankyrin repeat domain family member Aa [Source:ZFIN;Acc:ZDB-GENE-100910-3]		4.46826	4.84711	4.67357	2.16432	3.15281	2.96564	1.35886	2.07429	2.07801	0	0.383223
ENSDARG00000089919	si:ch211-161h7.8	100000133	si:ch211-161h7.8	34.0711	2.75067	0.668425	4.11516	3.86912e-05	0.00043358	si:ch211-161h7.8 [Source:ZFIN;Acc:ZDB-GENE-091204-302]		5.84908	6.67985	5.0158	4.65993	3.38792	3.55867	3.79407	8.19462	2.29177	0.43853	0.423208
ENSDARG00000058803	grk1a	564152	grk1a	519.025	2.74412	0.303379	9.0452	1.49397e-19	2.17347e-17	G protein-coupled receptor kinase 1 a [Source:ZFIN;Acc:ZDB-GENE-050823-1]	signal transduction, protein phosphorylation, visual perception, regulation of rhodopsin mediated signaling pathway, phosphorylation	10.3103	10.6487	9.91935	7.49773	8.00597	8.15048	15.7934	21.9376	14.3914	0.533059	2.81726
ENSDARG00000032617	fgfrl1a	393347	fgfrl1a	6346.16	2.73932	0.327352	8.36814	5.85361e-17	5.93326e-15	fibroblast growth factor receptor like 1a [Source:ZFIN;Acc:ZDB-GENE-040128-2]	digestive tract development, cartilage development, eye morphogenesis, swim bladder development, fourth ventricle development, fibroblast growth factor receptor signaling pathway, lateral ventricle development, third ventricle development	13.6918	13.8567	13.8488	10.6809	11.7688	11.4931	204.989	248.637	286.28	5.98932	49.833
ENSDARG00000097826	si:dkey-239b22.2	100005128	si:dkey-239b22.2	116.123	2.73417	0.571383	4.78517	1.70841e-06	2.78343e-05	si:dkey-239b22.2 [Source:ZFIN;Acc:ZDB-GENE-131120-8]		8.61078	7.43081	7.246	4.60575	5.42118	6.27839	2.58628	2.11562	2.12004	0.051838	0.407207
ENSDARG00000053362	cilp	553329	cilp	1710.77	2.73401	0.567847	4.81469	1.47425e-06	2.43399e-05	cartilage intermediate layer protein, nucleotide pyrophosphohydrolase [Source:ZFIN;Acc:ZDB-GENE-050208-76]		11.9254	12.1196	12.1149	8.99488	9.96117	9.76722	47.8272	59.3044	68.4724	1.51218	11.3493
ENSDARG00000104829	zgc:112146	550426	zgc:112146	80.8781	2.73309	0.527243	5.18374	2.17486e-07	4.30309e-06	zgc:112146 [Source:ZFIN;Acc:ZDB-GENE-050417-237]		7.78222	7.73848	6.75139	5.59916	5.31329	4.51733	17.0323	17.5506	9.2322	0.936968	2.49538
ENSDARG00000052215	btr02	562439	btr02	110.476	2.73272	0.598777	4.56383	5.02282e-06	7.21816e-05	bloodthirsty-related gene family, member 2 [Source:ZFIN;Acc:ZDB-GENE-060825-228]		8.15601	7.38248	7.06989	5.8017	4.65028	5.36188	7.34836	4.92676	4.08998	0.458146	0.684976
ENSDARG00000061292	pi15b	556658	pi15b	211.454	2.72597	0.345229	7.89613	2.87699e-15	2.31771e-13	peptidase inhibitor 15b [Source:ZFIN;Acc:ZDB-GENE-070912-590]		8.76026	9.34567	8.72402	6.71351	6.41971	6.76856	4.19446	8.99858	6.38428	0.323783	0.884454
ENSDARG00000102332	spint1a	406426	spint1a	1549.55	2.72452	0.487457	5.58925	2.28055e-08	5.57337e-07	serine peptidase inhibitor, Kunitz type 1 a [Source:ZFIN;Acc:ZDB-GENE-040426-2169]	negative regulation of endopeptidase activity, epidermis development, collagen fibril organization, neutrophil chemotaxis, epithelium development	11.729	11.4343	11.2512	8.82747	9.69957	8.44876	38.4001	31.7882	33.7996	2.01771	11.1666
ENSDARG00000089304	si:dkeyp-4f2.1		si:dkeyp-4f2.1	27.142	2.72184	0.747982	3.63892	0.000273784	0.00243307	si:dkeyp-4f2.1 [Source:ZFIN;Acc:ZDB-GENE-081103-33]	intracellular signal transduction, intracellular signal transduction	4.5819	5.55018	5.47938	3.53683	3.04783	3.5761	0.359418	0.77426	0.912218	0.027564	0.084271
ENSDARG00000053232	itgb1b.1	566771	itgb1b.1	333.128	2.71716	0.491555	5.52768	3.24485e-08	7.67277e-07	integrin, beta 1b.1 [Source:ZFIN;Acc:ZDB-GENE-060803-3]	cell adhesion, cell-matrix adhesion, integrin-mediated signaling pathway, cell migration, cell adhesion mediated by integrin	8.27014	9.03395	8.8829	5.81813	6.96265	6.25623	5.74981	11.2657	11.5834	0.231769	2.21234
ENSDARG00000002192	aspn	65228	aspn	301.869	2.71271	0.559405	4.84927	1.23916e-06	2.07635e-05	asporin (LRR class 1) [Source:ZFIN;Acc:ZDB-GENE-041105-7]		9.10371	9.99561	9.20349	7.34976	7.10862	6.88413	16.8439	36.3557	22.6292	1.48496	4.09221
ENSDARG00000101043	ppl	449936	ppl	548.258	2.71112	0.35455	7.64665	2.06283e-14	1.46603e-12	periplakin [Source:ZFIN;Acc:ZDB-GENE-041008-196]	wound healing, intermediate filament cytoskeleton organization	9.39363	9.97865	9.97548	7.10217	7.95398	7.13774	4.78289	8.0998	9.41814	0.377454	1.6655
ENSDARG00000093370	lrrc66		lrrc66	8.55816	2.70358	0.894881	3.02117	0.00251803	0.0157382	leucine rich repeat containing 66 [Source:ZFIN;Acc:ZDB-GENE-070705-240]		2.94992	3.25075	3.4286	1.97583	2.07052	2.28649	1.48194	2.32293	3.37839	0	0.343601
ENSDARG00000103713	cd248a	323364	cd248a	7528.94	2.70003	0.4084	6.61125	3.81099e-11	1.53257e-09	CD248 molecule, endosialin a [Source:ZFIN;Acc:ZDB-GENE-030131-2084]	cell migration	14.1529	14.2416	14.1883	11.0016	12.1221	12.0116	294.953	335.438	372.925	8.75244	66.5833
ENSDARG00000096870	uts2r5	794519	uts2r5	20.7489	2.69877	0.851913	3.16789	0.00153549	0.0104847	urotensin-2 receptor 5 [Source:ZFIN;Acc:ZDB-GENE-131121-337]	G protein-coupled receptor signaling pathway, regulation of blood vessel diameter, regulation of blood pressure, signal transduction, neuropeptide signaling pathway	5.19448	5.59876	5.00507	3.45713	2.56776	3.71332	2.69632	4.11217	2.86345	0.170954	0.206279
ENSDARG00000075555	adamts17	101884120	adamts17	135.022	2.68781	0.376702	7.1351	9.67163e-13	5.16628e-11	ADAM metallopeptidase with thrombospondin type 1 motif, 17 [Source:ZFIN;Acc:ZDB-GENE-121030-7]	proteolysis	8.1089	8.06804	8.35011	5.2057	6.00021	6.25099	4.13405	3.62736	6.81946	0.178315	0.877528
ENSDARG00000097667			BX569785.1	18.006	2.68729	0.78243	3.43454	0.000593555	0.00471868			5.50477	4.48598	4.68708	3.5668	3.31354	2.6136	4.07286	1.68474	2.40025	0.196536	0.513061
ENSDARG00000061357	chst6	100170782	chst6	21.6946	2.68423	0.864393	3.10534	0.00190062	0.0124917	carbohydrate sulfotransferase 6 [Source:ZFIN;Acc:ZDB-GENE-060810-74]	carbohydrate metabolic process, N-acetylglucosamine metabolic process, sulfur compound metabolic process	4.67403	5.12008	5.38459	3.5674	3.20005	3.26474	0.985842	1.6013	2.39196	0.092827	0.224625
ENSDARG00000026325	mmp11a	563753	mmp11a	136.078	2.6835	0.489893	5.47772	4.30835e-08	9.93975e-07	matrix metallopeptidase 11a [Source:ZFIN;Acc:ZDB-GENE-070817-3]	proteolysis, multicellular organism development, extracellular matrix organization, collagen catabolic process	8.42966	8.08084	7.88071	4.98756	6.30037	5.97498	11.9104	9.61083	9.50119	0.189436	2.31591
ENSDARG00000069956	pdlim2	560322	pdlim2	879.318	2.68173	0.306022	8.76322	1.89757e-18	2.34653e-16	PDZ and LIM domain 2 (mystique) [Source:ZFIN;Acc:ZDB-GENE-070308-4]	actin cytoskeleton organization, heart development, muscle structure development	10.6617	11.421	10.9384	8.34043	8.98966	8.61682	35.2773	64.3281	51.9877	1.81927	10.2838
ENSDARG00000102626	frem2b	566673	frem2b	379.956	2.68166	0.36545	7.33795	2.16886e-13	1.30511e-11	FRAS1 related extracellular matrix 2b [Source:ZFIN;Acc:ZDB-GENE-081119-4]	cell communication	8.88025	9.26841	9.60612	6.7502	7.01944	7.16299	2.25363	3.30583	4.61249	0.131756	0.570394
ENSDARG00000100691	prss35	431759	prss35	519.61	2.67994	0.371269	7.21832	5.26333e-13	2.92523e-11	serine protease 35 [Source:ZFIN;Acc:ZDB-GENE-040704-55]	proteolysis	10.3147	10.5077	9.71523	7.70045	7.90952	8.0309	27.952	34.6817	21.5804	1.09953	4.55114
ENSDARG00000004447	aplnr2	793710	aplnr2	234.079	2.67544	0.551244	4.85346	1.21326e-06	2.04125e-05	apelin receptor 2 [Source:ZFIN;Acc:ZDB-GENE-030131-4347]	G protein-coupled receptor signaling pathway, signal transduction	9.6977	7.78739	8.14525	6.40847	6.05592	7.00869	18.6982	4.85924	7.53136	0.464324	1.19999
ENSDARG00000017010	scamp2l	334500	scamp2l	244.209	2.67271	0.416538	6.41648	1.39459e-10	5.218e-09	secretory carrier membrane protein 2, like [Source:ZFIN;Acc:ZDB-GENE-030131-6432]	protein transport	9.22775	9.23787	8.97256	7.07642	6.79937	6.61784	14.3275	15.4554	14.5114	0.823901	2.27196
ENSDARG00000060622	si:ch73-14h1.2	100004603	si:ch73-14h1.2	100.507	2.64671	0.418118	6.33005	2.4508e-10	8.74649e-09	si:ch73-14h1.2 [Source:ZFIN;Acc:ZDB-GENE-070912-263]		7.80201	7.15461	8.30049	5.21881	5.898	5.56186	4.09768	2.58157	7.59773	0.146714	0.94113
ENSDARG00000076472	ovol1a	792456	ovol1a	132.45	2.64508	0.520377	5.08301	3.71492e-07	7.06714e-06	ovo-like zinc finger 1a [Source:ZFIN;Acc:ZDB-GENE-031010-37]	pigment cell development, positive regulation of transcription by RNA polymerase II, negative regulation of transcription, DNA-templated, neural crest cell migration, negative regulation of transcription by RNA polymerase II, epidermal cell differentiation, establishment of protein localization to membrane	7.85563	7.98609	7.64237	5.70848	5.7871	5.34002	4.70896	5.57492	4.91506	0.251264	0.94991
ENSDARG00000076247	dlk2	100150992	dlk2	31.4322	2.64373	0.603948	4.37741	1.20097e-05	0.000155267	delta-like 2 homolog (Drosophila) [Source:ZFIN;Acc:ZDB-GENE-081107-4]	vasculature development, negative regulation of Notch signaling pathway, negative regulation of angiogenesis, Notch signaling pathway	5.22889	5.16476	5.68621	3.56372	3.36666	3.86231	1.99994	2.01209	3.76808	0.088767	0.321207
ENSDARG00000074628	si:dkey-10o6.2	100124608	si:dkey-10o6.2	107.427	2.64001	0.361282	7.30732	2.72515e-13	1.60855e-11	si:dkey-10o6.2 [Source:ZFIN;Acc:ZDB-GENE-070705-284]	oxidation-reduction process	7.79728	8.03258	7.50779	5.41907	5.74691	5.53717	4.81433	6.21329	4.72871	0.20583	0.985488
ENSDARG00000069230	zgc:153738	558115	zgc:153738	20.617	2.63867	0.852639	3.09471	0.00197004	0.0128727	zgc:153738 [Source:ZFIN;Acc:ZDB-GENE-061013-622]		4.30782	4.9136	5.11179	2.36752	3.47255	3.2966	0.307149	0.590314	0.862479	0	0.137778
ENSDARG00000097231	ugt1b2	100384893	ugt1b2	39.192	2.63458	0.652352	4.03859	5.37738e-05	0.000583048	UDP glucuronosyltransferase 1 family, polypeptide B2 [Source:ZFIN;Acc:ZDB-GENE-080227-11]		6.10659	6.56268	5.37062	4.59071	3.1147	4.43232	2.04636	3.03812	1.71736	0.244052	0.173293
ENSDARG00000087131	ifnlr1	100332149	ifnlr1	30.0295	2.63389	0.837057	3.14661	0.00165174	0.0111371	interferon lambda receptor 1 [Source:ZFIN;Acc:ZDB-GENE-071120-5]	cytokine-mediated signaling pathway	5.19114	5.90737	5.02539	3.99941	3.08262	3.49702	0.890957	1.77996	0.962549	0.093756	0.12134
ENSDARG00000061852	olfml3a	568106	olfml3a	400.023	2.63167	0.378686	6.94947	3.66658e-12	1.7746e-10	olfactomedin-like 3a [Source:ZFIN;Acc:ZDB-GENE-060825-31]		10.1036	9.80811	9.90497	7.38801	7.85504	7.57952	44.5994	37.8091	47.284	1.6725	8.40958
ENSDARG00000007108	lipia	445105	lipia	134.318	2.62082	0.49947	5.24721	1.54424e-07	3.15899e-06	lipase, member Ia [Source:ZFIN;Acc:ZDB-GENE-040801-242]	lipid metabolic process, lipid catabolic process	8.09382	8.14438	7.7056	6.38732	5.76561	4.87215	8.74948	9.8605	7.95231	0.791524	1.44213
ENSDARG00000099109			CU929444.1	720.106	2.61499	0.660633	3.95831	7.54824e-05	0.000789024			8.51656	10.0489	10.4404	5.92735	7.62238	8.36428	4.07543	9.89263	16.3808	0.113236	1.98595
ENSDARG00000110954		562793	CABZ01043952.1	80.671	2.61228	0.465057	5.61711	1.94174e-08	4.82127e-07	LIM domains containing 1a [Source:NCBI gene;Acc:562793]	regulation of transcription, DNA-templated, negative regulation of transcription, DNA-templated	6.72521	7.05204	7.20537	4.39935	5.0935	5.05689	13.2706	18.576	24.4967	0.461201	3.59438
ENSDARG00000036834	krt92	550522	krt92	1418.3	2.60197	0.536138	4.85317	1.21505e-06	2.04287e-05	keratin 92 [Source:ZFIN;Acc:ZDB-GENE-050417-363]	biological_process	11.6491	11.4615	10.3408	9.3139	9.07255	8.39311	128.096	117.853	50.8762	6.97998	19.0606
ENSDARG00000069710	vwa10.2	557188	vwa10.2	47.7036	2.59955	0.891104	2.91722	0.00353161	0.0207665	von Willebrand factor A domain containing 10, tandem duplicate 2 [Source:ZFIN;Acc:ZDB-GENE-090313-295]		7.17017	5.59129	6.69209	5.0587	4.42265	3.8626	5.03688	1.62029	4.68376	0.206038	0.481887
ENSDARG00000015955	cldnc	81582	cldnc	2985.56	2.59652	0.595814	4.35793	1.31297e-05	0.000168426	claudin c [Source:ZFIN;Acc:ZDB-GENE-010328-3]	fin regeneration	12.8811	12.471	12.2666	10.8828	10.1002	9.42309	224.908	174.623	172.621	15.0644	28.068
ENSDARG00000059227	fabp1b.1	554095	fabp1b.1	156.13	2.59255	0.657316	3.94414	8.00855e-05	0.000831168	fatty acid binding protein 1b, tandem duplicate 1 [Source:ZFIN;Acc:ZDB-GENE-050522-96]	response to lipid	8.66543	8.27609	6.66951	6.45132	5.7067	5.39971	70.8539	55.4809	17.5877	3.79138	7.03739
ENSDARG00000012016	hpgd	565975	hpgd	9115.28	2.59186	0.48958	5.29405	1.19634e-07	2.49687e-06	15-hydroxyprostaglandin dehydrogenase [Source:ZFIN;Acc:ZDB-GENE-080728-2]	oxidation-reduction process	14.3808	14.7226	14.2364	12.9473	11.67	11.1183	1079.25	1496.78	1193.66	113.556	144.835
ENSDARG00000039217	orc1	554509	orc1	1386.21	2.58498	0.316655	8.16339	3.25755e-16	2.92966e-14	origin recognition complex, subunit 1 [Source:ZFIN;Acc:ZDB-GENE-030131-6960]	chordate embryonic development, DNA replication, DNA replication initiation, mitotic cell cycle, response to yeast, mitotic DNA replication checkpoint, regulation of multicellular organism growth	10.6253	10.1431	10.3705	7.52248	8.53947	8.23903	14.6177	11.0046	14.7968	0.994744	11.9982
ENSDARG00000079324	ano9b	559809	ano9b	171.513	2.56872	0.371892	6.90718	4.9437e-12	2.3113e-10	anoctamin 9b [Source:ZFIN;Acc:ZDB-GENE-121106-2]	calcium activated phospholipid scrambling	8.15126	8.4589	7.95976	5.72396	6.1648	6.10065	3.37076	4.59377	3.58448	0.141597	0.738319
ENSDARG00000101281	corin	100320926	corin	316.397	2.5675	0.538906	4.76429	1.89518e-06	3.04758e-05	corin, serine peptidase [Source:ZFIN;Acc:ZDB-GENE-060224-3]	proteolysis, endocytosis	8.51624	9.30258	9.2797	5.28063	7.41555	7.05854	7.08864	14.7909	16.8908	0.084954	3.44912
ENSDARG00000070579	ggact.3	100038780	ggact.3	70.6169	2.56567	0.523785	4.89834	9.66521e-07	1.65655e-05	gamma-glutamylamine cyclotransferase, tandem duplicate 3 [Source:ZFIN;Acc:ZDB-GENE-070424-26]	cellular modified amino acid catabolic process	6.76638	7.05475	7.65195	4.44662	4.96417	5.6132	3.75416	5.08657	9.68731	0.140006	0.88145
ENSDARG00000036558	col18a1a	564123	col18a1a	3790.26	2.56506	0.337568	7.59864	2.99267e-14	2.06169e-12	collagen type XVIII alpha 1 chain a [Source:ZFIN;Acc:ZDB-GENE-030516-3]	extracellular matrix organization, neural crest cell migration	12.7459	12.7442	13.2899	10.0057	10.9699	10.9153	56.951	58.1336	106.385	2.1026	13.5962
ENSDARG00000091253	smyd1b	569027	smyd1b	787.195	2.56466	0.359069	7.14253	9.1629e-13	4.92645e-11	SET and MYND domain containing 1b [Source:ZFIN;Acc:ZDB-GENE-060522-1]	sarcomere organization, sarcomerogenesis, heart contraction, methylation, myofibril assembly, skeletal muscle thin filament assembly, skeletal myofibril assembly, histone H3-K4 methylation, skeletal muscle myosin thick filament assembly, cardiac muscle myosin thick filament assembly	10.9355	10.5768	9.91081	8.54302	8.32767	8.00381	58.5628	50.2777	33.649	3.11995	8.74751
ENSDARG00000078731	si:dkey-85k7.12	556241	si:dkey-85k7.12	17.4253	2.55933	0.978858	2.61461	0.00893291	0.0435327	si:dkey-85k7.12 [Source:ZFIN;Acc:ZDB-GENE-130530-855]		4.92003	4.91582	4.81922	2.77004	3.06898	3.54837	0.26762	0.28473	0.306562	0.00593	0.043295
ENSDARG00000041294	noxo1a	572245	noxo1a	239.528	2.55891	0.679625	3.76518	0.000166427	0.00157222	NADPH oxidase organizer 1a [Source:ZFIN;Acc:ZDB-GENE-030131-9700]	positive regulation of catalytic activity, superoxide metabolic process	9.66004	7.63977	7.79933	7.20181	6.27919	5.70062	15.1453	3.74106	4.46838	0.901282	1.05261
ENSDARG00000044094	gfpt2	569945	gfpt2	160.572	2.55293	0.383229	6.66163	2.70804e-11	1.1144e-09	glutamine-fructose-6-phosphate transaminase 2 [Source:ZFIN;Acc:ZDB-GENE-071113-1]	carbohydrate derivative metabolic process, carbohydrate derivative biosynthetic process, protein N-linked glycosylation, fructose 6-phosphate metabolic process, UDP-N-acetylglucosamine metabolic process	8.70628	8.73058	8.0576	6.36269	6.49104	6.16498	10.6651	11.6005	7.89144	0.512283	1.97582
ENSDARG00000016364	gna15.1	445232	gna15.1	235.432	2.55214	0.369139	6.91377	4.71935e-12	2.21478e-10	guanine nucleotide binding protein (G protein), alpha 15 (Gq class), tandem duplicate 1 [Source:ZFIN;Acc:ZDB-GENE-040801-146]	G protein-coupled receptor signaling pathway, signal transduction, adenylate cyclase-modulating G protein-coupled receptor signaling pathway, phospholipase C-activating dopamine receptor signaling pathway	8.68255	8.96411	9.01494	5.93588	6.59363	7.21362	6.93386	9.25068	11.1757	0.227357	1.40554
ENSDARG00000097778			CR385053.2	10.8872	2.55024	0.820482	3.10822	0.00188215	0.0123966			3.98047	4.28806	4.22357	1.63232	2.24479	3.09348	1.21107	1.74002	1.94067	0	0.191157
ENSDARG00000011573	abcb11a	797269	abcb11a	78.9614	2.54596	0.669103	3.80503	0.000141785	0.00137138	ATP-binding cassette, sub-family B (MDR/TAP), member 11a [Source:ZFIN;Acc:ZDB-GENE-050517-13]	transmembrane transport, canalicular bile acid transport	6.47103	7.62997	6.56931	5.09641	4.63272	5.13413	0.865992	2.36533	1.20544	0.063121	0.185846
ENSDARG00000013343	kif26ba	569545	kif26ba	4909.7	2.5349	0.428013	5.92248	3.17124e-09	9.28034e-08	kinesin family member 26Ba [Source:ZFIN;Acc:ZDB-GENE-070521-4]	microtubule-based movement	13.222	12.9291	13.898	10.3874	11.2511	11.6329	48.9688	48.1634	100.332	1.78943	11.5228
ENSDARG00000058332	krt18a.2	553479	krt18a.2	38.9699	2.53265	0.79492	3.18605	0.00144229	0.00995275	keratin 18a, tandem duplicate 2 [Source:ZFIN;Acc:ZDB-GENE-090312-205]		5.53536	7.11522	4.98057	4.40092	4.1243	4.22105	1.72837	7.01946	1.32792	0.201603	0.534569
ENSDARG00000057138	zgc:174164	570656	zgc:174164	94.9598	2.53253	0.473861	5.34446	9.06883e-08	1.94866e-06	zgc:174164 [Source:ZFIN;Acc:ZDB-GENE-030131-4971]	proteolysis	7.46773	7.45187	7.11786	5.04984	5.53455	5.08337	3.16302	3.33235	2.9568	0.128243	0.703814
ENSDARG00000105644	zgc:172079	563398	zgc:172079	322.017	2.53042	0.76143	3.32325	0.000889741	0.00664405	zgc:172079 [Source:ZFIN;Acc:ZDB-GENE-080204-103]	positive regulation of Rho protein signal transduction, positive regulation of cytosolic calcium ion concentration involved in phospholipase C-activating G protein-coupled signaling pathway, positive regulation of Rho protein signal transduction, positive regulation of cytosolic calcium ion concentration involved in phospholipase C-activating G protein-coupled signaling pathway, G protein-coupled…	9.75752	9.95427	8.29327	7.95065	7.23405	6.11299	32.3181	42.055	12.8677	2.5628	5.46117
ENSDARG00000019228	mogat2	450063	mogat2	29.294	2.52561	0.781034	3.23367	0.0012221	0.00868786	monoacylglycerol O-acyltransferase 2 [Source:ZFIN;Acc:ZDB-GENE-041010-186]	response to yeast	5.23699	6.63028	5.04949	3.76061	3.89436	3.94926	1.74327	5.77449	1.51877	0.191602	0.73697
ENSDARG00000055172	si:ch211-256m1.8	795494	si:ch211-256m1.8	1013.32	2.51619	0.719948	3.49496	0.000474124	0.00389958	si:ch211-256m1.8 [Source:ZFIN;Acc:ZDB-GENE-131127-417]	tRNA aminoacylation for protein translation, proteolysis, asparagine catabolic process via L-aspartate	11.0869	9.81374	11.2412	7.75126	7.50213	9.58969	19.8253	7.79361	27.6393	0.438985	1.25535
ENSDARG00000102981	cyp2k16	449790	cyp2k16	306.043	2.51593	0.507399	4.95849	7.10444e-07	1.25387e-05	cytochrome P450, family 2, subfamily K, polypeptide16 [Source:ZFIN;Acc:ZDB-GENE-041010-37]	oxidation-reduction process, organic acid metabolic process, xenobiotic metabolic process, exogenous drug catabolic process	9.66324	9.43709	9.08047	7.33106	7.08012	7.20412	25.3722	22.6972	19.9393	1.29493	3.64369
ENSDARG00000087805		568833	FP236735.1	11.6255	2.51035	0.975878	2.5724	0.0100997	0.047824	claudin 34a [Source:NCBI gene;Acc:568833]		4.21773	4.10614	4.06715	3.05361	2.38939	2.55131	1.71926	1.64023	1.86156	0.156144	0.208891
ENSDARG00000026166	emilin1b		emilin1b	3094.68	2.50314	0.533902	4.68839	2.75364e-06	4.24583e-05	elastin microfibril interfacer 1b [Source:ZFIN;Acc:ZDB-GENE-060818-36]		12.0424	12.8958	13.0437	8.85204	11.0217	10.8162	47.5619	101.59	139.606	1.1419	23.7473
ENSDARG00000045612	lrrc10	798207	lrrc10	206.689	2.49521	0.696039	3.58486	0.000337255	0.00291541	leucine rich repeat containing 10 [Source:ZFIN;Acc:ZDB-GENE-071119-6]	heart contraction, heart looping, cardiac muscle cell development	7.42981	7.80966	6.66418	5.57756	5.66111	4.37186	9.91076	14.3295	6.60516	0.667563	2.56704
ENSDARG00000025866	ankdd1b	562681	ankdd1b	27.9207	2.49389	0.594306	4.1963	2.71308e-05	0.000319219	ankyrin repeat and death domain containing 1B [Source:ZFIN;Acc:ZDB-GENE-060526-136]	signal transduction	6.04172	5.61273	5.06257	3.86097	3.65243	4.04099	3.03056	2.44991	1.83926	0.093256	0.30866
ENSDARG00000006060	crybg1b	566781	crybg1b	290.907	2.49101	0.477129	5.22082	1.78128e-07	3.59924e-06	crystallin beta-gamma domain containing 1b [Source:ZFIN;Acc:ZDB-GENE-030131-7179]		9.0421	8.09993	8.98736	6.31601	6.34459	7.14013	2.99229	1.56911	3.44923	0.110546	0.366393
ENSDARG00000089418	si:dkey-164f24.2	566607	si:dkey-164f24.2	3963.29	2.48924	0.481397	5.17087	2.33008e-07	4.59183e-06	si:dkey-164f24.2 [Source:ZFIN;Acc:ZDB-GENE-030131-7035]		12.7664	13.2413	12.4998	10.6076	10.9473	10.4451	199.822	318.341	196.747	12.8731	55.091
ENSDARG00000012467	spint1b	797346	spint1b	208.314	2.48886	0.385991	6.44797	1.13357e-10	4.29334e-09	serine peptidase inhibitor, Kunitz type 1 b [Source:ZFIN;Acc:ZDB-GENE-071218-1]	negative regulation of endopeptidase activity, epidermis development	8.60697	8.7748	8.19348	6.6192	6.60906	5.96037	8.2202	10.0186	7.32676	0.524289	1.80998
ENSDARG00000043729	plac8.1	791783	plac8.1	716.146	2.48744	0.863	2.88232	0.00394759	0.0225801	placenta associated 8, tandem duplicate 1 [Source:ZFIN;Acc:ZDB-GENE-050809-124]	biological_process	10.722	11.0696	9.73529	9.07969	8.15364	7.60104	149.427	208.669	85.6684	13.2213	21.9118
ENSDARG00000074393	sh3yl1	566522	sh3yl1	64.3553	2.48593	0.503414	4.93814	7.88724e-07	1.37857e-05	SH3 and SYLF domain containing 1 [Source:ZFIN;Acc:ZDB-GENE-040128-16]	regulation of ruffle assembly	7.23796	6.6653	6.72801	5.30206	4.6159	4.77363	4.82655	3.21845	3.84296	0.31094	0.627535
ENSDARG00000090063	fa2h	792257	fa2h	606.639	2.48469	0.4716	5.26864	1.37439e-07	2.83499e-06	fatty acid 2-hydroxylase [Source:ZFIN;Acc:ZDB-GENE-031219-4]	oxidation-reduction process, lipid biosynthetic process, fatty acid metabolic process, lipid metabolic process, fatty acid biosynthetic process	9.87905	10.7976	9.8434	7.67582	7.99517	8.4586	14.5736	29.0351	22.5634	1.4383	5.02526
ENSDARG00000100862	gprc5c	563405	gprc5c	158.86	2.47822	0.488129	5.07698	3.83482e-07	7.23991e-06	G protein-coupled receptor, class C, group 5, member C [Source:ZFIN;Acc:ZDB-GENE-070928-27]	G protein-coupled receptor signaling pathway, visual perception, activation of protein kinase activity	8.08736	8.20004	8.41712	6.47766	6.14361	5.7032	7.44993	8.69678	12.0044	0.646156	1.69277
ENSDARG00000009079		570014	BX296551.1	19.7932	2.47336	0.612254	4.03976	5.35058e-05	0.000581747	sodium-dependent lysophosphatidylcholine symporter 1-like [Source:NCBI gene;Acc:570014]		4.94872	5.55682	4.97811	3.79229	3.36397	3.26571	1.36373	2.33949	1.90709	0.172926	0.372138
ENSDARG00000102215	si:ch211-227e10.6	110439520	si:ch211-227e10.6	12.9042	2.46629	0.89098	2.76807	0.00563899	0.0301934	si:ch211-227e10.6 [Source:ZFIN;Acc:ZDB-GENE-050420-355]	intracellular signal transduction, intracellular signal transduction	3.16907	4.29209	4.73065	3.09789	2.41854	2.73471	0.114069	0.402872	0.921914	0.037335	0.045544
ENSDARG00000045302	smpx	431732	smpx	1916.72	2.45637	0.420013	5.84831	4.9659e-09	1.38776e-07	small muscle protein X-linked [Source:ZFIN;Acc:ZDB-GENE-040704-24]		10.2588	11.2308	10.4835	8.44445	8.78714	8.52663	11.4255	26.6663	17.75	1.184	5.17787
ENSDARG00000016065	tlr3	403126	tlr3	196.472	2.45375	0.657096	3.73424	0.000188286	0.00175327	toll-like receptor 3 [Source:ZFIN;Acc:ZDB-GENE-040219-7]	signal transduction, innate immune response, defense response to virus, positive regulation of cytokine production, MyD88-independent toll-like receptor signaling pathway, positive regulation of chemokine production, toll-like receptor 3 signaling pathway, response to exogenous dsRNA, positive regulation of inflammatory response, inflammatory response, response to virus, toll-like receptor signal…	8.08359	8.65659	9.06144	5.99402	6.79895	6.72849	4.08632	6.88702	11.015	0.227309	1.59188
ENSDARG00000105210	etf1a	563172	etf1a	26.7469	2.45314	0.845161	2.90256	0.00370121	0.0214879	eukaryotic translation termination factor 1a [Source:ZFIN;Acc:ZDB-GENE-080218-14]	translational termination, cytoplasmic translational termination	5.38626	6.21208	5.13034	4.36565	3.5666	3.15804	1.72053	3.71944	1.73165	0.236273	0.360374
ENSDARG00000104836	myom1b	100144770	myom1b	1085.4	2.4509	0.763338	3.21076	0.00132383	0.00928561	myomesin 1b [Source:ZFIN;Acc:ZDB-GENE-080416-2]	muscle contraction, sarcomere organization, skeletal muscle thin filament assembly, skeletal muscle myosin thick filament assembly, cardiac muscle fiber development, cardiac myofibril assembly, cardiac muscle tissue morphogenesis, striated muscle myosin thick filament assembly	9.199	9.95227	9.77878	7.28768	7.57651	7.78545	6.02943	10.9797	11.0516	0.478129	1.95496
ENSDARG00000075697	si:ch73-380l3.2	100003913	si:ch73-380l3.2	138.241	2.44681	0.348928	7.01238	2.34294e-12	1.18016e-10	si:ch73-380l3.2 [Source:ZFIN;Acc:ZDB-GENE-080303-1]		8.08728	8.5414	8.10784	5.97266	6.29111	6.23764	15.0588	22.7002	18.7122	1.0049	4.03428
ENSDARG00000074827	si:ch73-184c24.1	101883471	si:ch73-184c24.1	25.7131	2.44441	0.803388	3.04263	0.00234521	0.0148722	si:ch73-184c24.1 [Source:ZFIN;Acc:ZDB-GENE-100922-80]		4.80118	4.59042	4.4756	2.32543	3.47523	2.84843	4.90617	4.31206	4.53111	0	1.49011
ENSDARG00000045752	si:ch211-161n3.4		si:ch211-161n3.4	26.918	2.44409	0.586635	4.16629	3.09591e-05	0.000356961	si:ch211-161n3.4 [Source:ZFIN;Acc:ZDB-GENE-110913-46]	endocytosis	6.19495	5.23049	5.31432	3.4251	4.19453	3.79785	0.946868	0.427913	0.547331	0.018334	0.169131
ENSDARG00000025672	antxr1a	793153	antxr1a	49.0401	2.43318	0.654474	3.71776	0.000200999	0.00185282	ANTXR cell adhesion molecule 1a [Source:ZFIN;Acc:ZDB-GENE-110411-15]	toxin transport	7.03089	6.36788	6.5791	4.70512	4.67255	4.81748	6.77785	4.45424	6.65388	0.25613	1.13267
ENSDARG00000105403	abcc6b.1	110439293	abcc6b.1	185.62	2.42958	0.395628	6.14108	8.19639e-10	2.62922e-08	ATP-binding cassette, sub-family C (CFTR/MRP), member 6b, tandem duplicate 1 [Source:ZFIN;Acc:ZDB-GENE-050517-19]	transmembrane transport	8.44386	8.84994	8.97715	6.88	6.72213	6.31496	14.096	19.4189	25.5364	1.38751	4.09311
ENSDARG00000079752	col6a4a	564005	col6a4a	4186.64	2.42722	0.473365	5.12758	2.93491e-07	5.67968e-06	collagen, type VI, alpha 4a [Source:ZFIN;Acc:ZDB-GENE-041111-303]	muscle organ development, axonogenesis, negative regulation of endopeptidase activity	12.8187	13.3961	13.522	10.253	11.1305	11.6574	38.4562	65.2779	84.9028	1.78334	11.2961
ENSDARG00000037917	itga3a	407685	itga3a	184.38	2.42628	0.513001	4.72958	2.24981e-06	3.53958e-05	integrin, alpha 3a [Source:ZFIN;Acc:ZDB-GENE-090805-3]	cell adhesion, integrin-mediated signaling pathway	8.17569	8.05747	7.96071	5.78132	6.30078	5.9081	3.73103	3.62134	3.89033	0.159011	0.892685
ENSDARG00000075608	mical2a	569607	mical2a	662.041	2.42341	0.587677	4.12371	3.72824e-05	0.000420651	microtubule associated monooxygenase, calponin and LIM domain containing 2a [Source:ZFIN;Acc:ZDB-GENE-110110-2]	actin filament depolymerization, positive regulation of transcription via serum response element binding, oxidation-reduction process, actin cytoskeleton organization	10.1794	10.3701	10.2772	6.99565	8.60637	8.39037	25.3704	30.4286	32.4493	0.54666	8.18427
ENSDARG00000045580	lum	415149	lum	803.875	2.42192	0.369368	6.55692	5.49301e-11	2.17365e-09	lumican [Source:ZFIN;Acc:ZDB-GENE-040625-24]	visual perception, collagen fibril organization, embryonic camera-type eye morphogenesis	10.6572	10.6288	10.3498	8.55837	8.40245	8.36022	33.5049	37.6208	33.5856	2.07632	6.50218
ENSDARG00000092738	si:ch211-263k4.2		si:ch211-263k4.2	258.87	2.40101	0.484152	4.95921	7.07808e-07	1.25039e-05	si:ch211-263k4.2 [Source:ZFIN;Acc:ZDB-GENE-081104-207]		8.06423	7.21578	7.75699	5.47106	6.1384	5.4575	46.3935	24.879	44.7023	1.55392	10.5156
ENSDARG00000103102			FQ378018.1	43.6844	2.39191	0.74159	3.22538	0.00125804	0.00889718			6.83041	6.50346	6.07751	5.48675	3.92896	3.45245	15.0551	12.2808	10.0816	1.6017	1.37882
ENSDARG00000107506		103910708	CR356227.1	41.5545	2.38569	0.699942	3.40841	0.000653416	0.0051124	uncharacterized LOC103910708 [Source:NCBI gene;Acc:103910708]		4.76437	7.00077	6.16465	4.44918	4.22572	4.64026	0.704024	3.44048	2.33143	0.105414	0.306934
ENSDARG00000104188	fam83fb	492354	fam83fb	47.7263	2.38348	0.416221	5.72648	1.02535e-08	2.71509e-07	family with sequence similarity 83 member Fb [Source:ZFIN;Acc:ZDB-GENE-041114-194]	biological_process	6.3897	6.94259	6.47589	4.46136	4.75682	4.7267	2.03993	3.09148	2.40119	0.146193	0.492803
ENSDARG00000091972	si:dkey-58f10.7	564114	si:dkey-58f10.7	361.227	2.37989	0.444881	5.34951	8.81941e-08	1.89836e-06	si:dkey-58f10.7 [Source:ZFIN;Acc:ZDB-GENE-060526-321]		9.19078	10.0424	9.40171	8.1522	7.21193	6.98603	23.9935	50.0828	35.0548	3.35668	5.37921
ENSDARG00000005150	tbx20	57936	tbx20	1592.98	2.37492	0.420263	5.65103	1.59487e-08	4.05693e-07	T-box transcription factor 20 [Source:ZFIN;Acc:ZDB-GENE-000427-7]	regulation of transcription, DNA-templated, negative regulation of transcription by RNA polymerase II, positive regulation of transcription by RNA polymerase II, multicellular organism development, heart development, cardiac muscle cell proliferation, vasculogenesis, heart looping, negative regulation of transcription, DNA-templated, embryonic heart tube development, blood vessel development, clo…	11.6685	11.5829	12.1434	9.79319	9.70794	9.71025	76.6658	76.4976	137.239	5.55117	17.9877
ENSDARG00000030215	matn1	403023	matn1	83.7196	2.37484	0.831648	2.85558	0.00429582	0.0242267	matrilin 1 [Source:ZFIN;Acc:ZDB-GENE-050307-3]	cartilage development, growth plate cartilage chondrocyte morphogenesis	8.65683	6.03849	5.68199	6.21282	4.6076	5.06752	14.8258	1.93084	1.68663	0.686751	0.605712
ENSDARG00000079361	abcg2b	570453	abcg2b	110.807	2.37214	0.422319	5.61695	1.94356e-08	4.82127e-07	ATP-binding cassette, sub-family G (WHITE), member 2b [Source:ZFIN;Acc:ZDB-GENE-050517-36]	transmembrane transport	8.17174	7.84406	7.97446	5.46705	6.05803	6.19713	5.7206	4.70257	6.07433	0.20057	1.1478
ENSDARG00000045753	tmtc2a	564667	tmtc2a	4722.33	2.36601	0.520182	4.54844	5.40458e-06	7.73084e-05	transmembrane O-mannosyltransferase targeting cadherins 2a [Source:ZFIN;Acc:ZDB-GENE-041210-299]		13.4799	13.1496	13.0811	9.81367	11.8719	11.0756	143.093	132.697	145.36	3.5222	46.2609
ENSDARG00000012409	rnf207b	568322	rnf207b	218.825	2.36502	0.442884	5.34005	9.29193e-08	1.98624e-06	ring finger protein 207b [Source:ZFIN;Acc:ZDB-GENE-080227-9]	regulation of heart looping, regulation of cardiac muscle contraction, cell-cell signaling involved in cardiac conduction, positive regulation of voltage-gated potassium channel activity involved in ventricular cardiac muscle cell action potential repolarization, positive regulation of voltage-gated potassium channel activity involved in atrial cardiac muscle cell action potential repolarization	7.82984	8.61465	8.00854	6.33532	6.45429	5.69646	4.69826	9.1859	6.26833	0.373167	1.60848
ENSDARG00000062023	fndc3bb	568274	fndc3bb	522.037	2.36392	0.491855	4.80613	1.53877e-06	2.53038e-05	fibronectin type III domain containing 3Bb [Source:ZFIN;Acc:ZDB-GENE-070510-2]		9.87111	9.87357	9.95416	6.88159	8.18115	8.12347	12.4072	13.3471	17.7242	0.528834	4.06291
ENSDARG00000091702	csnk2a4	100535532	csnk2a4	16.4822	2.36181	0.657289	3.59326	0.000326564	0.00283489	casein kinase 2, alpha 4 polypeptide [Source:ZFIN;Acc:ZDB-GENE-141210-9]	protein phosphorylation	4.33576	4.79676	4.37271	3.24915	2.98718	3.22051	0.976354	1.65056	1.26708	0.077366	0.218026
ENSDARG00000097968			BX942813.1	54.9699	2.3592	0.725142	3.25343	0.00114022	0.00817388			6.90266	6.22628	6.53438	3.27608	5.21794	4.79599	4.38553	2.66673	4.00631	0.029929	1.15445
ENSDARG00000087198	cthrc1a	445308	cthrc1a	6478.91	2.35739	0.531969	4.43145	9.36025e-06	0.000124595	collagen triple helix repeat containing 1a [Source:ZFIN;Acc:ZDB-GENE-040808-22]		14.1309	14.1388	13.4449	12.7067	11.3885	10.4386	882.525	947.201	642.865	93.5276	115.489
ENSDARG00000098239	zgc:85932	405875	zgc:85932	100.115	2.35695	0.530582	4.4422	8.90432e-06	0.00011917	zgc:85932 [Source:ZFIN;Acc:ZDB-GENE-040426-2460]	proteolysis	7.09027	6.58323	6.36491	4.67448	5.08453	4.63176	2.96252	2.08597	2.0245	0.109455	0.605071
ENSDARG00000089399	tmem176l.2		tmem176l.2	191.93	2.35176	0.83245	2.8251	0.00472655	0.0262042	transmembrane protein 176l.2 [Source:ZFIN;Acc:ZDB-GENE-080829-12]		8.79435	9.249	7.69558	7.1149	7.03954	4.92512	29.0996	45.718	16.2058	2.21418	7.49173
ENSDARG00000075468	vwa1	568379	vwa1	2309.72	2.35143	0.414647	5.67092	1.42037e-08	3.65922e-07	von Willebrand factor A domain containing 1 [Source:ZFIN;Acc:ZDB-GENE-030131-5921]	growth plate cartilage chondrocyte morphogenesis	12.8814	11.7827	12.3429	10.3987	10.6936	9.7282	114.7	63.573	107.34	7.22866	28.6391
ENSDARG00000103019	gstp2	553169	gstp2	38.408	2.35042	0.677838	3.46753	0.000525274	0.00426077	glutathione S-transferase pi 2 [Source:ZFIN;Acc:ZDB-GENE-050601-1]	glutathione metabolic process, response to toxic substance	6.94772	6.12294	5.02263	4.83295	4.40515	3.78957	11.8781	6.3653	2.88732	0.671659	1.4792
ENSDARG00000008398	cacna1c	170581	cacna1c	187.751	2.35037	0.488246	4.81391	1.48002e-06	2.44026e-05	calcium channel, voltage-dependent, L type, alpha 1C subunit [Source:ZFIN;Acc:ZDB-GENE-020129-1]	ion transport, transmembrane transport, calcium ion transmembrane transport, regulation of ion transmembrane transport, heart morphogenesis, kidney development, heart looping, regulation of heart contraction, embryonic cranial skeleton morphogenesis, calcium ion transport, calcium ion import, physiological cardiac muscle hypertrophy	8.05143	8.35779	8.81727	5.23086	6.92654	6.55645	1.91784	2.83346	4.45137	0.024362	0.570483
ENSDARG00000068856	f2rl1.1	794649	f2rl1.1	20.1674	2.34707	0.700843	3.34893	0.000811243	0.00615638	coagulation factor II (thrombin) receptor-like 1, tandem duplicate 1 [Source:ZFIN;Acc:ZDB-GENE-061215-140]	G protein-coupled receptor signaling pathway, blood coagulation, thrombin-activated receptor signaling pathway, positive regulation of Rho protein signal transduction, positive regulation of cytosolic calcium ion concentration involved in phospholipase C-activating G protein-coupled signaling pathway, proteolysis	4.50435	5.51025	4.72116	3.84637	2.88811	3.38236	0.769161	2.06267	1.18635	0.133256	0.172187
ENSDARG00000058445	zgc:136472	678514	zgc:136472	68.1887	2.34579	0.520793	4.50427	6.66009e-06	9.25378e-05	zgc:136472 [Source:ZFIN;Acc:ZDB-GENE-060421-2552]	cell redox homeostasis, protein folding, response to endoplasmic reticulum stress	6.91788	7.18308	6.3606	4.29507	4.89808	5.43582	3.86579	5.13752	3.01189	0.102869	0.747675
ENSDARG00000094614			BX323458.2	27.59	2.34108	0.622775	3.75911	0.000170519	0.00160719			5.09237	4.99994	5.16168	3.08568	3.55267	3.66709	4.97349	4.67928	6.37971	0.108035	1.20576
ENSDARG00000040278	klhl38b	563341	klhl38b	13.457	2.33577	0.843466	2.76925	0.00561848	0.0301162	kelch-like family member 38b [Source:ZFIN;Acc:ZDB-GENE-120727-8]		4.37126	3.77283	3.5574	2.08305	2.58401	2.92407	0.678911	0.397958	0.37349	0	0.099572
ENSDARG00000029894	slc2a15a	394245	slc2a15a	93.0408	2.33187	0.735732	3.16946	0.00152721	0.0104374	solute carrier family 2 member 15a [Source:ZFIN;Acc:ZDB-GENE-060531-109]	transmembrane transport	7.33298	5.95123	6.97332	4.33723	4.19161	5.77538	5.29476	1.79854	4.89818	0.105147	0.382066
ENSDARG00000055370	zgc:163121	100038790	zgc:163121	21.4032	2.32963	0.654497	3.55942	0.000371671	0.00315882	zgc:163121 [Source:ZFIN;Acc:ZDB-GENE-070424-80]	carboxylic acid metabolic process	4.94466	4.55914	5.51014	3.91697	3.18138	3.23706	1.06634	0.682858	1.80412	0.219316	0.152445
ENSDARG00000069018	cyp7a1	394148	cyp7a1	37.2212	2.3275	0.659187	3.53087	0.000414202	0.00346551	cytochrome P450, family 7, subfamily A, polypeptide 1 [Source:ZFIN;Acc:ZDB-GENE-040426-1296]	oxidation-reduction process, cholesterol homeostasis, bile acid biosynthetic process, cholesterol catabolic process, cellular response to glucose stimulus, cholesterol metabolic process	6.15732	6.93245	4.96159	3.84652	4.72471	4.43168	2.25705	4.61012	1.00422	0.086777	0.718986
ENSDARG00000017386	sobpb	100006088	sobpb	91.9877	2.32423	0.357392	6.50332	7.85641e-11	3.03601e-09	sine oculis binding protein homolog (Drosophila) b [Source:ZFIN;Acc:ZDB-GENE-041210-8]		7.70106	7.52712	7.25562	5.79472	5.60789	5.43773	4.36309	3.58473	3.51332	0.245964	0.728961
ENSDARG00000100598		100332418	CABZ01109081.1	261.855	2.32298	0.455827	5.09619	3.46561e-07	6.61865e-06	cadherin 19, type 2 [Source:NCBI gene;Acc:100332418]	homophilic cell adhesion via plasma membrane adhesion molecules, cell adhesion, cell-cell adhesion	9.21271	8.81734	8.89049	5.90935	7.22376	7.34925	6.64971	5.18257	6.36683	0.130009	1.48905
ENSDARG00000099005	palm2-akap2		palm2-akap2	478.969	2.3178	0.632657	3.6636	0.000248699	0.00223992	PALM2-AKAP2 fusion [Source:ZFIN;Acc:ZDB-GENE-050208-62]	regulation of cell shape	9.76967	8.86906	9.58295	6.52665	8.22805	7.02183	22.6853	12.7382	24.7768	0.884486	7.92478
ENSDARG00000076075	myh7ba	100884147	myh7ba	551.265	2.31023	0.572005	4.03883	5.37182e-05	0.000583025	myosin, heavy chain 7B, cardiac muscle, beta a [Source:ZFIN;Acc:ZDB-GENE-100914-2]	muscle cell development	8.40466	8.2064	8.03528	6.84239	6.39263	5.27998	5.38992	5.15987	5.39856	0.427977	1.18903
ENSDARG00000012903	slc34a2a	58148	slc34a2a	21.9875	2.30581	0.720207	3.2016	0.00136667	0.00951323	solute carrier family 34 member 2a [Source:ZFIN;Acc:ZDB-GENE-000524-1]	sodium-dependent phosphate transport, sodium ion transmembrane transport, phosphate ion transport, cellular phosphate ion homeostasis	5.1152	6.0283	4.34313	3.4041	3.45146	4.01628	0.829269	1.9796	0.511006	0.048657	0.183779
ENSDARG00000045038	tekt3	572368	tekt3	104.097	2.30364	0.575861	4.00035	6.32488e-05	0.000673963	tektin 3 [Source:ZFIN;Acc:ZDB-GENE-080130-2]	cilium assembly, cilium movement involved in cell motility	8.29091	7.52755	7.38393	5.97611	6.12868	4.86841	8.52734	5.00471	5.22897	0.462961	1.71251
ENSDARG00000040851	plekhh2	568304	plekhh2	318.615	2.30328	0.533099	4.32055	1.55643e-05	0.000195996	pleckstrin homology domain containing, family H (with MyTH4 domain) member 2 [Source:ZFIN;Acc:ZDB-GENE-081028-42]		9.00079	9.35878	9.54424	6.08847	7.8815	7.39902	4.34652	6.09002	8.31978	0.101428	1.94521
ENSDARG00000024694	myo1b	541515	myo1b	9273.94	2.30017	0.405748	5.66895	1.43679e-08	3.68883e-07	myosin IB [Source:ZFIN;Acc:ZDB-GENE-030131-695]		13.4971	14.3934	14.4186	11.2997	12.4148	12.4455	131.759	252.523	349.213	5.89407	63.9528
ENSDARG00000053625	anxa2b	799806	anxa2b	713.106	2.29609	0.741278	3.09748	0.00195174	0.0127801	annexin A2b [Source:ZFIN;Acc:ZDB-GENE-030131-1089]	negative regulation of catalytic activity	10.2343	10.6904	9.67525	9.10596	7.53862	7.32829	52.7899	81.3066	41.7536	6.81516	7.30471
ENSDARG00000101090	pappaa	101448000	pappaa	191.317	2.29505	0.67662	3.39193	0.00069402	0.00538072	pregnancy-associated plasma protein A, pappalysin 1a [Source:ZFIN;Acc:ZDB-GENE-121113-1]	proteolysis, visual behavior, habituation, insulin-like growth factor receptor signaling pathway, presynapse organization	7.51904	6.8769	8.38612	4.55525	6.02009	6.32835	1.3805	0.870957	3.44415	0.023134	0.435161
ENSDARG00000055523	slc22a6l	404609	slc22a6l	128.475	2.29072	0.509067	4.49984	6.80039e-06	9.43283e-05	solute carrier family 22 member 6, like [Source:ZFIN;Acc:ZDB-GENE-040426-2249]	transmembrane transport	8.32667	8.46173	7.04759	5.84327	6.16729	6.34546	7.03264	7.98869	2.9786	0.275431	1.28004
ENSDARG00000093822	si:dkey-259j3.5		si:dkey-259j3.5	14.4506	2.28825	0.848037	2.69829	0.00696971	0.0357476	si:dkey-259j3.5 [Source:ZFIN;Acc:ZDB-GENE-091204-113]	G protein-coupled receptor signaling pathway, cell surface receptor signaling pathway, adenylate cyclase-activating G protein-coupled receptor signaling pathway, adenylate cyclase-activating G protein-coupled receptor signaling pathway	3.8979	4.13433	4.84083	2.05328	3.22778	2.96949	1.34315	1.81745	4.2075	0	0.726622
ENSDARG00000035984	mnx1	405399	mnx1	264.288	2.28636	0.589124	3.88096	0.000104046	0.00105075	motor neuron and pancreas homeobox 1 [Source:ZFIN;Acc:ZDB-GENE-040409-1]	regulation of transcription, DNA-templated, endocrine pancreas development, neuron projection morphogenesis, type B pancreatic cell differentiation, spinal cord motor neuron cell fate specification	9.23522	8.84035	8.99393	7.87733	6.16839	6.46394	23.3889	18.2829	23.9463	2.55564	2.1831
ENSDARG00000059956	ptk6b	767734	ptk6b	44.6432	2.28478	0.882041	2.59034	0.00958814	0.0458403	PTK6 protein tyrosine kinase 6b [Source:ZFIN;Acc:ZDB-GENE-060929-1150]	protein phosphorylation, transmembrane receptor protein tyrosine kinase signaling pathway, phosphorylation, cell migration, cell differentiation, peptidyl-tyrosine autophosphorylation, regulation of cell population proliferation	6.7864	6.65815	5.88049	4.61034	4.79081	4.57967	2.95022	2.83059	1.72156	0.145875	0.590047
ENSDARG00000077938	cd248b	100002565	cd248b	482.597	2.27843	0.461981	4.93185	8.14527e-07	1.42065e-05	CD248 molecule, endosialin b [Source:ZFIN;Acc:ZDB-GENE-050309-46]	cell migration	7.81081	7.8812	8.38602	5.63191	6.56005	6.02457	4.7372	5.34892	9.29789	0.214636	1.87387
ENSDARG00000013056	itpk1a	406290	itpk1a	220.727	2.27642	0.526509	4.32361	1.53498e-05	0.000193689	inositol-tetrakisphosphate 1-kinase a [Source:ZFIN;Acc:ZDB-GENE-040426-1953]	inositol trisphosphate metabolic process, phosphorylation, inositol phosphorylation, necroptotic process	8.76887	9.48974	8.01763	7.26296	7.07601	6.27222	10.2085	19.226	6.9534	0.978121	2.90072
ENSDARG00000075931	acsl5	447860	acsl5	42.2834	2.27536	0.626957	3.62922	0.000284284	0.00251824	acyl-CoA synthetase long chain family member 5 [Source:ZFIN;Acc:ZDB-GENE-040912-169]		6.08458	7.04779	5.53032	4.20734	4.45719	4.9767	0.966371	2.30988	0.862135	0.061761	0.277907
ENSDARG00000013293	crispld1b	393442	crispld1b	232.916	2.27223	0.488483	4.6516	3.29364e-06	4.98215e-05	cysteine-rich secretory protein LCCL domain containing 1b [Source:ZFIN;Acc:ZDB-GENE-040426-1204]	biological_process	8.73576	8.85521	8.67839	5.94009	7.15099	7.00777	10.7836	12.653	12.7504	0.326821	3.31098
ENSDARG00000112073			CABZ01043953.1	260.126	2.26849	0.494666	4.58591	4.52017e-06	6.56833e-05		regulation of transcription, DNA-templated, negative regulation of transcription, DNA-templated	8.1712	8.14741	8.60444	5.59913	6.87187	6.39855	14.007	14.6606	24.5264	0.473129	5.36261
ENSDARG00000095378	gdf10a	563003	gdf10a	1724.6	2.2667	0.435373	5.20634	1.92604e-07	3.86646e-06	growth differentiation factor 10a [Source:ZFIN;Acc:ZDB-GENE-090312-17]	positive regulation of pathway-restricted SMAD protein phosphorylation, BMP signaling pathway, regulation of apoptotic process, regulation of MAPK cascade, cell development, SMAD protein signal transduction	11.6307	12.0336	12.1301	8.98667	10.3541	10.138	95.9294	123.315	149.635	4.45267	36.2397
ENSDARG00000028618	krt18b	393540	krt18b	10343.2	2.26235	0.296024	7.64247	2.13087e-14	1.50574e-12	keratin 18b [Source:ZFIN;Acc:ZDB-GENE-040426-1508]	biological_process	14.4898	14.7537	14.2584	12.8966	12.3633	12.1959	674.923	878.554	691.133	60.4368	138.81
ENSDARG00000016081	cldn15la	81591	cldn15la	1010.96	2.25427	0.842333	2.67622	0.00744582	0.0376739	claudin 15-like a [Source:ZFIN;Acc:ZDB-GENE-010328-12]		10.7046	10.9432	9.74368	9.36832	8.0576	7.67269	108.039	138.82	62.8834	12.0615	14.6297
ENSDARG00000020086	nuak1a	561563	nuak1a	1791.63	2.25338	0.497702	4.52758	5.96642e-06	8.38586e-05	NUAK family, SNF1-like kinase, 1a [Source:ZFIN;Acc:ZDB-GENE-041210-122]	protein phosphorylation, intracellular signal transduction	11.6767	11.8091	12.0139	8.48606	10.3704	10.0659	75.1991	88.9861	120.992	1.83877	29.6226
ENSDARG00000070538	hey1	58008	hey1	2025.02	2.25291	0.534834	4.21236	2.5272e-05	0.000299917	hes-related family bHLH transcription factor with YRPW motif 1 [Source:ZFIN;Acc:ZDB-GENE-000607-70]	regulation of transcription, DNA-templated, negative regulation of transcription by RNA polymerase II, multicellular organism development, cell differentiation, Notch signaling pathway, anterior/posterior pattern specification, regulation of neurogenesis, adenohypophysis development, circulatory system development	11.0363	11.9558	11.9918	9.88277	9.00709	10.1549	27.1171	59.6763	71.1138	3.4307	5.84983
ENSDARG00000061985	rbm47	562991	rbm47	877.108	2.25166	0.461707	4.87682	1.07812e-06	1.8351e-05	RNA binding motif protein 47 [Source:ZFIN;Acc:ZDB-GENE-030131-9612]	cytidine to uridine editing, head development, regulation of anterior head development	9.6029	11.1595	10.726	8.05671	8.69981	9.07952	5.4235	19.0974	15.6586	0.45504	2.68123
ENSDARG00000113274			AL929536.3	26.2525	2.24232	0.655513	3.42071	0.000624568	0.00492407			5.58216	5.65856	4.67423	4.30924	3.72838	3.13783	5.85435	6.6898	3.24663	0.570554	1.11686
ENSDARG00000102153	nrp1a	353246	nrp1a	5939.72	2.24129	0.399205	5.61439	1.97262e-08	4.88846e-07	neuropilin 1a [Source:ZFIN;Acc:ZDB-GENE-030519-2]	angiogenesis, vascular endothelial growth factor receptor signaling pathway, axon guidance, vascular endothelial growth factor signaling pathway, animal organ morphogenesis, endothelial cell chemotaxis, semaphorin-plexin signaling pathway, multicellular organism development, cell differentiation, nervous system development	13.6876	12.7672	13.336	10.6853	11.8094	11.3454	193.158	110.719	196.636	5.57126	50.7989
ENSDARG00000095873			CU993818.1	45.1443	2.23815	0.600701	3.7259	0.000194618	0.00180273			5.59263	6.63391	6.57617	3.50932	5.13813	4.53385	10.3146	26.9366	29.8604	0.308129	7.61266
ENSDARG00000095965			BX005108.3	27.7685	2.23701	0.706455	3.16653	0.0015427	0.0105199			3.72134	3.8429	4.50256	2.57205	3.14993	2.50457	1.80173	2.26611	4.88645	0	1.10103
ENSDARG00000003615	slc26a3.2	563896	slc26a3.2	97.6597	2.23594	0.61967	3.60828	0.000308235	0.00269468	solute carrier family 26 member 3, tandem duplicate 2 [Source:ZFIN;Acc:ZDB-GENE-041210-179]	transmembrane transport, chloride transport, sulfate transport, bicarbonate transport, chloride transmembrane transport, anion transmembrane transport, sulfate transmembrane transport, oxalate transport	7.43175	8.17855	7.02123	5.93773	5.9243	5.35251	3.26339	6.25253	2.85426	0.299966	1.02233
ENSDARG00000022767	apobb.1	321166	apobb.1	559.035	2.23568	0.688413	3.24758	0.0011639	0.00832678	apolipoprotein Bb, tandem duplicate 1 [Source:ZFIN;Acc:ZDB-GENE-030131-9732]	lipid transport, cellular response to xenobiotic stimulus	8.98886	10.2683	10.5127	7.37993	8.15648	8.55474	1.86792	5.43262	7.61857	0.159753	1.05182
ENSDARG00000009133	myo1eb	393609	myo1eb	278.952	2.22262	0.397898	5.5859	2.32491e-08	5.65941e-07	myosin IEb [Source:ZFIN;Acc:ZDB-GENE-040426-1347]	glomerular filtration, glomerulus development	8.63565	8.78239	8.60641	6.2839	7.29172	6.44487	4.57788	5.48874	5.53578	0.207321	1.71384
ENSDARG00000060211	ankef1b	100149106	ankef1b	33.5712	2.22156	0.742632	2.99147	0.00277636	0.0170426	ankyrin repeat and EF-hand domain containing 1b [Source:ZFIN;Acc:ZDB-GENE-060810-68]	biological_process	5.79824	5.99042	5.88615	3.61218	4.62929	4.17752	1.22583	1.54758	1.65431	0.086545	0.769537
ENSDARG00000059774	dub	566846	dub	2332.62	2.21987	0.694846	3.19477	0.00139944	0.00970041	duboraya [Source:ZFIN;Acc:ZDB-GENE-060825-81]	heart looping, cilium assembly, determination of left/right symmetry, heart jogging, non-canonical Wnt signaling pathway involved in heart development	13.1552	12.0015	11.4926	11.281	10.1432	8.82816	235.166	180	139.197	22.0394	33.3306
ENSDARG00000042726	grb7	563649	grb7	18.0579	2.21913	0.589309	3.76564	0.000166121	0.00157141	growth factor receptor bound protein 7 [Source:ZFIN;Acc:ZDB-GENE-091118-23]	signal transduction, positive regulation of signal transduction	4.66163	4.51645	4.6586	3.47407	3.29659	2.91655	0.94196	0.87346	1.17766	0.082459	0.244071
ENSDARG00000056620	grpr	567289	grpr	18.1838	2.20746	0.666837	3.31035	0.000931788	0.00690383	gastrin-releasing peptide receptor [Source:ZFIN;Acc:ZDB-GENE-081015-4]	G protein-coupled receptor signaling pathway, signal transduction	4.77315	4.8133	5.03188	3.71618	3.73796	2.58885	1.36281	1.51235	2.18426	0.143969	0.521961
ENSDARG00000060879	slc28a1	571287	slc28a1	30.4182	2.20485	0.571473	3.8582	0.000114226	0.00114236	solute carrier family 28 member 1 [Source:ZFIN;Acc:ZDB-GENE-050419-117]	nucleoside transmembrane transport	6.06294	5.60341	5.65891	3.40302	4.49259	4.19311	1.72295	1.23046	1.56536	0.068392	0.434287
ENSDARG00000076050	si:dkey-283j8.1	100332250	si:dkey-283j8.1	50.1881	2.2034	0.542935	4.05831	4.94285e-05	0.000542354	si:dkey-283j8.1 [Source:ZFIN;Acc:ZDB-GENE-081031-12]		4.97123	5.92446	5.96151	3.68728	4.44431	3.91807	2.23298	5.57097	6.15229	0.132872	1.36691
ENSDARG00000030262	si:ch211-220i18.4	798392	si:ch211-220i18.4	64.0283	2.20098	0.748054	2.94227	0.00325816	0.0194506	si:ch211-220i18.4 [Source:ZFIN;Acc:ZDB-GENE-090312-151]	protein phosphorylation, intracellular signal transduction, regulation of gene expression, spliceosomal complex assembly, regulation of mRNA processing	5.56681	6.96148	5.64245	3.9059	4.82351	4.5428	1.82335	5.88716	2.15483	0.152972	1.07177
ENSDARG00000074776	tmem154	323681	tmem154	146.586	2.19664	0.550998	3.98666	6.70108e-05	0.000710682	transmembrane protein 154 [Source:ZFIN;Acc:ZDB-GENE-030131-2401]		8.28246	8.30399	8.14324	5.17919	6.90194	6.42453	13.9305	15.1637	15.4641	0.322788	5.08482
ENSDARG00000055837	arhgef1b	557983	arhgef1b	9812.83	2.19615	0.373795	5.87528	4.22118e-09	1.1986e-07	Rho guanine nucleotide exchange factor (GEF) 1b [Source:ZFIN;Acc:ZDB-GENE-060616-136]	G protein-coupled receptor signaling pathway, regulation of Rho protein signal transduction, intracellular signal transduction, positive regulation of GTPase activity	14.1189	14.7605	14.4688	11.9058	12.9548	12.5394	137.987	242.469	223.96	7.65452	61.1306
ENSDARG00000101706	csrp3	450005	csrp3	1357.21	2.19569	0.533287	4.11728	3.83369e-05	0.000430828	cysteine and glycine-rich protein 3 (cardiac LIM protein) [Source:ZFIN;Acc:ZDB-GENE-041010-119]	sarcomere organization, heart contraction, actin cytoskeleton organization, cardiac muscle contraction, muscle tissue development	10.1537	11.1249	10.2025	9.17226	8.79572	7.52337	39.3979	89.2648	50.3952	5.68931	14.6006
ENSDARG00000003046	sorbs2a	571008	sorbs2a	502.643	2.19067	0.503469	4.35115	1.35423e-05	0.00017328	sorbin and SH3 domain containing 2a [Source:ZFIN;Acc:ZDB-GENE-070308-2]	actin filament organization	8.98772	9.12263	9.30051	5.88787	7.27608	7.90877	4.52441	5.4741	7.31727	0.153558	1.44317
ENSDARG00000040513	zgc:92313	436869	zgc:92313	285.267	2.18766	0.537936	4.06676	4.76721e-05	0.000524839	zgc:92313 [Source:ZFIN;Acc:ZDB-GENE-040718-339]	proteolysis	9.58599	9.20675	8.61366	7.78246	7.26125	6.60878	33.9409	28.3647	21.8154	2.67807	5.77243
ENSDARG00000091252	slc22a7b.2	100001838	slc22a7b.2	78.7649	2.18598	0.550024	3.97434	7.05741e-05	0.000744323	solute carrier family 22 member 7b, tandem duplicate 2 [Source:ZFIN;Acc:ZDB-GENE-030131-9391]	transmembrane transport	6.22886	7.54528	7.03647	4.66677	5.01833	5.83074	1.35808	4.17883	3.12554	0.107646	0.522342
ENSDARG00000062688	gpnmb	563348	gpnmb	1822.8	2.18551	0.676433	3.23093	0.00123386	0.00875771	glycoprotein (transmembrane) nmb [Source:ZFIN;Acc:ZDB-GENE-060503-106]		11.7735	10.7912	11.9287	8.53452	8.71941	10.6267	28.1651	13.2258	37.9646	0.629896	2.61969
ENSDARG00000111362			CABZ01050062.1	101.531	2.18496	0.460669	4.74302	2.10558e-06	3.34029e-05			7.00982	7.20991	7.38448	4.32255	5.91846	5.42887	56.9981	71.7502	96.1689	1.18071	25.057
ENSDARG00000074447	dapk3	562194	dapk3	572.792	2.18259	0.325581	6.70367	2.03253e-11	8.63719e-10	death-associated protein kinase 3 [Source:ZFIN;Acc:ZDB-GENE-030131-3026]	protein phosphorylation	9.76791	10.5841	10.1595	8.54185	8.18043	8.21747	29.8832	60.6501	50.3394	3.57445	9.2618
ENSDARG00000012789	plek2	567753	plek2	271.267	2.18196	0.612632	3.56161	0.000368589	0.0031391	pleckstrin 2 [Source:ZFIN;Acc:ZDB-GENE-080219-2]	intracellular signal transduction, actin cytoskeleton reorganization	8.93635	9.56716	9.07377	6.54779	7.58431	7.58945	8.05807	14.1435	11.1193	0.36583	3.0193
ENSDARG00000070408	ccnd2b	565038	ccnd2b	594.448	2.18141	0.444134	4.91159	9.0341e-07	1.56027e-05	cyclin D2, b [Source:ZFIN;Acc:ZDB-GENE-050420-354]	protein phosphorylation, regulation of cyclin-dependent protein serine/threonine kinase activity, mitotic cell cycle phase transition, positive regulation of G1/S transition of mitotic cell cycle	9.44096	10.8862	10.3844	8.14231	8.73712	8.42066	12.5239	41.6034	32.5737	1.40591	7.8965
ENSDARG00000022904	skilb	100170835	skilb	2646.32	2.17795	0.398259	5.46868	4.53395e-08	1.03731e-06	SKI-like proto-oncogene b [Source:ZFIN;Acc:ZDB-GENE-080723-40]	negative regulation of transcription by RNA polymerase II, negative regulation of transforming growth factor beta receptor signaling pathway, negative regulation of BMP signaling pathway	12.5956	12.1061	12.4305	9.34305	10.7591	10.8652	139.671	101.539	151.717	3.30083	36.2041
ENSDARG00000061365	hepacam2	558612	hepacam2	26.7572	2.17601	0.650674	3.34424	0.000825073	0.00623646	HEPACAM family member 2 [Source:ZFIN;Acc:ZDB-GENE-060503-135]		5.35433	5.65665	5.33949	4.55527	3.63605	3.52184	1.15806	1.62382	1.42677	0.177077	0.232574
ENSDARG00000088881	si:dkeyp-69b9.3	573741	si:dkeyp-69b9.3	104.618	2.17543	0.391688	5.55398	2.79241e-08	6.69205e-07	si:dkeyp-69b9.3 [Source:ZFIN;Acc:ZDB-GENE-100922-275]	positive regulation of cardiac muscle cell differentiation, positive regulation of nucleic acid-templated transcription, smooth muscle cell differentiation	7.66524	7.28033	7.51865	5.40395	5.59082	5.99196	3.70254	2.88553	4.07441	0.168843	0.720684
ENSDARG00000044528	slc15a1b	793301	slc15a1b	18.2888	2.17488	0.649484	3.34863	0.00081213	0.00615934	solute carrier family 15 member 1b [Source:ZFIN;Acc:ZDB-GENE-030131-4661]	transmembrane transport, oligopeptide transport, proton transmembrane transport, dipeptide transmembrane transport, oligopeptide transmembrane transport, neutral amino acid transport	5.37104	4.96835	4.57161	3.6532	3.70193	3.15943	1.07601	0.793514	0.641394	0.064462	0.234783
ENSDARG00000029308	prr15lb	550400	prr15lb	238.173	2.17196	0.397502	5.46401	4.65494e-08	1.06303e-06	proline rich 15 like b [Source:ZFIN;Acc:ZDB-GENE-050417-201]		9.10455	8.84133	8.86781	7.07759	7.20017	6.95721	25.8443	22.5073	27.3624	1.7605	7.40062
ENSDARG00000101861	cyp2k19	562304	cyp2k19	276.823	2.17118	0.641747	3.38324	0.000716358	0.00553136	cytochrome P450, family 2, subfamily k, polypeptide 19 [Source:ZFIN;Acc:ZDB-GENE-091211-1]	oxidation-reduction process, organic acid metabolic process, xenobiotic metabolic process, exogenous drug catabolic process	9.5988	8.88036	9.41071	6.82778	5.99105	8.34651	12.1785	7.39005	13.0016	0.426432	0.737088
ENSDARG00000059993	trpm4a	100004946	trpm4a	266.955	2.16845	0.511111	4.24263	2.20915e-05	0.000265934	transient receptor potential cation channel, subfamily M, member 4a [Source:ZFIN;Acc:ZDB-GENE-090302-3]	ion transport, transmembrane transport, vasoconstriction, cation transport, ion transmembrane transport, regulation of T cell cytokine production, regulation of membrane potential, cardiac conduction	9.00875	9.2373	8.79064	5.94675	7.70394	7.19197	5.35254	6.84064	5.57462	0.133568	2.08634
ENSDARG00000018616	agtr1a	794575	agtr1a	46.8693	2.16804	0.712823	3.04148	0.00235415	0.0149175	angiotensin II receptor, type 1a [Source:ZFIN;Acc:ZDB-GENE-070912-546]	G protein-coupled receptor signaling pathway, regulation of vasoconstriction, signal transduction, inflammatory response, positive regulation of cytosolic calcium ion concentration, angiotensin-activated signaling pathway, phospholipase C-activating angiotensin-activated signaling pathway	6.45853	6.50454	5.8636	4.43152	5.06299	4.15555	5.10349	5.66284	3.81752	0.254812	1.67408
ENSDARG00000044441	si:ch73-194h10.2	108190403	si:ch73-194h10.2	142.512	2.16636	0.39774	5.44667	5.13219e-08	1.15811e-06	si:ch73-194h10.2 [Source:ZFIN;Acc:ZDB-GENE-100921-21]		7.68252	8.39419	7.66587	6.37757	5.70385	6.32385	1.27058	2.43601	1.52876	0.155441	0.271115
ENSDARG00000089187	wfdc2	556600	wfdc2	256.654	2.16343	0.677647	3.19256	0.00141017	0.00976381	WAP four-disulfide core domain 2 [Source:ZFIN;Acc:ZDB-GENE-090313-47]	negative regulation of peptidase activity	9.48804	9.30135	8.69842	8.37594	6.39326	5.37665	87.788	80.9798	58.6459	11.8047	8.32051
ENSDARG00000099558		100616532	NPC1L1	93.5348	2.16093	0.662295	3.26279	0.0011032	0.00794724	NPC1 like intracellular cholesterol transporter 1 [Source:HGNC Symbol;Acc:HGNC:7898]		7.01461	7.22649	7.20715	4.30809	5.59151	5.71071	1.57184	1.99339	2.28405	0.04098	0.531412
ENSDARG00000111091		794166	FO082779.1	954.411	2.15748	0.306604	7.0367	1.96842e-12	9.99652e-11	coiled-coil domain containing 69 [Source:NCBI gene;Acc:794166]		10.7311	11.5151	10.936	8.85961	9.4657	9.21617	20.4501	40.2235	29.6708	1.47702	8.31687
ENSDARG00000098686	tmprss2	494080	tmprss2	132.343	2.15742	0.530041	4.07029	4.69537e-05	0.000517957	transmembrane serine protease 2 [Source:ZFIN;Acc:ZDB-GENE-041212-48]	proteolysis	8.37511	7.72275	7.19452	5.97655	6.29353	5.79937	12.9899	8.20673	6.20722	0.573396	2.62945
ENSDARG00000099319			CU651657.1	165.497	2.15449	0.686727	3.13733	0.00170493	0.0114427			5.85809	7.39652	7.16323	5.37132	4.61078	5.58067	1.35134	5.16576	4.95625	0.261335	0.485368
ENSDARG00000043395	crip3	556515	crip3	842.828	2.15337	0.399622	5.38852	7.10405e-08	1.56176e-06	cysteine-rich protein 3 [Source:ZFIN;Acc:ZDB-GENE-130530-620]		10.8367	10.9749	10.5303	9.56419	8.25851	8.56786	64.5059	75.2436	61.683	7.64706	9.07196
ENSDARG00000068213	fzd10	30366	fzd10	1918.24	2.15196	0.402836	5.34202	9.19173e-08	1.96966e-06	frizzled class receptor 10 [Source:ZFIN;Acc:ZDB-GENE-990415-220]	cell surface receptor signaling pathway, Wnt signaling pathway, canonical Wnt signaling pathway, multicellular organism development, non-canonical Wnt signaling pathway, epiboly	11.9102	12.0035	11.4525	9.35902	10.4155	9.78869	60.583	69.536	52.2574	2.51593	20.5214
ENSDARG00000069279	elovl7a	334217	elovl7a	172.668	2.15178	0.556594	3.86597	0.000110646	0.00111014	ELOVL fatty acid elongase 7a [Source:ZFIN;Acc:ZDB-GENE-030131-6149]	fatty acid elongation, saturated fatty acid, very long-chain fatty acid biosynthetic process, lipid metabolic process, fatty acid metabolic process, fatty acid biosynthetic process, sphingolipid biosynthetic process, fatty acid elongation, monounsaturated fatty acid, fatty acid elongation, polyunsaturated fatty acid, unsaturated fatty acid biosynthetic process, long-chain fatty-acyl-CoA biosynthe…	8.30326	8.28577	8.16499	6.6084	5.94239	6.60639	9.70265	11.9236	10.7674	0.92627	1.73358
ENSDARG00000079372	si:ch211-264f5.6	100319064	si:ch211-264f5.6	151.088	2.14941	0.373596	5.75331	8.75122e-09	2.36025e-07	si:ch211-264f5.6 [Source:ZFIN;Acc:ZDB-GENE-081104-208]		7.98564	7.51414	7.61849	6.27627	5.637	5.90733	6.0819	5.64089	6.58422	0.4722	1.33111
ENSDARG00000058221	ugcg	553944	ugcg	3857.73	2.14777	0.409175	5.24903	1.52904e-07	3.13308e-06	UDP-glucose ceramide glucosyltransferase [Source:ZFIN;Acc:ZDB-GENE-030131-9885]	glycosphingolipid metabolic process, glucosylceramide biosynthetic process	12.2668	13.2862	13.2403	10.1982	11.3143	11.505	73.4229	174.08	194.585	4.47752	38.1533
ENSDARG00000062837	spata13	568426	spata13	743.533	2.14632	0.284746	7.53767	4.78449e-14	3.21549e-12	spermatogenesis associated 13 [Source:ZFIN;Acc:ZDB-GENE-091116-25]	regulation of Rho protein signal transduction	9.85781	10.3903	10.1209	7.72504	8.48455	8.47087	8.55254	13.872	13.1978	0.463534	3.21398
ENSDARG00000052652	fermt1	100332544	fermt1	313.988	2.14627	0.373398	5.74795	9.03346e-09	2.42843e-07	fermitin family member 1 [Source:ZFIN;Acc:ZDB-GENE-030131-3264]	integrin-mediated signaling pathway	9.29747	8.90956	8.68013	7.64548	6.93166	6.88936	19.559	11.8313	11.5663	1.93156	2.24336
ENSDARG00000099974	ldb3b	334100	ldb3b	1157	2.14404	0.531752	4.03204	5.52958e-05	0.000598501	LIM domain binding 3b [Source:ZFIN;Acc:ZDB-GENE-030131-6032]	actin cytoskeleton organization, heart development, muscle structure development	9.41045	10.0869	9.69843	7.59424	8.16726	7.89677	17.0891	31.5156	25.7026	1.43445	7.43442
ENSDARG00000089177	cyp46a1.3	692332	cyp46a1.3	39.1062	2.14215	0.512453	4.1802	2.91254e-05	0.000338342	cytochrome P450, family 46, subfamily A, polypeptide 1, tandem duplicate 3 [Source:ZFIN;Acc:ZDB-GENE-060519-40]	oxidation-reduction process, cholesterol catabolic process	5.84168	6.42599	5.95929	4.78306	4.3266	4.34136	2.18179	3.83783	3.00263	0.269193	0.609907
ENSDARG00000058579	si:ch211-274f20.2	100005358	si:ch211-274f20.2	93.5673	2.13074	0.353576	6.02625	1.67806e-09	5.08602e-08	si:ch211-274f20.2 [Source:ZFIN;Acc:ZDB-GENE-091204-91]	protein folding, endoplasmic reticulum unfolded protein response	7.60556	7.69575	7.30516	5.46968	5.94031	5.7784	5.48458	6.29635	5.33066	0.289177	1.52818
ENSDARG00000006383	stxbp5l	567605	stxbp5l	247.988	2.12827	0.564051	3.7732	0.000161168	0.0015319	syntaxin binding protein 5-like [Source:ZFIN;Acc:ZDB-GENE-041210-220]	vesicle-mediated transport, positive regulation of GTPase activity, protein transport, regulation of exocytosis, exocytosis	7.58617	8.78709	8.70021	5.67751	6.33889	7.30578	2.01521	5.17942	5.85855	0.097953	0.987194
ENSDARG00000099960	elovl1a	449816	elovl1a	949.052	2.12676	0.727854	2.92196	0.00347831	0.0205361	ELOVL fatty acid elongase 1a [Source:ZFIN;Acc:ZDB-GENE-041010-66]	fatty acid elongation, saturated fatty acid, very long-chain fatty acid biosynthetic process, lipid metabolic process, fatty acid metabolic process, fatty acid biosynthetic process, sphingolipid biosynthetic process, fatty acid elongation, monounsaturated fatty acid, fatty acid elongation, polyunsaturated fatty acid, swim bladder development, unsaturated fatty acid biosynthetic process, long-chai…	11.7529	9.86175	10.6214	9.57142	7.48878	9.40586	139.909	31.6667	65.6299	8.49164	5.24407
ENSDARG00000034801	mylka		mylka	3529.33	2.12349	0.369641	5.74474	9.20647e-09	2.46957e-07	myosin, light chain kinase a [Source:ZFIN;Acc:ZDB-GENE-030131-8207]	protein phosphorylation, phosphorylation, blood coagulation, regulation of cell motility	12.762	13.1154	13.2182	10.4624	11.4121	11.4092	98.5241	138.309	173.536	5.12745	37.8063
ENSDARG00000010083	rbfox3a	100538330	rbfox3a	1383.87	2.11897	0.385289	5.49968	3.8049e-08	8.88601e-07	RNA binding fox-1 homolog 3a [Source:ZFIN;Acc:ZDB-GENE-111213-1]	regulation of RNA splicing, regulation of alternative mRNA splicing, via spliceosome, nervous system development, mRNA processing, RNA splicing	11.7033	10.909	11.0432	9.82731	9.40884	8.85416	79.2548	47.9151	59.8722	5.79809	14.6068
ENSDARG00000079858	tmem163a	564964	tmem163a	60.9663	2.10947	0.807608	2.61199	0.00900161	0.0437721	transmembrane protein 163a [Source:ZFIN;Acc:ZDB-GENE-081104-429]		7.11433	4.90053	6.85605	3.48369	4.32608	5.82849	6.68705	1.05524	6.69967	0.036472	0.675765
ENSDARG00000068849	fam83ha	565437	fam83ha	458.012	2.1094	0.564875	3.73427	0.000188259	0.00175327	family with sequence similarity 83 member Ha [Source:ZFIN;Acc:ZDB-GENE-090312-104]		8.95989	9.26298	9.7054	6.58522	7.58908	8.0226	2.8978	3.9358	6.47887	0.125667	1.05665
ENSDARG00000116259	chia.6	100003900	chia.6	45.7661	2.1063	0.645096	3.2651	0.00109425	0.00789008	chitinase, acidic.6 [Source:ZFIN;Acc:ZDB-GENE-030131-1140]	carbohydrate metabolic process, chitin metabolic process, chitin catabolic process, carbohydrate metabolic process, chitin metabolic process, chitin catabolic process	6.04008	6.95141	6.16979	3.90538	5.45277	4.17647	2.04385	4.65477	2.84713	0.095377	1.37525
ENSDARG00000077313	slc46a3	556282	slc46a3	25.1109	2.10523	0.603583	3.48788	0.000486862	0.00398184	solute carrier family 46 member 3 [Source:ZFIN;Acc:ZDB-GENE-100105-2]	transmembrane transport	5.32743	5.48435	4.88021	3.51717	3.45315	4.28447	0.961302	1.20375	0.797631	0.042671	0.156947
ENSDARG00000099437	si:ch1073-268j14.1		si:ch1073-268j14.1	187.502	2.10293	0.550928	3.81708	0.000135043	0.00131595	si:ch1073-268j14.1 [Source:ZFIN;Acc:ZDB-GENE-141216-172]		8.20038	8.42622	8.83533	5.58878	7.06648	7.00071	4.35367	5.56759	8.95444	0.146066	1.91431
ENSDARG00000044501	viml	393746	viml	44.1985	2.10151	0.628243	3.34506	0.000822639	0.00622377	vimentin like [Source:ZFIN;Acc:ZDB-GENE-040426-1743]	biological_process	7.19819	5.52642	6.18819	5.12569	3.93498	5.10273	6.0692	1.58462	3.25937	0.34262	0.383058
ENSDARG00000037425	s100a10a	449788	s100a10a	150.325	2.09613	0.799561	2.6216	0.00875186	0.0428022	S100 calcium binding protein A10a [Source:ZFIN;Acc:ZDB-GENE-041010-35]		8.59672	8.5527	7.2528	7.42018	5.72194	5.13689	24.9315	23.776	9.79343	3.27307	2.70144
ENSDARG00000093600	omd	557913	omd	11.3504	2.09442	0.771531	2.71463	0.00663507	0.0343366	osteomodulin [Source:ZFIN;Acc:ZDB-GENE-060503-756]	regulation of bone mineralization	4.25793	3.73557	4.49895	2.44629	2.61771	3.32968	0.769641	0.48297	1.22999	0.023271	0.131624
ENSDARG00000097549			CR450727.1	318.885	2.08955	0.38374	5.44522	5.17406e-08	1.1665e-06			9.40066	9.57256	8.84113	7.20394	7.49266	7.74752	17.3755	21.2697	13.8367	0.941983	4.14148
ENSDARG00000053709	si:ch73-89b15.3	100334697	si:ch73-89b15.3	66.4584	2.08899	0.79012	2.64389	0.00819599	0.0406463	si:ch73-89b15.3 [Source:ZFIN;Acc:ZDB-GENE-141212-224]		7.17731	5.09767	6.26363	4.68606	3.9688	5.35008	5.44636	1.09507	3.12172	0.187813	0.311082
ENSDARG00000076690	avpr2l	100004053	avpr2l	28.4862	2.07977	0.610691	3.4056	0.000660198	0.00515731	arginine vasopressin receptor 2, like [Source:ZFIN;Acc:ZDB-GENE-070705-429]	G protein-coupled receptor signaling pathway, signal transduction, positive regulation of vasoconstriction, cellular response to hormone stimulus, regulation of systemic arterial blood pressure by vasopressin	4.15493	4.49533	5.02916	3.91564	2.98401	3.22839	0.878282	1.3134	2.54351	0.201691	0.242934
ENSDARG00000062824	alx1	565176	alx1	73.119	2.07966	0.799751	2.60038	0.00931212	0.0449292	ALX homeobox 1 [Source:ZFIN;Acc:ZDB-GENE-050419-191]	regulation of transcription, DNA-templated, neural crest cell migration, positive regulation of transcription by RNA polymerase II, multicellular organism development, negative regulation of transcription, DNA-templated, embryonic cranial skeleton morphogenesis, positive regulation of transcription, DNA-templated, positive regulation of epithelial to mesenchymal transition, embryonic skeletal sys…	7.61586	5.43129	6.90742	5.48322	3.76438	5.71076	14.0869	2.44943	9.82645	0.772049	0.542735
ENSDARG00000036272	gcgrb	565237	gcgrb	302.705	2.07673	0.311666	6.66331	2.67724e-11	1.10356e-09	glucagon receptor b [Source:ZFIN;Acc:ZDB-GENE-050516-2]	G protein-coupled receptor signaling pathway, cell surface receptor signaling pathway, signal transduction, regulation of glucose metabolic process, gastric inhibitory peptide signaling pathway, cellular response to glucagon stimulus	9.12527	9.39104	9.18637	7.12782	7.17864	7.87936	14.5552	19.174	18.8866	0.915208	3.33422
ENSDARG00000011400	tnnc1a	353247	tnnc1a	1938	2.07503	0.575309	3.60681	0.00030999	0.0027062	troponin C type 1a (slow) [Source:ZFIN;Acc:ZDB-GENE-030523-1]	skeletal muscle contraction, response to activity, cardiac muscle contraction, regulation of muscle contraction, cardiac ventricle development	10.7699	11.1225	10.3853	9.68085	8.77343	7.93353	85.3839	120.098	77.9248	11.4826	19.2497
ENSDARG00000042379	zgc:103681	449773	zgc:103681	20.8996	2.07203	0.728999	2.84229	0.0044791	0.0250911	zgc:103681 [Source:ZFIN;Acc:ZDB-GENE-041010-17]	fat cell differentiation	5.42508	5.57401	4.20959	3.83067	3.68238	3.64556	1.85	2.24684	0.746963	0.133256	0.387332
ENSDARG00000059798	kcnq1.1	557498	kcnq1.1	55.0448	2.0681	0.737129	2.80562	0.00502204	0.0275034	potassium voltage-gated channel, KQT-like subfamily, member 1.1 [Source:ZFIN;Acc:ZDB-GENE-061214-5]	ion transport, transmembrane transport, potassium ion transport, kidney development, potassium ion transmembrane transport, renal filtration	5.84321	6.11459	5.65168	4.08043	3.02844	5.07345	0.868458	1.44574	0.970874	0.065493	0.079609
ENSDARG00000020164	efnb2a	30219	efnb2a	4191.5	2.06529	0.408014	5.06182	4.15263e-07	7.76288e-06	ephrin-B2a [Source:ZFIN;Acc:ZDB-GENE-990415-67]	ephrin receptor signaling pathway, multicellular organism development, cell adhesion, anterior/posterior pattern specification, angiogenesis, cell differentiation, nervous system development, axon guidance, somitogenesis, blood vessel development, axon target recognition, rhombomere boundary formation, optic vesicle morphogenesis, cell migration involved in sprouting angiogenesis, synaptic target…	12.2936	12.9942	13.0187	10.1617	11.2753	11.288	47.7976	87.8741	103.902	2.70781	23.2824
ENSDARG00000094712			BX294165.2	8.27566	2.06308	0.786753	2.62227	0.00873472	0.0427522			3.58002	3.71945	3.65918	2.81746	2.44166	2.17479	15.0639	18.2784	20.933	2.17034	3.90305
ENSDARG00000095184	si:ch73-52p7.1	100321084	si:ch73-52p7.1	33.0207	2.06215	0.702737	2.93445	0.00334139	0.01987	si:ch73-52p7.1 [Source:ZFIN;Acc:ZDB-GENE-081107-46]		6.59461	5.87798	5.10604	4.51581	4.79893	3.52775	8.99202	5.2179	3.11646	0.47956	2.09517
ENSDARG00000035961	kcng2	562421	kcng2	130.349	2.06213	0.475168	4.33978	1.42623e-05	0.000181262	potassium voltage-gated channel, subfamily G, member 2 [Source:ZFIN;Acc:ZDB-GENE-100701-1]	ion transport, transmembrane transport, potassium ion transport, protein homooligomerization, regulation of ion transmembrane transport, potassium ion transmembrane transport	8.12161	7.57321	7.50635	5.58061	6.19671	6.23711	8.89342	6.07751	6.67873	0.319815	2.00122
ENSDARG00000099352	si:rp71-62i8.1		si:rp71-62i8.1	50.751	2.05635	0.486662	4.22543	2.38488e-05	0.000284392	si:rp71-62i8.1 [Source:ZFIN;Acc:ZDB-GENE-131127-571]	actin nucleation	6.67543	5.81741	6.52268	4.74499	4.9511	4.65035	1.38187	0.708194	1.51294	0.076732	0.337517
ENSDARG00000091560	slc6a19a.2	100334171	slc6a19a.2	27.1711	2.05587	0.612772	3.35504	0.000793547	0.00604045	solute carrier family 6 member 19a, tandem duplicate 2 [Source:ZFIN;Acc:ZDB-GENE-141210-16]	transmembrane transport, neurotransmitter transport	5.6966	5.78506	4.66062	3.73105	4.06711	4.17841	1.67798	1.76875	0.68283	0.061903	0.497724
ENSDARG00000018773	hivep2b	100536055	hivep2b	99.0856	2.05572	0.476326	4.31578	1.5904e-05	0.000199663	human immunodeficiency virus type I enhancer binding protein 2b [Source:ZFIN;Acc:ZDB-GENE-130530-562]		6.63118	6.98631	7.23803	4.88089	5.34948	5.58501	0.708591	1.01656	1.45423	0.042562	0.258905
ENSDARG00000101423	cyp2y3	368352	cyp2y3	648.713	2.05458	0.550704	3.73082	0.00019086	0.00177457	cytochrome P450, family 2, subfamily Y, polypeptide 3 [Source:ZFIN;Acc:ZDB-GENE-050522-490]	oxidation-reduction process, organic acid metabolic process, xenobiotic metabolic process, exogenous drug catabolic process, oxidation-reduction process, organic acid metabolic process, xenobiotic metabolic process, exogenous drug catabolic process	9.90451	10.8231	9.94396	8.33052	8.66753	8.45223	21.1881	46.7139	27.2796	1.91829	8.82233
ENSDARG00000069828	si:ch211-117n7.7	751622	si:ch211-117n7.7	72.5957	2.04982	0.535611	3.82707	0.000129677	0.0012737	si:ch211-117n7.7 [Source:ZFIN;Acc:ZDB-GENE-060503-569]	biological_process	6.98908	7.57378	6.40885	5.66523	5.14598	5.33841	5.95986	10.0138	4.6913	0.614607	1.32942
ENSDARG00000103766	cyp2aa7	553537	cyp2aa7	282.171	2.04731	0.455586	4.49379	6.99677e-06	9.64572e-05	cytochrome P450, family 2, subfamily AA, polypeptide 7 [Source:ZFIN;Acc:ZDB-GENE-071004-48]	oxidation-reduction process, organic acid metabolic process, xenobiotic metabolic process, exogenous drug catabolic process	9.24277	8.66268	8.09107	7.63929	6.87637	6.18243	24.7063	16.3602	11.749	2.27978	4.0313
ENSDARG00000045864	lmod2b	664708	lmod2b	135.25	2.04691	0.639824	3.19918	0.00137819	0.00958265	leiomodin 2 (cardiac) b [Source:ZFIN;Acc:ZDB-GENE-041210-356]	pointed-end actin filament capping, muscle contraction, myofibril assembly	6.37593	6.35877	6.56305	5.54764	4.6663	3.79117	2.37737	2.76274	2.64212	0.290991	0.470158
ENSDARG00000093078	plscr3a	564882	plscr3a	20.4891	2.04542	0.725798	2.81817	0.00482987	0.0266367	phospholipid scramblase 3a [Source:ZFIN;Acc:ZDB-GENE-060531-17]	plasma membrane phospholipid scrambling	5.39292	5.09109	4.16111	4.12833	3.42949	3.12452	4.23299	3.42945	1.64438	0.418254	0.67026
ENSDARG00000098966		100538212	CABZ01064972.1	9.43799	2.03859	0.787612	2.58832	0.00964466	0.0460575	uncharacterized LOC100538212 [Source:NCBI gene;Acc:100538212]		4.01595	4.00486	3.49185	2.67706	2.70723	2.61444	0.698108	0.725437	0.504071	0.04803	0.174166
ENSDARG00000040131	zfyve26	324565	zfyve26	352.527	2.03722	0.300232	6.78548	1.15698e-11	5.14648e-10	zinc finger, FYVE domain containing 26 [Source:ZFIN;Acc:ZDB-GENE-030131-3286]	double-strand break repair via homologous recombination, mitotic cytokinesis, axonogenesis, regulation of cytokinesis, oocyte development	9.34102	9.50311	9.36541	7.16077	7.86909	7.75282	3.26428	3.96013	4.11699	0.175866	1.11323
ENSDARG00000055373	sema3fb	799945	sema3fb	1702.09	2.03683	0.320628	6.35263	2.11668e-10	7.65349e-09	sema domain, immunoglobulin domain (Ig), short basic domain, secreted, (semaphorin) 3Fb [Source:ZFIN;Acc:ZDB-GENE-050513-2]	neural crest cell migration, positive regulation of cell migration, negative regulation of axon extension involved in axon guidance, negative chemotaxis, semaphorin-plexin signaling pathway, axon guidance	11.1819	11.767	11.9817	9.45501	10.1024	10.0537	16.4226	27.2495	35.4578	1.51747	7.9493
ENSDARG00000059950	plxdc2	100000303	plxdc2	2650.16	2.03256	0.344098	5.90694	3.48522e-09	1.00579e-07	plexin domain containing 2 [Source:ZFIN;Acc:ZDB-GENE-140106-69]		11.7729	12.7314	12.5937	10.226	10.5438	11.0344	35.5537	79.724	82.2095	4.03283	15.0561
ENSDARG00000020054	aox6	570457	aox6	141.125	2.03159	0.553758	3.66874	0.000243753	0.00220013	aldehyde oxidase 6 [Source:ZFIN;Acc:ZDB-GENE-050208-742]	oxidation-reduction process, electron transport chain, xanthine catabolic process	7.80025	6.4354	7.99632	5.06951	6.17198	6.09817	1.53899	1.26474	2.10283	0.124471	0.916779
ENSDARG00000018750	npr1b	555911	npr1b	242.964	2.03137	0.532501	3.81477	0.00013631	0.00132516	natriuretic peptide receptor 1b [Source:ZFIN;Acc:ZDB-GENE-100805-4]	protein phosphorylation, intracellular signal transduction, cyclic nucleotide biosynthetic process, signal transduction, cGMP biosynthetic process, receptor guanylyl cyclase signaling pathway	8.90761	8.94178	9.36182	5.95005	7.83944	7.49234	7.79945	8.99363	13.7583	0.253842	3.79258
ENSDARG00000052139	notch3	58066	notch3	3349.64	2.02598	0.371125	5.45901	4.78794e-08	1.09038e-06	notch receptor 3 [Source:ZFIN;Acc:ZDB-GENE-000329-5]	regulation of transcription, DNA-templated, multicellular organism development, Notch signaling pathway, cell differentiation, regulation of developmental process, hematopoietic progenitor cell differentiation, pronephros development, liver development, blood vessel morphogenesis, oligodendrocyte development, ventral spinal cord interneuron differentiation, oligodendrocyte differentiation, dorsal…	11.4028	11.6017	12.089	9.62754	9.92807	10.2902	11.854	13.5298	22.461	0.843911	3.73747
ENSDARG00000060927	si:ch211-136a13.1	559014	si:ch211-136a13.1	1924.03	2.02185	0.339515	5.95511	2.59897e-09	7.73499e-08	si:ch211-136a13.1 [Source:ZFIN;Acc:ZDB-GENE-050419-214]	endocytosis	11.3043	12.1397	12.0145	9.48925	10.259	10.375	24.4715	50.3323	52.8711	1.82249	11.7816
ENSDARG00000058690	cgnb	100005752	cgnb	186.959	2.0211	0.37539	5.384	7.28487e-08	1.59725e-06	cingulin b [Source:ZFIN;Acc:ZDB-GENE-050208-72]		8.28868	8.18185	8.27249	5.6542	6.77639	6.85605	2.86333	2.78786	3.47077	0.185598	0.909424
ENSDARG00000029356	mboat1	572841	mboat1	170.784	2.0168	0.481781	4.18614	2.83739e-05	0.000331011	membrane bound O-acyltransferase domain containing 1 [Source:ZFIN;Acc:ZDB-GENE-041114-98]	biological_process	8.23324	7.98004	8.25158	6.19869	6.16371	6.85975	9.14555	7.28953	10.5611	0.478931	1.77466
ENSDARG00000101697	si:dkey-30e9.7	100006681	si:dkey-30e9.7	212.969	2.01624	0.499665	4.03519	5.45585e-05	0.000591038	si:dkey-30e9.7 [Source:ZFIN;Acc:ZDB-GENE-131121-540]		8.73129	8.49655	8.82013	6.51238	7.40967	6.78231	3.9835	3.78973	5.17127	0.232263	1.76766
ENSDARG00000054211	st8sia7.1	751830	st8sia7.1	25.8811	2.01486	0.786336	2.56233	0.0103971	0.0488769	ST8 alpha-N-acetyl-neuraminide alpha-2,8-sialyltransferase 7.1 [Source:ZFIN;Acc:ZDB-GENE-090504-4]	protein glycosylation, sialylation	5.28622	6.06285	3.99925	4.82798	3.19005	3.35458	1.34639	2.88755	0.483332	0.29112	0.171415
ENSDARG00000062262	ednrab	405866	ednrab	88.5979	2.01423	0.513692	3.92107	8.81554e-05	0.000904297	endothelin receptor type Ab [Source:ZFIN;Acc:ZDB-GENE-040426-2364]	G protein-coupled receptor signaling pathway, vasoconstriction, regulation of blood pressure, enteric nervous system development, signal transduction, embryonic viscerocranium morphogenesis, cardioblast migration to the midline involved in heart rudiment formation, cartilage development, endothelin receptor signaling pathway	7.04048	6.92895	6.43114	4.90473	5.38516	5.26965	4.04878	3.93897	3.01609	0.192335	1.09857
ENSDARG00000069404		555548	pln	1604.87	2.0079	0.582572	3.44662	0.000567643	0.00454335	phospholamban [Source:NCBI gene;Acc:555548]		10.5873	11.1929	10.8079	9.25366	9.43735	8.55272	61.7143	111.981	92.9601	6.49322	26.102
ENSDARG00000039443	zgc:110353	550482	zgc:110353	13.3418	2.00729	0.698915	2.87201	0.00407871	0.0232269	zgc:110353 [Source:ZFIN;Acc:ZDB-GENE-050417-310]		4.47538	4.33695	4.542	3.50134	2.50686	3.26663	1.35538	1.26713	1.82219	0.173463	0.167756
ENSDARG00000077982	elf3	560869	elf3	1482.9	2.00669	0.509145	3.9413	8.1042e-05	0.000837931	E74-like factor 3 (ets domain transcription factor, epithelial-specific ) [Source:ZFIN;Acc:ZDB-GENE-030131-8760]	regulation of transcription, DNA-templated, transcription by RNA polymerase II, inflammatory response, epithelial cell differentiation, regulation of transcription by RNA polymerase II, cell differentiation	11.568	11.1616	10.6768	9.9352	9.36484	8.69337	78.0175	60.2694	47.8513	6.83184	15.1182
ENSDARG00000075891	sall1b	100149526	sall1b	365.092	2.00494	0.6867	2.91967	0.00350398	0.0206635	spalt-like transcription factor 1b [Source:ZFIN;Acc:ZDB-GENE-020228-3]	regulation of transcription, DNA-templated	9.6469	9.97347	9.3724	6.88044	8.51449	7.87392	9.04766	12.4531	9.03461	0.317616	4.10512
ENSDARG00000002909	tjp3	373089	tjp3	363.8	1.99602	0.514909	3.87645	0.00010599	0.00106863	tight junction protein 3 [Source:ZFIN;Acc:ZDB-GENE-030828-10]	water homeostasis, multicellular organismal homeostasis	9.30282	8.97817	8.45218	7.86285	7.14571	6.36807	15.9333	13.1193	12.9284	1.37186	3.19869
ENSDARG00000068567	shha	30269	shha	301.506	1.99436	0.362972	5.49453	3.91747e-08	9.14026e-07	sonic hedgehog signaling molecule a [Source:ZFIN;Acc:ZDB-GENE-980526-166]	proteolysis, cell-cell signaling, multicellular organism development, intein-mediated protein splicing, camera-type eye development, heart development, skeletal muscle fiber development, muscle organ development, pronephros development, regulation of gene expression, pancreas development, axon guidance, heart looping, endocrine pancreas development, embryonic neurocranium morphogenesis, anterior/…	8.85805	8.62806	8.18821	6.02236	6.96736	7.30909	4.52039	4.01688	3.26546	0.127707	1.07231
ENSDARG00000056322	ldb3a	794339	ldb3a	1011.25	1.99267	0.443754	4.49049	7.10603e-06	9.76911e-05	LIM domain binding 3a [Source:ZFIN;Acc:ZDB-GENE-040121-6]	heart development, actin cytoskeleton organization, locomotory behavior, muscle structure development, skeletal muscle tissue development, somitogenesis	10.3323	10.5646	10.3024	8.72972	8.70664	8.57765	25.6113	31.3263	30.8996	2.17981	7.56043
ENSDARG00000061070	chst3a	559721	chst3a	129.981	1.99072	0.523936	3.79956	0.000144956	0.00139657	carbohydrate (chondroitin 6) sulfotransferase 3a [Source:ZFIN;Acc:ZDB-GENE-090312-180]	carbohydrate metabolic process, N-acetylglucosamine metabolic process, sulfur compound metabolic process, chondroitin sulfate biosynthetic process	6.62578	7.78352	7.65632	4.78907	6.03921	6.14167	2.33833	6.47492	6.77719	0.12002	1.57083
ENSDARG00000044655	st14b	777629	st14b	105.644	1.99032	0.457873	4.34689	1.38082e-05	0.000176305	suppression of tumorigenicity 14b [Source:ZFIN;Acc:ZDB-GENE-061103-613]	proteolysis	7.27132	7.61236	7.35485	4.79661	6.13892	5.78353	3.08399	3.86503	4.09293	0.047456	0.961706
ENSDARG00000091584	si:ch73-217n20.1	100329788	si:ch73-217n20.1	260.607	1.98695	0.420894	4.72078	2.34938e-06	3.6752e-05	si:ch73-217n20.1 [Source:ZFIN;Acc:ZDB-GENE-110411-232]		9.07081	8.29734	9.28095	6.84341	7.36263	7.41288	14.0311	8.10514	19.1626	0.656367	4.09343
ENSDARG00000037455	ugt8	553508	ugt8	611.761	1.98493	0.409446	4.84785	1.24807e-06	2.08987e-05	UDP glycosyltransferase 8 [Source:ZFIN;Acc:ZDB-GENE-060616-129]		9.99347	9.95464	10.2401	7.62038	8.41877	8.73255	8.69425	8.99544	13.0553	0.40293	2.73599
ENSDARG00000028213	ttn.2	317731	ttn.2	4583.69	1.98179	0.578034	3.4285	0.000606934	0.00480342	titin, tandem duplicate 2 [Source:ZFIN;Acc:ZDB-GENE-030113-2]	nucleosome assembly, cell morphogenesis, sarcomere organization, sarcomerogenesis, heart contraction, heart development, muscle contraction, cardiac muscle tissue development, skeletal muscle tissue development, myofibril assembly, skeletal muscle thin filament assembly, skeletal muscle myosin thick filament assembly, cardiac muscle fiber development, cardiac myofibril assembly, cardiac muscle ti…	10.9496	11.6825	12.171	9.18513	10.1156	10.3459	3.01384	5.38711	8.52254	0.324018	1.6124
ENSDARG00000104555	sh2d3cb	394051	sh2d3cb	173.825	1.98081	0.296155	6.6884	2.25618e-11	9.44158e-10	SH2 domain containing 3Cb [Source:ZFIN;Acc:ZDB-GENE-040426-1052]	positive regulation of peptidyl-serine phosphorylation, small GTPase mediated signal transduction	8.78569	8.75636	8.28605	6.85505	6.79925	7.05591	11.3896	12.4668	10.7084	0.864309	2.67002
ENSDARG00000116210		100333627	CABZ01102038.1	49.0877	1.97968	0.551612	3.5889	0.000332077	0.00287467	growth arrest-specific 7b [Source:NCBI gene;Acc:100333627]		6.46036	6.21247	6.01409	4.06687	5.33437	4.1956	20.7569	17.9101	17.5438	0.625727	8.58457
ENSDARG00000062757	zgc:158403	790939	zgc:158403	296.267	1.97892	0.336198	5.88618	3.95231e-09	1.12744e-07	zgc:158403 [Source:ZFIN;Acc:ZDB-GENE-061215-116]		9.30563	9.44533	9.32372	7.72154	7.85231	7.2869	11.1552	13.3671	14.2846	1.00588	3.938
ENSDARG00000090185	si:dkeyp-73b11.8	100333708	si:dkeyp-73b11.8	781.02	1.97698	0.754178	2.62137	0.00875782	0.0428229	si:dkeyp-73b11.8 [Source:ZFIN;Acc:ZDB-GENE-131120-176]	negative regulation of endopeptidase activity	10.7081	10.9252	9.74045	9.61576	8.40951	7.61727	105.579	133.337	61.2771	14.3464	19.0617
ENSDARG00000098662	si:ch73-359m17.9	100000433	si:ch73-359m17.9	82.7603	1.9757	0.749394	2.63639	0.00837922	0.0413725	si:ch73-359m17.9 [Source:ZFIN;Acc:ZDB-GENE-141212-237]		7.01539	8.07872	6.36796	6.70201	4.96783	4.03476	5.68764	14.3112	4.15935	1.43267	1.12811
ENSDARG00000002701	rasl12	393366	rasl12	553.09	1.97343	0.27285	7.23267	4.73582e-13	2.66196e-11	RAS-like, family 12 [Source:ZFIN;Acc:ZDB-GENE-040426-1201]	signal transduction, Ras protein signal transduction	10.0045	10.2975	10.0341	8.09035	8.23693	8.78483	24.7826	25.5978	26.9574	1.48485	5.01715
ENSDARG00000011245	esrp1	560190	esrp1	361.864	1.97057	0.316393	6.22825	4.71675e-10	1.57855e-08	epithelial splicing regulatory protein 1 [Source:ZFIN;Acc:ZDB-GENE-070112-1732]	mRNA processing, RNA splicing, regulation of RNA splicing	9.17854	9.24324	9.29376	7.24277	7.85998	7.36649	7.49208	8.41262	10.1536	0.5013	2.88944
ENSDARG00000062003	myo5b	567402	myo5b	567.218	1.96481	0.719526	2.73071	0.00631989	0.0330312	myosin VB [Source:ZFIN;Acc:ZDB-GENE-031219-7]	regulation of cell size, skin development, digestive tract morphogenesis, axon development, intestinal lipid absorption	10.2554	8.16981	9.97099	7.89257	6.51902	8.78523	13.3626	3.57755	13.9921	0.596817	0.882728
ENSDARG00000067805	ggcx		ggcx	1758.5	1.96336	0.37303	5.26326	1.41522e-07	2.91191e-06	gamma-glutamyl carboxylase [Source:ZFIN;Acc:ZDB-GENE-030826-27]	peptidyl-glutamic acid carboxylation	11.1456	11.7296	11.5471	8.97574	9.88947	10.1953	46.6677	75.7321	77.5277	2.37109	18.9521
ENSDARG00000057826	si:ch73-61d6.3	100001136	si:ch73-61d6.3	201.733	1.96237	0.410267	4.78315	1.72566e-06	2.80599e-05	si:ch73-61d6.3 [Source:ZFIN;Acc:ZDB-GENE-091204-109]	bicellular tight junction assembly	8.49402	8.02022	8.38401	6.29999	6.84512	6.69892	11.8482	9.08161	13.6574	0.533715	3.43953
ENSDARG00000043716	cldn5a	406559	cldn5a	935.056	1.96167	0.362651	5.40925	6.32888e-08	1.40382e-06	claudin 5a [Source:ZFIN;Acc:ZDB-GENE-040426-2442]	Kupffer's vesicle development, determination of heart left/right asymmetry, determination of left/right symmetry, establishment of endothelial barrier	10.6576	10.9949	10.7102	8.98579	9.47383	8.65448	52.0052	72.3143	67.0231	4.37591	22.4837
ENSDARG00000099980	bpifcl	100003132	bpifcl	313.401	1.96089	0.447271	4.38411	1.1646e-05	0.000151435	BPI fold containing family C, like [Source:ZFIN;Acc:ZDB-GENE-070912-360]		9.69243	8.92492	9.08037	7.80979	7.94852	6.60283	23.9652	14.1875	17.9812	1.89028	6.68721
ENSDARG00000014232	si:dkey-121j17.5	326020	si:dkey-121j17.5	36.069	1.95874	0.63611	3.07925	0.00207522	0.0134322	si:dkey-121j17.5 [Source:ZFIN;Acc:ZDB-GENE-030131-4745]	protein phosphorylation	6.06945	6.28266	5.37906	4.02858	4.57187	4.67999	1.6355	2.09806	1.11105	0.072511	0.469293
ENSDARG00000039482	calhm2.1	368657	calhm2.1	655.115	1.95511	0.298615	6.54727	5.85994e-11	2.3041e-09	calcium homeostasis modulator family member 2, tandem duplicate 1 [Source:ZFIN;Acc:ZDB-GENE-030616-561]		10.1589	10.6934	10.2893	8.52488	8.92847	8.59586	13.9919	22.8309	19.4621	1.72923	6.57681
ENSDARG00000046124	rab11fip1a	553374	rab11fip1a	223.57	1.94562	0.356583	5.45628	4.86214e-08	1.10524e-06	RAB11 family interacting protein 1 (class I) a [Source:ZFIN;Acc:ZDB-GENE-051113-116]	regulated exocytosis	8.7259	8.50839	8.52889	6.69268	7.2877	6.67992	15.0538	13.4982	15.9167	0.90401	5.20247
ENSDARG00000030722	xirp1	497637	xirp1	570.528	1.94552	0.747114	2.60405	0.00921282	0.044537	xin actin binding repeat containing 1 [Source:ZFIN;Acc:ZDB-GENE-050221-2]	heart development, actin cytoskeleton organization	7.85152	9.56279	8.61626	6.87033	7.14298	7.48921	1.31176	4.43825	3.77909	0.175181	0.782957
ENSDARG00000062101	iffo2a	100150502	iffo2a	56.0937	1.94444	0.561066	3.46562	0.000529018	0.0042813	intermediate filament family orphan 2a [Source:ZFIN;Acc:ZDB-GENE-090313-342]		5.70315	6.09241	5.93728	3.33002	4.09434	5.25577	2.85928	5.05451	5.61297	0.029388	0.830403
ENSDARG00000018814	esrp2	572992	esrp2	332.581	1.94358	0.330741	5.87643	4.19199e-09	1.19168e-07	epithelial splicing regulatory protein 2 [Source:ZFIN;Acc:ZDB-GENE-030131-9824]	regulation of RNA splicing	9.04528	9.09788	8.94287	6.75927	7.68073	7.36224	9.01815	9.09448	9.40232	0.324131	2.94423
ENSDARG00000068088	tcnba	566714	tcnba	95.1478	1.94146	0.721847	2.68957	0.00715447	0.0365179	transcobalamin beta a [Source:ZFIN;Acc:ZDB-GENE-060531-123]		7.58225	7.89116	7.39417	6.9925	5.09728	4.25863	25.0597	34.1405	26.8279	5.11637	3.71813
ENSDARG00000096867	clmn	100330495	clmn	314.484	1.93954	0.360011	5.38746	7.14597e-08	1.56958e-06	calmin [Source:ZFIN;Acc:ZDB-GENE-131127-546]		8.54988	8.6005	9.02361	6.56715	7.51145	6.89221	4.99952	5.73736	9.26413	0.456596	2.37781
ENSDARG00000043066	nog2	30185	nog2	558.331	1.93927	0.290786	6.66905	2.57461e-11	1.06659e-09	noggin 2 [Source:ZFIN;Acc:ZDB-GENE-991206-14]	negative regulation of BMP signaling pathway, negative regulation of cell differentiation, multicellular organism development, osteoblast differentiation, cell differentiation, dorsal/ventral pattern formation, cartilage development	10.1542	10.0078	9.86296	8.46854	8.29819	8.22987	28.3913	26.988	27.9007	2.35835	7.13571
ENSDARG00000078541	cers3a	100332380	cers3a	458.117	1.93745	0.40405	4.79508	1.62607e-06	2.65627e-05	ceramide synthase 3a [Source:ZFIN;Acc:ZDB-GENE-130320-1]	ceramide biosynthetic process	9.27853	10.2827	9.69118	8.23561	7.81746	8.31598	5.7659	13.4986	10.0836	0.763946	2
ENSDARG00000105151	cyp2k21	564107	cyp2k21	20.2769	1.93412	0.627551	3.08201	0.00205606	0.0133492	cytochrome P450, family 2, subfamily k, polypeptide 21 [Source:ZFIN;Acc:ZDB-GENE-091113-17]	oxidation-reduction process, organic acid metabolic process, xenobiotic metabolic process, exogenous drug catabolic process	5.28759	4.91052	5.16514	3.39263	3.20792	4.05589	1.81709	1.40636	2.0732	0.101738	0.302558
ENSDARG00000098237	fbn2b	571786	fbn2b	4487.89	1.92828	0.649852	2.96726	0.00300469	0.0182048	fibrillin 2b [Source:ZFIN;Acc:ZDB-GENE-090112-3]	vasculogenesis, heart morphogenesis, endocardium morphogenesis, regulation of cell proliferation involved in heart valve morphogenesis, cell adhesion, notochord morphogenesis, endocardial cell development	12.0673	12.5036	13.6522	10.1842	11.3922	11.6846	31.0193	43.7037	123.025	1.53494	18.1459
ENSDARG00000011091	drd2b	378719	drd2b	59.6245	1.92444	0.553774	3.47514	0.000510586	0.00415662	dopamine receptor D2b [Source:ZFIN;Acc:ZDB-GENE-030910-2]	G protein-coupled receptor signaling pathway, adenylate cyclase-inhibiting dopamine receptor signaling pathway, signal transduction, positive regulation of cytosolic calcium ion concentration involved in phospholipase C-activating G protein-coupled signaling pathway, adenylate cyclase-modulating G protein-coupled receptor signaling pathway, response to drug, adenylate cyclase-activating adrenergi…	7.06214	6.58735	6.41909	5.15081	5.00639	5.36648	5.08584	2.83114	3.00857	0.336037	0.88546
ENSDARG00000090820	slc2a10	560546	slc2a10	832.918	1.92226	0.243544	7.89287	2.95312e-15	2.34844e-13	solute carrier family 2 member 10 [Source:ZFIN;Acc:ZDB-GENE-080204-6]	transmembrane transport, proton transmembrane transport, notochord development, carbohydrate transmembrane transport, cardiovascular system development, carbohydrate transport	10.7423	10.7874	10.7434	9.00481	9.20907	8.9992	40.2893	40.688	45.4635	2.93921	11.8592
ENSDARG00000052895	htra3a	445108	htra3a	118.768	1.92007	0.618471	3.10454	0.00190576	0.0125155	HtrA serine peptidase 3a [Source:ZFIN;Acc:ZDB-GENE-040801-245]	proteolysis	7.8187	8.40597	7.75369	7.07215	5.64968	6.02793	5.90596	10.6203	7.70427	0.827626	1.06877
ENSDARG00000041703	rrbp1b	567029	rrbp1b	3273.03	1.91808	0.306468	6.25866	3.88312e-10	1.32101e-08	ribosome binding protein 1b [Source:ZFIN;Acc:ZDB-GENE-030429-36]	protein transport	12.7691	12.7526	12.5459	10.9156	11.1493	10.9403	95.3304	102.046	98.9592	6.9137	29.525
ENSDARG00000089697	nfe2l2b	100873093	nfe2l2b	153.109	1.91737	0.40842	4.69462	2.67107e-06	4.12623e-05	nuclear factor, erythroid 2-like 2b [Source:ZFIN;Acc:ZDB-GENE-120320-3]	regulation of transcription, DNA-templated, cellular response to oxidative stress, positive regulation of transcription, DNA-templated, negative regulation of transcription from RNA polymerase II promoter in response to oxidative stress	7.99795	8.47396	8.08289	6.38567	6.62956	6.66083	4.14589	6.47783	5.49961	0.350903	1.5003
ENSDARG00000056045	si:ch73-139e5.4	568219	si:ch73-139e5.4	81.7795	1.91699	0.719938	2.66271	0.00775131	0.0389013	si:ch73-139e5.4 [Source:ZFIN;Acc:ZDB-GENE-130531-31]	protein phosphorylation, intracellular signal transduction, cyclic nucleotide biosynthetic process, signal transduction, cGMP biosynthetic process, receptor guanylyl cyclase signaling pathway	7.20226	7.51578	7.0315	4.39514	5.90639	6.1243	2.13659	2.94767	2.30433	0.048649	0.79808
ENSDARG00000112045		100330721	AXL	588.324	1.9148	0.67532	2.83539	0.00457693	0.0255465	AXL receptor tyrosine kinase [Source:HGNC Symbol;Acc:HGNC:905]	protein phosphorylation	10.1472	10.0191	10.0826	7.59171	8.86215	8.4881	23.6517	22.8087	27.7974	0.957336	8.59802
ENSDARG00000101858			DST	551.489	1.91062	0.367854	5.19397	2.05855e-07	4.08604e-06	dystonin [Source:HGNC Symbol;Acc:HGNC:1090]	cytoskeleton organization, cytoplasmic microtubule organization, hemidesmosome assembly, wound healing, intermediate filament cytoskeleton organization	9.58662	9.12595	9.10431	6.8529	7.54858	8.17833	2.87048	2.12359	2.41904	0.09539	0.613717
ENSDARG00000058285	cpt1b	449677	cpt1b	140.679	1.91015	0.547197	3.49079	0.000481601	0.00394795	carnitine palmitoyltransferase 1B (muscle) [Source:ZFIN;Acc:ZDB-GENE-041010-9]	response to bacterium, carnitine metabolic process, response to (R)-carnitine	7.61318	8.54734	7.6833	5.93305	6.82303	6.23658	3.27001	7.37549	4.20289	0.257486	1.89958
ENSDARG00000097026	si:dkey-16m19.1		si:dkey-16m19.1	91.8234	1.90459	0.406318	4.68744	2.76643e-06	4.26289e-05	si:dkey-16m19.1 [Source:ZFIN;Acc:ZDB-GENE-030131-7281]		7.298	6.81017	7.23308	4.66697	6.04927	5.48475	15.9614	11.3719	18.7499	0.452195	6.19755
ENSDARG00000068557	htr5ab	368475	htr5ab	111.14	1.9038	0.343983	5.53457	3.11992e-08	7.41228e-07	5-hydroxytryptamine (serotonin) receptor 5A, genome duplicate b [Source:ZFIN;Acc:ZDB-GENE-030616-574]	G protein-coupled receptor signaling pathway, chemical synaptic transmission, signal transduction, G protein-coupled receptor signaling pathway, coupled to cyclic nucleotide second messenger, adenylate cyclase-inhibiting serotonin receptor signaling pathway	7.44282	8.08108	7.48127	5.91352	6.30078	6.05621	2.32549	4.16926	2.97198	0.19975	0.998465
ENSDARG00000102888	gpr39	791773	gpr39	611.098	1.902	0.365725	5.20062	1.98621e-07	3.96472e-06	G protein-coupled receptor 39 [Source:ZFIN;Acc:ZDB-GENE-040426-1395]	G protein-coupled receptor signaling pathway, signal transduction	10.6864	9.83617	10.2257	7.95999	8.73208	8.96393	34.4517	18.8742	29.7576	1.25684	8.12328
ENSDARG00000098618	erap2	100144556	erap2	80.7005	1.90193	0.65957	2.88359	0.00393168	0.022534	endoplasmic reticulum aminopeptidase 2 [Source:ZFIN;Acc:ZDB-GENE-080402-6]	proteolysis, antigen processing and presentation of endogenous peptide antigen via MHC class I, peptide catabolic process	7.49446	6.99238	7.36311	4.98155	5.72645	6.16938	2.9308	2.07087	3.26739	0.104207	0.738525
ENSDARG00000031763	smad6b	564395	smad6b	6250.18	1.89871	0.402061	4.72244	2.33037e-06	3.65439e-05	SMAD family member 6b [Source:ZFIN;Acc:ZDB-GENE-050419-198]	regulation of transcription, DNA-templated, transforming growth factor beta receptor signaling pathway	13.7911	13.4519	13.4715	11.3695	12.3748	11.7955	332.301	271.916	319.886	15.5637	120.507
ENSDARG00000070427	s100v1	100144627	s100v1	431.872	1.89805	0.647185	2.93279	0.00335935	0.019972	S100 calcium binding protein V1 [Source:ZFIN;Acc:ZDB-GENE-080407-1]		9.85211	9.72107	9.11889	8.92015	7.19945	6.42566	57.3753	55.2515	39.9414	8.83037	7.69492
ENSDARG00000019815	fn1a	100005469	fn1a	22383.3	1.8954	0.485254	3.90599	9.38397e-05	0.000957443	fibronectin 1a [Source:ZFIN;Acc:ZDB-GENE-000426-1]	heart development, heart morphogenesis, embryonic viscerocranium morphogenesis, embryonic heart tube development, cell-cell adhesion, cardioblast migration to the midline involved in heart rudiment formation, somitogenesis, heart field specification, ventricular system development, adrenal gland development, heart jogging, lens morphogenesis in camera-type eye, somite specification, cell migratio…	15.0685	15.4396	16.0384	13.3862	13.8034	14.3459	178.646	255.669	470.19	17.0319	72.2242
ENSDARG00000056653	fhl1b	387528	fhl1b	3898.89	1.89502	0.445814	4.25069	2.13117e-05	0.000257615	four and a half LIM domains 1b [Source:ZFIN;Acc:ZDB-GENE-031219-1]	locomotory behavior, liver development, endocrine pancreas development, pancreas regeneration, calcium ion homeostasis	13.3104	13.221	12.8638	11.9401	11.5334	10.5799	393.446	403.58	354.653	43.1026	110.59
ENSDARG00000068257	kcne4	794240	kcne4	3952.25	1.89203	0.451757	4.18815	2.81233e-05	0.000328863	potassium voltage-gated channel, Isk-related family, member 4 [Source:ZFIN;Acc:ZDB-GENE-050419-163]	ion transport, regulation of heart rate by cardiac conduction, potassium ion export across plasma membrane, ventricular cardiac muscle cell action potential, regulation of ventricular cardiac muscle cell membrane repolarization, membrane repolarization during action potential, membrane repolarization during ventricular cardiac muscle cell action potential, negative regulation of delayed rectifier…	12.6474	13.4073	13.2863	10.9611	11.6135	11.6858	96.9493	185.608	195.965	8.33346	48.0451
ENSDARG00000102908	il16	100534674	il16	992.866	1.89042	0.470767	4.01562	5.92889e-05	0.000636982	interleukin 16 [Source:ZFIN;Acc:ZDB-GENE-130103-3]	signal transduction, leukocyte chemotaxis, induction of positive chemotaxis	10.24	11.1993	10.8921	8.88932	9.35203	9.27158	6.42255	14.5902	13.2782	0.693597	3.49798
ENSDARG00000077087	si:ch211-196g2.4	103908668	si:ch211-196g2.4	226.955	1.88801	0.332939	5.67073	1.42187e-08	3.65928e-07	si:ch211-196g2.4 [Source:ZFIN;Acc:ZDB-GENE-081104-160]		8.51602	8.40726	9.09517	7.37442	6.94265	6.98316	14.8384	14.5073	29.1668	1.86924	4.54716
ENSDARG00000011273	tlx2	170781	tlx2	706.652	1.88548	0.450846	4.18209	2.8884e-05	0.000336327	T cell leukemia homeobox 2 [Source:ZFIN;Acc:ZDB-GENE-020208-1]	regulation of transcription, DNA-templated, inner ear development	10.9768	10.5176	9.85247	9.17159	9.12585	8.10167	48.2612	39.3719	26.9539	4.12548	12.8096
ENSDARG00000036863		559562	MYO1D	2686.19	1.88057	0.425125	4.42358	9.70805e-06	0.000128671	myosin ID [Source:HGNC Symbol;Acc:HGNC:7598]	multicellular organism development, protein transport, heart jogging, determination of pancreatic left/right asymmetry, epithelial cilium movement involved in determination of left/right asymmetry, establishment of left/right asymmetry, determination of liver left/right asymmetry	11.7666	12.9705	12.4614	10.9257	10.9605	10.5876	22.5525	61.6595	48.0512	3.69554	13.1699
ENSDARG00000061405	eva1a	767647	eva1a	1052.12	1.879	0.225117	8.34675	7.01687e-17	7.02596e-15	eva-1 homolog A (C. elegans) [Source:ZFIN;Acc:ZDB-GENE-060929-200]	apoptotic process, autophagy	10.9094	11.2206	10.9685	9.14915	9.33198	9.63933	29.3371	39.9366	37.9901	2.31502	9.28025
ENSDARG00000108683		792443	FITM1 (1 of many)	69.0868	1.87747	0.541587	3.46661	0.000527065	0.00426969	fat storage inducing transmembrane protein 1 [Source:HGNC Symbol;Acc:HGNC:33714]	lipid storage, lipid droplet organization, phospholipid biosynthetic process	7.04405	7.35096	7.10024	4.66034	5.58871	6.10288	4.33847	5.94322	5.62903	0.180252	1.41771
ENSDARG00000043226	nfixa		nfixa	92.2673	1.87737	0.558106	3.36383	0.000768689	0.00587855	nuclear factor I/Xa [Source:ZFIN;Acc:ZDB-GENE-080722-15]	regulation of transcription, DNA-templated, negative regulation of transcription by RNA polymerase II, positive regulation of transcription by RNA polymerase II, skeletal muscle fiber development, skeletal muscle tissue development, DNA replication	7.67011	6.14352	6.81268	5.14489	5.5626	5.70208	9.19913	2.22989	4.6026	0.222815	1.57326
ENSDARG00000089361	wu:fb59d01	322379	wu:fb59d01	936.816	1.87651	0.65706	2.85591	0.00429132	0.0242202	wu:fb59d01 [Source:ZFIN;Acc:ZDB-GENE-030131-1098]	negative regulation of endopeptidase activity	10.5408	11.338	10.1432	9.93852	8.51989	8.20083	75.3316	149.57	68.2033	14.9867	16.7933
ENSDARG00000009430	tmem30c	393568	tmem30c	915.896	1.87616	0.316973	5.91897	3.23956e-09	9.42598e-08	transmembrane protein 30C [Source:ZFIN;Acc:ZDB-GENE-040426-1127]	biological_process, phospholipid translocation	10.8552	11.0938	10.9417	9.09861	9.4023	9.42762	19.0764	24.5269	25.2434	1.50936	6.6881
ENSDARG00000079377	arhgef38	100317614	arhgef38	46.2531	1.87429	0.69907	2.68111	0.00733776	0.0372338	Rho guanine nucleotide exchange factor (GEF) 38 [Source:ZFIN;Acc:ZDB-GENE-090313-83]	regulation of Rho protein signal transduction, intracellular signal transduction	5.87635	6.72491	5.48852	4.97739	4.69699	4.35601	1.05861	2.32481	0.939374	0.153028	0.408805
ENSDARG00000090140	tmem196b	100330359	tmem196b	23.3619	1.87413	0.484004	3.87214	0.000107883	0.00108506	transmembrane protein 196b [Source:ZFIN;Acc:ZDB-GENE-110914-248]		5.59634	5.49225	5.19318	3.67943	4.21106	4.03484	9.62195	9.36939	8.41213	0.511443	3.00272
ENSDARG00000074201	flna	562529	flna	8226.93	1.87071	0.407267	4.59332	4.36254e-06	6.38427e-05	filamin A, alpha (actin binding protein 280) [Source:ZFIN;Acc:ZDB-GENE-030131-2145]		13.7257	13.595	14.1592	11.8096	12.4192	12.3254	133.692	99.6286	173.022	6.28933	45.0947
ENSDARG00000102750	cdh1	114424	cdh1	2044.32	1.86939	0.345029	5.41807	6.02446e-08	1.34352e-06	cadherin 1, type 1, E-cadherin (epithelial) [Source:ZFIN;Acc:ZDB-GENE-010606-1]	homophilic cell adhesion via plasma membrane adhesion molecules, cell adhesion, cell-cell adhesion, cell morphogenesis, cell-cell junction assembly, calcium-dependent cell-cell adhesion via plasma membrane cell adhesion molecules, adherens junction organization, cell-cell adhesion mediated by cadherin, cell migration involved in gastrulation, germ cell migration, neuron migration, gastrulation wi…	10.1075	10.8857	10.7076	9.11645	9.00087	8.83995	17.4955	39.8623	35.5023	2.67968	8.21442
ENSDARG00000007418	chmp4c	550542	chmp4c	46.9623	1.86815	0.636002	2.93734	0.00331043	0.0197096	charged multivesicular body protein 4C [Source:ZFIN;Acc:ZDB-GENE-050417-389]	vacuolar transport	6.40671	6.62351	5.49305	5.3101	4.74192	4.09931	4.38027	5.60743	2.49904	0.55779	1.13816
ENSDARG00000044167	padi2	386792	padi2	1003.11	1.8638	0.316169	5.89496	3.74778e-09	1.07405e-07	peptidyl arginine deiminase, type II [Source:ZFIN;Acc:ZDB-GENE-031116-67]	protein citrullination, vasculature development, histone citrullination	11.1579	10.7944	10.7844	9.13671	9.46445	9.23791	47.3722	38.6456	44.1455	3.0327	13.9354
ENSDARG00000003219	bin2a	492780	bin2a	610.337	1.86014	0.569515	3.26618	0.00109009	0.00787006	bridging integrator 2a [Source:ZFIN;Acc:ZDB-GENE-041114-126]	phagocytosis, engulfment, plasma membrane tubulation, podosome assembly	10.1013	10.5451	9.20852	8.73583	8.44083	8.05637	31.5238	47.5805	19.1789	3.3954	9.28638
ENSDARG00000034572	gpr143	393795	gpr143	119.307	1.85892	0.72529	2.563	0.0103771	0.0488387	G protein-coupled receptor 143 [Source:ZFIN;Acc:ZDB-GENE-040426-1476]	G protein-coupled receptor signaling pathway, neuropeptide signaling pathway, melanosome organization, regulation of calcium-mediated signaling	8.03296	5.70408	7.08316	6.31204	4.68022	5.7726	16.1094	2.42706	9.78435	1.11878	1.40196
ENSDARG00000039935			CABZ01064671.1	34.083	1.85846	0.665533	2.79244	0.00523123	0.0284359		positive regulation of transcription by RNA polymerase II, regulation of transcription by RNA polymerase II	5.38899	5.03193	5.46603	3.85854	3.7194	4.35135	1.54313	1.19553	2.08028	0.099568	0.323518
ENSDARG00000029474	camk1b	794026	camk1b	818.026	1.85828	0.299368	6.20733	5.38907e-10	1.78663e-08	calcium/calmodulin-dependent protein kinase Ib [Source:ZFIN;Acc:ZDB-GENE-141014-1]	protein phosphorylation	10.3451	11.1479	10.7468	8.85032	9.17744	9.38339	14.6547	29.4404	25.0534	1.84106	6.67116
ENSDARG00000040717	macc1	558777	macc1	280.754	1.85641	0.453223	4.09601	4.20324e-05	0.000468686	MET transcriptional regulator MACC1 [Source:ZFIN;Acc:ZDB-GENE-091006-3]	embryonic cranial skeleton morphogenesis	8.4915	9.04325	9.13019	6.65389	7.67326	7.38541	4.13063	6.69055	8.49763	0.31762	2.35503
ENSDARG00000102241	zgc:136410	449685	zgc:136410	56.5149	1.85343	0.721261	2.56971	0.0101783	0.0481134	zgc:136410 [Source:ZFIN;Acc:ZDB-GENE-060421-6071]	biological_process	6.2125	6.012	5.27143	4.81876	4.32327	4.27851	5.48743	4.9394	3.01918	0.507702	1.13086
ENSDARG00000069463	alox12	322732	alox12	482.408	1.85094	0.287834	6.43058	1.27117e-10	4.78518e-09	arachidonate 12-lipoxygenase [Source:ZFIN;Acc:ZDB-GENE-030131-1452]	oxidation-reduction process	9.59058	9.57681	9.56834	8.02145	7.94513	7.98805	9.69692	10.2281	11.7846	0.874498	2.85753
ENSDARG00000025595	agmo	405819	agmo	127.222	1.84436	0.392219	4.70237	2.57164e-06	3.99257e-05	alkylglycerol monooxygenase [Source:ZFIN;Acc:ZDB-GENE-040426-2207]	oxidation-reduction process, lipid biosynthetic process	7.99022	8.26582	7.8327	5.85803	6.91046	6.36984	7.41391	9.97408	8.17361	0.402842	3.43666
ENSDARG00000041083	anpepa	558452	anpepa	89.9879	1.84254	0.549064	3.35579	0.000791397	0.00602611	alanyl (membrane) aminopeptidase a [Source:ZFIN;Acc:ZDB-GENE-030131-4781]	proteolysis, peptide catabolic process	7.17794	8.16684	7.08086	5.37245	6.37132	6.08445	2.10765	5.00886	2.41765	0.145465	1.19809
ENSDARG00000024546	pla2g4aa	30554	pla2g4aa	191.709	1.84088	0.461939	3.98512	6.74454e-05	0.000714678	phospholipase A2, group IVAa (cytosolic, calcium-dependent) [Source:ZFIN;Acc:ZDB-GENE-990415-45]	phospholipid catabolic process, lipid metabolic process, lipid catabolic process	7.50893	8.38561	8.38481	6.16691	6.70248	6.81848	2.94546	6.39379	7.41321	0.294788	1.67006
ENSDARG00000109630			CU896691.3	30.0716	1.83758	0.629457	2.91931	0.00350806	0.0206722			5.25373	6.21369	5.92164	3.18966	4.73373	4.69766	4.02682	9.86125	8.93609	0.139531	2.78858
ENSDARG00000105040	dipk1c	336057	dipk1c	391.027	1.83677	0.280687	6.54383	5.99636e-11	2.35027e-09	divergent protein kinase domain 1C [Source:ZFIN;Acc:ZDB-GENE-030131-8001]	biological_process	9.84512	9.41024	9.52054	7.60391	8.24562	8.06408	11.638	9.43436	11.4697	0.656856	3.8802
ENSDARG00000071565	hnf4g	557104	hnf4g	193.075	1.83415	0.497668	3.68549	0.000228262	0.00207891	hepatocyte nuclear factor 4, gamma [Source:ZFIN;Acc:ZDB-GENE-060929-100]	regulation of transcription, DNA-templated, positive regulation of transcription by RNA polymerase II, regulation of transcription by RNA polymerase II, cell differentiation, steroid hormone mediated signaling pathway, anatomical structure development	8.50841	8.56924	7.76136	7.03197	7.0314	5.98428	5.89989	6.76011	4.24647	0.749657	2.31712
ENSDARG00000079378	phldb1b	570275	phldb1b	1247.33	1.83121	0.450333	4.06635	4.77547e-05	0.000525387	pleckstrin homology-like domain, family B, member 1b [Source:ZFIN;Acc:ZDB-GENE-121114-8]	regulation of microtubule cytoskeleton organization	10.6344	10.586	11.1162	8.09909	9.66472	9.38261	34.7278	31.6555	58.396	2.07959	16.4957
ENSDARG00000074466	gdpd3a	406482	gdpd3a	134.995	1.82924	0.385391	4.74645	2.07014e-06	3.29041e-05	glycerophosphodiester phosphodiesterase domain containing 3a [Source:ZFIN;Acc:ZDB-GENE-040426-2279]	lipid metabolic process, glycerophospholipid catabolic process, phospholipid metabolic process, brain development	8.07287	7.78791	7.6691	6.64955	6.36066	5.9224	8.98427	7.61179	8.02343	0.890475	2.42589
ENSDARG00000103843	spag8	571789	spag8	12.9102	1.82751	0.623796	2.92966	0.0033933	0.0201302	sperm associated antigen 8 [Source:ZFIN;Acc:ZDB-GENE-170411-2]	positive regulation of transcription by RNA polymerase II	4.14766	4.23679	4.37754	3.70697	2.94726	2.95502	1.03534	1.21339	1.64888	0.210132	0.2705
ENSDARG00000102180	shroom3		shroom3	131.159	1.82631	0.472917	3.86179	0.00011256	0.00112777	shroom family member 3 [Source:ZFIN;Acc:ZDB-GENE-120817-1]	actin filament organization, actin cytoskeleton organization, glomerular visceral epithelial cell development, posterior lateral line neuromast development, cell morphogenesis, neural tube closure, epithelial cell development	6.50736	7.02042	7.38038	5.19247	5.3692	5.907	1.58156	2.52401	3.91095	0.16794	0.704175
ENSDARG00000074307	rapgef5b	100073343	rapgef5b	994.884	1.82542	0.32826	5.56089	2.68406e-08	6.45385e-07	Rap guanine nucleotide exchange factor (GEF) 5b [Source:ZFIN;Acc:ZDB-GENE-061215-2]	intracellular signal transduction, small GTPase mediated signal transduction	10.879	11.0159	10.7158	8.68973	9.78386	9.1178	28.8338	33.4642	30.8683	1.54666	13.463
ENSDARG00000079756	peak1	565111	peak1	380.124	1.8217	0.487147	3.73953	0.000184365	0.00172194	pseudopodium-enriched atypical kinase 1 [Source:ZFIN;Acc:ZDB-GENE-100422-1]	protein phosphorylation	8.831	9.3173	9.24357	6.55998	8.01852	7.72732	3.37823	5.31109	5.80681	0.159366	1.93878
ENSDARG00000042953	cyp2n13	492484	cyp2n13	107.094	1.8216	0.62052	2.93561	0.00332894	0.0198055	cytochrome P450, family 2, subfamily N, polypeptide 13 [Source:ZFIN;Acc:ZDB-GENE-041001-158]	oxidation-reduction process, organic acid metabolic process, xenobiotic metabolic process, exogenous drug catabolic process	8.35619	7.20145	7.57	6.45758	5.85047	6.37877	12.7734	5.26617	9.74734	0.811576	1.99148
ENSDARG00000031075	cadm1a	569931	cadm1a	140.53	1.81978	0.5511	3.30208	0.000959704	0.00707042	cell adhesion molecule 1a [Source:ZFIN;Acc:ZDB-GENE-080505-2]		7.70461	6.89796	7.33779	5.23738	4.87808	6.68132	9.85985	5.2964	7.77179	0.220475	0.852918
ENSDARG00000103479	ptprfa	140819	ptprfa	1377.3	1.81596	0.363473	4.99614	5.84884e-07	1.05279e-05	protein tyrosine phosphatase receptor type Fa [Source:ZFIN;Acc:ZDB-GENE-020107-2]	protein dephosphorylation, dephosphorylation, synaptic membrane adhesion, peptidyl-tyrosine dephosphorylation, sensory neuron axon guidance	11.5018	11.5552	10.7815	9.20234	9.7864	10.0736	12.4109	14.9432	12.7877	0.898974	4.32943
ENSDARG00000079198	usp13	558011	usp13	621.376	1.80987	0.366153	4.94293	7.69583e-07	1.34797e-05	ubiquitin specific peptidase 13 [Source:ZFIN;Acc:ZDB-GENE-080724-7]	ubiquitin-dependent protein catabolic process, protein deubiquitination, proteolysis, autophagy, protein stabilization, protein K63-linked deubiquitination, regulation of transcription, DNA-templated, cell population proliferation, regulation of autophagy	9.54036	10.0512	10.1302	7.64434	8.68996	8.51146	5.53288	8.85344	10.9223	0.373056	3.09084
ENSDARG00000003998	phyhipla	790943	phyhipla	494.606	1.8072	0.304511	5.93477	2.94266e-09	8.66404e-08	phytanoyl-CoA 2-hydroxylase interacting protein-like a [Source:ZFIN;Acc:ZDB-GENE-061215-64]	biological_process	9.59427	9.98165	9.77872	7.69701	8.3378	8.48079	12.9043	18.4106	18.2141	0.904408	5.14637
ENSDARG00000020944	ezra	403009	ezra	1172.05	1.80706	0.394038	4.586	4.51812e-06	6.56833e-05	ezrin a [Source:ZFIN;Acc:ZDB-GENE-050522-18]		10.707	11.3631	11.1203	9.38524	9.51761	9.6138	13.6679	24.409	23.3843	1.52204	5.87562
ENSDARG00000097601			CT868708.1	544.711	1.80689	0.308507	5.8569	4.71589e-09	1.32689e-07			9.56535	9.57755	9.24892	7.98528	8.04245	7.71506	16.726	18.0074	16.0873	1.49437	5.43557
ENSDARG00000099291	lsr	553218	lsr	702.047	1.80649	0.392533	4.60214	4.18169e-06	6.13777e-05	lipolysis stimulated lipoprotein receptor [Source:ZFIN;Acc:ZDB-GENE-050913-73]	pancreas development, endoderm development	10.5077	10.1405	9.86374	8.6518	8.97061	8.07835	29.9281	22.5486	20.7949	2.13397	8.0426
ENSDARG00000008982	casq2	114410	casq2	1207.34	1.80582	0.500147	3.61059	0.000305502	0.00267647	calsequestrin 2 [Source:ZFIN;Acc:ZDB-GENE-010724-12]	regulation of cardiac muscle contraction by regulation of the release of sequestered calcium ion	9.97865	10.7036	10.2565	8.82024	8.77606	8.72705	15.7826	29.7956	24.2998	1.99108	6.68461
ENSDARG00000100693	ddr2a	556380	ddr2a	422.469	1.80483	0.28731	6.28182	3.34627e-10	1.15748e-08	discoidin domain receptor tyrosine kinase 2a [Source:ZFIN;Acc:ZDB-GENE-090316-2]	protein phosphorylation, transmembrane receptor protein tyrosine kinase signaling pathway, peptidyl-tyrosine phosphorylation, collagen-activated tyrosine kinase receptor signaling pathway	9.33055	9.8553	9.6298	8.0047	8.05867	8.11445	4.29243	6.94213	6.73012	0.470428	1.70644
ENSDARG00000116139	cdx1b	100004956	cdx1b	675.744	1.80431	0.437965	4.11976	3.79268e-05	0.000427337	caudal type homeobox 1 b [Source:ZFIN;Acc:ZDB-GENE-070615-29]	regulation of transcription, DNA-templated, multicellular organism development, regulation of transcription by RNA polymerase II, cell differentiation, intestinal epithelial cell differentiation, liver development, pancreas development, digestive tract development, digestive tract morphogenesis, positive regulation of transcription, DNA-templated, epithelial cell proliferation, endoderm formation…	9.73748	10.7008	9.4942	8.07409	8.58769	8.80006	6.76729	15.4487	6.88889	0.558129	2.97564
ENSDARG00000053209	smad6a	116992	smad6a	2725.36	1.80267	0.357871	5.03721	4.72356e-07	8.68103e-06	SMAD family member 6a [Source:ZFIN;Acc:ZDB-GENE-011015-1]	regulation of transcription, DNA-templated, transforming growth factor beta receptor signaling pathway, heart development, negative regulation of BMP signaling pathway, negative regulation of pathway-restricted SMAD protein phosphorylation	12.6224	12.3332	12.1044	10.5329	11.2045	10.5036	119.355	102.487	94.586	7.26469	42.9232
ENSDARG00000032932	cnksr1	402957	cnksr1	69.7146	1.80216	0.530183	3.39912	0.000676041	0.00525451	connector enhancer of kinase suppressor of Ras 1 [Source:ZFIN;Acc:ZDB-GENE-040426-1802]	phosphorylation	6.19732	6.82038	6.42865	4.96502	5.20614	5.02741	1.31408	2.19633	1.8911	0.169132	0.555558
ENSDARG00000090720	grem1a	100332300	grem1a	544.606	1.80156	0.58985	3.05427	0.00225612	0.0144033	gremlin 1a, DAN family BMP antagonist [Source:ZFIN;Acc:ZDB-GENE-040625-1]	signal transduction, signal transduction	10.3081	10.3731	10.1454	9.17056	8.80646	7.64591	58.2737	65.3839	63.5099	7.6493	19.8521
ENSDARG00000104528	cldn10b	100004456	cldn10b	183.672	1.80056	0.345256	5.21513	1.83689e-07	3.70252e-06	claudin 10b [Source:ZFIN;Acc:ZDB-GENE-050522-42]	biological_process	8.23235	8.39414	7.99236	6.23948	7.0129	6.65664	8.5249	10.3599	8.66889	0.503148	3.48292
ENSDARG00000070050	sfrp2	566878	sfrp2	840.68	1.79903	0.382512	4.7032	2.56111e-06	3.97872e-05	secreted frizzled-related protein 2 [Source:ZFIN;Acc:ZDB-GENE-061013-293]	canonical Wnt signaling pathway, multicellular organism development, Wnt signaling pathway, non-canonical Wnt signaling pathway, negative regulation of canonical Wnt signaling pathway	10.1938	9.95923	10.5697	8.59309	9.11476	8.24623	49.2551	43.642	81.9068	4.34676	23.0416
ENSDARG00000055945	asph	323659	asph	21756.7	1.79446	0.472294	3.79946	0.00014501	0.00139657	aspartate beta-hydroxylase [Source:ZFIN;Acc:ZDB-GENE-031112-5]	peptidyl-aspartic acid hydroxylation, oxidation-reduction process	14.6314	15.5924	15.3637	12.481	13.7844	14.2213	321.789	708.58	687.268	18.8652	178.58
ENSDARG00000010673	trim16	568734	trim16	250.733	1.79431	0.264689	6.77895	1.21054e-11	5.36545e-10	tripartite motif containing 16 [Source:ZFIN;Acc:ZDB-GENE-090512-6]		9.00373	8.88438	8.57272	7.30748	7.39998	7.1566	11.5751	11.2327	10.165	0.94021	3.52286
ENSDARG00000095848	si:dkey-239n17.6		si:dkey-239n17.6	31.4201	1.7937	0.620283	2.89174	0.00383112	0.0220505	si:dkey-239n17.6 [Source:ZFIN;Acc:ZDB-GENE-110411-211]		5.74034	6.04612	5.94604	2.53935	4.92485	4.83378	5.27229	7.35217	7.90052	0	2.84545
ENSDARG00000013441	hey2	58146	hey2	1004.92	1.79196	0.413025	4.33863	1.43371e-05	0.00018187	hes-related family bHLH transcription factor with YRPW motif 2 [Source:ZFIN;Acc:ZDB-GENE-000526-1]	regulation of transcription, DNA-templated, negative regulation of transcription by RNA polymerase II, multicellular organism development, heart development, cell differentiation, vasculogenesis, blood vessel morphogenesis, negative regulation of transcription, DNA-templated, blood vessel development, Notch signaling pathway, dorsal aorta morphogenesis, anterior/posterior pattern specification, r…	11.1521	11.1002	10.4476	9.7126	9.56698	8.56953	63.5977	65.139	45.1674	6.49818	20.0543
ENSDARG00000042983	has1	403130	has1	138.868	1.78967	0.527809	3.39075	0.00069702	0.00539721	hyaluronan synthase 1 [Source:ZFIN;Acc:ZDB-GENE-040218-2]	hyaluronan biosynthetic process, extracellular polysaccharide biosynthetic process, extracellular matrix assembly	8.72034	8.15687	7.66001	6.55915	7.27961	5.88705	14.7649	10.0766	7.8762	0.837988	5.16825
ENSDARG00000063295	myh9a	333938	myh9a	1148.71	1.78533	0.428713	4.16438	3.12194e-05	0.000359627	myosin, heavy chain 9a, non-muscle [Source:ZFIN;Acc:ZDB-GENE-030131-5870]	glomerular filtration, glomerular visceral epithelial cell development, glomerulus development, glomerular capillary formation, glomerular basement membrane development	10.3677	11.0783	10.8848	9.13523	9.46238	9.12515	15.5173	28.6532	30.3217	1.91287	9.54713
ENSDARG00000037067	dnajc22	796659	dnajc22	33.3699	1.77908	0.591151	3.00951	0.00261668	0.0162195	DnaJ (Hsp40) homolog, subfamily C, member 22 [Source:ZFIN;Acc:ZDB-GENE-090313-196]		5.94715	6.37821	5.2706	4.17335	4.65781	4.79209	2.50962	3.89947	1.72854	0.152618	0.868832
ENSDARG00000045070	itgb3b	100001836	itgb3b	979.039	1.77828	0.48313	3.68074	0.000232557	0.00211301	integrin beta 3b [Source:ZFIN;Acc:ZDB-GENE-071207-2]	cell migration, cell-matrix adhesion, integrin-mediated signaling pathway, cell adhesion mediated by integrin, cell adhesion, platelet aggregation	11.4512	10.7038	11.1112	10.03	9.40214	9.01996	69.5652	43.0078	79.9031	6.82357	16.1418
ENSDARG00000104818	si:ch211-93f2.1		si:ch211-93f2.1	58.3743	1.77438	0.569302	3.11676	0.00182852	0.012108	si:ch211-93f2.1 [Source:ZFIN;Acc:ZDB-GENE-041014-96]		6.60531	6.45022	6.2953	4.97102	5.03997	5.117	7.7533	7.25719	7.3909	0.587934	2.21717
ENSDARG00000016483	baiap2l2a	394210	baiap2l2a	50.9867	1.77288	0.613977	2.88754	0.0038827	0.0223059	BAI1-associated protein 2-like 2a [Source:ZFIN;Acc:ZDB-GENE-040108-10]	plasma membrane organization, actin filament bundle assembly, positive regulation of actin filament polymerization, actin crosslink formation, positive regulation of actin cytoskeleton reorganization	6.50663	6.84559	5.74251	4.66387	5.66491	4.46728	1.87611	3.5453	1.5375	0.187089	1.10216
ENSDARG00000035918	bzw2	393892	bzw2	1810.53	1.77195	0.428072	4.13938	3.48244e-05	0.000395263	basic leucine zipper and W2 domains 2 [Source:ZFIN;Acc:ZDB-GENE-040426-746]	multicellular organism development, cell differentiation, nervous system development	12.2342	12.2002	11.5446	10.8716	10.2681	10.0912	81.7636	94.7414	56.1036	8.35944	15.8023
ENSDARG00000089795	sertad4	797299	sertad4	1101.84	1.77191	0.288757	6.13635	8.44416e-10	2.6982e-08	SERTA domain containing 4 [Source:ZFIN;Acc:ZDB-GENE-090313-199]		10.8864	11.3997	10.9841	9.23121	9.7331	9.65288	31.4915	45.2796	40.8122	2.31827	12.8413
ENSDARG00000041378	sh2d4a	393219	sh2d4a	26.547	1.76967	0.589171	3.00366	0.0026675	0.016489	SH2 domain containing 4A [Source:ZFIN;Acc:ZDB-GENE-040426-932]	biological_process	4.84073	4.51337	4.75955	4.02496	3.42826	3.1251	3.57161	2.80581	4.13168	0.517941	0.96241
ENSDARG00000008880	usp28	567050	usp28	388.884	1.7695	0.394697	4.48318	7.35391e-06	0.000100596	ubiquitin specific peptidase 28 [Source:ZFIN;Acc:ZDB-GENE-041008-142]	ubiquitin-dependent protein catabolic process, protein deubiquitination, central nervous system morphogenesis	8.51623	9.20732	9.0356	7.23955	7.5516	7.45881	3.49257	5.7579	5.76457	0.325441	1.48959
ENSDARG00000027777	tnfaip3	564497	tnfaip3	803.154	1.76665	0.535888	3.29667	0.000978395	0.00717819	tumor necrosis factor, alpha-induced protein 3 [Source:ZFIN;Acc:ZDB-GENE-100212-2]	protein deubiquitination, protein ubiquitination, cell migration, cranial skeletal system development, cytoskeleton organization, positive regulation of Wnt signaling pathway, protein K29-linked deubiquitination, protein deubiquitination involved in ubiquitin-dependent protein catabolic process, protein K33-linked deubiquitination	10.706	9.10676	10.1238	7.35754	9.26753	8.51998	32.8142	11.0419	27.6793	0.842777	12.1833
ENSDARG00000095180	abr	565190	abr	278.244	1.76595	0.379336	4.65536	3.23409e-06	4.91011e-05	ABR activator of RhoGEF and GTPase [Source:ZFIN;Acc:ZDB-GENE-070705-146]	signal transduction, positive regulation of GTPase activity	8.32336	7.88309	7.95047	5.80707	7.07716	6.4616	17.203	12.8602	15.7385	0.618419	6.88044
ENSDARG00000003684	obsl1a	796577	obsl1a	194.347	1.76531	0.503624	3.50521	0.000456244	0.00376504	obscurin-like 1a [Source:ZFIN;Acc:ZDB-GENE-060503-649]		7.7421	8.44598	8.08453	6.63319	6.44879	6.77504	1.47318	2.76575	2.40174	0.188398	0.564429
ENSDARG00000060280	pde9a	799942	pde9a	590.412	1.76393	0.337322	5.22922	1.70231e-07	3.44811e-06	phosphodiesterase 9A [Source:ZFIN;Acc:ZDB-GENE-130920-1]	signal transduction, cGMP-mediated signaling, cGMP catabolic process	10.5305	10.3346	10.0413	9.20363	8.71169	8.26443	46.2456	41.2209	39.3182	4.94178	12.2953
ENSDARG00000071462	lama3	110439062	lama3	148.106	1.76168	0.401252	4.39046	1.13113e-05	0.00014747	laminin, alpha 3 [Source:ZFIN;Acc:ZDB-GENE-050208-475]	cell adhesion, regulation of cell adhesion, regulation of cell migration, regulation of embryonic development, animal organ morphogenesis, tissue development, axon guidance, camera-type eye development, blood vessel morphogenesis	7.86624	8.01969	8.24577	6.73686	6.06872	6.8165	1.7423	2.10661	2.93176	0.21674	0.431545
ENSDARG00000104015	fgfr1bl	569566	fgfr1bl	285.137	1.75949	0.473143	3.71873	0.000200224	0.00184843	fibroblast growth factor receptor 1b, like [Source:ZFIN;Acc:ZDB-GENE-091204-406]		8.71246	8.95413	9.12305	7.14819	7.6689	7.40421	9.23973	12.0141	15.8645	0.820652	4.40485
ENSDARG00000022309	dspa	324023	dspa	1443.73	1.75588	0.424248	4.13881	3.49112e-05	0.000396066	desmoplakin a [Source:ZFIN;Acc:ZDB-GENE-030131-2743]	cell-cell adhesion, wound healing, intermediate filament cytoskeleton organization, skin development	10.8337	11.1449	11.2638	8.9204	9.8735	9.70612	13.6214	19.1657	25.2338	0.854784	7.45693
ENSDARG00000013921	frya	566822	frya	609.58	1.75561	0.542492	3.2362	0.00121132	0.00862108	furry homolog a (Drosophila) [Source:ZFIN;Acc:ZDB-GENE-060510-4]	cell morphogenesis, neuron projection development	10.3327	9.92674	10.3133	7.68664	9.2955	8.55272	13.3447	9.81192	15.4787	0.420669	6.43281
ENSDARG00000079248	mn1b	572077	mn1b	730.835	1.75546	0.529922	3.31267	0.000924094	0.0068571	meningioma 1b [Source:ZFIN;Acc:ZDB-GENE-080917-23]	regulation of transcription, DNA-templated	8.07548	9.04269	9.11251	6.02329	7.1541	8.04292	2.60465	6.05301	7.41589	0.12955	1.34729
ENSDARG00000107576		100002268	INSYN2A (1 of many)	28.049	1.75397	0.636315	2.75645	0.00584332	0.0310979	inhibitory synaptic factor 2A [Source:HGNC Symbol;Acc:HGNC:33859]		5.80499	5.00016	4.7815	4.06486	3.3452	4.43612	1.61657	0.839378	0.80276	0.101031	0.163877
ENSDARG00000070428	si:dkey-222b8.1	100151181	si:dkey-222b8.1	1137.97	1.75182	0.40295	4.3475	1.37697e-05	0.000175996	si:dkey-222b8.1 [Source:ZFIN;Acc:ZDB-GENE-060503-248]	regulation of transcription, DNA-templated, transforming growth factor beta receptor signaling pathway, regulation of transcription, DNA-templated, transforming growth factor beta receptor signaling pathway	11.3661	11.1446	10.9926	9.50562	10.0279	9.26595	64.8857	58.2013	59.8603	4.74479	24.9679
ENSDARG00000030621	th	30384	th	56.2462	1.74895	0.558974	3.12885	0.00175489	0.0117208	tyrosine hydroxylase [Source:ZFIN;Acc:ZDB-GENE-990621-5]	oxidation-reduction process, aromatic amino acid family metabolic process, catecholamine biosynthetic process, spinal cord motor neuron differentiation, dopamine biosynthetic process from tyrosine, dopamine biosynthetic process	6.93641	6.0286	5.44806	4.99534	4.37164	5.31826	4.75016	2.3433	1.63151	0.270395	0.533252
ENSDARG00000090486	lipcb	110438373	lipcb	28.5586	1.74826	0.571564	3.05873	0.00222276	0.0142197	lipase, hepatic b [Source:ZFIN;Acc:ZDB-GENE-120608-1]	lipid metabolic process, lipid catabolic process	4.7869	4.72993	5.2262	3.96136	3.48981	3.90141	1.48216	1.49454	2.76256	0.189036	0.419355
ENSDARG00000079647	muc13b	799648	muc13b	228.93	1.74483	0.53408	3.26698	0.00108702	0.00785169	mucin 13b, cell surface associated [Source:ZFIN;Acc:ZDB-GENE-080220-61]	heart development, cell-cell junction assembly	8.71433	9.37867	8.14746	7.47612	7.45613	7.03846	9.60112	17.323	7.56403	1.1375	3.86707
ENSDARG00000003193	rassf7b	368288	rassf7b	480.944	1.73686	0.521108	3.33301	0.000859113	0.00645627	Ras association domain family member 7b [Source:ZFIN;Acc:ZDB-GENE-030429-1]	signal transduction, regulation of microtubule cytoskeleton organization	9.98864	9.51631	9.23462	8.84128	7.96581	6.81265	33.9464	26.5428	23.5583	4.59518	8.13496
ENSDARG00000036864	slc34a2b	359838	slc34a2b	427.349	1.73199	0.377288	4.59063	4.41907e-06	6.44794e-05	solute carrier family 34 member 2b [Source:ZFIN;Acc:ZDB-GENE-030709-1]	sodium-dependent phosphate transport, sodium ion transmembrane transport, transmembrane transport, phosphate ion transport, cellular phosphate ion homeostasis	9.11604	8.93872	8.89955	6.54128	7.67559	7.88488	12.7042	11.8023	13.0361	0.39947	4.31641
ENSDARG00000039459	qsox1	100004382	qsox1	1081.95	1.73089	0.403163	4.29328	1.76051e-05	0.000217923	quiescin Q6 sulfhydryl oxidase 1 [Source:ZFIN;Acc:ZDB-GENE-030131-7019]	oxidation-reduction process, cell redox homeostasis	11.1236	11.0387	11.0889	8.6911	9.95497	9.72267	38.7624	38.6912	46.6338	1.77561	17.0405
ENSDARG00000020952	si:ch211-214j8.1	100000223	si:ch211-214j8.1	25.3307	1.72924	0.551811	3.13375	0.00172589	0.0115677	si:ch211-214j8.1 [Source:ZFIN;Acc:ZDB-GENE-060526-100]	proteolysis	5.14326	5.75757	4.99661	3.74844	4.18586	4.27672	0.629876	1.1809	0.679434	0.045761	0.279989
ENSDARG00000089159	acot14	557184	acot14	905.639	1.72848	0.251444	6.87419	6.23428e-12	2.87125e-10	acyl-CoA thioesterase 14 [Source:ZFIN;Acc:ZDB-GENE-041210-202]	acyl-CoA metabolic process, fatty acid metabolic process	10.4946	10.6713	10.4318	9.05443	9.00741	9.04658	36.2373	47.719	45.6662	3.6723	13.1811
ENSDARG00000110151	ank3b		ank3b	440.739	1.7278	0.220135	7.84882	4.19984e-15	3.25612e-13	ankyrin 3b [Source:ZFIN;Acc:ZDB-GENE-060621-2]	signal transduction	9.2792	9.47611	9.70235	7.85482	8.08113	8.05073	33.4946	41.7981	57.9695	3.35775	14.0992
ENSDARG00000030743	sptlc3	445168	sptlc3	249.22	1.72719	0.463535	3.72614	0.000194437	0.0018024	serine palmitoyltransferase, long chain base subunit 3 [Source:ZFIN;Acc:ZDB-GENE-041210-281]	biosynthetic process	8.34732	8.09202	8.47008	6.63416	7.02611	6.83611	7.44568	6.46896	8.48345	0.575745	2.80914
ENSDARG00000038964	traf4b	404035	traf4b	58.1166	1.72524	0.603658	2.85798	0.00426349	0.0240962	tnf receptor-associated factor 4b [Source:ZFIN;Acc:ZDB-GENE-040305-2]	signal transduction, regulation of apoptotic process, protein ubiquitination, activation of NF-kappaB-inducing kinase activity, positive regulation of JNK cascade	6.51418	6.73425	5.60854	5.65883	4.95845	3.98516	2.80187	3.59354	1.61083	0.439125	0.808013
ENSDARG00000045946	sec24d	553407	sec24d	994.014	1.72428	0.36899	4.67299	2.96849e-06	4.54592e-05	SEC24 homolog D, COPII coat complex component [Source:ZFIN;Acc:ZDB-GENE-070117-2501]	intracellular protein transport, endoplasmic reticulum to Golgi vesicle-mediated transport, protein transport, embryonic viscerocranium morphogenesis, cartilage morphogenesis, extracellular matrix constituent secretion	10.7661	10.8346	10.9493	8.92978	9.47394	9.54356	17.3254	19.5092	24.734	1.2769	6.86367
ENSDARG00000074663	zgc:162183	100037314	zgc:162183	443.159	1.72322	0.287961	5.9842	2.17454e-09	6.53471e-08	zgc:162183 [Source:ZFIN;Acc:ZDB-GENE-070410-30]	sphingolipid biosynthetic process, ceramide biosynthetic process	9.91467	9.88069	9.58057	8.4348	8.44606	7.99262	14.9656	15.9133	14.7819	1.56272	5.50143
ENSDARG00000091917			CU571079.1	86.9116	1.7224	0.496809	3.46693	0.000526447	0.00426748			7.37646	7.09812	6.89405	6.39697	5.62164	4.84109	16.5947	14.0677	13.8389	2.34601	4.15768
ENSDARG00000044685	nr0b2a	403010	nr0b2a	133.264	1.72167	0.363222	4.73999	2.13726e-06	3.3862e-05	nuclear receptor subfamily 0, group B, member 2a [Source:ZFIN;Acc:ZDB-GENE-080403-1]	regulation of transcription, DNA-templated, negative regulation of transcription by RNA polymerase II, steroid hormone mediated signaling pathway, negative regulation of DNA-binding transcription factor activity, circadian rhythm	8.02423	8.0572	7.74358	6.36104	6.49353	6.62221	4.11688	4.51523	4.05914	0.334345	1.28842
ENSDARG00000030417	pkd1a	100149562	pkd1a	629.539	1.72143	0.51847	3.32022	0.00089948	0.00670664	polycystic kidney disease 1a [Source:ZFIN;Acc:ZDB-GENE-100707-1]	kidney development, pronephros development, liver development, detection of mechanical stimulus, lymphangiogenesis, calcium ion transmembrane transport, regulation of collagen biosynthetic process	9.29329	9.29887	10.2825	7.0801	8.29351	8.77043	1.92795	2.06601	5.22532	0.097655	0.95183
ENSDARG00000041699	piwil1	368200	piwil1	65.6324	1.71776	0.66176	2.59574	0.00943878	0.045374	piwi-like RNA-mediated gene silencing 1 [Source:ZFIN;Acc:ZDB-GENE-030813-2]	spermatid development, multicellular organism development, nucleic acid phosphodiester bond hydrolysis, RNA phosphodiester bond hydrolysis, endonucleolytic, cell differentiation, spermatogenesis, gene silencing by RNA, meiotic cell cycle, germ cell development, regulation of translation, gamete generation, negative regulation of transposition, piRNA metabolic process, anatomical structure morphog…	6.66051	7.82917	6.12451	5.47971	5.85809	5.46254	5.20627	5.05947	5.13082	0.282252	0.993172
ENSDARG00000060678	ndst2b	798226	ndst2b	305.029	1.71325	0.515489	3.32353	0.000888847	0.00664138	N-deacetylase/N-sulfotransferase (heparan glucosaminyl) 2b [Source:ZFIN;Acc:ZDB-GENE-100430-2]	heparan sulfate proteoglycan biosynthetic process, polysaccharide chain biosynthetic process	8.61248	8.21565	8.9142	5.94375	7.46326	7.49093	4.68179	3.60089	7.31214	0.148111	2.02169
ENSDARG00000038012	fam83fa	566780	fam83fa	215.962	1.71241	0.438284	3.90708	9.34198e-05	0.000953947	family with sequence similarity 83 member Fa [Source:ZFIN;Acc:ZDB-GENE-090624-5]		8.33205	8.61495	8.35933	7.74669	6.52233	6.3563	3.12732	4.66389	4.50009	0.592117	1.23417
ENSDARG00000089862	si:dkey-16j16.4	492696	si:dkey-16j16.4	118.125	1.71026	0.39821	4.29486	1.748e-05	0.000216727	si:dkey-16j16.4 [Source:ZFIN;Acc:ZDB-GENE-041111-271]	biological_process	7.31437	7.86348	7.83462	6.44889	6.40313	5.92363	4.33425	7.24504	8.21692	0.668794	2.24093
ENSDARG00000020845	tns1b	555362	tns1b	10794.6	1.70878	0.477657	3.57742	0.000346996	0.0029819	tensin 1b [Source:ZFIN;Acc:ZDB-GENE-030131-6933]		14.3324	14.0054	14.7863	11.8784	13.3184	13.1177	260.883	212.072	426.511	18.0162	120.902
ENSDARG00000069498	phkg1b	554046	phkg1b	68.1386	1.70776	0.515854	3.31054	0.000931166	0.00690129	phosphorylase kinase, gamma 1b (muscle) [Source:ZFIN;Acc:ZDB-GENE-050522-52]	protein phosphorylation, glycogen biosynthetic process, signal transduction in response to DNA damage, mitotic DNA damage checkpoint	6.43796	6.89185	5.9104	4.9929	5.27441	5.03351	2.35395	3.33448	1.60721	0.30194	0.805141
ENSDARG00000019973	stk38a	406765	stk38a	1166.54	1.70706	0.403203	4.23376	2.29814e-05	0.000275643	serine/threonine kinase 38a [Source:ZFIN;Acc:ZDB-GENE-040426-2811]	protein phosphorylation, phosphorylation, intracellular signal transduction, peptidyl-serine phosphorylation	10.9752	11.1304	11.0304	8.64191	10.1146	9.49518	40.7873	49.1647	52.6585	1.99184	22.7962
ENSDARG00000002002	lmcd1	394045	lmcd1	899.555	1.70705	0.557993	3.05927	0.00221878	0.0141979	LIM and cysteine-rich domains 1 [Source:ZFIN;Acc:ZDB-GENE-040426-1067]	biological_process	11.2091	11.0735	10.4928	10.333	8.97274	8.07369	91.6272	87.5565	63.8072	15.0097	17.6727
ENSDARG00000070571	inavab	563192	inavab	534.376	1.7048	0.337654	5.04897	4.44204e-07	8.24173e-06	innate immunity activator b [Source:ZFIN;Acc:ZDB-GENE-061103-190]	innate immune response, positive regulation of protein ubiquitination, adherens junction maintenance	10.2605	10.0187	9.4837	8.58465	8.71777	8.03904	32.3542	27.4263	21.6681	2.70201	10.3908
ENSDARG00000005754	ptprfb	799867	ptprfb	2105.18	1.70328	0.477267	3.56882	0.00035859	0.00306238	protein tyrosine phosphatase receptor type Fb [Source:ZFIN;Acc:ZDB-GENE-060503-530]	protein dephosphorylation, dephosphorylation, synaptic membrane adhesion, cell adhesion, peptidyl-tyrosine dephosphorylation, sensory neuron axon guidance	11.0789	10.6953	11.5307	8.54912	10.0572	9.93431	15.4466	12.0141	26.972	0.874416	8.48581
ENSDARG00000097285	si:ch211-147g22.5	100004744	ANPEP	176.44	1.69656	0.441704	3.84094	0.000122562	0.00121687	alanyl aminopeptidase, membrane [Source:HGNC Symbol;Acc:HGNC:500]	proteolysis, peptide catabolic process	7.71799	7.8896	7.11451	6.02569	6.70989	5.52723	3.79577	4.69379	3.07958	0.35841	1.99204
ENSDARG00000058158	trim55b	664753	trim55b	185.703	1.69612	0.570759	2.97168	0.00296173	0.0180018	tripartite motif containing 55b [Source:ZFIN;Acc:ZDB-GENE-060312-37]		7.86585	8.0646	6.79771	6.87289	5.87919	5.76944	7.10431	8.8875	3.69933	1.01723	1.53755
ENSDARG00000042984	fpr1	568153	fpr1	186.985	1.69251	0.391695	4.32099	1.55328e-05	0.0001957	formyl peptide receptor 1 [Source:ZFIN;Acc:ZDB-GENE-121227-2]	G protein-coupled receptor signaling pathway, signal transduction, inflammatory response, positive regulation of cytosolic calcium ion concentration, phospholipase C-activating G protein-coupled receptor signaling pathway, complement receptor mediated signaling pathway, neutrophil activation involved in immune response	8.77855	8.64544	8.08823	7.26118	7.14496	6.81831	15.0003	14.3974	10.7043	1.41702	4.4536
ENSDARG00000090072		100538219	CU462878.1	337.556	1.69143	0.458334	3.69038	0.000223916	0.00204351	keratinocyte associated protein 3 [Source:NCBI gene;Acc:100538219]		8.17874	9.73287	9.28956	7.46494	7.67098	8.05959	2.23673	8.25195	6.73084	0.395016	1.63291
ENSDARG00000077609	elfn2a		elfn2a	107.497	1.69141	0.557263	3.03521	0.00240371	0.0151693	extracellular leucine-rich repeat and fibronectin type III domain containing 2a [Source:ZFIN;Acc:ZDB-GENE-080327-26]		6.72565	6.31329	6.96715	4.4885	5.67215	5.47522	3.30631	2.49826	5.00432	0.11578	1.49492
ENSDARG00000074669	cacng4b	794222	cacng4b	68.0787	1.69024	0.643179	2.62794	0.00859036	0.0421876	calcium channel, voltage-dependent, gamma subunit 4b [Source:ZFIN;Acc:ZDB-GENE-120104-6]	calcium ion transport, calcium ion transmembrane transport, ion transport, regulation of ion transmembrane transport, regulation of AMPA receptor activity, postsynaptic neurotransmitter receptor diffusion trapping, transmission of nerve impulse, neurotransmitter receptor transport, postsynaptic endosome to lysosome, neurotransmitter receptor internalization	5.11055	6.22543	5.69174	3.58733	3.65283	5.33396	0.594736	1.67321	1.22788	0.019016	0.153809
ENSDARG00000039304	six1a	494168	six1a	490.315	1.6883	0.394352	4.28121	1.85882e-05	0.000228718	SIX homeobox 1a [Source:ZFIN;Acc:ZDB-GENE-040718-155]	regulation of transcription, DNA-templated, cell population proliferation, apoptotic process, animal organ development, multicellular organism development, negative regulation of transcription, DNA-templated, skeletal muscle fiber development, anatomical structure development, regulation of transcription by RNA polymerase II, skeletal muscle tissue development, regulation of skeletal muscle cell …	8.78442	8.98419	8.8499	7.71283	7.62748	6.80698	12.9852	16.2483	16.9181	1.73007	5.63091
ENSDARG00000035630	ypel1	554488	ypel1	153.528	1.68708	0.307844	5.48031	4.24586e-08	9.81388e-07	yippee-like 1 [Source:ZFIN;Acc:ZDB-GENE-040808-41]	biological_process	7.98907	7.92991	7.71623	6.64922	6.21694	6.5847	7.20007	7.32219	7.13944	0.754685	1.82865
ENSDARG00000039422	fuom	447896	fuom	138.41	1.686	0.617539	2.73019	0.00632973	0.0330616	fucose mutarotase [Source:ZFIN;Acc:ZDB-GENE-030616-618]	monosaccharide metabolic process, fucosylation, fucose metabolic process	8.20587	8.34683	8.00157	7.69135	5.80691	5.77748	17.2415	20.6032	18.1168	3.67176	2.68449
ENSDARG00000017591	fat1a	406172	fat1a	3855.64	1.6821	0.336607	4.99723	5.81585e-07	1.04762e-05	FAT atypical cadherin 1a [Source:ZFIN;Acc:ZDB-GENE-050425-1]	homophilic cell adhesion via plasma membrane adhesion molecules, cell adhesion, cell-cell adhesion, pronephros development	12.3818	12.2134	12.5108	10.7184	10.5221	11.3421	13.2542	13.3592	19.8699	1.29711	3.83907
ENSDARG00000006508	pip5k1bb	447840	pip5k1bb	1295.86	1.68073	0.375408	4.47708	7.56699e-06	0.000103225	phosphatidylinositol-4-phosphate 5-kinase, type I, beta b [Source:ZFIN;Acc:ZDB-GENE-040912-141]	phosphatidylinositol metabolic process, phosphorylation, phosphatidylinositol phosphorylation	11.778	11.277	11.4212	9.82105	10.2014	10.0218	66.1043	47.7342	61.9035	4.53513	21.2406
ENSDARG00000059729	sec14l8	558964	sec14l8	829.35	1.68014	0.268981	6.2463	4.20287e-10	1.42002e-08	SEC14-like lipid binding 8 [Source:ZFIN;Acc:ZDB-GENE-060526-180]	Wnt signaling pathway, calcium modulating pathway, regulation of convergent extension involved in axis elongation, positive regulation of epiboly involved in gastrulation with mouth forming second	10.8109	10.6485	10.6877	8.94441	9.23424	9.4899	37.8019	35.5036	42.43	2.73731	12.0881
ENSDARG00000097827	lrp1aa	563149	lrp1aa	718.573	1.67869	0.266775	6.29255	3.123e-10	1.08267e-08	low density lipoprotein receptor-related protein 1Aa [Source:ZFIN;Acc:ZDB-GENE-030131-7889]	regulation of vasculature development	10.391	10.4832	10.5298	8.89385	8.92682	9.16953	26.344	31.1103	38.4606	2.68611	9.31381
ENSDARG00000014320	gucy2c	572052	gucy2c	45.9004	1.67773	0.587584	2.85529	0.0042997	0.0242398	guanylate cyclase 2C [Source:ZFIN;Acc:ZDB-GENE-091118-67]	protein phosphorylation, intracellular signal transduction, cyclic nucleotide biosynthetic process, signal transduction, cGMP biosynthetic process, receptor guanylyl cyclase signaling pathway	6.02461	6.50271	6.02218	4.74488	5.25509	4.47831	1.07638	1.7254	1.34341	0.115995	0.604638
ENSDARG00000071863	itgb1a	556734	itgb1a	3685.5	1.67716	0.497777	3.36929	0.000753627	0.00578323	integrin, beta 1a [Source:ZFIN;Acc:ZDB-GENE-060803-2]	cell adhesion, cell-matrix adhesion, integrin-mediated signaling pathway, cell migration, cell adhesion mediated by integrin, positive regulation of sprouting angiogenesis	11.6476	12.9352	12.8732	10.4173	11.2274	11.5273	23.1618	68.0625	75.139	2.78994	18.0064
ENSDARG00000075083	prkdc	562283	prkdc	386.693	1.67689	0.474852	3.53139	0.000413376	0.00346094	protein kinase, DNA-activated, catalytic subunit [Source:ZFIN;Acc:ZDB-GENE-030131-9008]	DNA repair, double-strand break repair via nonhomologous end joining, phosphorylation, protein phosphorylation, cellular response to DNA damage stimulus, intrinsic apoptotic signaling pathway in response to DNA damage, telomere maintenance, double-strand break repair, T cell differentiation, immunoglobulin V(D)J recombination, B cell differentiation, T cell receptor V(D)J recombination, immunoglo…	8.17217	8.53746	9.06542	6.30343	7.52345	7.46538	0.84987	1.21799	2.15797	0.052886	0.553265
ENSDARG00000116986	ugt2b3	100384902	zgc:172315	58.4317	1.67524	0.380456	4.40324	1.06645e-05	0.000140221	zgc:172315 [Source:ZFIN;Acc:ZDB-GENE-080220-7]		6.67025	6.63521	7.1331	5.46923	5.43754	5.39496	3.52806	3.581	6.29872	0.411405	1.35476
ENSDARG00000055784	ptpn3	407635	ptpn3	267.209	1.67473	0.351389	4.76602	1.87904e-06	3.02555e-05	protein tyrosine phosphatase non-receptor type 3 [Source:ZFIN;Acc:ZDB-GENE-030131-2934]	protein dephosphorylation, dephosphorylation, peptidyl-tyrosine dephosphorylation	9.01863	8.87911	8.97108	6.78566	7.94783	7.47353	6.48893	6.1978	7.73403	0.336019	3.04798
ENSDARG00000070214	slc41a1	325975	slc41a1	157.259	1.67141	0.399936	4.17919	2.92551e-05	0.000339688	solute carrier family 41 member 1 [Source:ZFIN;Acc:ZDB-GENE-030131-4700]	cation transport, chordate embryonic development, cation transmembrane transport, pronephros development	8.62669	7.85954	8.24418	6.28287	7.33245	6.66947	6.86951	3.67677	5.8203	0.294262	2.72204
ENSDARG00000037587	si:dkey-30j16.3	558290	SYNPR	1126.75	1.66976	0.651556	2.56273	0.0103853	0.0488587	synaptoporin [Source:HGNC Symbol;Acc:HGNC:16507]		11.5663	10.2812	11.6634	8.31797	9.46499	10.6725	26.4456	10.6904	34.575	0.858427	6.32731
ENSDARG00000059365	nipal4	436937	nipal4	384.07	1.66293	0.400015	4.15716	3.22227e-05	0.000370149	NIPA like domain containing 4 [Source:ZFIN;Acc:ZDB-GENE-040718-412]	magnesium ion transport, magnesium ion transmembrane transport	9.17079	9.51393	9.81947	6.98085	8.45473	8.33102	8.87804	12.4383	18.364	0.474107	5.5375
ENSDARG00000100897	pdgfrb	559529	pdgfrb	3152.24	1.6626	0.309606	5.37006	7.87101e-08	1.71815e-06	platelet-derived growth factor receptor, beta polypeptide [Source:ZFIN;Acc:ZDB-GENE-030805-2]	protein phosphorylation, transmembrane receptor protein tyrosine kinase signaling pathway, phosphorylation, peptidyl-tyrosine phosphorylation, angiogenesis, hematopoietic stem cell differentiation, neural crest cell migration, blood vessel morphogenesis, embryonic neurocranium morphogenesis, cerebellum vasculature development, hematopoietic progenitor cell differentiation, positive regulation of …	12.123	13.0862	12.7653	11.0768	11.0937	11.5295	25.7421	58.2783	52.5904	3.58811	12.6128
ENSDARG00000103390	cacna2d2a	541376	cacna2d2a	242.2	1.66048	0.354751	4.6807	2.85898e-06	4.39182e-05	calcium channel, voltage-dependent, alpha 2/delta subunit 2a [Source:ZFIN;Acc:ZDB-GENE-050320-71]	calcium ion transmembrane transport	8.21706	7.84798	8.4755	6.39567	6.72561	7.13418	8.39144	6.64158	12.7814	0.576057	2.72755
ENSDARG00000054641	tent5ab	571146	tent5ab	167.239	1.65986	0.503145	3.29897	0.000970417	0.007126	terminal nucleotidyltransferase 5Ab [Source:ZFIN;Acc:ZDB-GENE-071004-35]	biological_process	8.66659	8.12395	8.04979	6.13344	6.70864	7.46737	6.82157	3.58059	3.92786	0.218244	1.44969
ENSDARG00000092989	si:ch211-161n3.3	564881	si:ch211-161n3.3	80.5625	1.6539	0.487442	3.39302	0.000691257	0.00536267	si:ch211-161n3.3 [Source:ZFIN;Acc:ZDB-GENE-041210-102]	endocytosis	7.7239	7.42364	6.73715	6.40438	5.56644	5.88987	1.83119	1.53018	1.01916	0.204009	0.335629
ENSDARG00000043281	stap2b	406601	stap2b	89.1975	1.65369	0.490233	3.37327	0.00074281	0.00571318	signal transducing adaptor family member 2b [Source:ZFIN;Acc:ZDB-GENE-040426-2540]	positive regulation of signal transduction	6.7611	7.30515	6.78077	6.1355	5.28149	5.35217	2.92464	4.878	3.68996	0.558492	0.921369
ENSDARG00000076010	twist1b	550518	twist1b	984.776	1.64942	0.542995	3.03763	0.00238443	0.0150592	twist family bHLH transcription factor 1b [Source:ZFIN;Acc:ZDB-GENE-050417-357]	sprouting angiogenesis, dorsal/ventral pattern formation, pharyngeal system development, regulation of bone mineralization	11.2012	11.0051	10.8701	10.4007	9.15191	8.38916	108.694	98.8196	102.618	19.2356	23.7276
ENSDARG00000087910	dact3a	101884530	dact3a	407.235	1.64673	0.467166	3.52494	0.000423584	0.00352374	dishevelled-binding antagonist of beta-catenin 3a [Source:ZFIN;Acc:ZDB-GENE-091204-226]	regulation of Wnt signaling pathway	9.0439	8.92022	9.28104	6.51746	8.08379	7.9045	13.9454	13.0278	24.3278	0.624375	7.49701
ENSDARG00000111249			CR394528.1	37.6637	1.64299	0.409205	4.01507	5.94287e-05	0.000638207			5.3609	5.49848	5.78479	4.28943	4.41846	4.36031	2.9129	3.51301	5.31544	0.329411	1.29286
ENSDARG00000039576	fstl1b	324309	fstl1b	63253.5	1.64221	0.409996	4.00543	6.19049e-05	0.000661353	follistatin-like 1b [Source:ZFIN;Acc:ZDB-GENE-030131-3029]	cell differentiation, multicellular organism development, dorsal/ventral pattern formation, regulation of BMP signaling pathway, notochord development, notochord cell differentiation	16.2962	17.4784	17.0174	14.9141	15.7535	15.8496	750.544	2010.03	1626.99	80.0344	540.232
ENSDARG00000102138	foxa1	30541	foxa1	429.851	1.64218	0.375588	4.37229	1.22948e-05	0.000158621	forkhead box A1 [Source:ZFIN;Acc:ZDB-GENE-990415-78]	regulation of transcription, DNA-templated, regulation of transcription by RNA polymerase II, cell differentiation, anatomical structure morphogenesis, axial mesoderm morphogenesis	9.63251	9.17069	9.03237	8.30906	7.60461	7.67779	20.6734	15.2882	15.8715	2.28256	4.47723
ENSDARG00000058342	grhl2a	555744	grhl2a	27.9447	1.64132	0.614108	2.67269	0.00752468	0.0380107	grainyhead-like transcription factor 2a [Source:ZFIN;Acc:ZDB-GENE-050913-123]	regulation of transcription by RNA polymerase II	4.85956	5.79426	4.61117	4.52603	4.07326	3.62503	0.602591	1.5241	0.585271	0.13752	0.301867
ENSDARG00000061836	nfixb	678521	nfixb	801.147	1.6385	0.266613	6.14562	7.96541e-10	2.55845e-08	nuclear factor I/Xb [Source:ZFIN;Acc:ZDB-GENE-060421-5000]	regulation of transcription, DNA-templated, negative regulation of transcription by RNA polymerase II, positive regulation of transcription by RNA polymerase II, DNA replication	10.7977	10.4266	10.6903	9.12677	9.22127	9.28465	30.2714	25.8454	34.7524	2.36265	9.9265
ENSDARG00000099124	f3a	567257	f3a	1436.4	1.6377	0.226046	7.24499	4.32469e-13	2.45881e-11	coagulation factor IIIa [Source:ZFIN;Acc:ZDB-GENE-071119-5]	blood coagulation, cytokine-mediated signaling pathway	11.3435	11.4633	11.555	9.7184	10.1508	10.1385	96.8926	113.573	141.418	8.49867	41.6428
ENSDARG00000076867	mrtfbb	557356	mrtfbb	1119.42	1.63745	0.368941	4.43825	9.06913e-06	0.000120915	myocardin related transcription factor Bb [Source:ZFIN;Acc:ZDB-GENE-030619-16]	smooth muscle cell differentiation	10.9426	10.789	10.8266	8.97885	9.8762	9.24506	17.9767	17.8393	21.8077	1.17925	8.30985
ENSDARG00000029596	trim55a	436631	trim55a	229.862	1.63672	0.564073	2.90161	0.00371254	0.0215435	tripartite motif containing 55a [Source:ZFIN;Acc:ZDB-GENE-040718-50]		8.88788	8.90702	8.11618	7.8824	7.15447	6.42317	14.6464	15.8657	9.79246	2.09811	4.00882
ENSDARG00000101655	sstr5	406588	sstr5	96.6319	1.63317	0.551776	2.95985	0.00307789	0.0185936	somatostatin receptor 5 [Source:ZFIN;Acc:ZDB-GENE-040426-2502]	G protein-coupled receptor signaling pathway, signal transduction, neuropeptide signaling pathway, somatostatin signaling pathway	6.4794	7.45028	6.13062	5.73836	5.75004	4.81319	1.91625	4.5529	1.76842	0.322655	1.14146
ENSDARG00000057714	cmah	431739	cmah	100.536	1.63153	0.45827	3.5602	0.000370575	0.00315276	cytidine monophospho-N-acetylneuraminic acid hydroxylase [Source:ZFIN;Acc:ZDB-GENE-040704-33]	oxidation-reduction process, N-acetylneuraminate metabolic process	7.65336	7.87153	7.38573	6.9945	5.61337	5.95057	6.94416	8.83273	6.77592	0.664811	1.42297
ENSDARG00000030289	jag1a	140421	jag1a	565.319	1.63134	0.551418	2.95844	0.003092	0.0186697	jagged canonical Notch ligand 1a [Source:ZFIN;Acc:ZDB-GENE-011128-2]	cell communication, multicellular organism development, Notch signaling pathway	8.99625	9.6561	9.71119	6.52814	8.29003	8.61488	3.09235	5.65211	6.84861	0.12332	1.96987
ENSDARG00000078717	itga8	100141346	itga8	1361.47	1.62929	0.571109	2.85285	0.00433294	0.0243661	integrin, alpha 8 [Source:ZFIN;Acc:ZDB-GENE-080220-48]	cell adhesion, integrin-mediated signaling pathway, embryonic viscerocranium morphogenesis, cilium assembly	10.2889	11.2715	11.4313	8.22642	9.96199	10.1001	14.6605	28.6126	37.5842	1.13476	12.8914
ENSDARG00000079478	mvb12bb	100004330	mvb12bb	66.2524	1.62884	0.504772	3.22689	0.00125144	0.0088557	multivesicular body subunit 12Bb [Source:ZFIN;Acc:ZDB-GENE-080414-2]	virus maturation, regulation of epidermal growth factor receptor signaling pathway, viral budding	6.66924	6.53541	6.92336	4.68422	5.77486	5.36471	4.01438	3.83241	6.15817	0.218438	2.08903
ENSDARG00000041572	zfpm1	407655	zfpm1	3402.29	1.62871	0.615096	2.64789	0.00809951	0.0402485	zinc finger protein, FOG family member 1 [Source:ZFIN;Acc:ZDB-GENE-050419-238]	regulation of transcription by RNA polymerase II	12.4505	12.1802	12.6341	9.14611	11.6948	11.0774	50.0096	49.1677	81.2555	1.32548	31.9047
ENSDARG00000070174	si:ch211-18i17.2	571341	PLEKHH3	3158.89	1.62846	0.4796	3.39546	0.000685126	0.00532011	pleckstrin homology, MyTH4 and FERM domain containing H3 [Source:HGNC Symbol;Acc:HGNC:26105]	signal transduction	12.321	12.6436	12.6472	10.5443	11.5065	11.1217	39.2653	55.2164	64.5675	3.04796	22.9102
ENSDARG00000045094	si:dkey-222b8.1	560317	si:dkey-222b8.1	682.921	1.62828	0.370389	4.39613	1.10199e-05	0.000144204	si:dkey-222b8.1 [Source:ZFIN;Acc:ZDB-GENE-060503-248]	regulation of transcription, DNA-templated, transforming growth factor beta receptor signaling pathway, regulation of transcription, DNA-templated, transforming growth factor beta receptor signaling pathway	10.1023	9.79442	10.1201	7.6956	8.9704	8.78765	30.1031	25.1541	37.7433	1.34835	13.4724
ENSDARG00000051925	cyb5r2	751641	cyb5r2	619.672	1.62734	0.512417	3.17581	0.00149421	0.0102595	cytochrome b5 reductase 2 [Source:ZFIN;Acc:ZDB-GENE-060825-83]	oxidation-reduction process, lipid metabolic process, steroid biosynthetic process, steroid metabolic process, sterol biosynthetic process, response to yeast	10.4067	10.2183	9.9449	9.36912	8.41802	8.23438	49.5813	45.933	42.7803	7.04081	11.5391
ENSDARG00000110804			PARD3 (1 of many)	57.5962	1.62408	0.623752	2.60372	0.00922173	0.044554	par-3 family cell polarity regulator [Source:HGNC Symbol;Acc:HGNC:16051]		6.2707	5.41106	5.81078	4.47384	4.89494	4.53649	2.44912	1.23591	2.041	0.137619	0.799862
ENSDARG00000087647	sept7a	394136	sept7a	15102.6	1.6214	0.222637	7.28267	3.27265e-13	1.91346e-11	septin 7a [Source:ZFIN;Acc:ZDB-GENE-040426-1008]	cytoskeleton-dependent cytokinesis, cilium assembly	14.7972	15.1833	14.7482	13.3468	13.6828	13.4387	944.053	1265.38	1033.37	90.8242	402.913
ENSDARG00000078318	tmod1	100149766	tmod1	341.372	1.61955	0.397613	4.07319	4.63745e-05	0.000512253	tropomodulin 1 [Source:ZFIN;Acc:ZDB-GENE-090312-131]	pointed-end actin filament capping, muscle contraction, myofibril assembly	9.31879	9.25952	9.07346	7.64069	8.14136	7.59224	26.9965	27.4808	27.4906	2.23168	11.6457
ENSDARG00000075556	luzp1	558606	luzp1	1976.8	1.61926	0.38231	4.23547	2.28075e-05	0.000273823	leucine zipper protein 1 [Source:ZFIN;Acc:ZDB-GENE-060810-90]	biological_process	10.8286	11.9883	11.8224	9.95177	10.2513	10.4261	8.68105	23.1407	23.5372	1.36819	6.04647
ENSDARG00000091003	il34	560193	il34	407.401	1.61917	0.570183	2.83974	0.0045151	0.025247	interleukin 34 [Source:ZFIN;Acc:ZDB-GENE-050419-150]	positive regulation of cell population proliferation, positive regulation of protein phosphorylation, signal transduction, positive regulation of macrophage differentiation, positive regulation of monocyte differentiation	10.0865	9.7377	9.02141	8.956	8.19524	7.03101	32.9505	26.7039	17.5572	4.30472	8.09348
ENSDARG00000086183	vkorc1	100000559	vkorc1	427.273	1.61805	0.368109	4.39556	1.10487e-05	0.000144504	vitamin K epoxide reductase complex, subunit 1 [Source:ZFIN;Acc:ZDB-GENE-030131-2286]	peptidyl-glutamic acid carboxylation, vitamin K metabolic process, oxidation-reduction process, blood coagulation	9.47008	9.88515	9.6986	7.67787	8.70347	8.25763	47.5049	70.3374	70.3392	3.55184	28.5004
ENSDARG00000069196	ebf1b	557777	ebf1b	416.137	1.6156	0.3943	4.09738	4.17854e-05	0.000466142	EBF transcription factor 1b [Source:ZFIN;Acc:ZDB-GENE-090814-2]	regulation of transcription, DNA-templated, positive regulation of transcription by RNA polymerase II, multicellular organism development	9.33215	9.30881	9.29472	7.4278	8.25213	7.92177	13.901	13.5838	16.2086	0.989012	5.79719
ENSDARG00000044781	bace2	449818	bace2	274.659	1.6154	0.25124	6.42972	1.27836e-10	4.80494e-09	beta-secretase 2 [Source:ZFIN;Acc:ZDB-GENE-041010-68]	proteolysis, membrane protein ectodomain proteolysis, protein catabolic process, amyloid-beta metabolic process, melanocyte migration	9.13361	8.85067	8.82446	7.43769	7.71981	7.46752	22.5609	19.8449	21.9693	2.06681	8.22535
ENSDARG00000057353	ehbp1l1a	557083	ehbp1l1a	377.734	1.61261	0.547036	2.94791	0.00319925	0.0191909	EH domain binding protein 1-like 1a [Source:ZFIN;Acc:ZDB-GENE-080917-27]	biological_process, actin cytoskeleton organization	9.95402	9.44388	9.47486	7.59961	9.10419	7.16036	5.75011	4.1879	5.01923	0.405476	3.63698
ENSDARG00000079473	map3k21	561518	map3k21	398.529	1.61261	0.525909	3.06632	0.00216709	0.0139248	mitogen-activated protein kinase kinase kinase 21 [Source:ZFIN;Acc:ZDB-GENE-090312-24]	protein phosphorylation, phosphorylation, activation of MAPKK activity, activation of JUN kinase activity, activation of JNKK activity	8.54885	8.29902	8.86462	5.77286	7.49488	7.67307	4.66922	3.92775	6.79122	0.222524	2.18612
ENSDARG00000040910	ildr1b	447904	ildr1b	433.435	1.612	0.390588	4.12711	3.67358e-05	0.000415053	immunoglobulin-like domain containing receptor 1b [Source:ZFIN;Acc:ZDB-GENE-040912-72]	posterior lateral line development, posterior lateral line neuromast deposition, semicircular canal development	9.40615	9.41486	9.3622	7.73781	8.10797	8.10088	11.8634	12.7443	14.1724	0.98767	4.64457
ENSDARG00000060766	pxnb	565130	pxnb	276.398	1.61025	0.591802	2.72092	0.00651006	0.0338392	paxillin b [Source:ZFIN;Acc:ZDB-GENE-130530-697]	regulation of nucleic acid-templated transcription, myotome development, substrate adhesion-dependent cell spreading, transforming growth factor beta receptor signaling pathway, endothelial cell migration	8.24277	8.04423	8.54304	5.51317	7.30751	7.26298	8.96136	8.14444	14.1117	0.25151	4.62399
ENSDARG00000006848	parp9	799852	parp9	420.238	1.60831	0.341166	4.71414	2.42728e-06	3.78033e-05	poly(ADP-ribose) polymerase family member 9 [Source:ZFIN;Acc:ZDB-GENE-081104-179]		9.30853	9.62469	9.88224	7.70621	8.49253	8.33699	6.16859	8.57415	11.5466	0.609796	3.72738
ENSDARG00000053918	srfa	30431	srfa	310.776	1.60393	0.40763	3.93478	8.32738e-05	0.000858136	serum response factor a [Source:ZFIN;Acc:ZDB-GENE-990714-29]	positive regulation of transcription by RNA polymerase II	8.7118	8.58808	9.25162	6.69805	8.00004	7.45797	9.84984	6.89494	15.0931	0.591323	5.83664
ENSDARG00000030967	si:ch211-51a6.2	562156	si:ch211-51a6.2	620.886	1.60373	0.387324	4.14054	3.4649e-05	0.000393792	si:ch211-51a6.2 [Source:ZFIN;Acc:ZDB-GENE-090313-118]	proteolysis, endocytosis, zymogen activation	9.51731	10.3338	10.029	8.01078	8.49578	9.08747	4.09139	8.33867	7.59559	0.384102	1.98768
ENSDARG00000031848	pparg	557037	pparg	45.081	1.60238	0.472525	3.39111	0.000696099	0.00539177	peroxisome proliferator-activated receptor gamma [Source:ZFIN;Acc:ZDB-GENE-990415-213]	regulation of transcription, DNA-templated, negative regulation of transcription by RNA polymerase II, positive regulation of transcription by RNA polymerase II, rhythmic process, negative regulation of transcription, DNA-templated, cell differentiation, multicellular organism development, fatty acid metabolic process, hormone-mediated signaling pathway, regulation of lipid metabolic process, int…	6.02849	5.69686	5.82757	3.81222	5.00051	4.62018	4.17425	3.10133	4.18938	0.098787	1.61532
ENSDARG00000056026	tprg1	560596	tprg1	272.1	1.60149	0.50556	3.16776	0.00153621	0.0104868	tumor protein p63 regulated 1 [Source:ZFIN;Acc:ZDB-GENE-070410-113]		9.11761	9.14298	8.74696	8.2809	7.4223	6.74262	18.9423	20.6186	17.487	3.12296	5.3988
ENSDARG00000101986	irf6	393570	irf6	524.153	1.59947	0.348517	4.58934	4.44644e-06	6.47641e-05	interferon regulatory factor 6 [Source:ZFIN;Acc:ZDB-GENE-040426-1137]	regulation of transcription, DNA-templated, regulation of transcription by RNA polymerase II, epithelium development, embryonic neurocranium morphogenesis, immune system process	9.02698	8.96292	8.77622	7.73063	7.6084	7.32099	8.43432	8.54721	8.53753	0.939885	2.9691
ENSDARG00000069478	slc13a3	405838	slc13a3	359.377	1.59909	0.422136	3.78809	0.00015181	0.00145244	solute carrier family 13 member 3 [Source:ZFIN;Acc:ZDB-GENE-040426-2486]	transmembrane transport, sodium ion transport, dicarboxylic acid transport, citrate transport, succinate transmembrane transport	9.19275	9.73605	8.68908	7.17862	7.89149	8.34389	4.7495	6.97923	4.52646	0.354067	2.24272
ENSDARG00000078056		100526811	RNF208	173.477	1.59839	0.328599	4.86425	1.14891e-06	1.94356e-05	ring finger protein 208 [Source:HGNC Symbol;Acc:HGNC:25420]	protein ubiquitination	8.32575	7.76566	7.55002	6.2431	6.7501	6.65301	28.6562	19.4278	18.8883	1.59633	8.7117
ENSDARG00000021405	chd3	568230	chd3	151.71	1.59833	0.325702	4.90733	9.23245e-07	1.58898e-05	chromodomain helicase DNA binding protein 3 [Source:ZFIN;Acc:ZDB-GENE-121031-4]	central nervous system development, developmental growth	8.27784	7.94689	8.43013	6.81068	6.73062	7.04856	3.09519	2.65498	4.14308	0.378147	0.854499
ENSDARG00000042018	fhl2a	445277	fhl2a	9274.31	1.59802	0.467076	3.42132	0.000623178	0.00491468	four and a half LIM domains 2a [Source:ZFIN;Acc:ZDB-GENE-040808-49]		14.1942	14.5638	13.9075	13.2834	12.5999	12.4355	681.904	915.157	638.193	106.393	212.609
ENSDARG00000012788	foxa3	30559	foxa3	1135.54	1.59798	0.42818	3.73203	0.000189943	0.00176804	forkhead box A3 [Source:ZFIN;Acc:ZDB-GENE-980526-423]	regulation of transcription, DNA-templated, regulation of transcription by RNA polymerase II, cell differentiation, neural plate anterior/posterior regionalization, brain development, anatomical structure morphogenesis, floor plate development, axial mesoderm morphogenesis, hatching gland development	10.8622	10.5574	10.7712	8.97401	9.52665	9.43072	32.8016	27.5578	37.7669	2.34222	12.6406
ENSDARG00000024920	tlcd5a	562331	tlcd5a	623.819	1.59724	0.393186	4.0623	4.85914e-05	0.000533879	TLC domain containing 5a [Source:ZFIN;Acc:ZDB-GENE-000607-58]		9.86923	9.8538	10.0049	7.98656	8.33508	9.02279	11.4335	12.0522	15.745	0.793975	3.69392
ENSDARG00000019564	asap2b	560581	asap2b	670.258	1.59704	0.364553	4.38081	1.18241e-05	0.000153508	ArfGAP with SH3 domain, ankyrin repeat and PH domain 2b [Source:ZFIN;Acc:ZDB-GENE-030131-5060]	positive regulation of GTPase activity	9.80171	10.0174	10.1138	7.78041	8.9396	8.772	7.88453	9.97961	12.482	0.484368	4.37512
ENSDARG00000043814	st6galnac1.1	564336	st6galnac1.1	66.2309	1.5963	0.518295	3.0799	0.00207071	0.0134065	ST6 (alpha-N-acetyl-neuraminyl-2,3-beta-galactosyl-1,3)-N-acetylgalactosaminide alpha-2,6-sialyltransferase 1, tandem duplicate 1 [Source:ZFIN;Acc:ZDB-GENE-041014-160]	protein glycosylation, sialylation	6.12534	7.07968	6.34375	5.06805	5.27256	5.55415	2.70634	6.47485	4.04506	0.321634	1.41091
ENSDARG00000098650	iqgap3	100537977	iqgap3	861.092	1.59574	0.594323	2.68497	0.00725366	0.0369055	IQ motif containing GTPase activating protein 3 [Source:ZFIN;Acc:ZDB-GENE-160226-1]	signal transduction, regulation of GTPase activity, cell motility, convergent extension involved in gastrulation	9.49254	9.26267	9.89187	6.36547	8.80148	8.38712	5.94272	5.27491	10.0963	0.126295	3.76841
ENSDARG00000044417	disp1	619201	disp1	567.522	1.59489	0.515752	3.09235	0.00198578	0.0129584	dispatched homolog 1 (Drosophila) [Source:ZFIN;Acc:ZDB-GENE-030911-7]		9.01925	9.47595	9.7465	6.75963	8.29931	8.53512	4.56906	7.02004	10.0873	0.21542	2.82341
ENSDARG00000035327	ckma	30095	ckma	3581.91	1.59281	0.431705	3.68957	0.000224633	0.00204929	creatine kinase, muscle a [Source:ZFIN;Acc:ZDB-GENE-980526-109]	phosphorylation, phosphocreatine biosynthetic process	11.7102	11.5907	11.0431	10.155	10.1572	9.96042	101.899	98.9416	74.3334	9.41585	32.7497
ENSDARG00000013310	map3k15	100334289	map3k15	117.184	1.5925	0.470185	3.38697	0.00070669	0.00546183	mitogen-activated protein kinase kinase kinase 15 [Source:ZFIN;Acc:ZDB-GENE-091204-246]	protein phosphorylation, phosphorylation, MAPK cascade, activation of MAPKK activity	6.37869	7.54035	7.3452	5.27409	6.11286	5.98966	0.550777	1.40931	1.47517	0.053669	0.450449
ENSDARG00000101979	eps8l3a	100334248	eps8l3a	188.808	1.59062	0.448627	3.54554	0.000391813	0.00330615	EPS8-like 3a [Source:ZFIN;Acc:ZDB-GENE-091204-460]	Rho protein signal transduction, regulation of Rho protein signal transduction, positive regulation of ruffle assembly	8.71655	8.22621	7.91347	6.95931	7.23097	6.64834	9.05865	6.53332	5.89697	0.697586	3.02448
ENSDARG00000003251	zbtb22b	64809	zbtb22b	405.907	1.58986	0.584616	2.7195	0.00653816	0.0339496	zinc finger and BTB domain containing 22b [Source:ZFIN;Acc:ZDB-GENE-010110-4]		7.70765	9.15427	9.09336	5.83532	7.63042	7.99295	3.14667	10.7685	11.892	0.180956	3.26183
ENSDARG00000062593	stox1	568146	stox1	2134.71	1.58747	0.439798	3.60954	0.000306738	0.00268634	storkhead box 1 [Source:ZFIN;Acc:ZDB-GENE-030925-2]	regulation of transcription by RNA polymerase II	11.2142	11.6066	11.6075	9.29127	10.3231	10.4263	27.8356	40.3178	47.0162	1.93464	15.5884
ENSDARG00000099870	tnni4a	449825	tnni4a	319.994	1.58619	0.519158	3.05532	0.00224823	0.0143604	troponin I4a [Source:ZFIN;Acc:ZDB-GENE-041010-75]	skeletal muscle contraction, muscle contraction, cardiac muscle contraction	7.85636	8.92377	8.50552	6.83382	7.44619	7.06804	4.60815	10.6232	8.8817	0.771089	3.82813
ENSDARG00000004328	si:ch1073-284b18.2	799825	LIN28A	197.739	1.58395	0.478284	3.31173	0.000927219	0.00687822	lin-28 homolog A [Source:HGNC Symbol;Acc:HGNC:15986]		5.79364	6.49558	6.70512	4.61649	4.84417	5.65808	2.79605	5.05948	7.02176	0.187721	1.41178
ENSDARG00000006288	prdm5	432371	prdm5	404.466	1.58309	0.336364	4.70647	2.5204e-06	3.91795e-05	PR domain containing 5 [Source:ZFIN;Acc:ZDB-GENE-040708-1]	regulation of transcription, DNA-templated, neurogenesis, embryonic neurocranium morphogenesis, embryonic cranial skeleton morphogenesis, embryonic viscerocranium morphogenesis, histone deacetylation, regulation of canonical Wnt signaling pathway, histone H3-K9 methylation, positive regulation of histone H3-K9 methylation, regulation of non-canonical Wnt signaling pathway	9.41758	9.44543	9.6216	7.64403	8.35768	8.23947	13.1922	11.1911	18.0122	0.964749	6.09315
ENSDARG00000071377	hsd11b1la	100006793	hsd11b1la	253.147	1.58245	0.40044	3.95177	7.75753e-05	0.000808169	hydroxysteroid (11-beta) dehydrogenase 1-like a [Source:ZFIN;Acc:ZDB-GENE-040426-1002]	oxidation-reduction process	8.92671	9.18051	8.48169	7.69732	7.54323	7.30929	17.6192	22.9705	15.3246	2.11437	6.44523
ENSDARG00000001968	dock5	571688	dock5	56.6541	1.58185	0.505457	3.12956	0.00175071	0.0117014	dedicator of cytokinesis 5 [Source:ZFIN;Acc:ZDB-GENE-080108-4]	cytoskeleton organization, small GTPase mediated signal transduction, cell migration, positive regulation of GTPase activity, myoblast fusion	6.37473	5.76241	6.68459	5.03802	4.9661	5.23691	0.681962	0.429545	1.10174	0.065383	0.218004
ENSDARG00000001014	myh9b	561431	myh9b	8752.6	1.5815	0.584712	2.70474	0.00683569	0.0351916	myosin, heavy chain 9b, non-muscle [Source:ZFIN;Acc:ZDB-GENE-030131-998]	regulation of cell shape, midbrain-hindbrain boundary morphogenesis, actin filament bundle distribution	13.1324	13.5505	13.9492	10.6406	12.5849	12.5958	66.5451	98.7701	156.084	3.09165	47.6836
ENSDARG00000101374	si:dkey-11n14.1	100534940	si:dkey-11n14.1	101.209	1.58037	0.356873	4.42839	9.49388e-06	0.00012617	si:dkey-11n14.1 [Source:ZFIN;Acc:ZDB-GENE-060503-332]	intracellular signal transduction	6.81847	7.57939	7.31129	5.85664	5.91389	6.12699	1.22854	2.23857	1.51918	0.280354	0.94991
ENSDARG00000088590	pxna	399546	pxna	2036.78	1.57941	0.267722	5.89945	3.6472e-09	1.05009e-07	paxillin a [Source:ZFIN;Acc:ZDB-GENE-040105-1]	chordate embryonic development, regulation of nucleic acid-templated transcription, myotome development, protein localization, skeletal muscle tissue development, somitogenesis, substrate adhesion-dependent cell spreading, transforming growth factor beta receptor signaling pathway, endothelial cell migration	11.8947	11.9786	11.7294	10.1248	10.8659	10.3485	69.2514	78.8129	75.0855	5.4059	33.9185
ENSDARG00000041982	adamts6	569099	adamts6	122.06	1.57914	0.584811	2.70026	0.0069285	0.0355657	ADAM metallopeptidase with thrombospondin type 1 motif, 6 [Source:ZFIN;Acc:ZDB-GENE-091113-9]	proteolysis	6.80303	7.07395	7.66554	5.68592	6.06703	6.0156	1.38196	1.85123	3.49417	0.162719	0.82128
ENSDARG00000061328	cdon	280652	cdon	4783.36	1.57814	0.437382	3.60815	0.000308389	0.00269508	cell adhesion associated, oncogene regulated [Source:ZFIN;Acc:ZDB-GENE-021115-4]	embryonic morphogenesis, smoothened signaling pathway, regulation of neuron differentiation, positive regulation of myoblast differentiation, negative regulation of smoothened signaling pathway	12.86	12.5853	12.8127	10.3243	11.908	11.4417	78.8977	67.7444	93.8841	3.28588	41.0075
ENSDARG00000071549	ecm2	558224	ecm2	195.7	1.57679	0.37062	4.25447	2.09549e-05	0.000254421	extracellular matrix protein 2, female organ and adipocyte specific [Source:ZFIN;Acc:ZDB-GENE-050208-651]	extracellular matrix organization, positive regulation of cell-substrate adhesion	8.19987	8.64271	8.51045	7.03229	7.25683	7.01642	4.81019	7.31473	7.63483	0.601705	2.48379
ENSDARG00000104450		563450	CR855996.2	394.422	1.57633	0.415245	3.79615	0.000146958	0.00141313	ATPase phospholipid transporting 8B5b [Source:NCBI gene;Acc:563450]	phospholipid transport, Golgi organization, phospholipid translocation	9.19191	9.49189	9.30596	7.52103	8.33464	7.87587	6.58756	9.02833	8.84301	0.545612	3.6524
ENSDARG00000036086	itga11a	541475	itga11a	219.192	1.57625	0.56521	2.78879	0.00529052	0.0286753	integrin, alpha 11a [Source:ZFIN;Acc:ZDB-GENE-050324-1]	cell adhesion, integrin-mediated signaling pathway	8.06952	9.01786	8.92529	5.7545	7.67447	7.82492	2.5461	5.78107	6.23425	0.113187	2.04713
ENSDARG00000070743	tmem45a	553643	tmem45a	4150.72	1.57541	0.277956	5.66784	1.44612e-08	3.70626e-07	transmembrane protein 45a [Source:ZFIN;Acc:ZDB-GENE-050522-34]	biological_process	13.0766	13.3894	12.9871	11.8702	11.8852	11.5183	225.092	306.238	259.47	27.8852	97.8128
ENSDARG00000038069	mgat3a	553676	mgat3a	32.7555	1.57485	0.596867	2.63853	0.0083266	0.0411455	mannosyl (beta-1,4-)-glycoprotein beta-1,4-N-acetylglucosaminyltransferase a [Source:ZFIN;Acc:ZDB-GENE-050522-249]	protein N-linked glycosylation, N-acetylglucosamine metabolic process	5.51667	5.9482	5.13748	3.49199	4.76621	4.4592	1.20335	1.87609	1.06868	0.041686	0.674051
ENSDARG00000101242	zcchc14	796219	zcchc14	408.012	1.57315	0.551983	2.85001	0.00437181	0.0245624	zinc finger, CCHC domain containing 14 [Source:ZFIN;Acc:ZDB-GENE-060503-319]		9.41552	9.394	9.76613	6.66361	8.81711	8.19732	8.68519	9.23067	14.1188	0.289177	6.03744
ENSDARG00000003395	col4a3	553354	col4a3	58.0371	1.56922	0.59137	2.65354	0.0079652	0.0397649	collagen, type IV, alpha 3 [Source:ZFIN;Acc:ZDB-GENE-070802-4]	extracellular matrix organization	5.75723	6.64476	5.66568	3.82489	4.66437	5.43816	0.34697	0.721169	0.394426	0.015308	0.175128
ENSDARG00000071015	pbxip1a	563463	pbxip1a	1159.01	1.56251	0.312658	4.99749	5.80822e-07	1.047e-05	pre-B-cell leukemia homeobox interacting protein 1a [Source:ZFIN;Acc:ZDB-GENE-060503-871]	regulation of Rho guanyl-nucleotide exchange factor activity	10.8414	11.1709	11.0334	8.88384	9.93254	9.89445	26.6813	38.9013	39.4002	1.85019	14.1023
ENSDARG00000054941	ldlrad4b	556780	ldlrad4b	467.069	1.56093	0.312756	4.99088	6.01053e-07	1.07954e-05	low density lipoprotein receptor class A domain containing 4b [Source:ZFIN;Acc:ZDB-GENE-091230-3]		8.63665	8.5148	9.09943	7.15129	7.5368	7.58084	19.6052	18.9593	35.1272	1.81047	8.84282
ENSDARG00000087196	fibinb	550571	fibinb	2688.19	1.56059	0.345681	4.51455	6.3452e-06	8.85107e-05	fin bud initiation factor b [Source:ZFIN;Acc:ZDB-GENE-050417-423]	multicellular organism development, embryonic pectoral fin morphogenesis	12.2693	12.7881	12.4803	10.7652	11.5852	10.9431	79.4777	126.954	115.801	7.75962	51.4012
ENSDARG00000061194	hectd2	562999	hectd2	463.113	1.55987	0.546549	2.85403	0.00431687	0.0242982	HECT domain containing 2 [Source:ZFIN;Acc:ZDB-GENE-100405-3]	protein ubiquitination	8.75827	9.80055	10.1461	7.44286	8.65567	8.57836	6.87677	14.4967	24.3351	0.618148	6.52857
ENSDARG00000093043	ugt2a7	100384898	ugt2a7	89.4948	1.55915	0.492857	3.16348	0.00155892	0.0106067	UDP glucuronosyltransferase 2 family, polypeptide A7 [Source:ZFIN;Acc:ZDB-GENE-141215-33]		7.39973	7.58407	7.17172	5.86381	6.00108	6.26251	5.4342	6.45084	5.7047	0.443705	1.71561
ENSDARG00000104089	p3h4	570779	p3h4	1508.55	1.55591	0.389891	3.99063	6.58973e-05	0.000700074	prolyl 3-hydroxylase family member 4 (non-enzymatic) [Source:ZFIN;Acc:ZDB-GENE-030131-1599]		10.9941	11.5693	11.6954	9.26525	10.2808	10.434	61.7284	105.524	133.324	5.08452	39.5523
ENSDARG00000088232	shisa2b	100537021	shisa2b	66.5292	1.55385	0.561844	2.76563	0.00568132	0.0303806	shisa family member 2b [Source:ZFIN;Acc:ZDB-GENE-170119-1]		6.20852	4.84901	5.96311	4.03494	4.65737	4.92101	4.72978	1.53055	4.75516	0.159643	1.32379
ENSDARG00000030905	cited2	450024	cited2	1368.88	1.552	0.36536	4.24785	2.15828e-05	0.000260383	Cbp/p300-interacting transactivator, with Glu/Asp-rich carboxy-terminal domain, 2 [Source:ZFIN;Acc:ZDB-GENE-041010-141]	regulation of transcription, DNA-templated, positive regulation of nucleic acid-templated transcription	10.6811	11.4315	11.3484	9.41006	9.91776	10.0923	31.0115	59.8009	64.9118	3.56587	18.6478
ENSDARG00000105301	sox8a	102216265	sox8a	285.051	1.54968	0.365966	4.2345	2.29061e-05	0.000274873	SRY-box transcription factor 8a [Source:ZFIN;Acc:ZDB-GENE-130530-719]	regulation of transcription, DNA-templated, positive regulation of transcription by RNA polymerase II, morphogenesis of an epithelium	9.01992	8.80475	9.24824	7.69396	7.28074	8.02548	12.8966	11.5934	19.1215	1.40621	3.50019
ENSDARG00000067664	si:dkey-172m14.2	799768	si:dkey-172m14.2	54.6246	1.54488	0.475411	3.24957	0.00115578	0.00827825	si:dkey-172m14.2 [Source:ZFIN;Acc:ZDB-GENE-060526-222]		6.29847	6.81077	6.3683	4.986	4.70432	5.86225	1.36597	2.06536	1.49076	0.122613	0.327128
ENSDARG00000016651	znf106a	437005	znf106a	1721.79	1.54474	0.411603	3.75298	0.000174742	0.00164262	zinc finger protein 106a [Source:ZFIN;Acc:ZDB-GENE-040718-21]	insulin receptor signaling pathway	10.1784	11.4574	11.4936	9.32676	9.85466	10.1622	5.21779	15.3761	18.3304	0.831793	4.44298
ENSDARG00000017676	mmp2	337179	mmp2	5671.52	1.54414	0.397052	3.889	0.000100656	0.00101859	matrix metallopeptidase 2 [Source:ZFIN;Acc:ZDB-GENE-030131-9123]	proteolysis, extracellular matrix organization, collagen catabolic process, lymph vessel development, retinal ganglion cell axon guidance, hematopoietic stem cell migration, response to hypoxia, tissue remodeling	13.297	13.5642	13.4603	11.3754	12.3955	12.2669	154.444	203.066	216.895	10.7342	83.9222
ENSDARG00000014804	cacna2d1a	561434	cacna2d1a	365.398	1.53594	0.580936	2.64391	0.00819555	0.0406463	calcium channel, voltage-dependent, alpha 2/delta subunit 1a [Source:ZFIN;Acc:ZDB-GENE-041210-215]	calcium ion transmembrane transport	8.26161	9.31827	9.87395	6.69042	8.25528	8.4009	3.16709	7.44803	12.0318	0.557681	3.70546
ENSDARG00000021739	klhl24a	768198	klhl24a	743.381	1.53378	0.473551	3.2389	0.00119992	0.00854738	kelch-like family member 24a [Source:ZFIN;Acc:ZDB-GENE-061013-572]	regulation of kainate selective glutamate receptor activity	9.53563	10.3706	10.3675	7.6068	9.32353	8.94641	14.219	29.4237	34.017	0.925254	13.2573
ENSDARG00000005104	limk2	436924	limk2	1399.52	1.53277	0.312098	4.91119	9.05261e-07	1.56238e-05	LIM domain kinase 2 [Source:ZFIN;Acc:ZDB-GENE-040718-398]	protein phosphorylation, phosphorylation, actin cytoskeleton organization	10.7574	10.9405	10.9872	8.92148	9.6517	9.91996	24.9604	30.5123	34.6444	1.68447	11.2132
ENSDARG00000058145	atp7b	556499	atp7b	39.6747	1.53094	0.552116	2.77286	0.00555664	0.029822	ATPase copper transporting beta [Source:ZFIN;Acc:ZDB-GENE-061220-5]	metal ion transport, cation transport, cellular copper ion homeostasis, copper ion export, divalent inorganic cation transport	5.41888	6.02024	6.1641	3.97928	4.62962	5.22435	0.478296	0.841989	1.06685	0.068186	0.239221
ENSDARG00000043130	notch2	58065	notch2	3316.74	1.53051	0.36687	4.17181	3.02185e-05	0.000349227	notch receptor 2 [Source:ZFIN;Acc:ZDB-GENE-000329-4]	regulation of transcription, DNA-templated, multicellular organism development, Notch signaling pathway, cell differentiation, regulation of developmental process, liver development, endocrine pancreas development, pancreas regeneration, vasculature development, glucose homeostasis, lymphangiogenesis, tissue regeneration, face morphogenesis, cartilage development involved in endochondral bone mor…	11.9549	12.435	12.7981	10.8736	11.1744	11.2298	16.1557	25.1636	38.7673	2.17529	9.59919
ENSDARG00000020488	arhgap17a	550254	arhgap17a	299.94	1.53051	0.359265	4.26011	2.04327e-05	0.000248692	Rho GTPase activating protein 17a [Source:ZFIN;Acc:ZDB-GENE-050417-56]	signal transduction, positive regulation of GTPase activity, regulation of actin cytoskeleton organization	8.68006	8.66193	9.01399	6.67883	7.73854	7.72992	6.54747	6.48165	11.7454	0.708308	3.76572
ENSDARG00000003699	atp7a	564924	atp7a	572.03	1.52929	0.486892	3.14092	0.00168417	0.011328	ATPase copper transporting alpha [Source:ZFIN;Acc:ZDB-GENE-060825-45]	metal ion transport, cation transport, cellular copper ion homeostasis, copper ion export, divalent inorganic cation transport, response to metal ion, response to copper ion	8.70361	9.92912	10.0899	7.65744	8.32878	8.87686	1.99437	4.9194	5.87936	0.456324	1.67769
ENSDARG00000103959	pak1	373103	pak1	1560.7	1.52768	0.462896	3.30027	0.000965926	0.00710145	p21 protein (Cdc42/Rac)-activated kinase 1 [Source:ZFIN;Acc:ZDB-GENE-030826-29]	protein phosphorylation, phosphorylation, heart development, heart looping, neural crest cell migration, embryonic viscerocranium morphogenesis, convergent extension, signal transduction by protein phosphorylation, activation of protein kinase activity, bulbus arteriosus development, dorsal/ventral axis specification, regulation of axonogenesis, canonical Wnt signaling pathway	10.5675	9.93087	9.17098	7.87901	8.7044	9.18074	13.9358	11.2624	9.96673	0.957266	5.25135
ENSDARG00000037473	cd79a	798792	cd79a	51.1497	1.52625	0.513703	2.97108	0.00296753	0.0180194	CD79a molecule, immunoglobulin-associated alpha [Source:ZFIN;Acc:ZDB-GENE-100922-201]	B cell receptor signaling pathway, B cell differentiation	5.77725	6.8616	6.63208	5.48707	5.22494	5.16641	4.92552	13.2781	12.7366	1.22409	3.33684
ENSDARG00000061400	csgalnact2	560826	csgalnact2	300.726	1.526	0.463776	3.29038	0.00100051	0.00731874	chondroitin sulfate N-acetylgalactosaminyltransferase 2 [Source:ZFIN;Acc:ZDB-GENE-030131-5186]	heparan sulfate proteoglycan biosynthetic process, chondroitin sulfate proteoglycan biosynthetic process	7.65709	8.82632	8.50616	6.39422	6.81288	7.74747	2.63942	7.24401	6.49582	0.279459	1.44832
ENSDARG00000095981	si:ch211-161n3.5	100536376	si:ch211-161n3.5	42.401	1.52452	0.564954	2.69849	0.00696539	0.0357328	si:ch211-161n3.5 [Source:ZFIN;Acc:ZDB-GENE-110913-81]	endocytosis	6.3478	6.6443	5.88953	5.75986	4.47488	4.8474	1.24245	1.69723	1.04527	0.252918	0.262025
ENSDARG00000060900	znf362a	777625	znf362a	1813.52	1.52333	0.348637	4.36938	1.246e-05	0.000160333	zinc finger protein 362a [Source:ZFIN;Acc:ZDB-GENE-061103-547]	biological_process	11.0781	11.761	11.6155	9.3966	10.3536	10.5379	21.2602	38.8788	40.1736	1.75291	13.19
ENSDARG00000054864	aplp2	796801	aplp2	4438.75	1.5207	0.395119	3.84871	0.00011874	0.00118129	amyloid beta (A4) precursor-like protein 2 [Source:ZFIN;Acc:ZDB-GENE-061009-28]	negative regulation of endopeptidase activity	12.518	13.444	13.0769	10.9927	11.8782	12.0815	46.9372	103.421	89.9309	4.48771	31.2978
ENSDARG00000078888	iqgap1	100002928	iqgap1	6226.9	1.51976	0.476736	3.18785	0.00143334	0.0099076	IQ motif containing GTPase activating protein 1 [Source:ZFIN;Acc:ZDB-GENE-050809-24]	signal transduction, regulation of GTPase activity	13.1033	13.6186	13.5793	11.0762	12.6821	12.1259	48.9524	78.2435	87.9029	3.09389	38.7899
ENSDARG00000032571	il20ra	556728	il20ra	84.8776	1.51882	0.520559	2.91766	0.00352666	0.0207423	interleukin 20 receptor, alpha [Source:ZFIN;Acc:ZDB-GENE-040724-249]	cytokine-mediated signaling pathway	7.08421	7.07116	6.75498	6.38978	5.53122	5.07463	2.66599	2.71287	2.42248	0.48918	0.794952
ENSDARG00000000551	slc1a4	368885	slc1a4	4106.54	1.5186	0.306594	4.95313	7.30275e-07	1.28549e-05	solute carrier family 1 member 4 [Source:ZFIN;Acc:ZDB-GENE-030616-566]	transmembrane transport	13.2468	13.1178	12.5683	11.6496	11.83	11.5244	108.875	126.916	86.7928	12.0935	43.7586
ENSDARG00000002391	tlcd1	450051	tlcd1	73.1041	1.51566	0.583944	2.59555	0.0094439	0.045374	TLC domain containing 1 [Source:ZFIN;Acc:ZDB-GENE-041010-173]	biological_process	7.21711	6.942	6.8876	6.55858	4.82292	5.39339	8.58287	7.30504	8.12927	1.61551	1.23122
ENSDARG00000035859	angptl4	492647	angptl4	14142.7	1.5126	0.286348	5.28238	1.27519e-07	2.6458e-06	angiopoietin-like 4 [Source:ZFIN;Acc:ZDB-GENE-041111-222]	angiogenesis, negative regulation of apoptotic process, response to bacterium, apoptotic process involved in blood vessel morphogenesis	14.6077	14.2971	14.587	12.8433	13.1853	13.4431	493.662	415.75	604.189	38.2026	177.18
ENSDARG00000033854	abrab	445477	abrab	1130.18	1.50994	0.337366	4.47568	7.61698e-06	0.00010377	actin binding Rho activating protein b [Source:ZFIN;Acc:ZDB-GENE-040822-7]	positive regulation of Rho protein signal transduction, positive regulation of transcription by RNA polymerase II, positive regulation of transcription, DNA-templated, positive regulation of DNA-binding transcription factor activity, pronephric glomerulus morphogenesis	11.4241	11.2384	10.4894	9.69215	9.37592	10.1692	17.2639	16.83	12.5824	2.13133	5.81953
ENSDARG00000105080			CABZ01057891.1	737.285	1.50935	0.500195	3.01752	0.00254855	0.0158968			9.72433	10.9612	10.7738	7.98689	9.57416	9.64329	22.5148	63.4554	63.5333	1.76913	22.0745
ENSDARG00000005799	smim14	402894	smim14	1186.72	1.50912	0.268125	5.62842	1.81872e-08	4.56192e-07	small integral membrane protein 14 [Source:ZFIN;Acc:ZDB-GENE-040426-22]	biological_process	11.0695	11.5396	11.2359	10.0158	10.2203	9.58976	56.98	87.3773	79.6543	7.89642	33.0971
ENSDARG00000099183	fkbp10a	799903	fkbp10a	426.03	1.50831	0.333376	4.52434	6.05849e-06	8.48944e-05	FKBP prolyl isomerase 10a [Source:ZFIN;Acc:ZDB-GENE-100921-75]	protein peptidyl-prolyl isomerization	9.5987	9.46777	9.9538	7.9465	8.60293	8.46672	19.3096	18.574	31.6047	1.63499	9.65521
ENSDARG00000052129	boka	445218	boka	1735.01	1.50772	0.334117	4.51253	6.40575e-06	8.92546e-05	BCL2 family apoptosis regulator BOK a [Source:ZFIN;Acc:ZDB-GENE-040801-131]	regulation of apoptotic process	11.7373	12.0805	11.771	10.1113	11.0431	10.2579	64.7722	89.0979	80.103	5.6879	41.1467
ENSDARG00000079850	dchs1b	553300	dchs1b	2083.62	1.50744	0.218005	6.91473	4.68767e-12	2.20409e-10	dachsous cadherin-related 1b [Source:ZFIN;Acc:ZDB-GENE-050208-41]	homophilic cell adhesion via plasma membrane adhesion molecules, cell adhesion, atrioventricular canal development, microtubule cytoskeleton organization, egg activation, microtubule polymerization or depolymerization, cortical granule exocytosis, mitotic cleavage furrow formation	11.8124	12.0829	12.0907	10.8763	10.5495	10.6104	25.8209	33.2438	41.0177	3.28219	10.304
ENSDARG00000014180	ildr2	564738	ildr2	2445.26	1.50101	0.315163	4.76264	1.91081e-06	3.06672e-05	immunoglobulin-like domain containing receptor 2 [Source:ZFIN;Acc:ZDB-GENE-050706-83]	pancreas development, endoderm development	12.2539	12.1905	11.8066	10.9565	11.1001	10.0827	102.047	100.737	86.1556	11.3867	44.3104
ENSDARG00000079549	cdc42ep1a	101883603	cdc42ep1a	311.603	1.50003	0.480876	3.11938	0.00181231	0.0120199	CDC42 effector protein (Rho GTPase binding) 1a [Source:ZFIN;Acc:ZDB-GENE-121128-3]	Rho protein signal transduction, regulation of cell shape, positive regulation of actin filament polymerization, positive regulation of pseudopodium assembly	9.05665	9.08485	9.11693	6.81684	8.4629	7.53264	11.9067	12.9946	15.4442	0.609393	8.17967
ENSDARG00000012137	cyp46a1.1	553543	cyp46a1.1	271.492	1.49948	0.422841	3.5462	0.000390824	0.00329893	cytochrome P450, family 46, subfamily A, polypeptide 1, tandem duplicate 1 [Source:ZFIN;Acc:ZDB-GENE-050522-464]	oxidation-reduction process, cholesterol catabolic process	9.26442	9.21856	8.73225	7.77788	8.13698	7.33182	15.067	15.5367	13.4	1.47003	6.79288
ENSDARG00000007289	metrnlb	100006599	metrnlb	88.5641	1.49841	0.478566	3.13104	0.00174189	0.011656	meteorin like, glial cell differentiation regulator b [Source:ZFIN;Acc:ZDB-GENE-121214-223]	response to cold, response to muscle activity, negative regulation of inflammatory response, positive regulation of brown fat cell differentiation, signal transduction, energy homeostasis	6.35211	6.44771	5.96179	5.61893	5.24745	4.28627	3.81758	4.213	3.44179	0.5892	1.60794
ENSDARG00000013050	abcc12	568482	abcc12	480.388	1.49833	0.570048	2.62842	0.00857822	0.0421531	ATP-binding cassette, sub-family C (CFTR/MRP), member 12 [Source:ZFIN;Acc:ZDB-GENE-050517-25]	transmembrane transport	9.56977	10.0337	10.0193	7.24087	9.04075	8.81755	7.35463	11.3029	12.9576	0.35567	5.34532
ENSDARG00000078520	ikbip	571696	ikbip	4572.66	1.49797	0.358612	4.17714	2.952e-05	0.000341962	IKBKB interacting protein [Source:ZFIN;Acc:ZDB-GENE-131122-26]		12.1049	12.1909	12.7962	11.0123	10.9619	11.2994	76.279	79.6865	171.915	11.2721	28.4958
ENSDARG00000092123	si:dkey-20d21.12	556245	si:dkey-20d21.12	234.92	1.49647	0.506523	2.95439	0.00313284	0.0188795	si:dkey-20d21.12 [Source:ZFIN;Acc:ZDB-GENE-081104-365]		8.60662	9.02869	8.30372	8.2085	6.63238	6.70669	19.5451	29.4489	19.6462	4.91283	4.61581
ENSDARG00000028163	prg4b	553377	prg4b	70.3435	1.49606	0.560132	2.6709	0.00756478	0.038182	proteoglycan 4b [Source:ZFIN;Acc:ZDB-GENE-041014-324]	immune response, endocytosis	7.05627	7.13687	7.02059	5.95107	6.19449	5.13987	3.13896	3.31209	4.01416	0.575873	2.00809
ENSDARG00000070430	chtopb	768163	chtopb	103.864	1.49582	0.567683	2.63496	0.00841467	0.0415115	chromatin target of PRMT1b [Source:ZFIN;Acc:ZDB-GENE-061013-712]	biological_process	7.43296	7.71311	7.08566	6.68712	5.95815	5.77614	5.31595	7.12403	4.96014	0.92523	1.72271
ENSDARG00000058390	acot9.2	798008	acot9.2	59.3387	1.49514	0.435169	3.43577	0.00059087	0.00470489	acyl-CoA thioesterase 9, tandem duplicate 2 [Source:ZFIN;Acc:ZDB-GENE-051113-136]	acyl-CoA metabolic process	6.17925	6.52351	5.86862	4.89176	5.38461	4.71112	1.89318	2.6996	1.7953	0.180652	1.03827
ENSDARG00000069733	mavs	562867	mavs	252.125	1.49425	0.529331	2.82291	0.00475902	0.026337	mitochondrial antiviral signaling protein [Source:ZFIN;Acc:ZDB-GENE-070112-1402]	defense response to virus, regulation of transcription, DNA-templated, response to virus, response to bacterium, cytoplasmic pattern recognition receptor signaling pathway in response to virus	8.61945	8.62718	8.83268	6.07237	8.01712	7.45956	5.38541	6.51071	8.36241	0.396384	3.91384
ENSDARG00000063634	hpse	563020	hpse	516.902	1.49238	0.2853	5.23092	1.68669e-07	3.41927e-06	heparanase [Source:ZFIN;Acc:ZDB-GENE-041111-200]		9.56317	9.26392	9.58363	7.84244	8.43537	8.21279	12.7683	11.4819	15.9067	1.21267	6.18858
ENSDARG00000112749			FP015810.1	40.1286	1.49053	0.432584	3.44564	0.000569702	0.00455836		protein phosphorylation	5.17194	5.44319	5.37891	3.88246	4.06236	4.62288	1.99191	2.71508	2.98149	0.148487	0.755312
ENSDARG00000017004	myo10	569779	myo10	1939.84	1.48545	0.3227	4.6032	4.16052e-06	6.11034e-05	myosin X [Source:ZFIN;Acc:ZDB-GENE-070912-277]	signal transduction	11.2075	11.233	11.5565	9.47499	10.4531	10.0189	27.2685	30.4961	45.2684	2.46526	18.3726
ENSDARG00000033950	lamb2l	553337	lamb2l	501.299	1.48473	0.357273	4.15572	3.24268e-05	0.000372148	laminin, beta 2-like [Source:ZFIN;Acc:ZDB-GENE-030131-4205]	cell migration, animal organ morphogenesis, tissue development, substrate adhesion-dependent cell spreading, basement membrane assembly	9.03121	9.34712	9.51741	7.58017	7.80636	8.51709	3.38146	4.7511	5.83095	0.351169	1.3826
ENSDARG00000052494	pcdh18b	562031	pcdh18b	4195.86	1.47969	0.415665	3.55981	0.00037112	0.00315522	protocadherin 18b [Source:ZFIN;Acc:ZDB-GENE-080804-1]	homophilic cell adhesion via plasma membrane adhesion molecules, cell adhesion, nervous system development, neuron projection morphogenesis	12.1074	12.7182	12.4979	9.96757	11.4633	11.5635	44.4733	71.2002	73.7872	2.10306	28.2493
ENSDARG00000058459	plekhg2	565988	plekhg2	1238.34	1.47946	0.458885	3.22404	0.00126394	0.00892882	pleckstrin homology domain containing, family G (with RhoGef domain) member 2 [Source:ZFIN;Acc:ZDB-GENE-090819-1]	regulation of Rho protein signal transduction	10.0865	10.6025	11.0265	8.6283	9.38466	9.76617	5.49293	9.13378	14.0946	0.574315	3.49165
ENSDARG00000104119	kalrna	100148988	kalrna	757.181	1.47933	0.321017	4.60826	4.06062e-06	5.97781e-05	kalirin RhoGEF kinase a [Source:ZFIN;Acc:ZDB-GENE-100921-4]	regulation of Rho protein signal transduction, hemopoiesis	9.64008	9.57434	10.1893	7.9699	8.58407	8.90997	6.87867	7.84169	12.8941	0.75912	3.87796
ENSDARG00000021899	b4galt7	445022	b4galt7	986.272	1.47574	0.199281	7.40536	1.30792e-13	8.08687e-12	xylosylprotein beta 1,4-galactosyltransferase, polypeptide 7 (galactosyltransferase I) [Source:ZFIN;Acc:ZDB-GENE-040727-3]	carbohydrate metabolic process	10.8197	10.8197	10.6401	9.40817	9.53385	9.48408	38.1525	44.1704	41.9478	4.23083	16.1021
ENSDARG00000061093	phldb1a	566287	phldb1a	910.133	1.47495	0.569031	2.59205	0.00954071	0.0456757	pleckstrin homology-like domain, family B, member 1a [Source:ZFIN;Acc:ZDB-GENE-060526-272]	regulation of microtubule cytoskeleton organization	10.2456	10.6878	10.7004	7.19406	9.80039	9.6009	11.8115	18.2967	21.7102	0.480454	9.40649
ENSDARG00000087197	ros1	245951	ros1	30.8135	1.47434	0.505086	2.91898	0.00351181	0.0206894	c-ros oncogene 1 , receptor tyrosine kinase [Source:ZFIN;Acc:ZDB-GENE-020506-1]	protein phosphorylation, transmembrane receptor protein tyrosine kinase signaling pathway, peptidyl-tyrosine phosphorylation, regulation of TOR signaling	5.36195	5.61688	5.41908	4.22576	4.65438	4.15228	0.494382	0.66377	0.649356	0.051355	0.283029
ENSDARG00000055659	gpr161	368421	gpr161	530.21	1.47367	0.321628	4.58191	4.6075e-06	6.67171e-05	G protein-coupled receptor 161 [Source:ZFIN;Acc:ZDB-GENE-030616-58]	G protein-coupled receptor signaling pathway, signal transduction, multicellular organism development, determination of left/right symmetry, adenylate cyclase-activating G protein-coupled receptor signaling pathway, regulation of calcium ion transport, negative regulation of smoothened signaling pathway involved in dorsal/ventral neural tube patterning	9.65246	9.52496	9.62386	7.62423	8.63893	8.47103	15.4758	14.9184	18.8345	0.942225	7.59328
ENSDARG00000004396	b3gnt5b	791470	b3gnt5b	133.705	1.47318	0.435482	3.38288	0.000717294	0.00553341	UDP-GlcNAc:betaGal beta-1,3-N-acetylglucosaminyltransferase 5b [Source:ZFIN;Acc:ZDB-GENE-041010-166]	protein glycosylation	7.20927	7.36726	6.92784	6.18441	5.83969	5.89212	3.90701	4.74268	3.83986	0.527462	1.37527
ENSDARG00000013763	rrbp1a	553448	rrbp1a	5707.84	1.47214	0.38458	3.82791	0.000129237	0.00127039	ribosome binding protein 1a [Source:ZFIN;Acc:ZDB-GENE-030131-9795]	protein transport	12.771	13.2902	13.4635	11.2997	11.9437	12.3138	89.6366	129.795	171.641	15.0954	44.5242
ENSDARG00000020645	slc7a3a	492363	slc7a3a	5275.3	1.47049	0.396895	3.70497	0.000211412	0.00194012	solute carrier family 7 member 3a [Source:ZFIN;Acc:ZDB-GENE-041114-206]	transmembrane transport, amino acid transport, L-alpha-amino acid transmembrane transport, L-arginine import across plasma membrane, L-ornithine transmembrane transport, L-lysine transmembrane transport, fatty acid metabolic process, triglyceride metabolic process	13.0381	13.6171	13.2581	11.0188	12.4077	12.2734	87.1855	145.767	128.71	5.5174	58.6673
ENSDARG00000008637	mttp	406207	mttp	808.754	1.47013	0.490656	2.99626	0.00273314	0.0168233	microsomal triglyceride transfer protein [Source:ZFIN;Acc:ZDB-GENE-040419-2]	phospholipid transport, lipid transport, sprouting angiogenesis, cholesterol homeostasis, medium-chain fatty acid transport, lipid metabolic process, digestion, long-chain fatty acid transport, lipoprotein metabolic process, lipoprotein biosynthetic process	10.0454	10.7874	10.594	7.90527	9.48435	9.65043	18.6769	37.8823	36.7093	1.20094	13.4274
ENSDARG00000095421			BX324123.2	262.539	1.46916	0.317869	4.62191	3.80218e-06	5.6275e-05			8.75923	8.54943	8.162	6.89485	7.15661	7.60716	24.7787	22.3547	18.9573	1.6988	7.4212
ENSDARG00000076126	actc1a	337770	actc1a	5745.26	1.46845	0.563572	2.6056	0.00917123	0.0443881	actin alpha cardiac muscle 1a [Source:ZFIN;Acc:ZDB-GENE-040520-4]	endocardial cushion morphogenesis, endocardial cushion formation, atrioventricular canal development, endocardial cushion morphogenesis, endocardial cushion formation, atrioventricular canal development	13.3337	12.8005	12.3849	11.9945	11.8521	10.546	432.342	323.864	289.677	47.3131	151.62
ENSDARG00000060980	atp8b1	100148342	atp8b1	115.926	1.46458	0.367681	3.98329	6.79682e-05	0.000719601	ATPase phospholipid transporting 8B1 [Source:ZFIN;Acc:ZDB-GENE-091116-14]	phospholipid transport, Golgi organization, phospholipid translocation	6.7252	6.80077	7.09698	5.69977	5.46182	5.89213	0.984798	1.11971	1.65902	0.125667	0.367064
ENSDARG00000035471	si:dkey-220k22.1	795920	si:dkey-220k22.1	393.304	1.46024	0.412644	3.53873	0.000402058	0.00338221	si:dkey-220k22.1 [Source:ZFIN;Acc:ZDB-GENE-060526-255]	cell migration, animal organ morphogenesis, tissue development, substrate adhesion-dependent cell spreading	9.11809	8.83647	8.9696	6.60605	8.02458	8.05162	12.0669	10.2767	13.2512	0.467554	5.52294
ENSDARG00000057575	pnp4a	415192	pnp4a	2172.32	1.45457	0.548615	2.65135	0.00801706	0.0399512	purine nucleoside phosphorylase 4a [Source:ZFIN;Acc:ZDB-GENE-040625-83]	nucleoside metabolic process, nucleobase-containing compound metabolic process	12.4564	11.1218	11.9613	10.9662	9.94952	10.8749	146.954	55.5507	123.78	14.6882	22.916
ENSDARG00000104629		103911912	SLC16A6 (1 of many)	1528.28	1.45365	0.486712	2.98668	0.00282029	0.0172567	solute carrier family 16 member 6 [Source:HGNC Symbol;Acc:HGNC:10927]	transmembrane transport, monocarboxylic acid transport	10.4334	10.402	11.3094	9.27147	9.83746	9.39955	32.1101	35.9312	69.5645	3.53688	21.8929
ENSDARG00000032639	cd36	436636	cd36	168.205	1.45337	0.451218	3.22098	0.00127751	0.00900153	CD36 molecule (thrombospondin receptor) [Source:ZFIN;Acc:ZDB-GENE-040718-55]	immune response, cell surface receptor signaling pathway, defense response to bacterium, response to vitamin B3, response to prostaglandin, sensory perception of chemical stimulus	8.34709	8.54059	6.99596	6.91844	6.97409	6.79163	8.62355	10.75	3.53641	0.851678	3.10633
ENSDARG00000021082	sec31a	266638	sec31a	2485.42	1.45173	0.351823	4.1263	3.68652e-05	0.000416324	SEC31 homolog A, COPII coat complex component [Source:ZFIN;Acc:ZDB-GENE-020919-2]	endoplasmic reticulum to Golgi vesicle-mediated transport	11.5143	12.1584	12.1356	10.2306	10.6935	11.0456	18.6053	32.9959	37.6529	2.12114	10.6925
ENSDARG00000003706	ryr2b	568463	ryr2b	727.605	1.4517	0.28389	5.1136	3.16079e-07	6.06459e-06	ryanodine receptor 2b (cardiac) [Source:ZFIN;Acc:ZDB-GENE-061226-3]	ion transport, transmembrane transport, calcium ion transport, calcium ion transmembrane transport, cellular calcium ion homeostasis, release of sequestered calcium ion into cytosol	9.84008	10.2839	10.1377	8.50298	8.71147	9.192	1.87514	2.88486	2.96449	0.205454	0.861161
ENSDARG00000013415	lmna	195815	lmna	1493.09	1.44817	0.502219	2.88353	0.00393243	0.022534	lamin A [Source:ZFIN;Acc:ZDB-GENE-020424-3]	heart contraction, regulation of cell aging	10.9951	11.6947	11.4449	8.63184	10.7713	10.1972	19.6272	36.1383	34.2913	1.09716	18.1367
ENSDARG00000046012	slc47a1	541497	slc47a1	236.925	1.44764	0.339147	4.26847	1.96819e-05	0.000240382	solute carrier family 47 member 1 [Source:ZFIN;Acc:ZDB-GENE-050327-20]	transmembrane transport, drug transmembrane transport, xenobiotic transport	8.94821	9.03612	8.54143	8.02091	7.30272	7.45036	14.1559	17.6282	13.7056	2.08392	3.96076
ENSDARG00000020136	ptges	544666	ptges	2325.88	1.44714	0.412048	3.51206	0.000444644	0.0036816	prostaglandin E synthase [Source:ZFIN;Acc:ZDB-GENE-050407-2]	cell migration involved in gastrulation, oxidation-reduction process, glutathione metabolic process	12.3521	12.5741	11.9542	10.6845	11.6489	10.434	319.358	404.777	289.583	27.5519	203.884
ENSDARG00000102066	ntn4	561440	ntn4	41.1062	1.44627	0.461152	3.13622	0.00171143	0.0114832	netrin 4 [Source:ZFIN;Acc:ZDB-GENE-050310-1]	cell migration, animal organ morphogenesis, tissue development, blood vessel morphogenesis, substrate adhesion-dependent cell spreading, basement membrane assembly	6.39787	6.00616	5.62463	5.04943	4.82487	4.94582	1.88112	1.4339	1.19849	0.184951	0.517044
ENSDARG00000103699	ptpn13	560883	ptpn13	1292.74	1.44088	0.322284	4.47084	7.79113e-06	0.000105584	protein tyrosine phosphatase non-receptor type 13 [Source:ZFIN;Acc:ZDB-GENE-070410-72]	protein dephosphorylation, dephosphorylation, peptidyl-tyrosine dephosphorylation	10.6835	10.5105	11.0298	9.10746	9.71906	9.60869	11.2046	10.1195	19.2209	0.809394	5.77196
ENSDARG00000030824	esyt2a	570012	esyt2a	1329.81	1.43772	0.254561	5.64784	1.62473e-08	4.12555e-07	extended synaptotagmin-like protein 2a [Source:ZFIN;Acc:ZDB-GENE-070912-588]	lipid transport, endoplasmic reticulum-plasma membrane tethering	11.0883	10.808	11.155	9.45972	10.0473	9.7328	21.0389	18.9917	28.3779	2.07983	10.5161
ENSDARG00000040608	gcnt7	101886707	gcnt7	105.962	1.43643	0.382514	3.75523	0.000173179	0.00162978	glucosaminyl (N-acetyl) transferase family member 7 [Source:ZFIN;Acc:ZDB-GENE-120919-3]		8.00657	7.64978	7.47235	6.45932	6.39399	6.67668	4.36813	3.44359	3.58642	0.388519	1.32313
ENSDARG00000077582	ank3b		ank3b	430.925	1.43475	0.424119	3.3829	0.000717245	0.00553341	ankyrin 3b [Source:ZFIN;Acc:ZDB-GENE-060621-2]	signal transduction	8.22833	8.49739	8.81996	6.67978	7.12109	7.85007	8.1446	10.1522	15.774	0.810848	3.89785
ENSDARG00000038095	socs1a	445073	socs1a	275.155	1.43378	0.511836	2.80124	0.00509065	0.0277991	suppressor of cytokine signaling 1a [Source:ZFIN;Acc:ZDB-GENE-040801-205]	negative regulation of receptor signaling pathway via JAK-STAT, regulation of interferon-gamma-mediated signaling pathway, protein ubiquitination, regulation of phosphatidylinositol 3-kinase activity, phosphatidylinositol phosphorylation, retina morphogenesis in camera-type eye, regulation of protein kinase B signaling, embryonic hemopoiesis, response to insulin, regulation of tyrosine phosphoryl…	9.25374	9.04733	9.20528	8.78117	7.41451	6.74498	30.832	27.9502	36.7263	6.79639	7.84355
ENSDARG00000024775	si:ch211-129c21.1	563087	si:ch211-129c21.1	148.624	1.43372	0.3734	3.83963	0.00012322	0.00122192	si:ch211-129c21.1 [Source:ZFIN;Acc:ZDB-GENE-030131-5796]	neural crest cell migration, positive regulation of cell migration, negative regulation of axon extension involved in axon guidance, negative chemotaxis, semaphorin-plexin signaling pathway	7.85102	7.80514	7.71699	6.81258	6.74943	6.07275	6.1544	6.81973	6.8673	0.837763	2.91765
ENSDARG00000068857	gbp4	559296	gbp4	35.5491	1.43335	0.527998	2.71469	0.00663383	0.0343366	guanylate binding protein 4 [Source:ZFIN;Acc:ZDB-GENE-060531-46]	inflammatory response, regulation of apoptotic process, innate immune response, defense response to bacterium, neutrophil homeostasis, neutrophil mediated killing of bacterium	5.97947	6.13609	5.62588	4.26976	4.52376	5.35297	1.09782	1.34286	0.988683	0.071213	0.324297
ENSDARG00000103589	gata6	58076	gata6	3420.55	1.43308	0.478098	2.99747	0.00272234	0.0167694	GATA binding protein 6 [Source:ZFIN;Acc:ZDB-GENE-000622-1]	regulation of transcription, DNA-templated, positive regulation of transcription, DNA-templated, heart morphogenesis, liver development, myeloid cell differentiation, epithelial cell differentiation, positive regulation of transcription by RNA polymerase II, digestive tract development, cardioblast migration to the midline involved in heart field formation	12.9457	12.6045	12.3774	11.7745	11.6288	10.4355	187.814	150.689	148.522	23.9888	73.2817
ENSDARG00000069295	bcl6ab	100001936	bcl6ab	1559.91	1.43303	0.267896	5.34919	8.83493e-08	1.90005e-06	BCL6A transcription repressor b [Source:ZFIN;Acc:ZDB-GENE-030131-7523]	negative regulation of transcription by RNA polymerase II	11.6234	11.3834	11.0281	10.1157	10.3382	9.84869	64.9471	57.3709	50.222	6.26064	25.9497
ENSDARG00000070025	dchs1a	100334632	dchs1a	1332.22	1.43134	0.403532	3.54703	0.000389595	0.00329192	dachsous cadherin-related 1a [Source:ZFIN;Acc:ZDB-GENE-120410-3]	homophilic cell adhesion via plasma membrane adhesion molecules, cell adhesion, cell-cell adhesion	10.4598	10.9884	11.167	9.34907	9.68688	9.88586	4.58448	7.43518	9.91755	0.597441	2.72941
ENSDARG00000041691	bhlhe41	563771	bhlhe41	213.285	1.43071	0.453116	3.15748	0.0015914	0.0108009	basic helix-loop-helix family, member e41 [Source:ZFIN;Acc:ZDB-GENE-050419-146]	regulation of transcription, DNA-templated, negative regulation of transcription by RNA polymerase II, cell differentiation, circadian regulation of gene expression, negative regulation of transcription, DNA-templated, anterior/posterior pattern specification, regulation of neurogenesis, sleep, response to cold	8.72214	8.396	8.79318	7.09295	7.03529	7.91529	6.43797	5.29168	8.43336	0.546406	1.8133
ENSDARG00000091887			BX005355.1	37.617	1.4306	0.51443	2.78095	0.00542009	0.0292366			5.44895	6.45172	5.9578	4.6945	4.90136	5.10276	3.38448	8.47051	6.17455	0.619546	1.90532
ENSDARG00000040380	arhgef1a	368266	arhgef1a	2279.88	1.42982	0.351592	4.0667	4.76837e-05	0.000524839	Rho guanine nucleotide exchange factor (GEF) 1a [Source:ZFIN;Acc:ZDB-GENE-030722-5]	regulation of Rho protein signal transduction, intracellular signal transduction	12.1893	12.1863	12.1842	10.2772	11.3827	10.8865	51.3496	54.6544	63.2203	3.60261	30.1003
ENSDARG00000076227	ror2	561183	ror2	2679.44	1.42905	0.402945	3.54652	0.000390362	0.00329615	receptor tyrosine kinase-like orphan receptor 2 [Source:ZFIN;Acc:ZDB-GENE-060427-5]	protein phosphorylation, transmembrane receptor protein tyrosine kinase signaling pathway, peptidyl-tyrosine phosphorylation, regulation of MAPK cascade, anatomical structure development, convergent extension involved in gastrulation, nervous system development, positive regulation of neuron projection development, positive regulation of phosphatidylinositol 3-kinase signaling, positive regulatio…	11.836	12.0358	12.2216	9.89283	11.1352	11.0162	39.6791	49.5487	66.4382	2.66386	25.1532
ENSDARG00000016706	atic	140622	atic	2864.84	1.42893	0.3104	4.60352	4.15401e-06	6.10439e-05	5-aminoimidazole-4-carboxamide ribonucleotide formyltransferase/IMP cyclohydrolase [Source:ZFIN;Acc:ZDB-GENE-011212-4]	purine nucleotide biosynthetic process, 'de novo' IMP biosynthetic process	12.3957	11.8227	11.9669	10.641	11.1307	10.6757	106.834	72.5473	94.1	8.51022	43.4881
ENSDARG00000088332	alx4a	100006399	alx4a	752.752	1.42777	0.449207	3.17842	0.00148082	0.0101761	ALX homeobox 4a [Source:ZFIN;Acc:ZDB-GENE-070712-3]	regulation of transcription, DNA-templated, multicellular organism development, regulation of transcription by RNA polymerase II, positive regulation of transcription by RNA polymerase II	9.96697	9.10072	10.1103	7.73797	8.53568	9.06167	8.87613	4.75451	12.2855	0.46245	3.1199
ENSDARG00000042978	cyp2p6	393108	cyp2p6	585.179	1.42607	0.364872	3.90841	9.29043e-05	0.000949466	cytochrome P450, family 2, subfamily P, polypeptide 6 [Source:ZFIN;Acc:ZDB-GENE-040426-790]	oxidation-reduction process, organic acid metabolic process, xenobiotic metabolic process, exogenous drug catabolic process	9.99515	10.4692	10.0868	8.55083	9.30047	8.87796	19.7154	30.5304	26.2074	1.99049	12.5784
ENSDARG00000059961	chpf2	100000654	chpf2	1222.74	1.42592	0.415645	3.43063	0.000602189	0.00477351	chondroitin polymerizing factor 2 [Source:ZFIN;Acc:ZDB-GENE-030131-7797]		10.8004	10.8783	10.9877	8.51809	10.0684	9.86952	23.0543	26.1565	33.0394	1.15862	14.2384
ENSDARG00000077231	vwf	570643	vwf	963.581	1.42558	0.495441	2.8774	0.00400972	0.0228762	von Willebrand factor [Source:ZFIN;Acc:ZDB-GENE-070103-1]	hemostasis	11.107	11.2353	10.5406	9.51934	10.2013	9.31842	15.6993	15.7706	10.2896	1.17977	7.59498
ENSDARG00000008287	fam114a1	560911	fam114a1	1033.67	1.42431	0.338755	4.20455	2.61603e-05	0.000309865	family with sequence similarity 114 member A1 [Source:ZFIN;Acc:ZDB-GENE-070410-52]	biological_process	11.4504	10.9682	10.5256	10.062	9.83474	9.37304	70.836	50.9956	41.4923	7.69519	21.937
ENSDARG00000099579	aldh18a1	557186	aldh18a1	3457.18	1.42353	0.233127	6.10625	1.02002e-09	3.20548e-08	aldehyde dehydrogenase 18 family, member A1 [Source:ZFIN;Acc:ZDB-GENE-030131-5602]	oxidation-reduction process, proline biosynthetic process, phosphorylation, cellular amino acid biosynthetic process, L-proline biosynthetic process	12.5025	12.6633	12.3792	10.966	11.5413	11.2469	52.7113	62.7459	58.8752	5.33781	27.3681
ENSDARG00000042210	sema3ab	30267	sema3ab	739.579	1.42128	0.503039	2.82539	0.00472236	0.0261928	sema domain, immunoglobulin domain (Ig), short basic domain, secreted, (semaphorin) 3Ab [Source:ZFIN;Acc:ZDB-GENE-991209-6]		9.77946	9.66831	9.87163	7.63577	8.95738	8.6947	14.5256	14.208	19.3218	0.799075	8.36598
ENSDARG00000060854	kctd3	569113	kctd3	899.306	1.41558	0.422322	3.3519	0.000802579	0.00609438	potassium channel tetramerization domain containing 3 [Source:ZFIN;Acc:ZDB-GENE-060503-169]	protein homooligomerization	10.7923	10.4777	10.5736	8.09786	9.79514	9.66665	23.3125	19.8983	25.0101	0.893273	12.6254
ENSDARG00000059259	pabpc4	321035	pabpc4	279.445	1.41281	0.393481	3.59053	0.000330006	0.00286074	poly(A) binding protein, cytoplasmic 4 (inducible form) [Source:ZFIN;Acc:ZDB-GENE-030131-9663]		9.06046	8.48683	8.29707	7.4115	7.63736	7.26867	6.81118	5.088	4.89681	0.84608	2.75088
ENSDARG00000014571	ctnnb1	30265	ctnnb1	34670.4	1.41255	0.373318	3.78378	0.000154462	0.00147497	catenin (cadherin-associated protein), beta 1 [Source:ZFIN;Acc:ZDB-GENE-980526-362]	cell adhesion, positive regulation of transcription by RNA polymerase II, Wnt signaling pathway, liver development, glomerular filtration, dorsal/ventral pattern formation, convergent extension, ectoderm development, positive regulation of Wnt signaling pathway involved in dorsal/ventral axis specification, embryonic axis specification, determination of dorsal/ventral asymmetry	15.754	15.5275	15.5438	13.4256	14.8104	14.5267	728.373	649.737	762.329	36.0959	381.783
ENSDARG00000040917	cbfb	30744	cbfb	3093.43	1.41168	0.39901	3.53795	0.000403247	0.00339106	core-binding factor subunit beta [Source:ZFIN;Acc:ZDB-GENE-980526-440]	hemopoiesis, regulation of transcription by RNA polymerase II, sarcomere organization, sarcomerogenesis, heart contraction, lymphoid lineage cell migration into thymus, positive regulation of nucleic acid-templated transcription	11.9343	12.6078	12.3211	10.6919	11.4958	10.9158	48.8436	92.7283	84.3241	5.6501	39.3939
ENSDARG00000035563	znf703	114429	znf703	5867.56	1.40982	0.303686	4.64236	3.44455e-06	5.16933e-05	zinc finger protein 703 [Source:ZFIN;Acc:ZDB-GENE-010717-1]	multicellular organism development, cilium assembly, negative regulation of transcription, DNA-templated, determination of left/right symmetry, brain development, hindbrain development, embryonic camera-type eye morphogenesis, positive regulation of cell migration, regulation of canonical Wnt signaling pathway, regulation of transforming growth factor beta receptor signaling pathway, positive reg…	13.2521	13.363	13.2502	11.3685	12.2385	12.3479	149.629	174.143	184.648	10.6428	74.1645
ENSDARG00000018162	ctnnal1	100034581	ctnnal1	444.243	1.40922	0.469745	2.99996	0.00270012	0.0166532	catenin (cadherin-associated protein), alpha-like 1 [Source:ZFIN;Acc:ZDB-GENE-060503-507]	cell adhesion, Rho protein signal transduction	9.49552	8.65564	8.97073	7.19234	8.55696	7.40811	13.7943	7.52386	11.2266	0.665252	7.19576
ENSDARG00000096908	si:ch73-185c24.2	794764	si:ch73-185c24.2	115.329	1.40888	0.275796	5.10843	3.24854e-07	6.21848e-06	si:ch73-185c24.2 [Source:ZFIN;Acc:ZDB-GENE-131121-189]		7.37209	7.65496	7.25002	6.28668	6.20027	6.35061	7.36282	9.89986	8.21208	0.93647	3.03798
ENSDARG00000051939	pcxb	58068	pcxb	489.79	1.40732	0.502281	2.80186	0.00508094	0.0277583	pyruvate carboxylase b [Source:ZFIN;Acc:ZDB-GENE-000831-1]	response to cadmium ion, pyruvate metabolic process, gluconeogenesis	9.23187	10.5143	9.11178	8.85552	8.73995	7.91128	5.70449	14.2969	5.35119	1.51438	3.78826
ENSDARG00000005482	rapgef2	557693	rapgef2	2383.51	1.40684	0.393547	3.57476	0.000350544	0.00300508	Rap guanine nucleotide exchange factor (GEF) 2 [Source:ZFIN;Acc:ZDB-GENE-030131-6959]	small GTPase mediated signal transduction, positive regulation of GTPase activity, regulation of cell population proliferation, signal transduction	11.2616	11.3538	11.6044	9.168	10.2827	10.687	20.789	23.6492	33.3784	1.5322	11.078
ENSDARG00000016154	zfp36l1a	561280	zfp36l1a	9486.59	1.40665	0.388563	3.62014	0.00029444	0.00259712	zinc finger protein 36, C3H type-like 1a [Source:ZFIN;Acc:ZDB-GENE-030131-9860]		14.2762	13.7428	13.7125	11.7992	13.253	12.6677	510.05	357.972	404.903	22.6805	251.782
ENSDARG00000041729	sntb1	431722	sntb1	581.983	1.40453	0.222918	6.30066	2.96377e-10	1.03385e-08	syntrophin, basic 1 [Source:ZFIN;Acc:ZDB-GENE-040704-13]	biological_process	10.4104	10.085	9.97641	8.97761	9.0223	8.83036	37.5381	30.994	32.9736	3.84295	13.8027
ENSDARG00000075331	golga4	559226	golga4	1003.78	1.40386	0.289244	4.85355	1.2127e-06	2.04125e-05	golgin A4 [Source:ZFIN;Acc:ZDB-GENE-050208-275]		10.173	10.0265	10.3119	8.54079	9.13623	9.10245	5.46774	5.86315	10.4462	0.547623	3.58074
ENSDARG00000069440	dachd	791191	dachd	979.471	1.40201	0.305662	4.58678	4.50132e-06	6.54863e-05	dachshund d [Source:ZFIN;Acc:ZDB-GENE-070427-2]	glomerular filtration, regulation of transcription, DNA-templated	10.599	10.449	10.1961	8.55983	9.26421	9.57948	29.5339	27.958	26.5102	1.81896	11.3134
ENSDARG00000103576			LO016987.1	539.577	1.40116	0.471469	2.9719	0.0029596	0.0179933		protein phosphorylation, transmembrane receptor protein tyrosine kinase signaling pathway, phosphorylation, peptidyl-tyrosine phosphorylation	8.71104	8.05087	8.20449	5.76503	7.46808	7.56783	12.6068	7.89871	10.3535	0.292598	5.07306
ENSDARG00000009830	hdlbpa	794178	hdlbpa	20439.2	1.40104	0.424382	3.30137	0.000962154	0.00708636	high density lipoprotein binding protein a [Source:ZFIN;Acc:ZDB-GENE-030131-2032]	cellular response to estrogen stimulus	14.8451	15.1903	15.2617	12.7143	14.2765	14.1531	255.875	358.439	440.254	15.2068	181.146
ENSDARG00000069608	palm2-akap2		palm2-akap2	944.2	1.39971	0.520894	2.68713	0.00720695	0.0367056	PALM2-AKAP2 fusion [Source:ZFIN;Acc:ZDB-GENE-050208-62]	regulation of cell shape	10.3184	9.85642	10.4732	8.56439	9.42909	8.93728	22.8939	16.8057	30.7004	1.54888	11.0663
ENSDARG00000088073	fam110b	573995	fam110b	1906.25	1.3986	0.3435	4.07161	4.66897e-05	0.000515274	family with sequence similarity 110 member B [Source:ZFIN;Acc:ZDB-GENE-050626-70]		11.489	11.4291	11.4583	9.37256	10.4691	10.5637	45.928	44.6052	54.5412	3.01009	21.1729
ENSDARG00000079765	si:ch211-112f3.4	793893	si:ch211-112f3.4	76.7258	1.39746	0.32544	4.29406	1.75431e-05	0.000217264	si:ch211-112f3.4 [Source:ZFIN;Acc:ZDB-GENE-141219-9]		6.52469	6.4239	6.35021	5.56931	5.22443	5.30376	1.7476	1.68346	2.26025	0.257478	0.598013
ENSDARG00000099395	cables1	100126070	cables1	107.589	1.39366	0.450204	3.09562	0.00196401	0.0128367	Cdk5 and Abl enzyme substrate 1 [Source:ZFIN;Acc:ZDB-GENE-070912-509]	regulation of cell cycle, nervous system development	6.9832	6.63357	6.94134	6.2045	5.54943	5.44193	4.14555	3.33611	4.90789	0.631201	1.31039
ENSDARG00000076416	shroom2a	386817	shroom2a	1302.54	1.38791	0.241732	5.74152	9.38301e-09	2.50605e-07	shroom family member 2a [Source:ZFIN;Acc:ZDB-GENE-050208-128]	establishment of melanosome localization, apical protein localization, actin filament organization, actin cytoskeleton organization	10.4533	10.3541	10.5957	8.97382	9.12053	9.61595	6.86097	6.76463	9.49534	0.661014	2.59868
ENSDARG00000003381	si:ch211-266g18.6	565707	si:ch211-266g18.6	47.8804	1.38758	0.519567	2.67065	0.00757045	0.0382029	si:ch211-266g18.6 [Source:ZFIN;Acc:ZDB-GENE-131121-599]	intracellular protein transport	5.56206	5.83364	5.2246	5.05496	4.18525	4.41917	0.847954	1.09147	0.720595	0.190127	0.241592
ENSDARG00000091503		100538024	FADS6	277.87	1.3858	0.398049	3.48148	0.000498644	0.00406878	fatty acid desaturase 6 [Source:HGNC Symbol;Acc:HGNC:30459]	lipid metabolic process	9.30552	8.39852	8.21053	7.61515	7.54454	7.48901	4.5264	2.72509	2.83824	0.610585	1.6489
ENSDARG00000030448	sppl2	325540	sppl2	2351.21	1.3857	0.300627	4.60938	4.03877e-06	5.94919e-05	signal peptide peptidase-like 2 [Source:ZFIN;Acc:ZDB-GENE-030131-4265]	membrane protein intracellular domain proteolysis, membrane protein proteolysis, negative regulation of coagulation	11.8515	12.3032	11.9504	10.2849	10.966	11.1172	58.5752	89.5444	78.2768	5.34789	32.0953
ENSDARG00000030176	zgc:92429	445063	zgc:92429	216.628	1.38561	0.291175	4.75868	1.94859e-06	3.11522e-05	zgc:92429 [Source:ZFIN;Acc:ZDB-GENE-040801-194]		8.41866	8.775	8.4231	7.59741	7.11688	7.38432	11.4247	16.0146	13.9295	2.07098	4.4176
ENSDARG00000039352	pald1b	560385	pald1b	851.623	1.38478	0.522543	2.65009	0.00804706	0.0400523	phosphatase domain containing paladin 1b [Source:ZFIN;Acc:ZDB-GENE-070424-88]	peptidyl-tyrosine dephosphorylation	10.7045	11.0537	10.6883	8.75374	10.2662	9.3012	21.3106	29.2317	25.7085	1.53089	16.372
ENSDARG00000009336	aif1l	321033	aif1l	3993.09	1.38384	0.211067	6.55643	5.51125e-11	2.17738e-09	allograft inflammatory factor 1-like [Source:ZFIN;Acc:ZDB-GENE-030131-9646]	actin filament bundle assembly, ruffle assembly	12.5488	12.8826	12.4915	11.3104	11.5102	11.4954	122.628	169.056	144.041	14.5162	59.1371
ENSDARG00000110186		560859	CDCP1	113.635	1.38377	0.499029	2.77292	0.00555559	0.029822	CUB domain containing protein 1 [Source:HGNC Symbol;Acc:HGNC:24357]		6.88835	7.08174	6.88095	6.32569	5.60301	5.40925	1.76272	2.20407	2.17265	0.354341	0.662215
ENSDARG00000071518	krt222	100003752	krt222	88.2687	1.38336	0.343672	4.02523	5.69189e-05	0.000614188	keratin 222 [Source:ZFIN;Acc:ZDB-GENE-070912-343]		6.48699	6.47908	6.46705	4.87552	5.41869	5.57353	1.21539	1.18766	1.39187	0.095008	0.634213
[truncated: 770 more rows]

## Sheet: SAR unique
Name	ZFIN symbol	NCBI gene (formerly Entrezgene) ID	external_gene_name	baseMean	log2FoldChange	lfcSE	stat	pvalue	padj	Gene description	GO	72hpf_pos_1_rld	72hpf_pos_2_rld	72hpf_pos_3_rld	72hpf_neg_1_rld	72hpf_neg_2_rld	72hpf_neg_3_rld	72hpf_pos_1.TPM	72hpf_pos_2.TPM	72hpf_pos_3.TPM	72hpf_neg_1.TPM	72hpf_neg_2.TPM
[truncated: 701 more rows]
