# Supplementary material for: Genomic and physiological analyses of the zebrafish atrioventricular canal reveal molecular building blocks of the secondary pacemaker region
Source: Cell Mol Life Sci. 2021 Sep 23;78(19-20):6669–87. doi: 10.1007/s00018-021-03939-y (PMC8558220; doi:10.1007/s00018-021-03939-y)
Supplement: Supplementary file 11 — Supplementary file11 (XLSX 24 KB) [file 18_2021_3939_MOESM11_ESM.xlsx]

## Sheet: EMT_48hpf
Name	external_gene_name	NCBI.gene.ID	baseMean	log2FoldChange	lfcSE	stat	pvalue	padj	Gene.description	GO
ENSDARG00000087863	cd44a	797357	132.375	6.30206	0.832779	7.56751	3.80442e-14	1.98643e-12	CD44 molecule (Indian blood group) a [Source:ZFIN;Acc:ZDB-GENE-110429-1]	cell adhesion, vasculature development
ENSDARG00000102750	cdh1	114424	2044.32	4.17891	0.345788	12.0852	1.26459e-33	1.92649e-30	cadherin 1, type 1, E-cadherin (epithelial) [Source:ZFIN;Acc:ZDB-GENE-010606-1]	homophilic cell adhesion via plasma membrane adhesion molecules, cell adhesion, cell-cell adhesion, cell morphogenesis, cell-cell junction assembly, calcium-dependent cell-cell adhesion via plasma membrane cell adhesion molecules, adherens junction organization, cell-cell adhesion mediated by cadherin, cell migration involved in gastrulation, germ cell migration, neuron migration, gastrulation wi…
ENSDARG00000045958	egfl6	436730	907.831	4.16561	0.522319	7.97523	1.52094e-15	1.05038e-13	EGF-like-domain, multiple 6 [Source:ZFIN;Acc:ZDB-GENE-040718-157]	notochord development, regulation of Notch signaling pathway, positive regulation of sprouting angiogenesis, extracellular matrix organization, positive regulation of cell-substrate adhesion
ENSDARG00000020610	tnnt2a	58071	5513.55	3.93188	0.632967	6.21183	5.23712e-10	1.16222e-08	troponin T type 2a (cardiac) [Source:ZFIN;Acc:ZDB-GENE-000626-1]	regulation of muscle contraction, sarcomere organization, heart contraction, lymphoid lineage cell migration into thymus, heart development, pronephros development, hematopoietic stem cell differentiation, regulation of heart contraction, vasculature development, skeletal muscle contraction, muscle contraction, cardiac muscle contraction, blood circulation, blood vessel development, branching inv…
ENSDARG00000104651	msx2a	573620	30.7342	3.88405	0.761803	5.09849	3.42365e-07	4.08033e-06	muscle segment homeobox 2a [Source:ZFIN;Acc:ZDB-GENE-980526-322]	regulation of transcription, DNA-templated
ENSDARG00000104267	postnb	337176	7582.66	3.66927	0.374758	9.79105	1.23017e-22	2.89627e-20	periostin, osteoblast specific factor b [Source:ZFIN;Acc:ZDB-GENE-030131-9120]	muscle attachment, extracellular matrix organization, cell adhesion
ENSDARG00000043806	postna	378983	4752.61	2.90907	0.546989	5.31832	1.04728e-07	1.40822e-06	periostin, osteoblast specific factor a [Source:ZFIN;Acc:ZDB-GENE-091113-23]	extracellular matrix organization, cell adhesion
ENSDARG00000006202	erbb3a	386635	438.254	2.86061	0.485867	5.88765	3.91726e-09	7.20919e-08	erb-b2 receptor tyrosine kinase 3a [Source:ZFIN;Acc:ZDB-GENE-030916-3]	transmembrane receptor protein tyrosine kinase signaling pathway, positive regulation of cell population proliferation, peptidyl-tyrosine phosphorylation, nervous system development, protein phosphorylation
ENSDARG00000100475	fgf10b	751792	376.254	2.64561	0.555409	4.76335	1.904e-06	1.9142e-05	fibroblast growth factor 10b [Source:ZFIN;Acc:ZDB-GENE-060828-1]	fibroblast growth factor receptor signaling pathway, liver development, pancreas development, otic vesicle development, ectodermal placode development
ENSDARG00000030402	twist1a	30175	1812.61	2.5104	0.584901	4.29202	1.77057e-05	0.000140787	twist family bHLH transcription factor 1a [Source:ZFIN;Acc:ZDB-GENE-000210-6]	sprouting angiogenesis, pharyngeal system development
ENSDARG00000040046	snai2	494038	11360.3	2.3933	0.334718	7.15019	8.66575e-13	3.37482e-11	snail family zinc finger 2 [Source:ZFIN;Acc:ZDB-GENE-030326-6]	regulation of transcription, DNA-templated
ENSDARG00000007990	wt1b	568416	169.511	2.23067	0.611141	3.65001	0.000262227	0.0015594	WT1 transcription factor b [Source:ZFIN;Acc:ZDB-GENE-050420-319]	regulation of transcription, DNA-templated, regulation of transcription by RNA polymerase II, pronephros development, glomerular visceral epithelial cell differentiation
ENSDARG00000101023	msx2b	30531	560.447	2.09145	0.290374	7.20261	5.90727e-13	2.36821e-11	muscle segment homeobox 2b [Source:ZFIN;Acc:ZDB-GENE-980526-492]	regulation of transcription, DNA-templated, multicellular organism development, embryonic morphogenesis
ENSDARG00000011635	scxb	567817	14.1546	2.07914	0.804442	2.58458	0.00974989	0.0346701	scleraxis bHLH transcription factor b [Source:ZFIN;Acc:ZDB-GENE-090806-1]	NA
ENSDARG00000041430	bmp2b	30632	723.965	2.0668	0.343344	6.01963	1.7482e-09	3.45084e-08	bone morphogenetic protein 2b [Source:ZFIN;Acc:ZDB-GENE-980526-474]	positive regulation of pathway-restricted SMAD protein phosphorylation, BMP signaling pathway, positive regulation of BMP signaling pathway, regulation of apoptotic process, regulation of MAPK cascade, cell development, SMAD protein signal transduction, neurogenesis, liver development, embryonic viscerocranium morphogenesis, protein-containing complex assembly, cell migration involved in gastrula…
ENSDARG00000019995	bmp4	30612	2345.04	2.04329	0.173203	11.7971	4.0417e-32	5.05693e-29	bone morphogenetic protein 4 [Source:ZFIN;Acc:ZDB-GENE-980528-2059]	positive regulation of pathway-restricted SMAD protein phosphorylation, BMP signaling pathway, positive regulation of BMP signaling pathway, regulation of apoptotic process, regulation of MAPK cascade, cell development, SMAD protein signal transduction, heart development, pronephros development, heart looping, determination of heart left/right asymmetry, determination of left/right symmetry, dors…
ENSDARG00000076010	twist1b	550518	984.776	1.93053	0.547456	3.52637	0.0004213	0.00235604	twist family bHLH transcription factor 1b [Source:ZFIN;Acc:ZDB-GENE-050417-357]	sprouting angiogenesis, dorsal/ventral pattern formation, pharyngeal system development, regulation of bone mineralization
ENSDARG00000036993	erbb3b	100149258	107.758	1.90784	0.591359	3.2262	0.00125447	0.00605106	erb-b2 receptor tyrosine kinase 3b [Source:ZFIN;Acc:ZDB-GENE-050107-1]	protein phosphorylation, transmembrane receptor protein tyrosine kinase signaling pathway, melanocyte differentiation, positive regulation of cell population proliferation, peptidyl-tyrosine phosphorylation, myelination, neural crest cell migration, nervous system development, neural crest cell development, startle response, fin regeneration, Schwann cell development, developmental pigmentation, …
ENSDARG00000035695	scxa	100034489	224.554	1.83791	0.522992	3.51423	0.000441027	0.00244867	scleraxis bHLH transcription factor a [Source:ZFIN;Acc:ZDB-GENE-060503-414]	NA
ENSDARG00000031420	wt1a	30245	78.5992	1.82127	0.650122	2.80143	0.00508763	0.0201344	WT1 transcription factor a [Source:ZFIN;Acc:ZDB-GENE-980526-558]	regulation of transcription, DNA-templated, regulation of transcription by RNA polymerase II, pronephros development, glomerulus development, adrenal gland development, pronephric glomerulus development, pronephric duct development, glomerular visceral epithelial cell fate commitment, visceral serous pericardium development, glomerular visceral epithelial cell differentiation
ENSDARG00000056624	vegfd	678512	377.945	1.78547	0.464925	3.84034	0.000122866	0.000791737	vascular endothelial growth factor D [Source:ZFIN;Acc:ZDB-GENE-070810-6]	induction of positive chemotaxis, positive chemotaxis, angiogenesis, blood vessel morphogenesis, lymph vessel development, blood circulation, blood vessel development, lymphangiogenesis, positive regulation of angiogenesis, positive regulation of protein phosphorylation, response to hypoxia, sprouting angiogenesis, positive regulation of endothelial cell proliferation, vascular endothelial growth…
ENSDARG00000056995	snai1a	30273	3231.84	1.78339	0.285168	6.25381	4.00548e-10	9.15568e-09	snail family zinc finger 1a [Source:ZFIN;Acc:ZDB-GENE-990415-255]	regulation of transcription, DNA-templated, gastrulation, mesodermal cell migration, cell migration involved in gastrulation, dorsal/ventral pattern formation, epithelial to mesenchymal transition
ENSDARG00000036930	tbx18	572713	1240.5	1.71313	0.539024	3.17821	0.00148188	0.00698664	T-box transcription factor 18 [Source:ZFIN;Acc:ZDB-GENE-020529-2]	regulation of transcription, DNA-templated, negative regulation of transcription by RNA polymerase II, positive regulation of transcription by RNA polymerase II, somitogenesis, cell fate specification, morphogenesis of embryonic epithelium
ENSDARG00000030932	fgf10a	359830	1590.33	1.6518	0.412188	4.00739	6.13924e-05	0.000427059	fibroblast growth factor 10a [Source:ZFIN;Acc:ZDB-GENE-030715-1]	fibroblast growth factor receptor signaling pathway, liver development, posterior lateral line neuromast primordium migration, posterior lateral line neuromast development, swim bladder development, regulation of hematopoietic stem cell differentiation, embryonic pectoral fin morphogenesis, hard palate development
ENSDARG00000013409	bmp2a	30631	610.937	1.63874	0.34188	4.79332	1.64042e-06	1.66864e-05	bone morphogenetic protein 2a [Source:ZFIN;Acc:ZDB-GENE-980526-388]	positive regulation of pathway-restricted SMAD protein phosphorylation, BMP signaling pathway, positive regulation of BMP signaling pathway, regulation of apoptotic process, regulation of MAPK cascade, cell development, SMAD protein signal transduction
ENSDARG00000018643	igf2a	30710	528.321	1.59815	0.475579	3.36044	0.00077819	0.00396958	insulin-like growth factor 2a [Source:ZFIN;Acc:ZDB-GENE-991111-3]	signal transduction, somitogenesis, notochord development
ENSDARG00000070494	pdgfra	386856	4797.32	1.58214	0.46865	3.37596	0.000735578	0.00378577	platelet-derived growth factor receptor, alpha polypeptide [Source:ZFIN;Acc:ZDB-GENE-990415-208]	protein phosphorylation, transmembrane receptor protein tyrosine kinase signaling pathway, platelet-derived growth factor receptor signaling pathway, phosphorylation, peptidyl-tyrosine phosphorylation, platelet-derived growth factor receptor-alpha signaling pathway
ENSDARG00000008886	msx1b	30511	2046.47	1.56044	0.306341	5.09382	3.50921e-07	4.1704e-06	muscle segment homeobox 1b [Source:ZFIN;Acc:ZDB-GENE-980526-26]	regulation of transcription, DNA-templated, multicellular organism development, embryonic viscerocranium morphogenesis, dorsal/ventral pattern formation, fin regeneration, embryonic morphogenesis, otic placode formation, regulation of neuron apoptotic process
ENSDARG00000116118	msx1a	30527	68.9893	1.46521	0.558883	2.62167	0.00874994	0.0316666	muscle segment homeobox 1a [Source:ZFIN;Acc:ZDB-GENE-980526-312]	regulation of transcription, DNA-templated, embryonic morphogenesis, otic placode formation
ENSDARG00000027087	tgfb2	369194	298.593	1.45858	0.481914	3.02664	0.00247292	0.010842	transforming growth factor, beta 2 [Source:ZFIN;Acc:ZDB-GENE-030723-3]	cell growth, positive regulation of pathway-restricted SMAD protein phosphorylation, BMP signaling pathway, regulation of apoptotic process, regulation of MAPK cascade, cell development, SMAD protein signal transduction, regulation of cell population proliferation, transforming growth factor beta receptor signaling pathway, sclerotome development, hard palate development
ENSDARG00000008305	hand2	58150	27592.8	1.43358	0.383326	3.73984	0.00018414	0.00114169	heart and neural crest derivatives expressed 2 [Source:ZFIN;Acc:ZDB-GENE-000511-1]	NA
ENSDARG00000003293	sox9a	60641	642.886	1.40481	0.378877	3.70784	0.000209039	0.00127832	SRY-box transcription factor 9a [Source:ZFIN;Acc:ZDB-GENE-001103-1]	regulation of transcription, DNA-templated, positive regulation of transcription by RNA polymerase II, central nervous system development, inner ear development, cartilage development, cartilage morphogenesis, otic placode formation, oligodendrocyte differentiation, pectoral fin development, embryonic pectoral fin morphogenesis, otic vesicle formation, morphogenesis of an epithelium, astrocyte di…
ENSDARG00000013072	mmp15b	100332426	876.614	1.38229	0.313205	4.41338	1.01768e-05	8.63281e-05	matrix metallopeptidase 15b [Source:ZFIN;Acc:ZDB-GENE-070817-6]	proteolysis, extracellular matrix organization, collagen catabolic process
ENSDARG00000013168	jag1b	140423	1362.43	1.34612	0.389345	3.45741	0.000545398	0.00294695	jagged canonical Notch ligand 1b [Source:ZFIN;Acc:ZDB-GENE-011128-4]	cell communication, multicellular organism development, Notch signaling pathway
ENSDARG00000070538	hey1	58008	2025.02	1.32795	0.534134	2.48618	0.0129122	0.0436155	hes-related family bHLH transcription factor with YRPW motif 1 [Source:ZFIN;Acc:ZDB-GENE-000607-70]	regulation of transcription, DNA-templated, negative regulation of transcription by RNA polymerase II, multicellular organism development, cell differentiation, Notch signaling pathway, anterior/posterior pattern specification, regulation of neurogenesis, adenohypophysis development, circulatory system development
ENSDARG00000013441	hey2	58146	1004.92	1.24369	0.413965	3.00433	0.00266168	0.0115724	hes-related family bHLH transcription factor with YRPW motif 2 [Source:ZFIN;Acc:ZDB-GENE-000526-1]	regulation of transcription, DNA-templated, negative regulation of transcription by RNA polymerase II, multicellular organism development, heart development, cell differentiation, vasculogenesis, blood vessel morphogenesis, negative regulation of transcription, DNA-templated, blood vessel development, Notch signaling pathway, dorsal aorta morphogenesis, anterior/posterior pattern specification, r…
ENSDARG00000100897	pdgfrb	559529	3152.24	1.22159	0.310867	3.92961	8.50837e-05	0.000570411	platelet-derived growth factor receptor, beta polypeptide [Source:ZFIN;Acc:ZDB-GENE-030805-2]	protein phosphorylation, transmembrane receptor protein tyrosine kinase signaling pathway, phosphorylation, peptidyl-tyrosine phosphorylation, angiogenesis, hematopoietic stem cell differentiation, neural crest cell migration, blood vessel morphogenesis, embryonic neurocranium morphogenesis, cerebellum vasculature development, hematopoietic progenitor cell differentiation, positive regulation of …
ENSDARG00000019367	tgfb3	369195	7562	1.20961	0.411745	2.93777	0.00330587	0.0139303	transforming growth factor, beta 3 [Source:ZFIN;Acc:ZDB-GENE-030723-4]	cell growth, positive regulation of pathway-restricted SMAD protein phosphorylation, BMP signaling pathway, regulation of apoptotic process, regulation of MAPK cascade, cell development, SMAD protein signal transduction, hematopoietic stem cell differentiation, regulation of cell population proliferation, positive regulation of cell division, regulation of cartilage development, transforming grow…
ENSDARG00000053493	aldh1a2	116713	4216.46	1.08125	0.31811	3.39898	0.000676385	0.0035203	aldehyde dehydrogenase 1 family, member A2 [Source:ZFIN;Acc:ZDB-GENE-011010-3]	oxidation-reduction process, myelination in peripheral nervous system, pronephros development, liver development, pancreas development, glomerular visceral epithelial cell development, central nervous system myelination, anterior/posterior pattern specification, embryonic viscerocranium morphogenesis, determination of left/right symmetry, fin regeneration, digestive tract morphogenesis, somitogen…
ENSDARG00000034541	tgfbr2b	30739	3201.11	1.05132	0.407832	2.57784	0.00994213	0.0352232	transforming growth factor beta receptor 2b [Source:ZFIN;Acc:ZDB-GENE-980526-375]	protein phosphorylation, transmembrane receptor protein serine/threonine kinase signaling pathway, transforming growth factor beta receptor signaling pathway, phosphorylation, apoptotic process, cellular response to growth factor stimulus, hematopoietic stem cell differentiation, heart development, cell differentiation, regulation of growth
ENSDARG00000034700	vegfab	558154	1106.47	1.04614	0.240844	4.34366	1.40131e-05	0.000114555	vascular endothelial growth factor Ab [Source:ZFIN;Acc:ZDB-GENE-030131-4605]	phosphorylation, induction of positive chemotaxis, positive chemotaxis, sprouting angiogenesis, angiogenesis, positive regulation of angiogenesis, positive regulation of protein phosphorylation, response to hypoxia, positive regulation of endothelial cell proliferation, vascular endothelial growth factor signaling pathway, vascular endothelial growth factor receptor signaling pathway, positive re…
ENSDARG00000046019	snai1b	792194	654.397	0.972249	0.242822	4.00395	6.22925e-05	0.000432507	snail family zinc finger 1b [Source:ZFIN;Acc:ZDB-GENE-980526-514]	heart development, regulation of transcription, DNA-templated, mesodermal cell migration, cell migration involved in gastrulation, posterior lateral line neuromast primordium migration, cardioblast migration to the midline involved in heart field formation, cardiac muscle progenitor cell migration to the midline involved in heart field formation, negative regulation of cell-cell adhesion
ENSDARG00000069640	vegfc	403049	115.6	0.949857	0.388504	2.44491	0.0144889	0.0480822	vascular endothelial growth factor c [Source:ZFIN;Acc:ZDB-GENE-040303-4]	induction of positive chemotaxis, motor neuron axon guidance, positive chemotaxis, angiogenesis, blood vessel morphogenesis, sprouting angiogenesis, lymph vessel development, endoderm development, blood vessel development, branching involved in blood vessel morphogenesis, lymphangiogenesis, positive regulation of angiogenesis, vascular endothelial growth factor receptor signaling pathway, positiv…
ENSDARG00000043130	notch2	58065	3316.74	0.925722	0.366703	2.52445	0.0115881	0.0399104	notch receptor 2 [Source:ZFIN;Acc:ZDB-GENE-000329-4]	regulation of transcription, DNA-templated, multicellular organism development, Notch signaling pathway, cell differentiation, regulation of developmental process, liver development, endocrine pancreas development, pancreas regeneration, vasculature development, glucose homeostasis, lymphangiogenesis, tissue regeneration, face morphogenesis, cartilage development involved in endochondral bone mor…
ENSDARG00000103542	vegfaa	30682	3947.3	0.878207	0.333322	2.63471	0.00842085	0.0306727	vascular endothelial growth factor Aa [Source:ZFIN;Acc:ZDB-GENE-990415-273]	hemopoiesis, multicellular organism development, induction of positive chemotaxis, pronephros development, motor neuron axon guidance, vasculogenesis, positive chemotaxis, angiogenesis, regulation of heart contraction, sprouting angiogenesis, regulation of vasculature development, vasculature development, cell differentiation, positive regulation of cell division, cardioblast migration to the mid…
ENSDARG00000033307	igf2b	324215	12935.6	0.849059	0.338305	2.50975	0.0120818	0.0412736	insulin-like growth factor 2b [Source:ZFIN;Acc:ZDB-GENE-030131-2935]	signal transduction, pronephros development, fin regeneration, forebrain development, somitogenesis, notochord development
ENSDARG00000041502	tgfb1a	359834	1527.04	0.7186	0.286552	2.50775	0.0121503	0.0414639	transforming growth factor, beta 1a [Source:ZFIN;Acc:ZDB-GENE-030618-1]	cell growth, positive regulation of pathway-restricted SMAD protein phosphorylation, BMP signaling pathway, regulation of apoptotic process, regulation of MAPK cascade, cell development, SMAD protein signal transduction, hematopoietic stem cell differentiation, regulation of cell population proliferation, posterior lateral line neuromast primordium migration, positive regulation of cell division,…
ENSDARG00000010008	vim	140599	580.717	-0.980675	0.34999	-2.80201	0.0050786	0.0201079	vimentin [Source:ZFIN;Acc:ZDB-GENE-011212-3]	wound healing
ENSDARG00000089536	erbb4b	569836	104.776	-1.15482	0.463514	-2.49144	0.0127228	0.0431163	erb-b2 receptor tyrosine kinase 4b [Source:ZFIN;Acc:ZDB-GENE-030918-5]	protein phosphorylation, transmembrane receptor protein tyrosine kinase signaling pathway, positive regulation of cell population proliferation, peptidyl-tyrosine phosphorylation, phosphorylation
ENSDARG00000052139	notch3	58066	3349.64	-1.48971	0.369876	-4.02759	5.63524e-05	0.000394756	notch receptor 3 [Source:ZFIN;Acc:ZDB-GENE-000329-5]	regulation of transcription, DNA-templated, multicellular organism development, Notch signaling pathway, cell differentiation, regulation of developmental process, hematopoietic progenitor cell differentiation, pronephros development, liver development, blood vessel morphogenesis, oligodendrocyte development, ventral spinal cord interneuron differentiation, oligodendrocyte differentiation, dorsal…
ENSDARG00000103554	notch1a	30718	4446.49	-1.73758	0.45875	-3.78764	0.000152083	0.000960648	notch receptor 1a [Source:ZFIN;Acc:ZDB-GENE-990415-173]	regulation of transcription, DNA-templated, multicellular organism development, Notch signaling pathway, cell differentiation, regulation of developmental process
ENSDARG00000030289	jag1a	140421	565.319	-1.9093	0.549245	-3.47622	0.000508535	0.00277391	jagged canonical Notch ligand 1a [Source:ZFIN;Acc:ZDB-GENE-011128-2]	cell communication, multicellular organism development, Notch signaling pathway
ENSDARG00000063207	erbb4a	100007677	97.8006	-3.44064	0.867191	-3.96756	7.2611e-05	0.000494994	erb-b2 receptor tyrosine kinase 4a [Source:ZFIN;Acc:ZDB-GENE-030918-4]	protein phosphorylation, transmembrane receptor protein tyrosine kinase signaling pathway, positive regulation of cell population proliferation, phosphorylation, peptidyl-tyrosine phosphorylation, generation of neurons

## Sheet: EMT_72hpf
Name	external_gene_name	NCBI.gene.ID	baseMean	log2FoldChange	lfcSE	stat	pvalue	padj	Gene.description	GO
ENSDARG00000104267	postnb	337176	7582.66	3.97659	0.372634	10.6716	1.38285e-26	4.38471e-24	periostin, osteoblast specific factor b [Source:ZFIN;Acc:ZDB-GENE-030131-9120]	muscle attachment, extracellular matrix organization, cell adhesion
ENSDARG00000036930	tbx18	572713	1240.5	3.81646	0.540859	7.0563	1.70995e-12	8.79218e-11	T-box transcription factor 18 [Source:ZFIN;Acc:ZDB-GENE-020529-2]	regulation of transcription, DNA-templated, negative regulation of transcription by RNA polymerase II, positive regulation of transcription by RNA polymerase II, somitogenesis, cell fate specification, morphogenesis of embryonic epithelium
ENSDARG00000087863	cd44a	797357	132.375	3.40346	0.756616	4.49826	6.85101e-06	9.47647e-05	CD44 molecule (Indian blood group) a [Source:ZFIN;Acc:ZDB-GENE-110429-1]	cell adhesion, vasculature development
ENSDARG00000027087	tgfb2	369194	298.593	3.33641	0.477686	6.98454	2.85791e-12	1.42504e-10	transforming growth factor, beta 2 [Source:ZFIN;Acc:ZDB-GENE-030723-3]	cell growth, positive regulation of pathway-restricted SMAD protein phosphorylation, BMP signaling pathway, regulation of apoptotic process, regulation of MAPK cascade, cell development, SMAD protein signal transduction, regulation of cell population proliferation, transforming growth factor beta receptor signaling pathway, sclerotome development, hard palate development
ENSDARG00000040046	snai2	494038	11360.3	3.27797	0.334195	9.80857	1.03427e-22	2.30446e-20	snail family zinc finger 2 [Source:ZFIN;Acc:ZDB-GENE-030326-6]	regulation of transcription, DNA-templated
ENSDARG00000031420	wt1a	30245	78.5992	2.97518	0.613737	4.84764	1.24939e-06	2.09066e-05	WT1 transcription factor a [Source:ZFIN;Acc:ZDB-GENE-980526-558]	regulation of transcription, DNA-templated, regulation of transcription by RNA polymerase II, pronephros development, glomerulus development, adrenal gland development, pronephric glomerulus development, pronephric duct development, glomerular visceral epithelial cell fate commitment, visceral serous pericardium development, glomerular visceral epithelial cell differentiation
ENSDARG00000006202	erbb3a	386635	438.254	2.87341	0.480506	5.97997	2.23181e-09	6.69057e-08	erb-b2 receptor tyrosine kinase 3a [Source:ZFIN;Acc:ZDB-GENE-030916-3]	transmembrane receptor protein tyrosine kinase signaling pathway, positive regulation of cell population proliferation, peptidyl-tyrosine phosphorylation, nervous system development, protein phosphorylation
ENSDARG00000005150	tbx20	57936	1592.98	2.37492	0.420263	5.65103	1.59487e-08	4.05693e-07	T-box transcription factor 20 [Source:ZFIN;Acc:ZDB-GENE-000427-7]	regulation of transcription, DNA-templated, negative regulation of transcription by RNA polymerase II, positive regulation of transcription by RNA polymerase II, multicellular organism development, heart development, cardiac muscle cell proliferation, vasculogenesis, heart looping, negative regulation of transcription, DNA-templated, embryonic heart tube development, blood vessel development, clo…
ENSDARG00000070538	hey1	58008	2025.02	2.25291	0.534834	4.21236	2.5272e-05	0.000299917	hes-related family bHLH transcription factor with YRPW motif 1 [Source:ZFIN;Acc:ZDB-GENE-000607-70]	regulation of transcription, DNA-templated, negative regulation of transcription by RNA polymerase II, multicellular organism development, cell differentiation, Notch signaling pathway, anterior/posterior pattern specification, regulation of neurogenesis, adenohypophysis development, circulatory system development
ENSDARG00000044501	viml	393746	44.1985	2.10151	0.628243	3.34506	0.000822639	0.00622377	vimentin like [Source:ZFIN;Acc:ZDB-GENE-040426-1743]	biological_process
ENSDARG00000052139	notch3	58066	3349.64	2.02598	0.371125	5.45901	4.78794e-08	1.09038e-06	notch receptor 3 [Source:ZFIN;Acc:ZDB-GENE-000329-5]	regulation of transcription, DNA-templated, multicellular organism development, Notch signaling pathway, cell differentiation, regulation of developmental process, hematopoietic progenitor cell differentiation, pronephros development, liver development, blood vessel morphogenesis, oligodendrocyte development, ventral spinal cord interneuron differentiation, oligodendrocyte differentiation, dorsal…
ENSDARG00000102750	cdh1	114424	2044.32	1.86939	0.345029	5.41807	6.02446e-08	1.34352e-06	cadherin 1, type 1, E-cadherin (epithelial) [Source:ZFIN;Acc:ZDB-GENE-010606-1]	homophilic cell adhesion via plasma membrane adhesion molecules, cell adhesion, cell-cell adhesion, cell morphogenesis, cell-cell junction assembly, calcium-dependent cell-cell adhesion via plasma membrane cell adhesion molecules, adherens junction organization, cell-cell adhesion mediated by cadherin, cell migration involved in gastrulation, germ cell migration, neuron migration, gastrulation wi…
ENSDARG00000013441	hey2	58146	1004.92	1.79196	0.413025	4.33864	1.43371e-05	0.00018187	hes-related family bHLH transcription factor with YRPW motif 2 [Source:ZFIN;Acc:ZDB-GENE-000526-1]	regulation of transcription, DNA-templated, negative regulation of transcription by RNA polymerase II, multicellular organism development, heart development, cell differentiation, vasculogenesis, blood vessel morphogenesis, negative regulation of transcription, DNA-templated, blood vessel development, Notch signaling pathway, dorsal aorta morphogenesis, anterior/posterior pattern specification, r…
ENSDARG00000042983	has1	403130	138.868	1.78967	0.527809	3.39075	0.000697019	0.00539721	hyaluronan synthase 1 [Source:ZFIN;Acc:ZDB-GENE-040218-2]	hyaluronan biosynthetic process, extracellular polysaccharide biosynthetic process, extracellular matrix assembly
ENSDARG00000038687	nfkb2	415100	1908.97	1.6761	0.308915	5.42576	5.77097e-08	1.29049e-06	nuclear factor of kappa light polypeptide gene enhancer in B-cells 2 (p49/p100) [Source:ZFIN;Acc:ZDB-GENE-030131-6701]	regulation of transcription, DNA-templated, signal transduction, negative regulation of transcription by RNA polymerase II, inflammatory response, positive regulation of transcription by RNA polymerase II, I-kappaB kinase/NF-kappaB signaling, response to cytokine, angiogenesis, NIK/NF-kappaB signaling
ENSDARG00000100897	pdgfrb	559529	3152.24	1.6626	0.309606	5.37006	7.87101e-08	1.71815e-06	platelet-derived growth factor receptor, beta polypeptide [Source:ZFIN;Acc:ZDB-GENE-030805-2]	protein phosphorylation, transmembrane receptor protein tyrosine kinase signaling pathway, phosphorylation, peptidyl-tyrosine phosphorylation, angiogenesis, hematopoietic stem cell differentiation, neural crest cell migration, blood vessel morphogenesis, embryonic neurocranium morphogenesis, cerebellum vasculature development, hematopoietic progenitor cell differentiation, positive regulation of …
ENSDARG00000007990	wt1b	568416	169.511	1.65915	0.600267	2.76402	0.00570935	0.030491	WT1 transcription factor b [Source:ZFIN;Acc:ZDB-GENE-050420-319]	regulation of transcription, DNA-templated, regulation of transcription by RNA polymerase II, pronephros development, glomerular visceral epithelial cell differentiation
ENSDARG00000076010	twist1b	550518	984.776	1.64942	0.542995	3.03763	0.00238443	0.0150592	twist family bHLH transcription factor 1b [Source:ZFIN;Acc:ZDB-GENE-050417-357]	sprouting angiogenesis, dorsal/ventral pattern formation, pharyngeal system development, regulation of bone mineralization
ENSDARG00000030289	jag1a	140421	565.319	1.63134	0.551418	2.95844	0.003092	0.0186697	jagged canonical Notch ligand 1a [Source:ZFIN;Acc:ZDB-GENE-011128-2]	cell communication, multicellular organism development, Notch signaling pathway
ENSDARG00000035695	scxa	100034489	224.554	1.54072	0.513464	3.00064	0.00269415	0.0166205	scleraxis bHLH transcription factor a [Source:ZFIN;Acc:ZDB-GENE-060503-414]	NA
ENSDARG00000043130	notch2	58065	3316.74	1.53051	0.36687	4.17181	3.02185e-05	0.000349227	notch receptor 2 [Source:ZFIN;Acc:ZDB-GENE-000329-4]	regulation of transcription, DNA-templated, multicellular organism development, Notch signaling pathway, cell differentiation, regulation of developmental process, liver development, endocrine pancreas development, pancreas regeneration, vasculature development, glucose homeostasis, lymphangiogenesis, tissue regeneration, face morphogenesis, cartilage development involved in endochondral bone mor…
ENSDARG00000014571	ctnnb1	30265	34670.4	1.41255	0.373318	3.78378	0.000154462	0.00147497	catenin (cadherin-associated protein), beta 1 [Source:ZFIN;Acc:ZDB-GENE-980526-362]	cell adhesion, positive regulation of transcription by RNA polymerase II, Wnt signaling pathway, liver development, glomerular filtration, dorsal/ventral pattern formation, convergent extension, ectoderm development, positive regulation of Wnt signaling pathway involved in dorsal/ventral axis specification, embryonic axis specification, determination of dorsal/ventral asymmetry
ENSDARG00000010008	vim	140599	580.717	1.23642	0.352466	3.50792	0.000451625	0.00373565	vimentin [Source:ZFIN;Acc:ZDB-GENE-011212-3]	wound healing
ENSDARG00000013168	jag1b	140423	1362.43	1.14365	0.3908	2.92644	0.00342866	0.0202962	jagged canonical Notch ligand 1b [Source:ZFIN;Acc:ZDB-GENE-011128-4]	cell communication, multicellular organism development, Notch signaling pathway
ENSDARG00000003293	sox9a	60641	642.886	1.13782	0.378905	3.00292	0.00267403	0.0165211	SRY-box transcription factor 9a [Source:ZFIN;Acc:ZDB-GENE-001103-1]	regulation of transcription, DNA-templated, positive regulation of transcription by RNA polymerase II, central nervous system development, inner ear development, cartilage development, cartilage morphogenesis, otic placode formation, oligodendrocyte differentiation, pectoral fin development, embryonic pectoral fin morphogenesis, otic vesicle formation, morphogenesis of an epithelium, astrocyte di…
ENSDARG00000008886	msx1b	30511	2046.47	0.969601	0.304934	3.17971	0.00147421	0.0101391	muscle segment homeobox 1b [Source:ZFIN;Acc:ZDB-GENE-980526-26]	regulation of transcription, DNA-templated, multicellular organism development, embryonic viscerocranium morphogenesis, dorsal/ventral pattern formation, fin regeneration, embryonic morphogenesis, otic placode formation, regulation of neuron apoptotic process
ENSDARG00000103542	vegfaa	30682	3947.3	0.957582	0.331736	2.88658	0.0038946	0.0223541	vascular endothelial growth factor Aa [Source:ZFIN;Acc:ZDB-GENE-990415-273]	hemopoiesis, multicellular organism development, induction of positive chemotaxis, pronephros development, motor neuron axon guidance, vasculogenesis, positive chemotaxis, angiogenesis, regulation of heart contraction, sprouting angiogenesis, regulation of vasculature development, vasculature development, cell differentiation, positive regulation of cell division, cardioblast migration to the mid…
ENSDARG00000019995	bmp4	30612	2345.04	0.920776	0.171537	5.36781	7.96982e-08	1.73665e-06	bone morphogenetic protein 4 [Source:ZFIN;Acc:ZDB-GENE-980528-2059]	positive regulation of pathway-restricted SMAD protein phosphorylation, BMP signaling pathway, positive regulation of BMP signaling pathway, regulation of apoptotic process, regulation of MAPK cascade, cell development, SMAD protein signal transduction, heart development, pronephros development, heart looping, determination of heart left/right asymmetry, determination of left/right symmetry, dors…
ENSDARG00000041502	tgfb1a	359834	1527.04	0.826456	0.28607	2.889	0.00386471	0.0222284	transforming growth factor, beta 1a [Source:ZFIN;Acc:ZDB-GENE-030618-1]	cell growth, positive regulation of pathway-restricted SMAD protein phosphorylation, BMP signaling pathway, regulation of apoptotic process, regulation of MAPK cascade, cell development, SMAD protein signal transduction, hematopoietic stem cell differentiation, regulation of cell population proliferation, posterior lateral line neuromast primordium migration, positive regulation of cell division,…
ENSDARG00000013072	mmp15b	100332426	876.614	0.814305	0.317813	2.56222	0.0104007	0.0488845	matrix metallopeptidase 15b [Source:ZFIN;Acc:ZDB-GENE-070817-6]	proteolysis, extracellular matrix organization, collagen catabolic process
ENSDARG00000069640	vegfc	403049	115.6	-1.06036	0.387332	-2.73759	0.00618916	0.0324892	vascular endothelial growth factor c [Source:ZFIN;Acc:ZDB-GENE-040303-4]	induction of positive chemotaxis, motor neuron axon guidance, positive chemotaxis, angiogenesis, blood vessel morphogenesis, sprouting angiogenesis, lymph vessel development, endoderm development, blood vessel development, branching involved in blood vessel morphogenesis, lymphangiogenesis, positive regulation of angiogenesis, vascular endothelial growth factor receptor signaling pathway, positiv…
ENSDARG00000101023	msx2b	30531	560.447	-1.32602	0.291218	-4.55338	5.27904e-06	7.56e-05	muscle segment homeobox 2b [Source:ZFIN;Acc:ZDB-GENE-980526-492]	regulation of transcription, DNA-templated, multicellular organism development, embryonic morphogenesis
ENSDARG00000030932	fgf10a	359830	1590.33	-1.37223	0.412868	-3.32364	0.000888495	0.00664075	fibroblast growth factor 10a [Source:ZFIN;Acc:ZDB-GENE-030715-1]	fibroblast growth factor receptor signaling pathway, liver development, posterior lateral line neuromast primordium migration, posterior lateral line neuromast development, swim bladder development, regulation of hematopoietic stem cell differentiation, embryonic pectoral fin morphogenesis, hard palate development
ENSDARG00000103554	notch1a	30718	4446.49	-1.46915	0.459661	-3.19615	0.00139275	0.00966895	notch receptor 1a [Source:ZFIN;Acc:ZDB-GENE-990415-173]	regulation of transcription, DNA-templated, multicellular organism development, Notch signaling pathway, cell differentiation, regulation of developmental process
ENSDARG00000013409	bmp2a	30631	610.937	-1.48019	0.346985	-4.26586	1.99132e-05	0.000243087	bone morphogenetic protein 2a [Source:ZFIN;Acc:ZDB-GENE-980526-388]	positive regulation of pathway-restricted SMAD protein phosphorylation, BMP signaling pathway, positive regulation of BMP signaling pathway, regulation of apoptotic process, regulation of MAPK cascade, cell development, SMAD protein signal transduction
ENSDARG00000116118	msx1a	30527	68.9893	-1.64614	0.586174	-2.80828	0.00498063	0.0273432	muscle segment homeobox 1a [Source:ZFIN;Acc:ZDB-GENE-980526-312]	regulation of transcription, DNA-templated, embryonic morphogenesis, otic placode formation
ENSDARG00000034895	tgfb1b	563884	188.803	-1.99712	0.400734	-4.98366	6.23916e-07	1.11571e-05	transforming growth factor, beta 1b [Source:ZFIN;Acc:ZDB-GENE-091028-1]	positive regulation of pathway-restricted SMAD protein phosphorylation, BMP signaling pathway, regulation of apoptotic process, regulation of MAPK cascade, cell development, SMAD protein signal transduction, hematopoietic stem cell differentiation, regulation of cell population proliferation, positive regulation of cell division, transforming growth factor beta receptor signaling pathway
ENSDARG00000100657	egfl7	678640	4298.07	-2.75264	0.5776	-4.76564	1.88253e-06	3.02919e-05	EGF-like-domain, multiple 7 [Source:ZFIN;Acc:ZDB-GENE-040429-2]	anatomical structure development, vasculogenesis
ENSDARG00000063207	erbb4a	100007677	97.8006	-4.55656	0.953274	-4.77991	1.75378e-06	2.84051e-05	erb-b2 receptor tyrosine kinase 4a [Source:ZFIN;Acc:ZDB-GENE-030918-4]	protein phosphorylation, transmembrane receptor protein tyrosine kinase signaling pathway, positive regulation of cell population proliferation, phosphorylation, peptidyl-tyrosine phosphorylation, generation of neurons
