# Supplementary material for: Genomic and physiological analyses of the zebrafish atrioventricular canal reveal molecular building blocks of the secondary pacemaker region
Source: Cell Mol Life Sci. 2021 Sep 23;78(19-20):6669–87. doi: 10.1007/s00018-021-03939-y (PMC8558220; doi:10.1007/s00018-021-03939-y)
Supplement: Supplementary file 12 — Supplementary file12 (XLSX 974 KB) [file 18_2021_3939_MOESM12_ESM.xlsx]

## Sheet: Supplementary Table S7 - master
Name	external_gene_name	NCBI.gene.ID	baseMean	log2FoldChange	lfcSE	stat	pvalue	padj	Gene.description	GO
ENSDARG00000014496	trpv6	100000322	268.241	12.2056	1.49771	8.14951	3.65e-16	4.43e-14	transient receptor potential cation channel, subfamily V, member 6 [Source:ZFIN	ion transport, transmembrane transport, calcium ion transport, ion transmembrane transport, positive regulation of transcription, DNA-templated, calcium ion transmembrane transport, hypotonic salinity response, response to calcium ion, calcium ion homeostasis, calcium ion import
ENSDARG00000012366	fbp2	445505	42249	12.08	0.712426	16.9562	1.73e-64	7.14e-61	fructose-1,6-bisphosphatase 2 [Source:ZFIN	carbohydrate metabolic process, dephosphorylation, fructose 6-phosphate metabolic process, fructose 1,6-bisphosphate metabolic process, gluconeogenesis, sucrose biosynthetic process, fructose metabolic process
ENSDARG00000069017	elnb	558461	1267.04	12.0297	0.808357	14.8816	4.34e-50	1.07e-46	elastin b [Source:ZFIN	biological_process
ENSDARG00000096898	CR925728.1	795173	933.01	11.6868	1.06417	10.9821	4.66e-28	2.22e-25	uncharacterized LOC795173 [Source:NCBI gene	NA
ENSDARG00000046142	asgrl1	100000463	100.996	10.9478	1.2525	8.74071	2.32e-18	4.09e-16	asialoglycoprotein receptor-like 1 [Source:ZFIN	NA
ENSDARG00000071592	aqp8a.2	563130	115.776	10.5509	1.36488	7.73027	1.07e-14	9.94e-13	aquaporin 8a, tandem duplicate 2 [Source:ZFIN	transmembrane transport, water transport, urea transmembrane transport
ENSDARG00000102602	si:ch211-220m17.4	NA	58.7789	10.0829	1.39455	7.23017	4.82e-13	3.28e-11	si:ch211-220m17.4 [Source:ZFIN	positive regulation of guanylate cyclase activity
ENSDARG00000045038	tekt3	572368	104.097	9.85143	1.16343	8.46758	2.51e-17	3.77e-15	tektin 3 [Source:ZFIN	cilium assembly, cilium movement involved in cell motility
ENSDARG00000077167	nmbb	569893	47.3164	9.71435	1.3991	6.94327	3.83e-12	2.16e-10	neuromedin Bb [Source:ZFIN	neuropeptide signaling pathway
ENSDARG00000003259	loxa	404621	36393.7	9.60051	0.663387	14.4719	1.82e-47	3.76e-44	lysyl oxidase a [Source:ZFIN	oxidation-reduction process, neurogenesis, muscle organ development, cartilage development, peptidyl-lysine oxidation
ENSDARG00000079274	prss59.1	322453	225.131	9.35369	2.38759	3.91763	8.94e-05	0.000763955	serine protease 59, tandem duplicate 1 [Source:ZFIN	proteolysis
ENSDARG00000071306	gip	790901	331.045	9.24926	2.99924	3.08386	0.00204331	0.0106122	gastric inhibitory polypeptide [Source:ZFIN	regulation of insulin secretion, response to glucose, regulation of fatty acid biosynthetic process, response to starvation
ENSDARG00000021172	cyp2ad2	259306	892.389	9.14966	0.67203	13.615	3.26e-42	4.48e-39	cytochrome P450, family 2, subfamily AD, polypeptide 2 [Source:ZFIN	oxidation-reduction process, organic acid metabolic process, xenobiotic metabolic process, exogenous drug catabolic process
ENSDARG00000097008	opn1mw1	30503	2443.99	8.97329	2.661	3.37215	0.000745847	0.00459549	opsin 1 (cone pigments), medium-wave-sensitive, 1 [Source:ZFIN	G protein-coupled receptor signaling pathway, visual perception, phototransduction, signal transduction, response to stimulus, detection of visible light, cellular response to light stimulus, protein-chromophore linkage
ENSDARG00000105151	cyp2k21	564107	20.2769	8.79622	1.30827	6.72355	1.77e-11	8.74e-10	cytochrome P450, family 2, subfamily k, polypeptide 21 [Source:ZFIN	oxidation-reduction process, organic acid metabolic process, xenobiotic metabolic process, exogenous drug catabolic process
ENSDARG00000073742	prss59.2	100535672	2849.53	8.6896	1.90455	4.56254	5.05e-06	6.45e-05	serine protease 59, tandem duplicate 2 [Source:ZFIN	proteolysis
ENSDARG00000111458	wu:fi09b08	NA	39.8539	8.58686	1.57939	5.43682	5.42e-08	1.17e-06	wu:fi09b08 [Source:ZFIN	NA
ENSDARG00000097120	AL935115.1	NA	69.4031	8.42281	2.48518	3.38921	0.000700941	0.00435242		2.16313
ENSDARG00000092890	si:ch73-44m9.5	NA	84.024	8.13625	2.03496	3.99824	6.38e-05	0.000572454	si:ch73-44m9.5 [Source:ZFIN	proteolysis
ENSDARG00000068088	tcnba	566714	95.1478	8.12466	1.10405	7.35899	1.85e-13	1.39e-11	transcobalamin beta a [Source:ZFIN	NA
ENSDARG00000099284	si:dkey-228b2.6	563918	23.9651	8.05231	1.31473	6.12467	9.09e-10	3.01e-08	si:dkey-228b2.6 [Source:ZFIN	NA
ENSDARG00000093780	BX548078.1	NA	30.0027	7.99089	1.31167	6.09217	1.11e-09	3.63e-08		5.35557
ENSDARG00000090428	ctrb1	322451	1175.35	7.95836	2.04409	3.89336	9.89e-05	0.0008351	chymotrypsinogen B1 [Source:ZFIN	proteolysis
ENSDARG00000055053	itih1	564761	31.0482	7.95499	1.68246	4.72819	2.27e-06	3.2e-05	inter-alpha-trypsin inhibitor heavy chain 1 [Source:ZFIN	hyaluronan metabolic process, negative regulation of endopeptidase activity
ENSDARG00000097561	CR847503.2	NA	26.3626	7.91241	1.33576	5.92353	3.15e-09	9.31e-08		5.05123
ENSDARG00000092696	cyp11a2	563363	67.9021	7.53079	1.3818	5.44998	5.04e-08	1.1e-06	cytochrome P450, family 11, subfamily A, polypeptide 2 [Source:ZFIN	oxidation-reduction process, C21-steroid hormone biosynthetic process, lipid metabolic process, steroid biosynthetic process, steroid metabolic process, cholesterol metabolic process, glucocorticoid biosynthetic process, C21-steroid hormone metabolic process, cortisol metabolic process, cortisol biosynthetic process, cellular response to peptide hormone stimulus
ENSDARG00000069376	tnfsf12	567542	1923.47	7.44036	0.439112	16.9441	2.13e-64	7.52e-61	TNF superfamily member 12 [Source:ZFIN	immune response
ENSDARG00000007086	aqp10a	436621	15.5178	7.41632	1.32345	5.60377	2.1e-08	5.01e-07	aquaporin 10a [Source:ZFIN	transmembrane transport, water transport, glycerol transport, urea transmembrane transport, arsenite transport
ENSDARG00000032831	htra1a	431766	4683.63	7.30446	0.364501	20.0396	2.49e-89	2.05e-85	HtrA serine peptidase 1a [Source:ZFIN	proteolysis, regulation of fibroblast growth factor receptor signaling pathway
ENSDARG00000039730	zgc:112160	550419	444.608	7.28755	1.41385	5.15439	2.54e-07	4.69e-06	zgc:112160 [Source:ZFIN	proteolysis
ENSDARG00000113384	si:dkey-83f18.15	NA	9.37363	7.26586	1.99154	3.64836	0.000263922	0.00192774	si:dkey-83f18.15 [Source:ZFIN	NA
ENSDARG00000077872	CR626907.1	100006895	86.968	7.26571	1.00038	7.26293	3.79e-13	2.66e-11	alpha-2-macroglobulin-like [Source:NCBI gene	NA
ENSDARG00000097040	CT025745.1	NA	118.456	7.25741	1.0031	7.235	4.66e-13	3.2e-11		7.2913
ENSDARG00000097416	si:ch73-306e8.2	794675	29.4922	7.23404	2.41753	2.99233	0.00276858	0.0136454	si:ch73-306e8.2 [Source:ZFIN	NA
ENSDARG00000041848	rh50	791729	8.38526	7.22663	1.77201	4.07822	4.54e-05	0.000428561	Rh50-like protein [Source:ZFIN	ammonium transport, ammonium transmembrane transport
ENSDARG00000061858	zgc:153968	768292	14.197	7.2166	1.4435	4.99938	5.75e-07	9.63e-06	zgc:153968 [Source:ZFIN	proteolysis
ENSDARG00000004015	adcyap1a	259257	174.835	7.04835	1.03293	6.82364	8.88e-12	4.72e-10	adenylate cyclase activating polypeptide 1a [Source:ZFIN	G protein-coupled receptor signaling pathway, insulin secretion, camera-type eye development, adenylate cyclase-activating G protein-coupled receptor signaling pathway, positive regulation of transcription by RNA polymerase II, positive regulation of GTPase activity, positive regulation of ERK1 and ERK2 cascade, neuron projection development, neuropeptide signaling pathway, brain development, reg…
ENSDARG00000077688	cpo	100005630	8.05537	7.04777	1.52848	4.61098	4.01e-06	5.26e-05	carboxypeptidase O [Source:ZFIN	proteolysis
ENSDARG00000017490	cel.1	322481	27.1707	7.02473	1.75079	4.01233	6.01e-05	0.000544478	carboxyl ester lipase, tandem duplicate 1 [Source:ZFIN	lipid metabolic process, neuron cell-cell adhesion, synaptic vesicle endocytosis, modulation of chemical synaptic transmission, postsynaptic membrane assembly, presynaptic membrane assembly
ENSDARG00000099137	BX663503.3	100333499	9289.02	7.02297	0.468287	14.9971	7.66e-51	2.11e-47	latent-transforming growth factor beta-binding protein 4 [Source:NCBI gene	NA
ENSDARG00000102722	itih3b	613141	9.19039	7.0088	1.43654	4.87895	1.07e-06	1.67e-05	inter-alpha-trypsin inhibitor heavy chain 3b [Source:ZFIN	biological_process
ENSDARG00000039273	fbln5	449806	47697.1	6.98289	0.339514	20.5674	5.38e-94	6.66e-90	fibulin 5 [Source:ZFIN	elastic fiber assembly
ENSDARG00000110781	prf1.7	100535230	12.5812	6.9212	1.46111	4.73693	2.17e-06	3.09e-05	perforin 1.7 [Source:ZFIN	immune response, cytolysis, immune response, cytolysis
ENSDARG00000070894	abhd6b	558995	19.824	6.77734	1.44901	4.67722	2.91e-06	3.97e-05	abhydrolase domain containing 6b [Source:ZFIN	biological_process
ENSDARG00000094438	plac8.2	799489	5.09737	6.69559	1.72122	3.89004	0.000100229	0.000844585	placenta associated 8, tandem duplicate 2 [Source:ZFIN	biological_process
ENSDARG00000041086	LO018380.1	101886560	332.345	6.69377	0.420219	15.9292	3.97e-57	1.23e-53	sodium/potassium/calcium exchanger 3-like [Source:NCBI gene	transmembrane transport, sodium ion transmembrane transport, anion transmembrane transport, potassium ion transmembrane transport, calcium ion transmembrane transport, cellular calcium ion homeostasis
ENSDARG00000094981	chst12b	797576	8.32227	6.67004	1.9831	3.36345	0.000769758	0.00470646	carbohydrate (chondroitin 4) sulfotransferase 12b [Source:ZFIN	carbohydrate biosynthetic process, carbohydrate metabolic process, proteoglycan biosynthetic process, carbohydrate biosynthetic process, carbohydrate metabolic process, proteoglycan biosynthetic process
ENSDARG00000101786	si:ch211-134a4.6	NA	6.94046	6.66767	1.65524	4.02823	5.62e-05	0.000514579	si:ch211-134a4.6 [Source:ZFIN	NA
ENSDARG00000093640	ugt5a2	767756	9.50725	6.65681	1.50775	4.41505	1.01e-05	0.000117259	UDP glucuronosyltransferase 5 family, polypeptide A2 [Source:ZFIN	NA
ENSDARG00000095608	si:dkey-57k2.6	NA	1354.23	6.54769	0.80808	8.10277	5.37e-16	6.3e-14	si:dkey-57k2.6 [Source:ZFIN	NA
ENSDARG00000095633	si:ch211-133l5.7	564121	40.2097	6.49039	0.965574	6.7218	1.79e-11	8.81e-10	si:ch211-133l5.7 [Source:ZFIN	NA
ENSDARG00000033594	ido1	571967	5.25304	6.4623	2.06822	3.12456	0.0017807	0.00949348	indoleamine 2,3-dioxygenase 1 [Source:ZFIN	tryptophan catabolic process to kynurenine, oxidation-reduction process, 'de novo' NAD biosynthetic process from tryptophan
ENSDARG00000056498	crp2	NA	49.7945	6.43855	1.07134	6.00984	1.86e-09	5.75e-08	C-reactive protein 2 [Source:ZFIN	response to bacterium, response to bacterium
ENSDARG00000088625	si:ch211-142d6.2	794295	5.02302	6.38495	1.73561	3.6788	0.000234334	0.00173624	si:ch211-142d6.2 [Source:ZFIN	NA
ENSDARG00000099233	si:zfos-2372e4.1	NA	10.7143	6.37227	1.52151	4.18811	2.81e-05	0.000282446	si:zfos-2372e4.1 [Source:ZFIN	NA
ENSDARG00000016479	ugt5a1	641479	4.95282	6.30151	1.58531	3.97494	7.04e-05	0.000623356	UDP glucuronosyltransferase 5 family, polypeptide A1 [Source:ZFIN	NA
ENSDARG00000042613	crp3	100141350	113.918	6.24118	0.716451	8.71124	3.01e-18	5.16e-16	C-reactive protein 3 [Source:ZFIN	response to bacterium
ENSDARG00000074600	gpr78a	557394	1789.09	6.23274	0.517498	12.044	2.09e-33	1.52e-30	G protein-coupled receptor 78a [Source:ZFIN	G protein-coupled receptor signaling pathway, adenylate cyclase-activating G protein-coupled receptor signaling pathway
ENSDARG00000062129	mxra8b	556385	10462.8	6.21053	0.273802	22.6825	6.66e-114	1.65e-109	matrix-remodelling associated 8b [Source:ZFIN	biological_process, cell adhesion
ENSDARG00000070484	zgc:195001	567531	226.552	6.18555	0.547127	11.3055	1.23e-29	6.63e-27	zgc:195001 [Source:ZFIN	intracellular signal transduction
ENSDARG00000106657	5S_rRNA	NA	5.20174	6.18344	1.60851	3.84421	0.00012094	0.000989116	5S ribosomal RNA [Source:RFAM	NA
ENSDARG00000019228	mogat2	450063	29.294	6.17497	0.959098	6.4383	1.21e-10	4.96e-09	monoacylglycerol O-acyltransferase 2 [Source:ZFIN	response to yeast
ENSDARG00000094779	si:dkey-192d15.1	557558	6.56519	6.15665	2.00907	3.06443	0.00218088	0.0111857	si:dkey-192d15.1 [Source:ZFIN	protein phosphorylation, lipid transport, lipoprotein metabolic process
ENSDARG00000097157	si:ch211-207n23.2	559783	35.2066	6.14666	1.21478	5.05988	4.2e-07	7.3e-06	si:ch211-207n23.2 [Source:ZFIN	NA
ENSDARG00000043309	obscna	NA	6.54958	6.11055	1.56971	3.8928	9.91e-05	0.000836725	obscurin, cytoskeletal calmodulin and titin-interacting RhoGEF a [Source:ZFIN	regulation of Rho protein signal transduction, protein phosphorylation, phosphorylation, muscle organ development
ENSDARG00000052899	CU550714.1	NA	3.75695	6.10713	2.01132	3.03638	0.00239436	0.0121074		1.79281
ENSDARG00000003533	col8a1b	562442	56.252	6.08632	1.81283	3.35736	0.000786902	0.0048006	collagen, type VIII, alpha 1b [Source:ZFIN	extracellular matrix organization
ENSDARG00000116039	CR456635.1	100332609	3.7877	6.07742	2.14388	2.83478	0.00458573	0.0205312	phenylethanolamine N-methyltransferase [Source:NCBI gene	methylation
ENSDARG00000068257	kcne4	794240	3952.25	6.07494	0.4553	13.3428	1.31e-40	1.54e-37	potassium voltage-gated channel, Isk-related family, member 4 [Source:ZFIN	ion transport, regulation of heart rate by cardiac conduction, potassium ion export across plasma membrane, ventricular cardiac muscle cell action potential, regulation of ventricular cardiac muscle cell membrane repolarization, membrane repolarization during action potential, membrane repolarization during ventricular cardiac muscle cell action potential, negative regulation of delayed rectifier…
ENSDARG00000038009	CT573429.1	798736	6.29304	6.05698	1.51875	3.98815	6.66e-05	0.000593708	GTPase IMAP family member 4-like [Source:NCBI gene	NA
ENSDARG00000056744	ela2	403061	105.687	6.03064	1.7774	3.39295	0.000691436	0.00430312	elastase 2 [Source:ZFIN	proteolysis
ENSDARG00000068869	si:ch211-250m6.4	559031	4.69566	6.00587	1.51769	3.95724	7.58e-05	0.000662841	si:ch211-250m6.4 [Source:ZFIN	NA
ENSDARG00000030980	csrp1b	791132	1970.03	5.99786	1.25084	4.79506	1.63e-06	2.42e-05	cysteine and glycine-rich protein 1b [Source:ZFIN	actin cytoskeleton organization, sarcomere organization, muscle tissue development
ENSDARG00000105402	FP236327.1	NA	11.0587	5.98442	1.40012	4.27421	1.92e-05	0.00020378		3.19216
ENSDARG00000105757	or133-5	100331094	6.16525	5.96367	2.08154	2.86503	0.00416972	0.0189744	odorant receptor, family H, subfamily 133, member 5 [Source:ZFIN	G protein-coupled receptor signaling pathway
ENSDARG00000074712	si:ch211-186e20.2	110439158	4.35028	5.93022	1.56367	3.7925	0.00014914	0.00117544	si:ch211-186e20.2 [Source:ZFIN	negative regulation of endopeptidase activity
ENSDARG00000109978	taar20o	100151047	3.51867	5.90526	1.90654	3.09737	0.00195248	0.0102415	trace amine associated receptor 20o [Source:ZFIN	G protein-coupled receptor signaling pathway, signal transduction, G protein-coupled receptor signaling pathway, signal transduction
ENSDARG00000042970	gng8	553609	27.3637	5.90508	1.5006	3.93515	8.31e-05	0.00071899	guanine nucleotide binding protein (G protein), gamma 8 [Source:ZFIN	G protein-coupled receptor signaling pathway, signal transduction
ENSDARG00000045672	il26	553971	4.63503	5.88769	2.18825	2.6906	0.00713237	0.029302	interleukin 26 [Source:ZFIN	NA
ENSDARG00000092061	HTRA2 (1 of many)	100003308	5.28797	5.84893	1.90712	3.06689	0.00216298	0.0111123	HtrA serine peptidase 2 [Source:HGNC Symbol	proteolysis, proteolysis, proteolysis, proteolysis
ENSDARG00000060049	zgc:195075	100170825	15.2066	5.8233	1.15448	5.0441	4.56e-07	7.86e-06	zgc:195075 [Source:ZFIN	biological_process
ENSDARG00000070812	si:ch211-156l18.6	100004008	3.5961	5.81059	2.34183	2.48122	0.0130934	0.0472257	si:ch211-156l18.6 [Source:ZFIN	mRNA processing, protein ubiquitination
ENSDARG00000002644	rgs5a	573765	3244.69	5.75712	0.509041	11.3097	1.17e-29	6.45e-27	regulator of G protein signaling 5a [Source:ZFIN	NA
ENSDARG00000069710	vwa10.2	557188	47.7036	5.67425	0.969719	5.85143	4.87e-09	1.39e-07	von Willebrand factor A domain containing 10, tandem duplicate 2 [Source:ZFIN	NA
ENSDARG00000093347	si:ch211-239f4.6	799879	4.30172	5.66314	2.13661	2.65053	0.00803664	0.0321745	si:ch211-239f4.6 [Source:ZFIN	NA
ENSDARG00000078280	nkx3-1	555375	1036.99	5.63018	0.410118	13.7282	6.88e-43	1e-39	NK3 homeobox 1 [Source:ZFIN	regulation of transcription, DNA-templated, positive regulation of transcription by RNA polymerase II, cell differentiation
ENSDARG00000088376	5S_rRNA	NA	16.2405	5.62443	0.990472	5.67853	1.36e-08	3.4e-07	5S ribosomal RNA [Source:RFAM	NA
ENSDARG00000075521	cpz	557534	2247.37	5.62165	0.571779	9.83185	8.21e-23	2.16e-20	carboxypeptidase Z [Source:ZFIN	proteolysis, protein processing, peptide metabolic process
ENSDARG00000059651	cidec	564304	6.10521	5.62015	1.76491	3.18439	0.0014506	0.00800116	cell death inducing DFFA like effector c [Source:ZFIN	apoptotic process
ENSDARG00000042293	ca4b	553246	127.89	5.6199	0.959318	5.85822	4.68e-09	1.34e-07	carbonic anhydrase IV b [Source:ZFIN	NA
ENSDARG00000070692	si:dkey-80c24.1	NA	6.50838	5.61055	1.61462	3.47485	0.000511139	0.00334785	si:dkey-80c24.1 [Source:ZFIN	protein phosphorylation, negative regulation of apoptotic process, regulation of mitotic cell cycle, protein autophosphorylation
ENSDARG00000090720	grem1a	100332300	544.606	5.60341	0.605176	9.25914	2.06e-20	4.47e-18	gremlin 1a, DAN family BMP antagonist [Source:ZFIN	signal transduction, signal transduction
ENSDARG00000006137	star	63999	424.73	5.59316	0.966229	5.78865	7.1e-09	1.9e-07	steroidogenic acute regulatory protein [Source:ZFIN	steroid biosynthetic process, lipid transport, cholesterol metabolic process, intracellular cholesterol transport, regulation of steroid biosynthetic process
ENSDARG00000105403	abcc6b.1	110439293	185.62	5.56943	0.437966	12.7166	4.78e-37	4.22e-34	ATP-binding cassette, sub-family C (CFTR/MRP), member 6b, tandem duplicate 1 [Source:ZFIN	transmembrane transport
ENSDARG00000055479	mmp20b	100537445	141.968	5.56385	0.484157	11.4918	1.45e-30	8.34e-28	matrix metallopeptidase 20b (enamelysin) [Source:ZFIN	proteolysis, extracellular matrix organization, collagen catabolic process, amelogenesis
ENSDARG00000093303	ifitm1	100003209	2553.49	5.56253	0.76264	7.29379	3.01e-13	2.17e-11	interferon induced transmembrane protein 1 [Source:ZFIN	NA
ENSDARG00000069293	ahsg2	567406	6.44857	5.5539	1.44819	3.83506	0.000125535	0.00101995	alpha-2-HS-glycoprotein 2 [Source:ZFIN	negative regulation of endopeptidase activity
ENSDARG00000104795	cxcl8a	100002946	1006.75	5.55179	0.903809	6.14266	8.12e-10	2.73e-08	chemokine (C-X-C motif) ligand 8a [Source:ZFIN	immune response, chemotaxis, defense response, neutrophil chemotaxis, neutrophil activation, inflammatory response, leukocyte chemotaxis, hematopoietic progenitor cell differentiation, antimicrobial humoral immune response mediated by antimicrobial peptide, chemokine-mediated signaling pathway, cellular response to lipopolysaccharide, vasculogenesis, angiogenesis, leukocyte migration involved in …
ENSDARG00000095522	si:dkey-71b5.3	NA	11.3082	5.54188	1.33754	4.14332	3.42e-05	0.000337423	si:dkey-71b5.3 [Source:ZFIN	NA
ENSDARG00000054331	ccn4a	560713	37.3134	5.54179	0.74599	7.42877	1.1e-13	8.5e-12	cellular communication network factor 4a [Source:ZFIN	cell adhesion, negative regulation of cell death
ENSDARG00000096780	CR932360.2	NA	55.5115	5.53409	1.66154	3.33069	0.000866317	0.00520043		5.91114
ENSDARG00000094929	apoa4b.2	100004607	5.4801	5.51885	1.83388	3.00938	0.00261777	0.0130189	apolipoprotein A-IV b, tandem duplicate 2 [Source:ZFIN	lipid transport, lipoprotein metabolic process, lipid transport, lipoprotein metabolic process
ENSDARG00000079829	ccr2	100004988	8.62094	5.50228	1.43546	3.83312	0.000126527	0.00102632	chemokine (C-C motif) receptor 2 [Source:ZFIN	G protein-coupled receptor signaling pathway, chemotaxis, signal transduction, chemokine-mediated signaling pathway, monocyte activation, G protein-coupled receptor signaling pathway, chemotaxis, signal transduction, chemokine-mediated signaling pathway, monocyte activation
ENSDARG00000029546	grem1a	405778	445.337	5.4973	0.415997	13.2148	7.21e-40	7.76e-37	gremlin 1a, DAN family BMP antagonist [Source:ZFIN	signal transduction, signal transduction
ENSDARG00000053929	opn4b	100884131	3.69363	5.49688	1.57104	3.49888	0.000467223	0.00310044	opsin 4b [Source:ZFIN	G protein-coupled receptor signaling pathway, visual perception, signal transduction, response to stimulus, phototransduction, detection of visible light, cellular response to light stimulus, protein-chromophore linkage
ENSDARG00000097556	cyp8b2	100004274	6.1181	5.49524	1.54235	3.56291	0.000366773	0.00254233	cytochrome P450, family 8, subfamily B, polypeptide 2 [Source:ZFIN	oxidation-reduction process
ENSDARG00000079816	rhbdd3	797317	1256.33	5.46491	0.29727	18.3836	1.78e-75	1.1e-71	rhomboid domain containing 3 [Source:ZFIN	proteolysis
ENSDARG00000086703	si:dkey-126g1.7	792926	96.0846	5.46431	0.728448	7.50131	6.32e-14	5.24e-12	si:dkey-126g1.7 [Source:ZFIN	intracellular signal transduction
ENSDARG00000073820	zgc:174917	565650	37.551	5.45672	1.25071	4.36289	1.28e-05	0.000143708	zgc:174917 [Source:ZFIN	fatty acid alpha-oxidation
ENSDARG00000097504	CR626907.3	NA	104.313	5.44923	0.743657	7.32761	2.34e-13	1.72e-11		7.01586
ENSDARG00000089310	gc	436841	226.676	5.44052	0.566983	9.59556	8.35e-22	2.02e-19	GC vitamin D binding protein [Source:ZFIN	vitamin transport, vitamin transmembrane transport
ENSDARG00000030215	matn1	403023	83.7196	5.43287	0.877683	6.19001	6.02e-10	2.09e-08	matrilin 1 [Source:ZFIN	cartilage development, growth plate cartilage chondrocyte morphogenesis
ENSDARG00000115038	si:dkey-4c23.5	NA	14.7771	5.42753	1.39793	3.88254	0.000103369	0.000866327	si:dkey-4c23.5 [Source:ZFIN	NA
ENSDARG00000097031	si:ch73-380l3.3	100537501	3.82479	5.41841	1.56378	3.46493	0.000530362	0.00345455	si:ch73-380l3.3 [Source:ZFIN	NA
ENSDARG00000037191	ttr	449556	103.588	5.39875	0.644957	8.37072	5.73e-17	8e-15	transthyretin (prealbumin, amyloidosis type I) [Source:ZFIN	retinol metabolic process, thyroid hormone transport, purine nucleobase metabolic process
ENSDARG00000052905	zgc:165423	100101646	9.95747	5.37005	1.3448	3.99321	6.52e-05	0.000582856	zgc:165423 [Source:ZFIN	proteolysis
ENSDARG00000116896	BX005328.1	101885033	4.92089	5.36046	1.63687	3.27483	0.00105725	0.00614666	transmembrane protein 233-like [Source:NCBI gene	NA
ENSDARG00000013871	slc5a1	393654	180.979	5.35844	0.64329	8.32974	8.1e-17	1.11e-14	solute carrier family 5 member 1 [Source:ZFIN	transmembrane transport, sodium ion transport, glucose transmembrane transport
ENSDARG00000061515	tmtops2a	568691	546.147	5.33215	0.582143	9.15952	5.21e-20	1.1e-17	teleost multiple tissue opsin 2a [Source:ZFIN	G protein-coupled receptor signaling pathway, visual perception, signal transduction, response to stimulus, phototransduction, detection of visible light, cellular response to light stimulus, protein-chromophore linkage
ENSDARG00000093619	sult3st2	322415	37.5523	5.32146	0.892441	5.96281	2.48e-09	7.49e-08	sulfotransferase family 3, cytosolic sulfotransferase 2 [Source:ZFIN	NA
ENSDARG00000097611	CU896691.2	NA	31.5886	5.28564	0.857664	6.16283	7.15e-10	2.45e-08		5.38063
ENSDARG00000045408	tagln	751758	5889.27	5.27226	0.70183	7.51216	5.82e-14	4.89e-12	transgelin [Source:ZFIN	NA
ENSDARG00000012016	hpgd	565975	9115.28	5.27014	0.490246	10.75	5.93e-27	2.53e-24	15-hydroxyprostaglandin dehydrogenase [Source:ZFIN	oxidation-reduction process
ENSDARG00000062111	rxfp3.3a2	100149732	14.9816	5.23994	1.03015	5.08658	3.65e-07	6.45e-06	relaxin family peptide receptor 3.3a2 [Source:ZFIN	G protein-coupled receptor signaling pathway, positive regulation of cytosolic calcium ion concentration, immune response, calcium-mediated signaling, chemotaxis, cell chemotaxis, chemokine-mediated signaling pathway
ENSDARG00000038293	zgc:103559	494056	24.1777	5.23056	0.895524	5.84077	5.2e-09	1.47e-07	zgc:103559 [Source:ZFIN	allantoin catabolic process, purine nucleobase catabolic process
ENSDARG00000036567	aanat1	393677	458.35	5.22344	0.405635	12.8772	6.05e-38	6.23e-35	arylalkylamine N-acetyltransferase 1 [Source:ZFIN	response to light stimulus, circadian rhythm
ENSDARG00000074749	abca12	NA	516.376	5.19942	0.631939	8.22772	1.91e-16	2.42e-14	ATP-binding cassette, sub-family A (ABC1), member 12 [Source:ZFIN	lipid transport, transmembrane transport, epidermis morphogenesis
ENSDARG00000055175	c1qtnf6a	565113	498.712	5.19024	0.433326	11.9777	4.65e-33	3.2e-30	C1q and TNF related 6a [Source:ZFIN	NA
ENSDARG00000052138	slc1a2a	560802	39.2342	5.18798	1.68014	3.08782	0.00201633	0.0104963	solute carrier family 1 member 2a [Source:ZFIN	transmembrane transport
ENSDARG00000060609	cd109	569058	5.1586	5.1862	1.57005	3.3032	0.000955875	0.00564487	CD109 molecule [Source:ZFIN	negative regulation of endopeptidase activity
ENSDARG00000075134	adgrf11	100537132	4.03158	5.1455	1.66487	3.09064	0.00199729	0.0104299	adhesion G protein-coupled receptor F11 [Source:ZFIN	G protein-coupled receptor signaling pathway, cell surface receptor signaling pathway
ENSDARG00000109654	cmklrl2	795365	91.531	5.14295	0.538722	9.54658	1.34e-21	3.16e-19	chemokine-like receptor 1 like 2 [Source:ZFIN	G protein-coupled receptor signaling pathway, signal transduction, inflammatory response, positive regulation of cytosolic calcium ion concentration, phospholipase C-activating G protein-coupled receptor signaling pathway, complement receptor mediated signaling pathway, G protein-coupled receptor signaling pathway, signal transduction, inflammatory response, positive regulation of cytosolic calci…
ENSDARG00000077882	ccn5	100007759	96.1902	5.14084	0.508189	10.116	4.69e-24	1.51e-21	cellular communication network factor 5 [Source:ZFIN	cell adhesion, negative regulation of cell death
ENSDARG00000090664	moto	100538154	10.7727	5.13225	1.32413	3.87593	0.000106219	0.0008866	minamoto [Source:ZFIN	meiotic cell cycle, male meiosis I, female meiosis I, mRNA stabilization
ENSDARG00000070810	ccka	100007763	101.621	5.13081	1.4514	3.53507	0.000407662	0.00278209	cholecystokinin a [Source:ZFIN	signal transduction, digestion
ENSDARG00000101925	si:ch1073-204b8.1	NA	4.08514	5.08611	1.91743	2.65256	0.00798832	0.0320154	si:ch1073-204b8.1 [Source:ZFIN	NA
ENSDARG00000102720	zgc:123284	641422	3.70708	5.08364	1.79944	2.82512	0.00472632	0.0210409	zgc:123284 [Source:ZFIN	NA
ENSDARG00000093312	si:dkey-83f18.4	NA	16.0407	5.05827	0.913677	5.53617	3.09e-08	7.11e-07	si:dkey-83f18.4 [Source:ZFIN	NA
ENSDARG00000093628	s100a11	100307070	432.66	5.04699	0.741489	6.80656	1e-11	5.27e-10	S100 calcium binding protein A11 [Source:ZFIN	NA
ENSDARG00000109889	dre-mir-430a-2	NA	8.1745	5.03694	1.7758	2.83643	0.00456213	0.020444	dre-mir-430a-2 [Source:miRBase	NA
ENSDARG00000103639	si:dkey-36i7.3	NA	153.947	5.03406	0.964537	5.21914	1.8e-07	3.45e-06	si:dkey-36i7.3 [Source:ZFIN	regulation of ion transport, ion transport, regulation of sodium ion transmembrane transporter activity
ENSDARG00000070148	cygb2	554176	661.027	5.03132	0.404167	12.4486	1.42e-35	1.14e-32	cytoglobin 2 [Source:ZFIN	oxygen transport
ENSDARG00000004869	penka	368228	317.406	5.02764	0.67481	7.45045	9.3e-14	7.37e-12	proenkephalin a [Source:ZFIN	neuropeptide signaling pathway, chemical synaptic transmission
ENSDARG00000035137	ehd2a	567055	19.7234	4.99963	0.95015	5.26194	1.43e-07	2.81e-06	EH-domain containing 2a [Source:ZFIN	actin cytoskeleton organization, endocytic recycling
ENSDARG00000071091	chrm3a	571679	243.602	4.98333	0.502226	9.92249	3.32e-23	9.24e-21	cholinergic receptor, muscarinic 3a [Source:ZFIN	G protein-coupled receptor signaling pathway, positive regulation of smooth muscle contraction, saliva secretion, chemical synaptic transmission, signal transduction, G protein-coupled receptor signaling pathway, coupled to cyclic nucleotide second messenger, G protein-coupled serotonin receptor signaling pathway, adenylate cyclase-inhibiting G protein-coupled acetylcholine receptor signaling pat…
ENSDARG00000042172	c7a	562475	817.069	4.96824	0.475569	10.4469	1.51e-25	5.5e-23	complement component 7a [Source:ZFIN	immune response, complement activation
ENSDARG00000078749	b4galnt3a	561505	7.26969	4.96341	1.29469	3.83366	0.000126252	0.00102443	beta-1,4-N-acetyl-galactosaminyl transferase 3a [Source:ZFIN	NA
ENSDARG00000113501	si:ch211-14p21.4	NA	15.5334	4.96085	1.52859	3.24538	0.00117293	0.00668257	si:ch211-14p21.4 [Source:ZFIN	NA
ENSDARG00000103102	FQ378018.1	NA	43.6844	4.95296	0.827216	5.9875	2.13e-09	6.53e-08		6.83041
ENSDARG00000038321	zgc:172053	100002541	11.5612	4.95186	1.96738	2.51698	0.0118365	0.0435666	zgc:172053 [Source:ZFIN	biological_process
ENSDARG00000045638	slc13a1	387592	10.1228	4.94387	1.44566	3.41981	0.000626653	0.00396176	solute carrier family 13 member 1 [Source:ZFIN	transmembrane transport, sodium ion transport, sulfate transmembrane transport, sulfate transport, dicarboxylic acid transport, citrate transport, succinate transmembrane transport
ENSDARG00000062132	cyp4v8	558851	400.156	4.94273	0.615569	8.02953	9.78e-16	1.11e-13	cytochrome P450, family 4, subfamily V, polypeptide 8 [Source:ZFIN	oxidation-reduction process
ENSDARG00000098736	si:dkey-201i2.4	NA	3.30321	4.92069	1.73018	2.84403	0.00445463	0.0200531	si:dkey-201i2.4 [Source:ZFIN	cell-matrix adhesion
ENSDARG00000061355	aoc1	555401	5.39559	4.89597	1.52169	3.21745	0.00129338	0.00726665	amine oxidase copper containing 1 [Source:ZFIN	oxidation-reduction process, amine metabolic process, response to antibiotic
ENSDARG00000092281	flnb	563023	438.18	4.87331	0.340787	14.3002	2.18e-46	4.15e-43	filamin B, beta (actin binding protein 278) [Source:ZFIN	actin cytoskeleton organization, cell differentiation
ENSDARG00000009782	myh11a	554168	4898.43	4.87294	0.643378	7.57401	3.62e-14	3.17e-12	myosin, heavy chain 11a, smooth muscle [Source:ZFIN	heart contraction, digestive tract development, digestive tract morphogenesis, blood circulation, regulation of polarized epithelial cell differentiation, reactive oxygen species metabolic process
ENSDARG00000086391	cald1b	563892	838.935	4.87257	0.548025	8.89115	6.05e-19	1.12e-16	caldesmon 1b [Source:ZFIN	muscle contraction, vasculogenesis, heart morphogenesis, angiogenesis, heart looping, blood vessel endothelial cell migration
ENSDARG00000094935	si:dkey-58f10.11	100003654	4.41916	4.81861	1.93653	2.48826	0.0128368	0.0464629	si:dkey-58f10.11 [Source:ZFIN	NA
ENSDARG00000093227	AL928845.1	NA	4.61421	4.81819	1.64799	2.92368	0.00345917	0.0162655		1.32505
ENSDARG00000069926	hsd3b1	553532	64.7887	4.81406	1.03675	4.6434	3.43e-06	4.58e-05	hydroxy-delta-5-steroid dehydrogenase, 3 beta- and steroid delta-isomerase 1 [Source:ZFIN	oxidation-reduction process, steroid biosynthetic process, pigmentation
ENSDARG00000056037	itih6	NA	81.159	4.79927	0.609039	7.88006	3.27e-15	3.32e-13	inter-alpha-trypsin inhibitor heavy chain family member 6 [Source:ZFIN	NA
ENSDARG00000105423	cd27	101887143	5.8361	4.78806	1.88094	2.54556	0.0109101	0.0408707	CD27 molecule [Source:ZFIN	signal transduction, immune response, apoptotic process, negative regulation of apoptotic process
ENSDARG00000006811	sult1st6	436872	189.979	4.77105	0.479737	9.94513	2.65e-23	7.53e-21	sulfotransferase family 1, cytosolic sulfotransferase 6 [Source:ZFIN	NA
ENSDARG00000103156	gpc6a	571904	1005.38	4.76178	0.278759	17.082	2.02e-65	9.99e-62	glypican 6a [Source:ZFIN	regulation of signal transduction, cell migration, synaptic membrane adhesion, regulation of protein localization to membrane, regulation of presynapse assembly, regulation of neurotransmitter receptor localization to postsynaptic specialization membrane
ENSDARG00000052027	tspan1	101883387	5.13412	4.76152	1.71351	2.77881	0.00545587	0.023652	tetraspanin 1 [Source:ZFIN	NA
ENSDARG00000025670	fstl3	557352	2198.85	4.75	0.693521	6.8491	7.43e-12	4e-10	follistatin-like 3 (secreted glycoprotein) [Source:ZFIN	cell differentiation, multicellular organism development, regulation of BMP signaling pathway, negative regulation of activin receptor signaling pathway
ENSDARG00000052895	htra3a	445108	118.768	4.70695	0.645649	7.29026	3.09e-13	2.22e-11	HtrA serine peptidase 3a [Source:ZFIN	proteolysis
ENSDARG00000056765	ela2l	334304	26.9973	4.7042	1.59733	2.94504	0.00322907	0.0154083	elastase 2 like [Source:ZFIN	proteolysis
ENSDARG00000043173	cela1.3	445032	4.80319	4.70308	1.8355	2.56228	0.0103986	0.0394023	chymotrypsin like elastase family member 1, tandem duplicate 3 [Source:ZFIN	proteolysis
ENSDARG00000016918	ace2	492331	53.8724	4.68364	1.15416	4.05805	4.95e-05	0.000461481	angiotensin I converting enzyme 2 [Source:ZFIN	proteolysis
ENSDARG00000078757	si:ch211-212c13.8	108179231	322.537	4.6762	1.42163	3.28932	0.00100431	0.00588435	si:ch211-212c13.8 [Source:ZFIN	negative regulation of endopeptidase activity
ENSDARG00000042920	sult3st3	571461	47.8673	4.66479	0.899955	5.18336	2.18e-07	4.1e-06	sulfotransferase family 3, cytosolic sulfotransferase 3 [Source:ZFIN	NA
ENSDARG00000045442	cpb1	322412	828.117	4.66302	0.802139	5.81323	6.13e-09	1.69e-07	carboxypeptidase B1 (tissue) [Source:ZFIN	proteolysis, cellular response to xenobiotic stimulus
ENSDARG00000059944	c1qtnf2	572041	533.236	4.64947	0.569874	8.15878	3.38e-16	4.16e-14	C1q and TNF related 2 [Source:ZFIN	NA
ENSDARG00000035918	bzw2	393892	1810.53	4.63921	0.42884	10.818	2.83e-27	1.25e-24	basic leucine zipper and W2 domains 2 [Source:ZFIN	multicellular organism development, cell differentiation, nervous system development
ENSDARG00000093844	zgc:136461	562139	8.64748	4.62279	1.74334	2.65168	0.00800919	0.0320887	zgc:136461 [Source:ZFIN	proteolysis
ENSDARG00000113089	dre-mir-430b-10	NA	12.6934	4.61194	1.7509	2.63404	0.00843751	0.0333509	dre-mir-430b-10 [Source:miRBase	NA
ENSDARG00000086374	isg15	558956	283.657	4.60928	0.645197	7.14399	9.07e-13	5.96e-11	ISG15 ubiquitin like modifier [Source:ZFIN	protein ubiquitination, modification-dependent protein catabolic process
ENSDARG00000079185	si:ch211-163m16.7	NA	4.35878	4.60833	1.51109	3.04968	0.00229087	0.0116676	si:ch211-163m16.7 [Source:ZFIN	protein ADP-ribosylation, peptidyl-arginine ADP-ribosylation
ENSDARG00000104045	tlr22	403135	11.3756	4.60368	1.29565	3.55317	0.000380617	0.00262651	toll-like receptor 22 [Source:ZFIN	signal transduction, immune system process, innate immune response, response to bacterium, pattern recognition receptor signaling pathway
ENSDARG00000012903	slc34a2a	58148	21.9875	4.59965	0.824884	5.57612	2.46e-08	5.79e-07	solute carrier family 34 member 2a [Source:ZFIN	sodium-dependent phosphate transport, sodium ion transmembrane transport, phosphate ion transport, cellular phosphate ion homeostasis
ENSDARG00000056178	dpt	555282	58.0166	4.58149	0.88963	5.14988	2.61e-07	4.79e-06	dermatopontin [Source:ZFIN	collagen fibril organization
ENSDARG00000087198	cthrc1a	445308	6478.91	4.57409	0.532449	8.59065	8.65e-18	1.4e-15	collagen triple helix repeat containing 1a [Source:ZFIN	NA
ENSDARG00000005648	olfml2a	100002223	3339.34	4.57094	0.419686	10.8913	1.27e-27	5.81e-25	olfactomedin-like 2A [Source:ZFIN	NA
ENSDARG00000012535	epx	100331172	5.18468	4.55556	1.50008	3.03687	0.00239051	0.0120904	eosinophil peroxidase [Source:ZFIN	oxidation-reduction process, response to oxidative stress, cellular oxidant detoxification
ENSDARG00000056913	pcolcea	563867	5136.44	4.55098	0.392465	11.5959	4.32e-31	2.55e-28	procollagen C-endopeptidase enhancer a [Source:ZFIN	NA
ENSDARG00000045804	abhd2b	559290	130.682	4.54689	0.465263	9.77271	1.47e-22	3.8e-20	abhydrolase domain containing 2b [Source:ZFIN	NA
ENSDARG00000041569	ces2	566132	594.016	4.54653	0.679135	6.6946	2.16e-11	1.05e-09	carboxylesterase 2 (intestine, liver) [Source:ZFIN	biological_process
ENSDARG00000092269	si:dkeyp-41f9.4	100004079	225.736	4.53988	0.591053	7.68101	1.58e-14	1.44e-12	si:dkeyp-41f9.4 [Source:ZFIN	oligodendrocyte development
ENSDARG00000035185	fzd9a	557447	249.734	4.52863	0.515823	8.77943	1.64e-18	2.92e-16	frizzled class receptor 9a [Source:ZFIN	cell surface receptor signaling pathway, canonical Wnt signaling pathway, multicellular organism development, non-canonical Wnt signaling pathway, Wnt signaling pathway
ENSDARG00000096870	uts2r5	794519	20.7489	4.5202	0.932368	4.84808	1.25e-06	1.91e-05	urotensin-2 receptor 5 [Source:ZFIN	G protein-coupled receptor signaling pathway, regulation of blood vessel diameter, regulation of blood pressure, signal transduction, neuropeptide signaling pathway
ENSDARG00000069018	cyp7a1	394148	37.2212	4.51484	0.720542	6.2659	3.71e-10	1.34e-08	cytochrome P450, family 7, subfamily A, polypeptide 1 [Source:ZFIN	oxidation-reduction process, cholesterol homeostasis, bile acid biosynthetic process, cholesterol catabolic process, cellular response to glucose stimulus, cholesterol metabolic process
ENSDARG00000079361	abcg2b	570453	110.807	4.49996	0.451301	9.9711	2.04e-23	5.97e-21	ATP-binding cassette, sub-family G (WHITE), member 2b [Source:ZFIN	transmembrane transport
ENSDARG00000090899	sycn.3	108180718	28.4415	4.49909	1.72275	2.61158	0.00901248	0.0351905	syncollin, tandem duplicate 3 [Source:ZFIN	exocytosis
ENSDARG00000094708	sftpba	794185	656.046	4.49873	0.381257	11.7997	3.92e-32	2.55e-29	surfactant protein Ba [Source:ZFIN	lipid metabolic process
ENSDARG00000034048	zgc:92275	436885	23.7721	4.49273	0.91236	4.9243	8.47e-07	1.36e-05	zgc:92275 [Source:ZFIN	oxidation-reduction process
ENSDARG00000070713	prss60.1	799770	4.0542	4.43863	1.76537	2.51428	0.0119277	0.0437939	serine protease 60.1 [Source:ZFIN	immune response, proteolysis, endocytosis
ENSDARG00000024030	angptl2a	569092	5330.15	4.43804	0.428179	10.3649	3.58e-25	1.27e-22	angiopoietin-like 2a [Source:ZFIN	NA
ENSDARG00000093936	si:dkeyp-1h4.6	NA	45.6829	4.43404	1.04059	4.2611	2.03e-05	0.000213573	si:dkeyp-1h4.6 [Source:ZFIN	NA
ENSDARG00000002193	rho	30295	1584.83	4.42793	1.38413	3.19907	0.00137873	0.00765749	rhodopsin [Source:ZFIN	G protein-coupled receptor signaling pathway, visual perception, phototransduction, signal transduction, response to stimulus, cellular response to light stimulus, protein-chromophore linkage, absorption of visible light, detection of light stimulus, rhodopsin mediated signaling pathway
ENSDARG00000019492	shbg	322604	294.726	4.42633	0.765677	5.78094	7.43e-09	1.98e-07	sex hormone-binding globulin [Source:ZFIN	NA
ENSDARG00000097778	CR385053.2	NA	10.8872	4.42564	0.964732	4.58743	4.49e-06	5.8e-05		3.98047
ENSDARG00000116855	CR383662.8	NA	6.26593	4.41542	1.63816	2.69535	0.0070314	0.0289979		1.90486
ENSDARG00000073747	si:dkey-1j5.4	563949	49.0819	4.41144	0.511976	8.6165	6.9e-18	1.13e-15	si:dkey-1j5.4 [Source:ZFIN	NA
ENSDARG00000011640	syt5b	553567	2428.91	4.40446	0.442543	9.95263	2.46e-23	7.06e-21	synaptotagmin Vb [Source:ZFIN	vesicle-mediated transport, cellular response to calcium ion, synaptic vesicle endocytosis, calcium ion-regulated exocytosis of neurotransmitter, regulation of dopamine secretion, calcium-ion regulated exocytosis, regulation of calcium ion-dependent exocytosis, synaptic vesicle exocytosis
ENSDARG00000076904	loxl5b	100124531	2478.76	4.39675	0.428726	10.2554	1.12e-24	3.85e-22	lysyl oxidase-like 5b [Source:ZFIN	oxidation-reduction process, notochord morphogenesis, notochord development, peptidyl-lysine oxidation
ENSDARG00000109678	dap1b	101885164	1686.66	4.39418	0.758128	5.7961	6.79e-09	1.83e-07	death associated protein 1b [Source:ZFIN	cellular response to amino acid starvation, negative regulation of autophagy, apoptotic signaling pathway, cellular response to amino acid starvation, negative regulation of autophagy, apoptotic signaling pathway
ENSDARG00000014907	htra1b	565082	898.748	4.39035	0.308364	14.2376	5.36e-46	9.46e-43	HtrA serine peptidase 1b [Source:ZFIN	proteolysis
ENSDARG00000096532	si:dkey-202c14.3	103911894	13.8964	4.38716	1.56442	2.80434	0.00504193	0.0221664	si:dkey-202c14.3 [Source:ZFIN	NA
ENSDARG00000098431	comp	100318854	2864.79	4.37769	0.376443	11.6291	2.93e-31	1.86e-28	cartilage oligomeric matrix protein [Source:ZFIN	cell adhesion
ENSDARG00000045180	acta2	322509	24053.6	4.37168	0.579811	7.53983	4.71e-14	4.03e-12	actin alpha 2, smooth muscle [Source:ZFIN	heart contraction, blood circulation, positive regulation of gene expression, mesenchyme migration
ENSDARG00000107576	INSYN2A (1 of many)	100002268	28.049	4.36978	0.775676	5.63352	1.77e-08	4.3e-07	inhibitory synaptic factor 2A [Source:HGNC Symbol	NA
ENSDARG00000090560	mfap5	100536858	744.493	4.36436	0.653502	6.67842	2.42e-11	1.16e-09	microfibril associated protein 5 [Source:ZFIN	NA
ENSDARG00000091136	zgc:174259	791587	10.2693	4.36337	1.05373	4.14087	3.46e-05	0.000340238	zgc:174259 [Source:ZFIN	negative regulation of endopeptidase activity
ENSDARG00000070038	rbp2a	568032	50.1268	4.36053	0.925229	4.71292	2.44e-06	3.41e-05	retinol binding protein 2a, cellular [Source:ZFIN	NA
ENSDARG00000028878	vipr1a	100334247	72.6328	4.35924	0.563644	7.73403	1.04e-14	9.69e-13	vasoactive intestinal peptide receptor 1a [Source:ZFIN	G protein-coupled receptor signaling pathway, cell surface receptor signaling pathway, signal transduction
ENSDARG00000095493	CU570881.1	NA	5.07959	4.35535	1.63271	2.66755	0.00764062	0.0309125		1.892
ENSDARG00000079980	si:ch211-202h22.9	559480	17.5232	4.3527	1.62555	2.67768	0.00741347	0.0301761	si:ch211-202h22.9 [Source:ZFIN	NA
ENSDARG00000053636	cracr2b	790936	1658.86	4.34906	0.680977	6.3865	1.7e-10	6.73e-09	calcium release activated channel regulator 2B [Source:ZFIN	NA
ENSDARG00000059397	tas1r2.2	664686	4.96915	4.34576	1.64352	2.64418	0.00818894	0.0326077	taste receptor, type 1, member 2, tandem duplicate 2 [Source:ZFIN	G protein-coupled receptor signaling pathway, signal transduction
ENSDARG00000044561	ccr7	565958	4.01665	4.33825	1.59316	2.72305	0.00646826	0.0271095	chemokine (C-C motif) receptor 7 [Source:ZFIN	G protein-coupled receptor signaling pathway, chemotaxis, signal transduction, positive regulation of cytosolic calcium ion concentration, immune response, dorsal/ventral pattern formation, calcium-mediated signaling, negative regulation of canonical Wnt signaling pathway, cell chemotaxis, chemokine-mediated signaling pathway
ENSDARG00000059891	AL929217.1	562831	4.37769	4.33744	1.6792	2.58304	0.00979328	0.0376157	gamma-aminobutyric acid receptor subunit pi-like [Source:NCBI gene	ion transport, ion transmembrane transport, signal transduction, chemical synaptic transmission, regulation of membrane potential, nervous system process
ENSDARG00000055014	si:dkey-33m11.8	565078	7.44958	4.33548	1.22986	3.52518	0.0004232	0.00286756	si:dkey-33m11.8 [Source:ZFIN	proteolysis
ENSDARG00000103466	ccl35.1	100000034	87.9686	4.33475	1.53059	2.83207	0.00462482	0.0206776	chemokine (C-C motif) ligand 35, duplicate 1 [Source:ZFIN	immune response, inflammatory response, response to virus, chemokine-mediated signaling pathway, G protein-coupled receptor signaling pathway, neutrophil chemotaxis, monocyte chemotaxis, positive regulation of GTPase activity, lymphocyte chemotaxis, positive regulation of ERK1 and ERK2 cascade, cellular response to interferon-gamma, cellular response to interleukin-1, cellular response to tumor n…
ENSDARG00000100292	fam166b	100009651	4.27959	4.31925	1.72861	2.49868	0.0124658	0.0453589	family with sequence similarity 166 member B [Source:ZFIN	NA
ENSDARG00000019702	aldocb	369193	47242.5	4.31319	0.425908	10.127	4.19e-24	1.38e-21	aldolase C, fructose-bisphosphate, b [Source:ZFIN	glycolytic process, fructose 1,6-bisphosphate metabolic process
ENSDARG00000102704	si:ch1073-376c22.1	100000126	799.954	4.30584	0.323549	13.3081	2.08e-40	2.33e-37	si:ch1073-376c22.1 [Source:ZFIN	NA
ENSDARG00000076727	si:ch211-247i17.1	NA	47.2231	4.2963	0.543973	7.898	2.83e-15	2.89e-13	si:ch211-247i17.1 [Source:ZFIN	intracellular protein transport, Rab protein signal transduction
ENSDARG00000111097	si:ch73-106l15.2	100333005	79.5459	4.2901	0.630776	6.80131	1.04e-11	5.46e-10	si:ch73-106l15.2 [Source:ZFIN	NA
ENSDARG00000093440	tnfaip6	678516	2462.84	4.27352	0.525334	8.13487	4.12e-16	4.88e-14	tumor necrosis factor, alpha-induced protein 6 [Source:ZFIN	cell adhesion, negative regulation of inflammatory response
ENSDARG00000060671	lct	559107	11.5921	4.27276	1.59899	2.67215	0.0075367	0.030567	lactase [Source:ZFIN	carbohydrate metabolic process, metabolic process
ENSDARG00000094511	ccl20b	563152	31.2025	4.27084	1.3918	3.06858	0.00215077	0.0110611	chemokine (C-C motif) ligand 20b [Source:ZFIN	immune response, G protein-coupled receptor signaling pathway, inflammatory response, neutrophil chemotaxis, chemokine-mediated signaling pathway, monocyte chemotaxis, positive regulation of GTPase activity, lymphocyte chemotaxis, positive regulation of ERK1 and ERK2 cascade, cellular response to interferon-gamma, cellular response to interleukin-1, cellular response to tumor necrosis factor, che…
ENSDARG00000095315	CR626907.2	100006993	12.8438	4.26991	1.15131	3.70875	0.000208286	0.00156576	si:dkey-52d15.2 [Source:NCBI gene	NA
ENSDARG00000089490	kcnq4	101887046	16.3345	4.2643	1.08666	3.92421	8.7e-05	0.000746575	potassium voltage-gated channel, KQT-like subfamily, member 4 [Source:ZFIN	potassium ion transport, potassium ion transmembrane transport
ENSDARG00000115549	NCEH1	797436	56.1541	4.25913	0.6876	6.19419	5.86e-10	2.03e-08	neutral cholesterol ester hydrolase 1 [Source:HGNC Symbol	NA
ENSDARG00000052148	ptgs1	246226	584.225	4.25453	0.384406	11.0678	1.8e-28	9.07e-26	prostaglandin-endoperoxide synthase 1 [Source:ZFIN	oxidation-reduction process, regulation of blood pressure, response to oxidative stress, inflammatory response, prostaglandin biosynthetic process, cyclooxygenase pathway, exocrine pancreas development, cellular oxidant detoxification, pronephros development, vasculogenesis, kidney development, embryonic liver development, cellular response to organic cyclic compound
ENSDARG00000096858	BX927361.1	NA	4.63224	4.25299	1.64735	2.58172	0.00983085	0.0377073		2.73932
ENSDARG00000096917	si:ch211-227m13.1	NA	1666.63	4.24868	0.608063	6.98724	2.8e-12	1.62e-10	si:ch211-227m13.1 [Source:ZFIN	NA
ENSDARG00000022098	opn4a	571624	101.246	4.23911	1.42202	2.98106	0.00287255	0.0140292	opsin 4a (melanopsin) [Source:ZFIN	G protein-coupled receptor signaling pathway, visual perception, signal transduction, response to stimulus, phototransduction, protein-chromophore linkage
ENSDARG00000037587	SYNPR	558290	1126.75	4.23097	0.653191	6.47738	9.33e-11	3.93e-09	synaptoporin [Source:HGNC Symbol	NA
ENSDARG00000095981	si:ch211-161n3.5	100536376	42.401	4.22221	0.630553	6.69604	2.14e-11	1.04e-09	si:ch211-161n3.5 [Source:ZFIN	endocytosis
ENSDARG00000093267	cngk	110440193	11.2439	4.22172	1.62164	2.60337	0.00923132	0.0358977	cyclic nucleotide-gated potassium channel [Source:ZFIN	ion transport, transmembrane transport, potassium ion transmembrane transport, regulation of flagellated sperm motility
ENSDARG00000091800	zgc:174260	100137107	16.6146	4.21184	0.908744	4.63479	3.57e-06	4.75e-05	zgc:174260 [Source:ZFIN	NA
ENSDARG00000035891	acana	497505	1447.71	4.21102	0.652916	6.44956	1.12e-10	4.64e-09	aggrecan a [Source:ZFIN	cell adhesion, central nervous system development, skeletal system development, outflow tract morphogenesis
ENSDARG00000090618	malrd1	100148465	937.328	4.20544	0.312958	13.4377	3.64e-41	4.5e-38	MAM and LDL receptor class A domain containing 1 [Source:ZFIN	NA
ENSDARG00000100265	rhcgb	792274	14.1987	4.20539	1.08401	3.87948	0.00010468	0.000875533	Rh family, C glycoprotein b [Source:ZFIN	ammonium transport, ammonium transmembrane transport
ENSDARG00000043171	cela1.4	574008	117.62	4.16476	1.1285	3.69052	0.000223793	0.00166813	chymotrypsin like elastase family member 1, tandem duplicate 4 [Source:ZFIN	proteolysis
ENSDARG00000042562	allc	436989	94.2642	4.16325	0.497308	8.37156	5.69e-17	7.99e-15	allantoicase [Source:ZFIN	allantoin catabolic process, purine nucleobase metabolic process
ENSDARG00000089187	wfdc2	556600	256.654	4.15938	0.686255	6.06098	1.35e-09	4.33e-08	WAP four-disulfide core domain 2 [Source:ZFIN	negative regulation of peptidase activity
ENSDARG00000104642	si:dkey-31i7.2	103911950	10.8022	4.15672	1.4825	2.80385	0.00504963	0.0221825	si:dkey-31i7.2 [Source:ZFIN	cell-matrix adhesion
ENSDARG00000042982	cyp2p8	100034366	43.4616	4.14866	0.615316	6.74233	1.56e-11	7.84e-10	cytochrome P450, family 2, subfamily P, polypeptide 8 [Source:ZFIN	oxidation-reduction process, organic acid metabolic process, xenobiotic metabolic process, exogenous drug catabolic process
ENSDARG00000056314	a2ml	100006972	679.557	4.14845	0.714276	5.8079	6.33e-09	1.73e-07	alpha-2-macroglobulin-like [Source:ZFIN	negative regulation of endopeptidase activity, liver development
ENSDARG00000078149	grin2ca	100003342	24.4002	4.13102	1.6499	2.50381	0.0122865	0.0448385	glutamate receptor, ionotropic, N-methyl D-aspartate 2Ca [Source:ZFIN	ion transport, ion transmembrane transport, modulation of chemical synaptic transmission, long-term synaptic potentiation, ionotropic glutamate receptor signaling pathway, synaptic transmission, glutamatergic, excitatory postsynaptic potential
ENSDARG00000087143	serpina7	564060	8.03935	4.10113	1.52171	2.69509	0.00703706	0.0290135	serpin peptidase inhibitor, clade A (alpha-1 antiproteinase, antitrypsin), member 7 [Source:ZFIN	negative regulation of endopeptidase activity
ENSDARG00000061852	olfml3a	568106	400.023	4.09897	0.383461	10.6894	1.14e-26	4.63e-24	olfactomedin-like 3a [Source:ZFIN	NA
ENSDARG00000076119	emid1	797252	11093.6	4.07944	0.301961	13.5098	1.37e-41	1.78e-38	EMI domain containing 1 [Source:ZFIN	extracellular matrix organization
ENSDARG00000115301	lurap1	100126029	1527.39	4.07791	0.316797	12.8723	6.44e-38	6.38e-35	leucine rich adaptor protein 1 [Source:ZFIN	positive regulation of I-kappaB kinase/NF-kappaB signaling, Golgi organization, cell-matrix adhesion, muscle tissue morphogenesis, negative regulation of convergent extension involved in gastrulation
ENSDARG00000038956	fdx1b	562135	58.5375	4.07724	1.14253	3.56862	0.000358864	0.00249801	ferredoxin 1b [Source:ZFIN	electron transport chain, steroid biosynthetic process, cortisol biosynthetic process
ENSDARG00000028000	pfkpa	560944	7604.86	4.04982	0.520139	7.78602	6.92e-15	6.73e-13	phosphofructokinase, platelet a [Source:ZFIN	glycolytic process, fructose 6-phosphate metabolic process, phosphorylation, metabolic process, glucose catabolic process, fructose 1,6-bisphosphate metabolic process, protein homotetramerization, canonical glycolysis, carbohydrate phosphorylation
ENSDARG00000003904	sycp1	402797	43.6882	4.04844	0.837588	4.83345	1.34e-06	2.04e-05	synaptonemal complex protein 1 [Source:ZFIN	synaptonemal complex assembly
ENSDARG00000044501	viml	393746	44.1985	4.03309	0.66639	6.05215	1.43e-09	4.56e-08	vimentin like [Source:ZFIN	biological_process
ENSDARG00000017884	bgna	431774	281.968	4.0304	1.41428	2.84979	0.00437478	0.0197473	biglycan a [Source:ZFIN	NA
ENSDARG00000019253	rhag	405771	24761.3	4.02997	0.316704	12.7247	4.31e-37	4.02e-34	Rh associated glycoprotein [Source:ZFIN	ammonium transport, ammonium transmembrane transport, urea transport
ENSDARG00000097188	CU929037.2	110438053	3.41184	4.02863	1.58259	2.54559	0.0109094	0.0408707	zinc finger protein DPF3-like [Source:NCBI gene	NA
ENSDARG00000017314	cela1.6	445282	5814.94	4.02499	1.46316	2.75088	0.00594351	0.0253309	chymotrypsin like elastase family member 1, tandem duplicate 6 [Source:ZFIN	proteolysis
ENSDARG00000102003	CU695215.3	103909278	13.188	4.00609	1.03948	3.85395	0.000116228	0.000957866	formin-like [Source:NCBI gene	actin nucleation
ENSDARG00000104555	sh2d3cb	394051	173.825	3.98138	0.316516	12.5788	2.76e-36	2.36e-33	SH2 domain containing 3Cb [Source:ZFIN	positive regulation of peptidyl-serine phosphorylation, small GTPase mediated signal transduction
ENSDARG00000019396	rergla	436767	178.336	3.97836	0.608915	6.53353	6.42e-11	2.84e-09	RERG/RAS-like a [Source:ZFIN	signal transduction
ENSDARG00000003697	slc5a8l	556156	208.115	3.9651	0.699624	5.66748	1.45e-08	3.61e-07	solute carrier family 5 member 8, like [Source:ZFIN	transmembrane transport
ENSDARG00000105528	si:dkey-86l18.10	NA	75.3014	3.96412	1.03178	3.84202	0.000122027	0.000996684	si:dkey-86l18.10 [Source:ZFIN	NA
ENSDARG00000087402	tpm1	393908	11253.1	3.96373	0.358804	11.0471	2.27e-28	1.12e-25	tropomyosin 1 (alpha) [Source:ZFIN	NA
ENSDARG00000094324	efemp2a	494044	4108.37	3.9612	0.408196	9.70414	2.9e-22	7.31e-20	EGF containing fibulin extracellular matrix protein 2a [Source:ZFIN	elastic fiber assembly
ENSDARG00000086790	gucy1b1	100150304	1823.54	3.95708	0.511164	7.74132	9.84e-15	9.29e-13	guanylate cyclase 1 soluble subunit beta 1 [Source:ZFIN	intracellular signal transduction, cyclic nucleotide biosynthetic process, cGMP biosynthetic process, cGMP-mediated signaling, trans-synaptic signaling by nitric oxide, modulating synaptic transmission
ENSDARG00000109611	FP236810.1	NA	8.3247	3.9491	1.42377	2.7737	0.00554229	0.0239427		3.95347
ENSDARG00000088581	f10	282670	717.689	3.92528	0.482101	8.14202	3.89e-16	4.64e-14	coagulation factor X [Source:ZFIN	proteolysis, blood coagulation, hemostasis
ENSDARG00000103676	si:dkey-90l8.3	100330251	222.701	3.91872	0.364846	10.7408	6.55e-27	2.75e-24	si:dkey-90l8.3 [Source:ZFIN	NA
ENSDARG00000035682	FP102018.1	562912	15248.7	3.91394	0.505202	7.74728	9.39e-15	8.9e-13	latent transforming growth factor beta binding protein 3 [Source:NCBI gene	NA
ENSDARG00000045071	chad	394038	32.8604	3.91088	0.919241	4.25446	2.1e-05	0.000218769	chondroadherin [Source:ZFIN	negative chemotaxis, axon guidance
ENSDARG00000087681	si:dkey-1c11.1	100002427	276.453	3.90882	0.697597	5.60326	2.1e-08	5.02e-07	si:dkey-1c11.1 [Source:ZFIN	Wnt signaling pathway, axon guidance
ENSDARG00000069446	dbh	30505	145.315	3.9071	0.889228	4.39381	1.11e-05	0.000127947	dopamine beta-hydroxylase (dopamine beta-monooxygenase) [Source:ZFIN	oxidation-reduction process, octopamine biosynthetic process, sleep, dopamine catabolic process, norepinephrine biosynthetic process
ENSDARG00000109630	CU896691.3	NA	30.0715	3.89816	0.697223	5.59098	2.26e-08	5.36e-07		5.25373
ENSDARG00000078388	glis2a	102725534	976.386	3.89695	0.48106	8.10075	5.46e-16	6.37e-14	GLIS family zinc finger 2a [Source:ZFIN	negative regulation of transcription by RNA polymerase II, positive regulation of transcription by RNA polymerase II, central nervous system development
ENSDARG00000070597	prelp	100144408	791.208	3.89361	0.437883	8.8919	6.01e-19	1.12e-16	proline/arginine-rich end leucine-rich repeat protein [Source:ZFIN	NA
ENSDARG00000068220	mbl2	100008009	52.1919	3.89272	0.951191	4.09247	4.27e-05	0.000407244	mannose binding lectin 2 [Source:ZFIN	growth plate cartilage chondrocyte morphogenesis
ENSDARG00000100041	CU571069.1	NA	184.083	3.88479	0.406806	9.54949	1.3e-21	3.1e-19		8.38838
ENSDARG00000019128	tpm4b	324244	15557.3	3.88443	0.309109	12.5665	3.22e-36	2.66e-33	tropomyosin 4b [Source:ZFIN	actin filament organization
ENSDARG00000058803	grk1a	564152	519.025	3.88371	0.305246	12.7232	4.39e-37	4.02e-34	G protein-coupled receptor kinase 1 a [Source:ZFIN	signal transduction, protein phosphorylation, visual perception, regulation of rhodopsin mediated signaling pathway, phosphorylation
ENSDARG00000052057	pcolceb	794872	19.3243	3.88082	0.905711	4.28483	1.83e-05	0.000195379	procollagen C-endopeptidase enhancer b [Source:ZFIN	NA
ENSDARG00000041595	ces3	560651	43.157	3.84998	0.761681	5.05458	4.31e-07	7.48e-06	carboxylesterase 3 [Source:ZFIN	NA
ENSDARG00000016936	hmcn1	559150	1045.76	3.84016	0.633104	6.06561	1.31e-09	4.22e-08	hemicentin 1 [Source:ZFIN	fin development, fin morphogenesis, basement membrane organization
ENSDARG00000042983	has1	403130	138.868	3.83035	0.540997	7.08016	1.44e-12	8.95e-11	hyaluronan synthase 1 [Source:ZFIN	hyaluronan biosynthetic process, extracellular polysaccharide biosynthetic process, extracellular matrix assembly
ENSDARG00000057440	si:dkey-228d14.5	796266	62.6128	3.82947	0.47305	8.09528	5.71e-16	6.6e-14	si:dkey-228d14.5 [Source:ZFIN	regulation of autophagy
ENSDARG00000036139	lctla	437008	54.1594	3.82608	1.02749	3.7237	0.00019632	0.00148801	lactase-like a [Source:ZFIN	carbohydrate metabolic process
ENSDARG00000052277	cabp2b	559616	346.779	3.82551	0.521692	7.33289	2.25e-13	1.66e-11	calcium binding protein 2b [Source:ZFIN	NA
ENSDARG00000103199	si:dkey-247k7.2	797677	82.2705	3.81653	1.54759	2.46611	0.013659	0.0487817	si:dkey-247k7.2 [Source:ZFIN	NA
ENSDARG00000008494	myl6	798632	10156.1	3.81639	0.620627	6.14925	7.79e-10	2.64e-08	myosin, light chain 6, alkali, smooth muscle and non-muscle [Source:ZFIN	NA
ENSDARG00000098944	nme8	100037319	174.135	3.81556	0.405829	9.40189	5.36e-21	1.2e-18	NME/NM23 family member 8 [Source:ZFIN	nucleoside diphosphate phosphorylation, GTP biosynthetic process, UTP biosynthetic process, CTP biosynthetic process, cell redox homeostasis
ENSDARG00000105311	BX927327.1	NA	12.4441	3.81225	1.44888	2.63117	0.00850917	0.0335751		3.49565
ENSDARG00000077910	si:zfos-1897c11.1	100332358	9.91035	3.80273	1.03708	3.66678	0.000245622	0.00180903	si:zfos-1897c11.1 [Source:ZFIN	NA
ENSDARG00000103659	bco1l	393580	11.0958	3.80174	1.04212	3.64808	0.000264211	0.0019283	beta-carotene oxygenase 1, like [Source:ZFIN	oxidation-reduction process, carotene catabolic process, retinal metabolic process
ENSDARG00000007906	lrp2b	101886177	9.58736	3.79612	1.24514	3.04874	0.00229807	0.011697	low density lipoprotein receptor-related protein 2b [Source:ZFIN	NA
ENSDARG00000008100	slc7a10a	567420	2622.8	3.79308	0.31423	12.071	1.5e-33	1.13e-30	solute carrier family 7 member 10a [Source:ZFIN	transmembrane transport, L-alpha-amino acid transmembrane transport, neutral amino acid transport
ENSDARG00000055550	casp21	100331324	14.2074	3.79284	1.04649	3.62437	0.000289671	0.00208503	caspase 21, apoptosis-related cysteine peptidase [Source:ZFIN	proteolysis, apoptotic process
ENSDARG00000094030	si:dkeyp-3f10.16	NA	59.5175	3.7891	0.513268	7.38231	1.56e-13	1.18e-11	si:dkeyp-3f10.16 [Source:ZFIN	G protein-coupled receptor signaling pathway, chemical synaptic transmission, G protein-coupled receptor signaling pathway, coupled to cyclic nucleotide second messenger, G protein-coupled serotonin receptor signaling pathway
ENSDARG00000074851	s1pr4	402857	12.3292	3.7757	1.41883	2.66115	0.00778743	0.0314088	sphingosine-1-phosphate receptor 4 [Source:ZFIN	G protein-coupled receptor signaling pathway, signal transduction, neutrophil chemotaxis, sphingosine-1-phosphate receptor signaling pathway
ENSDARG00000003523	itln3	555334	112.666	3.77525	0.886767	4.25732	2.07e-05	0.000216539	intelectin 3 [Source:ZFIN	NA
ENSDARG00000041858	ren	405786	80.1437	3.75727	0.749957	5.00998	5.44e-07	9.16e-06	renin [Source:ZFIN	proteolysis
ENSDARG00000074524	cntnap1	566220	29.9694	3.75699	1.2609	2.97962	0.00288602	0.0140839	contactin associated protein 1 [Source:ZFIN	paranodal junction assembly
ENSDARG00000092606	CU855900.1	NA	6.41543	3.75058	1.07602	3.48559	0.000491049	0.00323771		3.1869
ENSDARG00000099134	zgc:195356	NA	27.4821	3.7489	1.49494	2.50773	0.012151	0.044403	zgc:195356 [Source:ZFIN	NA
ENSDARG00000013787	gucy1a1	550420	1392.08	3.74607	0.608137	6.15991	7.28e-10	2.48e-08	guanylate cyclase 1 soluble subunit alpha 1 [Source:ZFIN	intracellular signal transduction, cyclic nucleotide biosynthetic process, cGMP biosynthetic process, inflammatory response to wounding
ENSDARG00000094712	BX294165.2	NA	8.27566	3.74182	0.897028	4.17135	3.03e-05	0.000301601		3.58002
ENSDARG00000101861	cyp2k19	562304	276.823	3.73803	0.644896	5.79633	6.78e-09	1.83e-07	cytochrome P450, family 2, subfamily k, polypeptide 19 [Source:ZFIN	oxidation-reduction process, organic acid metabolic process, xenobiotic metabolic process, exogenous drug catabolic process
ENSDARG00000091864	zgc:158701	100151367	5.65025	3.72441	1.45477	2.56013	0.0104633	0.0395867	zgc:158701 [Source:ZFIN	NA
ENSDARG00000055185	tm4sf5	436645	121.946	3.72253	0.535718	6.94868	3.69e-12	2.1e-10	transmembrane 4 L six family member 5 [Source:ZFIN	skeletal muscle fiber development
ENSDARG00000068181	dpep1	768195	6.65532	3.71994	1.26045	2.95127	0.00316467	0.015183	dipeptidase 1 [Source:ZFIN	proteolysis
ENSDARG00000020812	si:ch73-177h5.2	NA	5.81176	3.70957	1.19959	3.09237	0.00198567	0.0103782	si:ch73-177h5.2 [Source:ZFIN	NA
ENSDARG00000061292	pi15b	556658	211.454	3.70913	0.347467	10.6748	1.34e-26	5.16e-24	peptidase inhibitor 15b [Source:ZFIN	NA
ENSDARG00000045306	slc51a	447807	333.697	3.70776	0.437025	8.48409	2.17e-17	3.32e-15	solute carrier family 51 alpha subunit [Source:ZFIN	NA
ENSDARG00000034801	mylka	NA	3529.33	3.70658	0.37007	10.0159	1.3e-23	3.91e-21	myosin, light chain kinase a [Source:ZFIN	protein phosphorylation, phosphorylation, blood coagulation, regulation of cell motility
ENSDARG00000071429	tdo2a	100008541	513.297	3.70632	0.508131	7.29403	3.01e-13	2.17e-11	tryptophan 2,3-dioxygenase a [Source:ZFIN	oxidation-reduction process, tryptophan catabolic process to kynurenine, tryptophan catabolic process, protein homotetramerization, tryptophan catabolic process to acetyl-CoA
ENSDARG00000023519	BX323555.1	NA	8.77888	3.69827	1.37461	2.69042	0.00713623	0.0293129		2.17666
ENSDARG00000026972	si:ch211-119o8.6	556659	10.2576	3.69093	1.16016	3.18139	0.00146568	0.00806613	si:ch211-119o8.6 [Source:ZFIN	NA
ENSDARG00000100167	CSDC2 (1 of many)	557375	230.291	3.68504	0.493933	7.46061	8.61e-14	6.92e-12	cold shock domain containing C2 [Source:HGNC Symbol	regulation of mRNA stability
ENSDARG00000095192	BX957317.1	NA	412.214	3.66512	0.4054	9.04074	1.56e-19	3.05e-17		9.21172
ENSDARG00000101910	pcdh20	568796	107.939	3.66373	0.444715	8.23838	1.75e-16	2.23e-14	protocadherin 20 [Source:ZFIN	homophilic cell adhesion via plasma membrane adhesion molecules, cell adhesion, homophilic cell adhesion via plasma membrane adhesion molecules, cell adhesion
ENSDARG00000005221	desmb	768287	836.983	3.66181	0.55324	6.61884	3.62e-11	1.68e-09	desmin b [Source:ZFIN	skeletal muscle organ development, locomotory behavior, muscle contraction
ENSDARG00000095901	col18a1b	100334893	2764.32	3.65953	0.412107	8.88006	6.68e-19	1.22e-16	collagen type XVIII alpha 1 chain b [Source:ZFIN	extracellular matrix organization
ENSDARG00000008140	kcnab1a	541540	136.34	3.65307	0.415812	8.7854	1.56e-18	2.79e-16	potassium voltage-gated channel, shaker-related subfamily, beta member 1 a [Source:ZFIN	transmembrane transport, potassium ion transport, potassium ion transmembrane transport
ENSDARG00000079502	gal3st2	556126	350.523	3.65276	0.441911	8.26583	1.39e-16	1.8e-14	galactose-3-O-sulfotransferase 2 [Source:ZFIN	glycolipid biosynthetic process
ENSDARG00000088116	gstm.3	568744	4115.16	3.64621	0.597004	6.10751	1.01e-09	3.32e-08	glutathione S-transferase mu tandem duplicate 3 [Source:ZFIN	glutathione metabolic process
ENSDARG00000056781	zanl	100147904	33.3908	3.63682	0.723062	5.02975	4.91e-07	8.37e-06	zonadhesin, like [Source:ZFIN	NA
ENSDARG00000098015	CT573139.2	NA	13.9145	3.6368	0.95691	3.80056	0.00014437	0.00114514		3.89888
ENSDARG00000036767	urgcp	100005729	9.0281	3.63662	1.30752	2.78132	0.00541379	0.0235066	upregulator of cell proliferation [Source:ZFIN	NA
ENSDARG00000060165	dnah7	561639	17.2356	3.63119	1.03674	3.5025	0.000460912	0.00306762	dynein, axonemal, heavy chain 7 [Source:ZFIN	microtubule-based movement, cilium movement, determination of left/right symmetry, determination of liver left/right asymmetry
ENSDARG00000103203	vps28	393562	10017	3.62726	0.443204	8.18418	2.74e-16	3.42e-14	VPS28 subunit of ESCRT-I [Source:ZFIN	endosome transport via multivesicular body sorting pathway, protein transport, protein transport to vacuole involved in ubiquitin-dependent protein catabolic process via the multivesicular body sorting pathway
ENSDARG00000016837	glipr2l	449805	2103.71	3.62577	0.498101	7.27918	3.36e-13	2.39e-11	GLI pathogenesis-related 2, like [Source:ZFIN	biological_process
ENSDARG00000041699	piwil1	368200	65.6324	3.62442	0.685367	5.28829	1.23e-07	2.46e-06	piwi-like RNA-mediated gene silencing 1 [Source:ZFIN	spermatid development, multicellular organism development, nucleic acid phosphodiester bond hydrolysis, RNA phosphodiester bond hydrolysis, endonucleolytic, cell differentiation, spermatogenesis, gene silencing by RNA, meiotic cell cycle, germ cell development, regulation of translation, gamete generation, negative regulation of transposition, piRNA metabolic process, anatomical structure morphog…
ENSDARG00000036840	krt15	406844	911.098	3.62186	0.515415	7.02708	2.11e-12	1.26e-10	keratin 15 [Source:ZFIN	biological_process
ENSDARG00000099730	pkma	335817	30246.8	3.61055	0.351203	10.2805	8.63e-25	3e-22	pyruvate kinase M1/2a [Source:ZFIN	glycolytic process, cellular response to insulin stimulus, phosphorylation
ENSDARG00000074808	megf6b	557764	1637.49	3.6049	0.575174	6.26749	3.67e-10	1.32e-08	multiple EGF-like-domains 6b [Source:ZFIN	NA
ENSDARG00000105416	adgrg4a	793963	24.8166	3.60268	0.924533	3.89675	9.75e-05	0.000824322	adhesion G protein-coupled receptor G4a [Source:ZFIN	G protein-coupled receptor signaling pathway, cell surface receptor signaling pathway, adenylate cyclase-activating G protein-coupled receptor signaling pathway
ENSDARG00000098729	si:dkey-108k24.2	NA	4.18335	3.59985	1.31209	2.7436	0.00607691	0.0257971	si:dkey-108k24.2 [Source:ZFIN	NA
ENSDARG00000057173	ifit8	641567	4.69858	3.59979	1.45004	2.48254	0.0130449	0.0470986	interferon-induced protein with tetratricopeptide repeats 8 [Source:ZFIN	defense response to virus
ENSDARG00000096739	si:dkey-219e21.2	797371	27.5097	3.59411	0.808848	4.44349	8.85e-06	0.00010449	si:dkey-219e21.2 [Source:ZFIN	NA
ENSDARG00000088898	caln1	562420	63.389	3.5917	0.675615	5.31619	1.06e-07	2.16e-06	calneuron 1 [Source:ZFIN	NA
ENSDARG00000020136	ptges	544666	2325.88	3.58076	0.413122	8.66755	4.42e-18	7.38e-16	prostaglandin E synthase [Source:ZFIN	cell migration involved in gastrulation, oxidation-reduction process, glutathione metabolic process
ENSDARG00000041685	si:dkey-105h12.2	100006782	72.6142	3.57815	0.734294	4.87292	1.1e-06	1.72e-05	si:dkey-105h12.2 [Source:ZFIN	negative regulation of endopeptidase activity
ENSDARG00000093549	selenop	352931	4967.52	3.57811	0.333323	10.7347	7e-27	2.88e-24	selenoprotein P [Source:ZFIN	NA
ENSDARG00000003965	tlx1	266964	428.714	3.57607	0.366454	9.75857	1.7e-22	4.32e-20	T cell leukemia homeobox 1 [Source:ZFIN	regulation of transcription, DNA-templated
ENSDARG00000045070	itgb3b	100001836	979.039	3.57422	0.484245	7.38102	1.57e-13	1.19e-11	integrin beta 3b [Source:ZFIN	cell migration, cell-matrix adhesion, integrin-mediated signaling pathway, cell adhesion mediated by integrin, cell adhesion, platelet aggregation
ENSDARG00000071095	abi3bpb	100149890	8538.13	3.57199	0.573086	6.23291	4.58e-10	1.62e-08	ABI family, member 3 (NESH) binding protein b [Source:ZFIN	biological_process
ENSDARG00000041083	anpepa	558452	89.9879	3.57128	0.56217	6.35266	2.12e-10	8.18e-09	alanyl (membrane) aminopeptidase a [Source:ZFIN	proteolysis, peptide catabolic process
ENSDARG00000036820	mgll	378960	2087.76	3.57105	0.418506	8.53285	1.43e-17	2.22e-15	monoglyceride lipase [Source:ZFIN	NA
ENSDARG00000029822	cel.2	565117	19.8132	3.56724	1.18802	3.00268	0.00267617	0.013256	carboxyl ester lipase, tandem duplicate 2 [Source:ZFIN	lipid metabolic process, neuron cell-cell adhesion, synaptic vesicle endocytosis, modulation of chemical synaptic transmission, postsynaptic membrane assembly, presynaptic membrane assembly
ENSDARG00000087873	eevs	100003999	33.5207	3.5666	0.771724	4.6216	3.81e-06	5.01e-05	2-epi-5-epi-valiolone synthase [Source:ZFIN	NA
ENSDARG00000057949	slc43a3b	556206	428.72	3.56562	0.39075	9.12507	7.17e-20	1.5e-17	solute carrier family 43 member 3b [Source:ZFIN	transmembrane transport
ENSDARG00000077261	lmod1b	795335	1409.41	3.5542	0.457902	7.76193	8.36e-15	7.99e-13	leiomodin 1b (smooth muscle) [Source:ZFIN	pointed-end actin filament capping, muscle contraction, myofibril assembly
ENSDARG00000105210	etf1a	563172	26.7469	3.55121	0.859117	4.13355	3.57e-05	0.000350423	eukaryotic translation termination factor 1a [Source:ZFIN	translational termination, cytoplasmic translational termination
ENSDARG00000053362	cilp	553329	1710.77	3.54928	0.567788	6.25106	4.08e-10	1.46e-08	cartilage intermediate layer protein, nucleotide pyrophosphohydrolase [Source:ZFIN	NA
ENSDARG00000041060	lgals9l3	327284	617.764	3.54869	0.408861	8.67946	3.98e-18	6.69e-16	lectin, galactoside-binding, soluble, 9 (galectin 9)-like 3 [Source:ZFIN	positive regulation of gene expression, negative regulation of gene expression, negative regulation of interferon-gamma production, negative regulation of CD4-positive, alpha-beta T cell proliferation, positive regulation of interleukin-6 secretion, positive regulation of interleukin-10 secretion
ENSDARG00000069375	zgc:162608	100037332	78.114	3.54768	0.487788	7.273	3.52e-13	2.5e-11	zgc:162608 [Source:ZFIN	NA
ENSDARG00000091519	BX511084.1	NA	11.2562	3.54025	1.02501	3.45386	0.00055262	0.00357351		3.25603
ENSDARG00000090943	CABZ01033205.1	100002960	180.543	3.53586	0.447708	7.8977	2.84e-15	2.89e-13	uncharacterized LOC100002960 [Source:NCBI gene	NA
ENSDARG00000092044	si:dkey-22f5.9	100526813	148.316	3.51625	0.631404	5.56893	2.56e-08	6e-07	si:dkey-22f5.9 [Source:ZFIN	defense response to bacterium
ENSDARG00000070755	ccr11.1	NA	5.24183	3.51544	1.35803	2.58864	0.00963549	0.0371597	chemokine (C-C motif) receptor 11.1 [Source:ZFIN	G protein-coupled receptor signaling pathway, chemotaxis, signal transduction, positive regulation of cytosolic calcium ion concentration, immune response, calcium-mediated signaling, cell chemotaxis, chemokine-mediated signaling pathway
ENSDARG00000092094	si:dkey-112g5.11	110438948	31.0281	3.51355	0.737907	4.76151	1.92e-06	2.78e-05	si:dkey-112g5.11 [Source:ZFIN	proteolysis
ENSDARG00000053858	crip1	541319	8204.95	3.51272	0.673934	5.21227	1.87e-07	3.55e-06	cysteine-rich protein 1 [Source:ZFIN	heart contraction, heart development, regulation of gene expression, intrinsic apoptotic signaling pathway in response to DNA damage, response to zinc ion, cellular response to antibiotic, cellular response to UV-B
ENSDARG00000095848	si:dkey-239n17.6	NA	31.4201	3.51207	0.665105	5.28048	1.29e-07	2.56e-06	si:dkey-239n17.6 [Source:ZFIN	NA
ENSDARG00000038123	myl9a	450006	3368.2	3.51117	0.606211	5.792	6.96e-09	1.87e-07	myosin, light chain 9a, regulatory [Source:ZFIN	NA
ENSDARG00000019949	serpinh1b	30449	35907.4	3.50207	0.307731	11.3803	5.24e-30	2.95e-27	serpin peptidase inhibitor, clade H (heat shock protein 47), member 1b [Source:ZFIN	negative regulation of endopeptidase activity, fin regeneration
ENSDARG00000015674	msx3	30526	4255.62	3.50057	0.366252	9.55783	1.2e-21	2.89e-19	muscle segment homeobox 3 [Source:ZFIN	regulation of transcription, DNA-templated
ENSDARG00000091539	ptprjb.1	NA	55.3352	3.49936	0.557246	6.27974	3.39e-10	1.24e-08	protein tyrosine phosphatase receptor type Jb, tandem duplicate 1 [Source:ZFIN	protein dephosphorylation, dephosphorylation, peptidyl-tyrosine dephosphorylation, negative regulation of MAP kinase activity, artery morphogenesis
ENSDARG00000021336	pax4	561564	45.3663	3.48456	0.754882	4.61603	3.91e-06	5.14e-05	paired box 4 [Source:ZFIN	regulation of transcription, DNA-templated, multicellular organism development, endocrine pancreas development, pancreas regeneration, glucose homeostasis
ENSDARG00000095353	CR936240.1	NA	5.22214	3.48309	1.16041	3.00159	0.00268574	0.0132847		2.76809
ENSDARG00000014858	drd2l	378718	10.9781	3.47856	1.39427	2.49491	0.0125991	0.0457497	dopamine receptor D2 like [Source:ZFIN	G protein-coupled receptor signaling pathway, adenylate cyclase-inhibiting dopamine receptor signaling pathway, signal transduction, positive regulation of cytosolic calcium ion concentration involved in phospholipase C-activating G protein-coupled signaling pathway, adenylate cyclase-modulating G protein-coupled receptor signaling pathway, response to drug, adenylate cyclase-activating adrenergi…
ENSDARG00000107952	CR382334.1	NA	11.4351	3.47771	1.12613	3.0882	0.00201371	0.0104848		3.62648
ENSDARG00000040466	vil1	393207	1098.94	3.4726	0.663855	5.23096	1.69e-07	3.26e-06	villin 1 [Source:ZFIN	actin nucleation, actin filament severing, actin filament capping, cytoskeleton organization
ENSDARG00000104829	zgc:112146	550426	80.8781	3.46886	0.531443	6.52724	6.7e-11	2.94e-09	zgc:112146 [Source:ZFIN	NA
ENSDARG00000056653	fhl1b	387528	3898.89	3.46517	0.446149	7.76685	8.05e-15	7.74e-13	four and a half LIM domains 1b [Source:ZFIN	locomotory behavior, liver development, endocrine pancreas development, pancreas regeneration, calcium ion homeostasis
ENSDARG00000098915	si:ch211-216p19.5	100331300	6.82806	3.46483	1.07944	3.20984	0.00132808	0.00743795	si:ch211-216p19.5 [Source:ZFIN	proteolysis, cell adhesion
ENSDARG00000039352	pald1b	560385	851.623	3.46438	0.525539	6.59206	4.34e-11	1.98e-09	phosphatase domain containing paladin 1b [Source:ZFIN	peptidyl-tyrosine dephosphorylation
ENSDARG00000078800	slc26a10	100150270	90.5139	3.45995	0.605598	5.71327	1.11e-08	2.84e-07	solute carrier family 26 member 10 [Source:ZFIN	transmembrane transport, sulfate transport, chloride transmembrane transport, anion transmembrane transport, bicarbonate transport, sulfate transmembrane transport, oxalate transport
ENSDARG00000045835	si:dkey-14d8.6	557741	45.1507	3.45763	1.27414	2.7137	0.00665371	0.0277317	si:dkey-14d8.6 [Source:ZFIN	collagen fibril organization
ENSDARG00000102520	BX323588.1	NA	31.6728	3.44955	0.917447	3.75995	0.00016995	0.00131515		6.16129
ENSDARG00000111326	BX323820.1	561298	33.8675	3.44759	0.715887	4.81583	1.47e-06	2.21e-05	cadherin-related family member 5, related sequence [Source:NCBI gene	homophilic cell adhesion via plasma membrane adhesion molecules, cell-cell adhesion
ENSDARG00000004635	epha7	562195	6022.41	3.44227	0.243817	14.1182	2.93e-45	4.84e-42	eph receptor A7 [Source:ZFIN	protein phosphorylation, transmembrane receptor protein tyrosine kinase signaling pathway, phosphorylation, peptidyl-tyrosine phosphorylation, axon guidance, ephrin receptor signaling pathway
ENSDARG00000093234	si:dkey-65l23.2	793688	12.1573	3.44003	1.13267	3.03711	0.00238858	0.0120856	si:dkey-65l23.2 [Source:ZFIN	NA
ENSDARG00000068710	nid1a	562690	4567.9	3.43813	0.374294	9.18562	4.09e-20	8.72e-18	nidogen 1a [Source:ZFIN	canonical Wnt signaling pathway, cell-matrix adhesion
ENSDARG00000057498	habp2	553472	114.213	3.43569	0.429162	8.00556	1.19e-15	1.31e-13	hyaluronan binding protein 2 [Source:ZFIN	proteolysis, blood coagulation
ENSDARG00000057437	apodb	567972	1288.54	3.42823	1.18013	2.90496	0.00367306	0.0170884	apolipoprotein Db [Source:ZFIN	lipid transport, aging, lipid metabolic process, response to reactive oxygen species
ENSDARG00000068372	zgc:158427	790932	6.70714	3.42496	1.29818	2.63827	0.00833302	0.0330276	zgc:158427 [Source:ZFIN	gamma-aminobutyric acid transport, transmembrane transport, neurotransmitter transport
ENSDARG00000079544	si:ch1073-464p5.5	108179091	327.872	3.42474	0.451708	7.58176	3.41e-14	3e-12	si:ch1073-464p5.5 [Source:ZFIN	NA
ENSDARG00000098245	cidea	100536460	162.008	3.42398	0.883054	3.87743	0.000105565	0.000881742	cell death inducing DFFA like effector a [Source:ZFIN	apoptotic process, lipid storage
ENSDARG00000099217	zgc:109982	553564	19.9831	3.42214	1.10163	3.10642	0.00189367	0.00997747	zgc:109982 [Source:ZFIN	oxidation-reduction process, estrogen biosynthetic process
ENSDARG00000035694	stm	386700	3618.44	3.41642	0.630606	5.41768	6.04e-08	1.29e-06	starmaker [Source:ZFIN	otic placode formation, detection of gravity
ENSDARG00000021405	chd3	568230	151.71	3.41558	0.340888	10.0197	1.25e-23	3.85e-21	chromodomain helicase DNA binding protein 3 [Source:ZFIN	central nervous system development, developmental growth
ENSDARG00000078731	si:dkey-85k7.12	556241	17.4253	3.41047	0.982845	3.47	0.000520456	0.00339898	si:dkey-85k7.12 [Source:ZFIN	NA
ENSDARG00000059956	ptk6b	767734	44.6432	3.40176	0.888413	3.82903	0.000128651	0.0010408	PTK6 protein tyrosine kinase 6b [Source:ZFIN	protein phosphorylation, transmembrane receptor protein tyrosine kinase signaling pathway, phosphorylation, cell migration, cell differentiation, peptidyl-tyrosine autophosphorylation, regulation of cell population proliferation
ENSDARG00000069105	fgfr4	100000160	13708.6	3.40084	0.477329	7.12473	1.04e-12	6.77e-11	fibroblast growth factor receptor 4 [Source:ZFIN	protein phosphorylation, positive regulation of cell population proliferation, fibroblast growth factor receptor signaling pathway, phosphorylation, peptidyl-tyrosine phosphorylation
ENSDARG00000052207	c3a.3	565074	216.58	3.39848	0.647433	5.24916	1.53e-07	2.99e-06	complement component c3a, duplicate 3 [Source:ZFIN	complement activation, negative regulation of endopeptidase activity
ENSDARG00000103713	cd248a	323364	7528.94	3.3977	0.408375	8.32005	8.79e-17	1.18e-14	CD248 molecule, endosialin a [Source:ZFIN	cell migration
ENSDARG00000043664	si:dkey-63b1.1	100004938	75.8942	3.38207	0.624656	5.4143	6.15e-08	1.31e-06	si:dkey-63b1.1 [Source:ZFIN	G protein-coupled receptor signaling pathway, smooth muscle contraction, vasoconstriction, signal transduction
ENSDARG00000093899	BX510657.1	100270729	443.411	3.37823	0.4538	7.44431	9.75e-14	7.64e-12	si:ch211-142k18.1 [Source:NCBI gene	NA
ENSDARG00000068100	tafa5l	100004683	112.419	3.37688	0.568689	5.938	2.89e-09	8.62e-08	TAFA chemokine like family member 5, like [Source:ZFIN	NA
ENSDARG00000006508	pip5k1bb	447840	1295.86	3.37639	0.376547	8.96673	3.05e-19	5.81e-17	phosphatidylinositol-4-phosphate 5-kinase, type I, beta b [Source:ZFIN	phosphatidylinositol metabolic process, phosphorylation, phosphatidylinositol phosphorylation
ENSDARG00000018966	cyb5r1	336553	6862.34	3.37471	0.280921	12.013	3.04e-33	2.14e-30	cytochrome b5 reductase 1 [Source:ZFIN	oxidation-reduction process
ENSDARG00000039579	cfd	553553	5922.92	3.37426	0.727596	4.63755	3.53e-06	4.7e-05	complement factor D (adipsin) [Source:ZFIN	proteolysis, complement activation, alternative pathway, Notch signaling pathway
ENSDARG00000099185	chia.2	406338	27.2701	3.36776	0.804454	4.1864	2.83e-05	0.000284361	chitinase, acidic.2 [Source:ZFIN	carbohydrate metabolic process, chitin metabolic process, chitin catabolic process
ENSDARG00000087601	gpr153	101883998	98.0076	3.36496	0.492192	6.83669	8.1e-12	4.34e-10	G protein-coupled receptor 153 [Source:ZFIN	G protein-coupled receptor signaling pathway
ENSDARG00000044632	myo7ab	556141	46.3323	3.35814	0.744466	4.51081	6.46e-06	7.95e-05	myosin VIIAb [Source:ZFIN	NA
ENSDARG00000092452	si:dkey-95p16.1	NA	21.068	3.348	0.703919	4.75622	1.97e-06	2.84e-05	si:dkey-95p16.1 [Source:ZFIN	NA
ENSDARG00000021339	cpa5	246092	1531.96	3.34157	1.17828	2.83597	0.00456866	0.0204675	carboxypeptidase A5 [Source:ZFIN	proteolysis
ENSDARG00000042956	cyp2ad6	799957	145.525	3.33984	0.602568	5.54268	2.98e-08	6.87e-07	cytochrome P450, family 2, subfamily AD, polypeptide 6 [Source:ZFIN	oxidation-reduction process, organic acid metabolic process, xenobiotic metabolic process, exogenous drug catabolic process
ENSDARG00000095347	si:dkeyp-72h1.1	799956	66.0982	3.33027	0.771014	4.31934	1.56e-05	0.000170584	si:dkeyp-72h1.1 [Source:ZFIN	regulation of transcription, DNA-templated
ENSDARG00000045391	cd226	791164	13.466	3.32453	1.07506	3.09243	0.00198527	0.0103782	CD226 molecule [Source:ZFIN	cytokine production, positive regulation of natural killer cell cytokine production, positive regulation of natural killer cell mediated cytotoxicity directed against tumor cell target, positive regulation of immunoglobulin mediated immune response, positive regulation of interferon-gamma production, positive regulation of mast cell activation, positive regulation of T cell receptor signaling pat…
ENSDARG00000002192	aspn	65228	301.869	3.32084	0.557961	5.95175	2.65e-09	7.98e-08	asporin (LRR class 1) [Source:ZFIN	NA
ENSDARG00000087709	fat3b	568600	22.4602	3.32078	1.02537	3.23862	0.0012011	0.00682418	FAT atypical cadherin 3b [Source:ZFIN	homophilic cell adhesion via plasma membrane adhesion molecules, cell adhesion
ENSDARG00000039422	fuom	447896	138.41	3.31912	0.625214	5.30877	1.1e-07	2.24e-06	fucose mutarotase [Source:ZFIN	monosaccharide metabolic process, fucosylation, fucose metabolic process
ENSDARG00000104292	ccn2b	100124530	1074.51	3.31841	0.481581	6.89067	5.55e-12	3.06e-10	cellular communication network factor 2b [Source:ZFIN	cell adhesion, negative regulation of cell death
ENSDARG00000070995	inpp4ab	792527	309.963	3.31728	0.663243	5.0016	5.69e-07	9.53e-06	inositol polyphosphate-4-phosphatase type I Ab [Source:ZFIN	phosphatidylinositol-3-phosphate biosynthetic process
ENSDARG00000103444	gig2h	101669769	12.474	3.30941	1.18708	2.78786	0.00530581	0.0231027	grass carp reovirus (GCRV)-induced gene 2h [Source:ZFIN	NA
ENSDARG00000091411	si:ch211-214p13.9	NA	74.5089	3.30695	0.922993	3.58286	0.000339856	0.00237922	si:ch211-214p13.9 [Source:ZFIN	B cell receptor signaling pathway, B cell differentiation
ENSDARG00000096074	BX649516.2	NA	16.1628	3.29962	0.988155	3.33917	0.000840287	0.00507496		4.34989
ENSDARG00000093137	BX294189.1	NA	226.866	3.2921	0.818044	4.02435	5.71e-05	0.000522553		5.44876
ENSDARG00000105779	BX322787.1	NA	29.807	3.29113	0.863957	3.80937	0.000139324	0.00111082		4.91147
ENSDARG00000055240	xdh	560486	127.578	3.28128	0.797706	4.1134	3.9e-05	0.000377541	xanthine dehydrogenase [Source:ZFIN	oxidation-reduction process, electron transport chain, xanthine catabolic process
ENSDARG00000038199	cdab	402979	350.836	3.2785	0.584696	5.60719	2.06e-08	4.93e-07	cytidine deaminase b [Source:ZFIN	cytidine deamination
ENSDARG00000016538	zgc:55888	393114	8.6596	3.27745	1.0057	3.25889	0.00111849	0.00644062	zgc:55888 [Source:ZFIN	proteolysis
ENSDARG00000027310	lsp1	100536902	4752.35	3.2755	0.291124	11.2512	2.28e-29	1.2e-26	lymphocyte specific protein 1 [Source:ZFIN	muscle contraction
ENSDARG00000100941	clca1	101886445	20.8075	3.2736	0.693859	4.71796	2.38e-06	3.34e-05	chloride channel accessory 1 [Source:ZFIN	NA
ENSDARG00000011023	pdlim3a	554148	114.178	3.26692	0.623324	5.24112	1.6e-07	3.11e-06	PDZ and LIM domain 3a [Source:ZFIN	actin cytoskeleton organization, heart development, muscle structure development
ENSDARG00000023203	mhc1lda	100149810	9.7133	3.25741	1.277	2.55084	0.0107462	0.0404591	major histocompatibility complex class I LDA [Source:ZFIN	immune response
ENSDARG00000070972	si:ch211-81a5.8	560648	399.657	3.25152	0.590738	5.50416	3.71e-08	8.41e-07	si:ch211-81a5.8 [Source:ZFIN	neurotransmitter transport, regulation of neurotransmitter secretion, synaptic vesicle exocytosis
ENSDARG00000082716	NC_002333.16	NA	21.2567	3.24879	0.747307	4.34733	1.38e-05	0.000153215		4.28817
ENSDARG00000100475	fgf10b	751792	376.254	3.24692	0.519802	6.24646	4.2e-10	1.5e-08	fibroblast growth factor 10b [Source:ZFIN	fibroblast growth factor receptor signaling pathway, liver development, pancreas development, otic vesicle development, ectodermal placode development
ENSDARG00000095067	TC2N	101885722	40.6073	3.2426	0.795604	4.07564	4.59e-05	0.000431842	tandem C2 domains, nuclear [Source:HGNC Symbol	NA
ENSDARG00000103266	ogal	571547	360.299	3.24063	0.459622	7.05063	1.78e-12	1.08e-10	O-GlcNAcase like [Source:ZFIN	glycoprotein metabolic process
ENSDARG00000062788	irg1l	562007	93.6008	3.23746	0.87627	3.69459	0.000220242	0.00164613	immunoresponsive gene 1, like [Source:ZFIN	response to bacterium, defense response, inflammatory response to wounding
ENSDARG00000102899	cremb	550357	416.808	3.23383	0.600917	5.38149	7.39e-08	1.54e-06	cAMP responsive element modulator b [Source:ZFIN	regulation of transcription, DNA-templated
ENSDARG00000062420	nfia	556665	2310.01	3.23193	0.324042	9.97382	1.98e-23	5.91e-21	nuclear factor I/A [Source:ZFIN	regulation of transcription, DNA-templated, negative regulation of transcription by RNA polymerase II, positive regulation of transcription by RNA polymerase II, DNA replication
ENSDARG00000075891	sall1b	100149526	365.092	3.22061	0.687543	4.68422	2.81e-06	3.85e-05	spalt-like transcription factor 1b [Source:ZFIN	regulation of transcription, DNA-templated
ENSDARG00000102094	wu:fd46c06	793504	25.5563	3.20126	0.762506	4.19834	2.69e-05	0.000271098	wu:fd46c06 [Source:ZFIN	proteolysis
ENSDARG00000011091	drd2b	378719	59.6245	3.19902	0.56453	5.6667	1.46e-08	3.62e-07	dopamine receptor D2b [Source:ZFIN	G protein-coupled receptor signaling pathway, adenylate cyclase-inhibiting dopamine receptor signaling pathway, signal transduction, positive regulation of cytosolic calcium ion concentration involved in phospholipase C-activating G protein-coupled signaling pathway, adenylate cyclase-modulating G protein-coupled receptor signaling pathway, response to drug, adenylate cyclase-activating adrenergi…
ENSDARG00000098818	si:dkey-58i8.5	100329858	12.673	3.19738	0.930597	3.43584	0.000590725	0.00377222	si:dkey-58i8.5 [Source:ZFIN	protein phosphorylation, regulation of mitotic cell cycle, negative regulation of apoptotic process, protein autophosphorylation
ENSDARG00000045676	calua	415241	23369.2	3.1916	0.29534	10.8065	3.21e-27	1.39e-24	calumenin a [Source:ZFIN	NA
ENSDARG00000104626	si:ch73-236c18.8	100333959	78.2716	3.18639	0.570166	5.58853	2.29e-08	5.42e-07	si:ch73-236c18.8 [Source:ZFIN	defense response to virus, dGTP catabolic process, regulation of innate immune response, defense response to virus, dGTP catabolic process, regulation of innate immune response
ENSDARG00000015263	adma	556502	1668.63	3.18573	0.482719	6.59955	4.12e-11	1.88e-09	adrenomedullin a [Source:ZFIN	signal transduction
ENSDARG00000087757	pimr190	100000675	7.4224	3.18444	1.14048	2.7922	0.0052351	0.0228471	Pim proto-oncogene, serine/threonine kinase, related 190 [Source:ZFIN	protein phosphorylation, regulation of mitotic cell cycle, negative regulation of apoptotic process, protein autophosphorylation
ENSDARG00000044976	krt93	678611	26.8989	3.18384	0.651349	4.88807	1.02e-06	1.6e-05	keratin 93 [Source:ZFIN	biological_process
ENSDARG00000052331	abcf2b	100000576	310.297	3.18291	0.298646	10.6578	1.6e-26	6.1e-24	ATP-binding cassette, sub-family F (GCN20), member 2b [Source:ZFIN	biological_process
ENSDARG00000094282	dnah11	567790	72.5997	3.18178	0.628077	5.0659	4.06e-07	7.1e-06	dynein, axonemal, heavy chain 11 [Source:ZFIN	microtubule-based movement, cilium movement, microtubule-based movement, cilium movement
ENSDARG00000059362	cavin1b	561082	3005.05	3.18018	0.453636	7.01041	2.38e-12	1.4e-10	caveolae associated protein 1b [Source:ZFIN	termination of RNA polymerase I transcription, notochord development
ENSDARG00000006456	pdgfrl	393284	913.045	3.17258	0.509639	6.22514	4.81e-10	1.7e-08	platelet-derived growth factor receptor-like [Source:ZFIN	NA
ENSDARG00000099111	zgc:175280	100007793	12.3425	3.17237	0.870372	3.64485	0.00026755	0.00194906	zgc:175280 [Source:ZFIN	transmembrane transport, amino acid transport, L-arginine import across plasma membrane, L-ornithine transmembrane transport, L-lysine transmembrane transport
ENSDARG00000097771	BX571786.1	NA	5.13228	3.17156	1.23508	2.56789	0.0102321	0.0388486		2.63798
ENSDARG00000045568	bcat1	337412	880.06	3.1684	0.314646	10.0697	7.52e-24	2.38e-21	branched chain amino-acid transaminase 1, cytosolic [Source:ZFIN	branched-chain amino acid metabolic process, cellular amino acid biosynthetic process, leucine biosynthetic process, valine biosynthetic process, branched-chain amino acid biosynthetic process
ENSDARG00000055575	pcolce2b	393432	453.404	3.16636	0.411847	7.68819	1.49e-14	1.37e-12	procollagen C-endopeptidase enhancer 2b [Source:ZFIN	NA
ENSDARG00000091906	rbp7a	108004542	70.4508	3.16537	0.975297	3.24554	0.00117228	0.00668037	retinol binding protein 7a, cellular [Source:ZFIN	determination of heart left/right asymmetry, left/right pattern formation
ENSDARG00000070966	insl5a	566602	39.2486	3.164	0.881955	3.58748	0.000333889	0.00234729	insulin-like 5a [Source:ZFIN	signal transduction
ENSDARG00000058252	adamts15b	100001991	19.2386	3.15685	1.01567	3.10815	0.00188265	0.00992997	ADAM metallopeptidase with thrombospondin type 1 motif, 15b [Source:ZFIN	proteolysis, proteolysis
ENSDARG00000103048	FP015866.1	NA	11.4832	3.15382	1.06774	2.95373	0.0031396	0.0150832		3.50786
ENSDARG00000100246	FP016234.1	NA	122.55	3.14992	0.495747	6.35388	2.1e-10	8.13e-09		6.78745
ENSDARG00000055498	si:ch1073-184j22.1	100322583	216.504	3.1499	0.453935	6.9391	3.95e-12	2.22e-10	si:ch1073-184j22.1 [Source:ZFIN	signal transduction
ENSDARG00000041645	sb:cb37	100006972	104.656	3.14925	0.73753	4.27	1.95e-05	0.000207219	sb:cb37 [Source:ZFIN	negative regulation of endopeptidase activity
ENSDARG00000061697	ca14	567897	33.4768	3.14343	1.12153	2.80281	0.00506599	0.0222228	carbonic anhydrase XIV [Source:ZFIN	NA
ENSDARG00000077260	si:dkey-28d5.13	100126116	10.4369	3.14271	0.963969	3.26017	0.00111343	0.0064145	si:dkey-28d5.13 [Source:ZFIN	NA
ENSDARG00000104188	fam83fb	492354	47.7263	3.14133	0.42021	7.4756	7.69e-14	6.25e-12	family with sequence similarity 83 member Fb [Source:ZFIN	biological_process
ENSDARG00000009079	BX296551.1	570014	19.7932	3.1394	0.636539	4.93199	8.14e-07	1.32e-05	sodium-dependent lysophosphatidylcholine symporter 1-like [Source:NCBI gene	NA
ENSDARG00000004753	mylkb	492576	1963.48	3.13782	0.482859	6.49842	8.12e-11	3.49e-09	myosin light chain kinase b [Source:ZFIN	protein phosphorylation, phosphorylation
ENSDARG00000101629	CABZ01079192.1	100148922	56.6705	3.1359	0.850018	3.68921	0.000224951	0.00167626	sucrase-isomaltase (alpha-glucosidase) [Source:NCBI gene	carbohydrate metabolic process
ENSDARG00000105441	pcdh11	NA	473.214	3.13403	0.430183	7.28533	3.21e-13	2.29e-11	protocadherin 11 [Source:ZFIN	homophilic cell adhesion via plasma membrane adhesion molecules, cell adhesion, cell adhesion
ENSDARG00000025607	ifnphi1	360134	23.9585	3.12772	0.896894	3.48728	0.000487967	0.00322167	interferon phi 1 [Source:ZFIN	defense response, response to virus, defense response to virus, signal transduction, defense response to bacterium, response to exogenous dsRNA, response to arsenic-containing substance, regulation of defense response to virus by host
ENSDARG00000040608	gcnt7	101886707	105.962	3.12526	0.395034	7.91136	2.55e-15	2.66e-13	glucosaminyl (N-acetyl) transferase family member 7 [Source:ZFIN	NA
ENSDARG00000025672	antxr1a	793153	49.0401	3.12217	0.653122	4.78039	1.75e-06	2.58e-05	ANTXR cell adhesion molecule 1a [Source:ZFIN	toxin transport
ENSDARG00000090140	tmem196b	100330359	23.3619	3.11667	0.541941	5.75094	8.87e-09	2.32e-07	transmembrane protein 196b [Source:ZFIN	NA
ENSDARG00000061836	nfixb	678521	801.147	3.11462	0.268363	11.606	3.84e-31	2.38e-28	nuclear factor I/Xb [Source:ZFIN	regulation of transcription, DNA-templated, negative regulation of transcription by RNA polymerase II, positive regulation of transcription by RNA polymerase II, DNA replication
ENSDARG00000097085	si:ch211-261a10.5	100003275	6.9032	3.11357	1.0259	3.03496	0.00240567	0.0121547	si:ch211-261a10.5 [Source:ZFIN	potassium ion transmembrane transport, stabilization of membrane potential
ENSDARG00000035832	pyyb	793458	122.775	3.11218	1.04857	2.96801	0.00299734	0.0145268	peptide YYb [Source:ZFIN	neuropeptide signaling pathway
ENSDARG00000041119	ceacam1	114465	1080.28	3.1113	0.708684	4.39025	1.13e-05	0.000129819	carcinoembryonic antigen-related cell adhesion molecule 1 [Source:ZFIN	NA
ENSDARG00000095184	si:ch73-52p7.1	100321084	33.0207	3.10794	0.717576	4.33117	1.48e-05	0.000162669	si:ch73-52p7.1 [Source:ZFIN	NA
ENSDARG00000029866	slc6a14	100150665	77.8232	3.10668	0.450549	6.89533	5.37e-12	2.98e-10	solute carrier family 6 member 14 [Source:ZFIN	transmembrane transport, neurotransmitter transport
ENSDARG00000015887	b2ml	791742	2984.02	3.10082	0.22476	13.7961	2.69e-43	4.16e-40	beta-2-microglobulin, like [Source:ZFIN	immune response, immune system process, antigen processing and presentation of peptide antigen via MHC class I
ENSDARG00000099107	FP016019.1	NA	12.048	3.09967	1.09228	2.8378	0.00454257	0.020383		3.0005
ENSDARG00000042753	cts12	567046	10.7786	3.09891	1.23338	2.51254	0.0119865	0.0439509	cathepsin 12 [Source:ZFIN	proteolysis, proteolysis involved in cellular protein catabolic process
ENSDARG00000035253	npr3	569395	1164.49	3.09578	0.379958	8.14768	3.71e-16	4.45e-14	natriuretic peptide receptor 3 [Source:ZFIN	cardiac muscle cell proliferation
ENSDARG00000002165	psme1	30648	50.4313	3.09488	0.94299	3.28198	0.00103079	0.0060109	proteasome activator subunit 1 [Source:ZFIN	positive regulation of endopeptidase activity, regulation of proteasomal protein catabolic process, regulation of G1/S transition of mitotic cell cycle
ENSDARG00000007219	actn1	560400	7381.95	3.09235	0.52663	5.87196	4.31e-09	1.24e-07	actinin, alpha 1 [Source:ZFIN	actin filament bundle assembly, actin crosslink formation
ENSDARG00000112065	CU179759.1	170990	5.05954	3.0914	1.17126	2.63938	0.00830579	0.0329355	Danio rerio novel immune-type receptor 1d (nitr1d), mRNA. [Source:RefSeq mRNA	NA
ENSDARG00000060622	si:ch73-14h1.2	100004603	100.507	3.08431	0.413097	7.46631	8.25e-14	6.67e-12	si:ch73-14h1.2 [Source:ZFIN	NA
ENSDARG00000052000	cav2	415240	2586.59	3.08194	0.393622	7.8297	4.89e-15	4.84e-13	caveolin 2 [Source:ZFIN	caveola assembly, cell differentiation
ENSDARG00000089441	si:ch211-105c13.3	325758	1689.5	3.07741	0.527956	5.8289	5.58e-09	1.56e-07	si:ch211-105c13.3 [Source:ZFIN	NA
ENSDARG00000030915	cpa1	325886	52.766	3.07502	0.986273	3.11781	0.00182197	0.00966902	carboxypeptidase A1 (pancreatic) [Source:ZFIN	proteolysis
ENSDARG00000002002	lmcd1	394045	899.555	3.07353	0.558701	5.50122	3.77e-08	8.53e-07	LIM and cysteine-rich domains 1 [Source:ZFIN	biological_process
ENSDARG00000045752	si:ch211-161n3.4	NA	26.918	3.06804	0.583653	5.25663	1.47e-07	2.88e-06	si:ch211-161n3.4 [Source:ZFIN	endocytosis
ENSDARG00000010841	fshb	402919	11.4239	3.06642	0.985801	3.11058	0.00186718	0.00986524	follicle stimulating hormone subunit beta [Source:ZFIN	G protein-coupled receptor signaling pathway, hormone-mediated signaling pathway, sex determination, ovarian follicle development, spermatogenesis, female gonad development
ENSDARG00000006011	klhl42	567545	244.181	3.06133	0.587236	5.21313	1.86e-07	3.54e-06	kelch-like family, member 42 [Source:ZFIN	endocrine pancreas development, pancreas regeneration, glucose homeostasis
ENSDARG00000075450	mkxa	799136	1147.03	3.05921	0.403103	7.58914	3.22e-14	2.86e-12	mohawk homeobox a [Source:ZFIN	regulation of transcription, DNA-templated, embryonic viscerocranium morphogenesis, negative regulation of transcription, DNA-templated, myoblast differentiation
ENSDARG00000038095	socs1a	445073	275.155	3.05692	0.515701	5.92769	3.07e-09	9.1e-08	suppressor of cytokine signaling 1a [Source:ZFIN	negative regulation of receptor signaling pathway via JAK-STAT, regulation of interferon-gamma-mediated signaling pathway, protein ubiquitination, regulation of phosphatidylinositol 3-kinase activity, phosphatidylinositol phosphorylation, retina morphogenesis in camera-type eye, regulation of protein kinase B signaling, embryonic hemopoiesis, response to insulin, regulation of tyrosine phosphoryl…
ENSDARG00000061242	tuft1a	562692	1115.87	3.05323	0.307588	9.92638	3.2e-23	8.98e-21	tuftelin 1a [Source:ZFIN	intracellular signal transduction
ENSDARG00000018750	npr1b	555911	242.964	3.05183	0.535547	5.69853	1.21e-08	3.07e-07	natriuretic peptide receptor 1b [Source:ZFIN	protein phosphorylation, intracellular signal transduction, cyclic nucleotide biosynthetic process, signal transduction, cGMP biosynthetic process, receptor guanylyl cyclase signaling pathway
ENSDARG00000095915	col6a3	108191316	193.673	3.04874	0.529907	5.75335	8.75e-09	2.29e-07	collagen, type VI, alpha 3 [Source:ZFIN	negative regulation of endopeptidase activity, motor neuron axon guidance, axon extension, growth plate cartilage chondrocyte morphogenesis, motor neuron axon guidance, axon extension, growth plate cartilage chondrocyte morphogenesis
ENSDARG00000006526	fn1b	334613	5141.86	3.04738	0.338248	9.00931	2.07e-19	4.01e-17	fibronectin 1b [Source:ZFIN	somitogenesis, heart field specification, atrioventricular valve morphogenesis
ENSDARG00000017036	svilc	100006087	234.179	3.04411	0.444326	6.85107	7.33e-12	3.96e-10	supervillin c [Source:ZFIN	cytoskeleton organization
ENSDARG00000061351	tfpi2	560339	269.157	3.04292	0.273199	11.1381	8.19e-29	4.22e-26	tissue factor pathway inhibitor 2 [Source:ZFIN	negative regulation of peptidase activity, sarcomere organization, negative regulation of endopeptidase activity, heart development, central nervous system development, regulation of hemopoiesis, blood coagulation, hemostasis
ENSDARG00000012422	col11a2	561679	209.704	3.03667	0.409951	7.40739	1.29e-13	9.89e-12	collagen, type XI, alpha 2 [Source:ZFIN	extracellular matrix organization, sensory perception of sound, collagen fibril organization, cartilage morphogenesis, cartilage development
ENSDARG00000075930	adamts2	571682	149.4	3.03613	0.648705	4.6803	2.86e-06	3.92e-05	ADAM metallopeptidase with thrombospondin type 1 motif, 2 [Source:ZFIN	proteolysis
ENSDARG00000104267	postnb	337176	7582.66	3.03523	0.37214	8.15614	3.46e-16	4.24e-14	periostin, osteoblast specific factor b [Source:ZFIN	muscle attachment, extracellular matrix organization, cell adhesion
ENSDARG00000092894	si:ch211-114l13.9	796649	8.97563	3.02374	0.895205	3.37771	0.000730922	0.00451929	si:ch211-114l13.9 [Source:ZFIN	NA
ENSDARG00000070743	tmem45a	553643	4150.72	3.02162	0.278272	10.8585	1.82e-27	8.17e-25	transmembrane protein 45a [Source:ZFIN	biological_process
ENSDARG00000059774	dub	566846	2332.62	3.01846	0.695392	4.34065	1.42e-05	0.000157199	duboraya [Source:ZFIN	heart looping, cilium assembly, determination of left/right symmetry, heart jogging, non-canonical Wnt signaling pathway involved in heart development
ENSDARG00000058351	tapbpl	100150889	84.2215	3.01835	0.763118	3.95528	7.64e-05	0.000667348	TAP binding protein like [Source:ZFIN	antigen processing and presentation of endogenous peptide antigen via MHC class I
ENSDARG00000103019	gstp2	553169	38.408	3.01811	0.682684	4.42095	9.83e-06	0.000114692	glutathione S-transferase pi 2 [Source:ZFIN	glutathione metabolic process, response to toxic substance
ENSDARG00000087196	fibinb	550571	2688.19	3.01488	0.346042	8.71245	2.97e-18	5.14e-16	fin bud initiation factor b [Source:ZFIN	multicellular organism development, embryonic pectoral fin morphogenesis
ENSDARG00000083100	dre-mir-145	NA	8.04753	3.01477	0.975794	3.08955	0.00200459	0.010451	dre-mir-145 [Source:miRBase	NA
ENSDARG00000001818	c3b.2	566347	175.4	3.01112	0.647864	4.64776	3.36e-06	4.49e-05	complement component c3b, tandem duplicate 2 [Source:ZFIN	negative regulation of endopeptidase activity
ENSDARG00000108683	FITM1 (1 of many)	792443	69.0868	3.00958	0.547986	5.49208	3.97e-08	8.91e-07	fat storage inducing transmembrane protein 1 [Source:HGNC Symbol	lipid storage, lipid droplet organization, phospholipid biosynthetic process
ENSDARG00000088044	si:ch73-139j3.4	101884436	9.43235	3.00944	1.10135	2.7325	0.00628548	0.0265321	si:ch73-139j3.4 [Source:ZFIN	NA
ENSDARG00000053630	si:dkey-182o15.5	555755	21.313	2.99947	0.82567	3.63277	0.000280391	0.00202732	si:dkey-182o15.5 [Source:ZFIN	NA
ENSDARG00000079589	si:dkeyp-73d8.6	100170809	240.038	2.99817	0.483693	6.19849	5.7e-10	1.98e-08	si:dkeyp-73d8.6 [Source:ZFIN	NA
ENSDARG00000100154	FP067440.1	NA	383.62	2.99369	0.504302	5.9363	2.92e-09	8.69e-08		9.11689
ENSDARG00000077231	vwf	570643	963.581	2.98949	0.496295	6.02362	1.71e-09	5.34e-08	von Willebrand factor [Source:ZFIN	hemostasis
ENSDARG00000024032	coch	368851	44.3179	2.98723	0.438694	6.80938	9.8e-12	5.18e-10	coagulation factor C homolog, cochlin (Limulus polyphemus) [Source:ZFIN	defense response to bacterium, positive regulation of innate immune response, growth plate cartilage chondrocyte morphogenesis
ENSDARG00000092970	tmsb2	566329	827.547	2.98695	0.622541	4.798	1.6e-06	2.39e-05	thymosin beta 2 [Source:ZFIN	actin filament organization, regulation of cell migration, sequestering of actin monomers
ENSDARG00000020764	slmapb	393146	351.227	2.98474	0.297913	10.0188	1.26e-23	3.85e-21	sarcolemma associated protein b [Source:ZFIN	muscle contraction
ENSDARG00000116863	CU984579.1	564748	475.535	2.98473	0.488273	6.11282	9.79e-10	3.23e-08	leucine-rich repeat neuronal protein 4-like [Source:NCBI gene	NA
ENSDARG00000104569	CABZ01088484.1	NA	13.3948	2.98333	1.04773	2.84742	0.00440751	0.01987		3.72359
ENSDARG00000101591	CU695215.2	NA	89.206	2.98276	0.605232	4.92829	8.3e-07	1.34e-05		6.67109
ENSDARG00000090524	f2rl2	100148468	3209.55	2.97998	0.438283	6.79922	1.05e-11	5.52e-10	coagulation factor II (thrombin) receptor-like 2 [Source:ZFIN	G protein-coupled receptor signaling pathway, blood coagulation, thrombin-activated receptor signaling pathway
ENSDARG00000025903	lgals9l1	337597	128.785	2.97519	0.499433	5.95713	2.57e-09	7.74e-08	lectin, galactoside-binding, soluble, 9 (galectin 9)-like 1 [Source:ZFIN	positive regulation of gene expression, negative regulation of gene expression, negative regulation of interferon-gamma production, negative regulation of CD4-positive, alpha-beta T cell proliferation, positive regulation of interleukin-6 secretion, positive regulation of interleukin-10 secretion
ENSDARG00000044629	guca1d	494573	25.1592	2.96512	1.15283	2.57204	0.0101103	0.0384718	guanylate cyclase activator 1d [Source:ZFIN	positive regulation of guanylate cyclase activity
ENSDARG00000089399	tmem176l.2	NA	191.93	2.96091	0.834093	3.54986	0.000385442	0.00265314	transmembrane protein 176l.2 [Source:ZFIN	NA
ENSDARG00000043662	cnih2	541397	440.377	2.95902	0.465703	6.35387	2.1e-10	8.13e-09	cornichon family AMPA receptor auxiliary protein 2 [Source:ZFIN	vesicle-mediated transport
ENSDARG00000054609	slco2b1	792084	293.337	2.95323	0.555819	5.3133	1.08e-07	2.19e-06	solute carrier organic anion transporter family, member 2B1 [Source:ZFIN	transmembrane transport, ion transport, sodium-independent organic anion transport
ENSDARG00000062325	shank2b	567595	78.8732	2.95199	0.530491	5.56464	2.63e-08	6.13e-07	SH3 and multiple ankyrin repeat domains 2b [Source:ZFIN	synapse assembly, brain morphogenesis, synaptic growth at neuromuscular junction, positive regulation of synaptic transmission, glutamatergic, long-term synaptic potentiation, dendritic spine morphogenesis, positive regulation of dendritic spine development, postsynaptic density assembly, regulation of AMPA receptor activity, positive regulation of excitatory postsynaptic potential
ENSDARG00000110634	CABZ01061508.1	NA	20.3966	2.95012	0.821964	3.58912	0.000331802	0.00233526		4.30264
ENSDARG00000077139	col6a3	NA	1916.27	2.94329	0.358701	8.20542	2.3e-16	2.9e-14	collagen, type VI, alpha 3 [Source:ZFIN	negative regulation of endopeptidase activity, motor neuron axon guidance, axon extension, growth plate cartilage chondrocyte morphogenesis, motor neuron axon guidance, axon extension, growth plate cartilage chondrocyte morphogenesis
ENSDARG00000112889	rab38b	100007788	30.0109	2.93769	0.865284	3.39506	0.000686143	0.0042748	RAB38b, member of RAS oncogene family [Source:ZFIN	vesicle-mediated transport, intracellular protein transport, Rab protein signal transduction
ENSDARG00000092887	si:dkeyp-46h3.3	NA	26.3012	2.93673	0.924058	3.17808	0.00148253	0.00813535	si:dkeyp-46h3.3 [Source:ZFIN	NA
ENSDARG00000091650	igflr1	793825	325.561	2.93587	0.415516	7.0656	1.6e-12	9.86e-11	IGF-like family receptor 1 [Source:ZFIN	NA
ENSDARG00000017193	cnn1a	567396	11.2772	2.93527	1.1843	2.47848	0.0131943	0.0475065	calponin 1, basic, smooth muscle, a [Source:ZFIN	actomyosin structure organization
ENSDARG00000100816	CT990625.1	NA	25.2483	2.93451	1.12123	2.61723	0.00886471	0.0347286		5.13423
ENSDARG00000088828	paqr8	368254	32.6964	2.93195	0.944544	3.10409	0.00190862	0.0100498	progestin and adipoQ receptor family member VIII [Source:ZFIN	steroid hormone mediated signaling pathway, response to steroid hormone, signal transduction
ENSDARG00000075505	si:ch211-132g1.7	101884699	22.1022	2.92761	0.849496	3.44629	0.000568336	0.00365283	si:ch211-132g1.7 [Source:ZFIN	NA
ENSDARG00000095606	si:dkeyp-51f12.2	100151460	63.782	2.9255	0.766937	3.81452	0.000136449	0.00109341	si:dkeyp-51f12.2 [Source:ZFIN	NA
ENSDARG00000105421	BX324006.1	NA	15.6307	2.92352	1.09932	2.6594	0.00782803	0.0315262		3.9394
ENSDARG00000092989	si:ch211-161n3.3	564881	80.5625	2.92109	0.493442	5.91982	3.22e-09	9.49e-08	si:ch211-161n3.3 [Source:ZFIN	endocytosis
ENSDARG00000039393	si:ch211-240l19.5	561089	163.037	2.91959	0.848648	3.44029	0.000581094	0.00372129	si:ch211-240l19.5 [Source:ZFIN	NA
ENSDARG00000068680	ctrl	447843	656.617	2.91871	0.823991	3.54216	0.00039686	0.00271737	chymotrypsin-like [Source:ZFIN	proteolysis
ENSDARG00000070770	her4.3	792198	1521.52	2.91728	0.460306	6.3377	2.33e-10	8.92e-09	hairy-related 4, tandem duplicate 3 [Source:ZFIN	regulation of transcription, DNA-templated, negative regulation of transcription by RNA polymerase II, cell differentiation, peripheral nervous system neuron axonogenesis, anterior/posterior pattern specification, regulation of neurogenesis
ENSDARG00000091916	ugt5b4	791210	284.975	2.91702	0.504091	5.7867	7.18e-09	1.92e-07	UDP glucuronosyltransferase 5 family, polypeptide B4 [Source:ZFIN	NA
ENSDARG00000003998	phyhipla	790943	494.606	2.91148	0.305977	9.51534	1.81e-21	4.23e-19	phytanoyl-CoA 2-hydroxylase interacting protein-like a [Source:ZFIN	biological_process
ENSDARG00000093508	zgc:174463	100329825	30.2478	2.90879	0.919553	3.16326	0.00156011	0.00850648	zgc:174463 [Source:ZFIN	mRNA processing, protein ubiquitination, mRNA processing, protein ubiquitination, mRNA processing, protein ubiquitination, mRNA processing, protein ubiquitination, mRNA processing, protein ubiquitination, mRNA processing, protein ubiquitination, mRNA processing, protein ubiquitination, mRNA processing, protein ubiquitination, mRNA processing, protein ubiquitination, mRNA processing, protein ubiqu…
ENSDARG00000054451	loxl1	560115	8382.33	2.90301	0.525993	5.51912	3.41e-08	7.77e-07	lysyl oxidase-like 1 [Source:ZFIN	oxidation-reduction process, notochord development, peptidyl-lysine oxidation
ENSDARG00000092920	si:ch211-106h4.12	561742	38.9036	2.89994	0.825348	3.5136	0.000442082	0.00296946	si:ch211-106h4.12 [Source:ZFIN	NA
ENSDARG00000077403	col8a1a	557795	107.974	2.89555	0.950467	3.04645	0.00231559	0.0117668	collagen, type VIII, alpha 1a [Source:ZFIN	extracellular matrix organization, notochord morphogenesis, notochord formation, notochord development, head development
ENSDARG00000092858	si:ch1073-126c3.2	555816	37.2201	2.8934	0.465819	6.21141	5.25e-10	1.84e-08	si:ch1073-126c3.2 [Source:ZFIN	NA
ENSDARG00000102175	hamp	402837	2431.04	2.89265	0.6871	4.20995	2.55e-05	0.000259212	hepcidin antimicrobial peptide [Source:ZFIN	cellular iron ion homeostasis, signal transduction, iron ion homeostasis, response to bacterium, defense response to Gram-positive bacterium, defense response to Gram-negative bacterium, defense response to bacterium, cellular response to steroid hormone stimulus, cellular response to progesterone stimulus
ENSDARG00000033380	gyg2	561803	82.0548	2.89243	0.558072	5.1829	2.18e-07	4.1e-06	glycogenin 2 [Source:ZFIN	glycogen biosynthetic process
ENSDARG00000087452	peli3	100331601	377.085	2.88962	0.372412	7.7592	8.55e-15	8.13e-13	pellino E3 ubiquitin protein ligase family member 3 [Source:ZFIN	protein polyubiquitination, regulation of Toll signaling pathway, Toll signaling pathway
ENSDARG00000039443	zgc:110353	550482	13.3418	2.88568	0.720023	4.00777	6.13e-05	0.000553468	zgc:110353 [Source:ZFIN	NA
ENSDARG00000039517	c8b	793127	250.201	2.88459	0.468517	6.15686	7.42e-10	2.52e-08	complement component 8, beta polypeptide [Source:ZFIN	immune response, complement activation
ENSDARG00000094295	CR855337.1	100536987	645.449	2.88174	0.584811	4.92765	8.32e-07	1.34e-05	KIAA0040 ortholog [Source:NCBI gene	NA
ENSDARG00000105592	CR936442.1	NA	263.087	2.87408	0.424315	6.77345	1.26e-11	6.48e-10		9.30874
ENSDARG00000030364	angpt1	114407	1945.14	2.86885	0.419632	6.83659	8.11e-12	4.34e-10	angiopoietin 1 [Source:ZFIN	angiogenesis, Tie signaling pathway, brain development, blood vessel development
ENSDARG00000068557	htr5ab	368475	111.14	2.86874	0.34795	8.24469	1.66e-16	2.12e-14	5-hydroxytryptamine (serotonin) receptor 5A, genome duplicate b [Source:ZFIN	G protein-coupled receptor signaling pathway, chemical synaptic transmission, signal transduction, G protein-coupled receptor signaling pathway, coupled to cyclic nucleotide second messenger, adenylate cyclase-inhibiting serotonin receptor signaling pathway
ENSDARG00000003113	ada	436919	632.209	2.86449	0.424105	6.7542	1.44e-11	7.28e-10	adenosine deaminase [Source:ZFIN	purine ribonucleoside monophosphate biosynthetic process
ENSDARG00000028393	daam2	798465	66.9957	2.8635	0.6914	4.14161	3.45e-05	0.000339287	dishevelled associated activator of morphogenesis 2 [Source:ZFIN	actin cytoskeleton organization, cellular component organization, positive regulation of canonical Wnt signaling pathway, negative regulation of oligodendrocyte differentiation, regulation of non-canonical Wnt signaling pathway
ENSDARG00000078970	il7r	100134973	11.6614	2.86106	1.06511	2.68616	0.00722786	0.0295861	interleukin 7 receptor [Source:ZFIN	myelination in peripheral nervous system, cytokine-mediated signaling pathway, visual behavior, central nervous system myelination, neural retina development, thymus development, positive regulation of receptor signaling pathway via JAK-STAT, T cell differentiation in thymus
ENSDARG00000043716	cldn5a	406559	935.056	2.85999	0.362986	7.87904	3.3e-15	3.33e-13	claudin 5a [Source:ZFIN	Kupffer's vesicle development, determination of heart left/right asymmetry, determination of left/right symmetry, establishment of endothelial barrier
ENSDARG00000114760	asip2b	796595	1098.6	2.85898	0.438939	6.51339	7.35e-11	3.21e-09	agouti signaling protein, nonagouti homolog (mouse) 2b [Source:ZFIN	hormone-mediated signaling pathway, pigmentation
ENSDARG00000091912	si:ch211-15j1.5	100148489	24.6263	2.85875	0.633827	4.5103	6.47e-06	7.97e-05	si:ch211-15j1.5 [Source:ZFIN	intracellular signal transduction
ENSDARG00000052129	boka	445218	1735.01	2.85759	0.334563	8.54128	1.33e-17	2.08e-15	BCL2 family apoptosis regulator BOK a [Source:ZFIN	regulation of apoptotic process
ENSDARG00000038288	cd151	450020	2978.46	2.85618	0.446557	6.396	1.6e-10	6.38e-09	CD151 molecule [Source:ZFIN	cell migration
ENSDARG00000102114	ptdss1b	559442	52.0146	2.8552	0.838554	3.40491	0.000661859	0.00414503	phosphatidylserine synthase 1b [Source:ZFIN	phosphatidylserine biosynthetic process
ENSDARG00000027063	arpc1b	335474	3437.3	2.85402	0.457899	6.23287	4.58e-10	1.62e-08	actin related protein 2/3 complex, subunit 1B [Source:ZFIN	regulation of actin filament polymerization, Arp2/3 complex-mediated actin nucleation, T cell differentiation, thrombocyte differentiation
ENSDARG00000076386	epdl1	100302470	635.63	2.85099	0.392699	7.25999	3.87e-13	2.71e-11	ependymin-like 1 [Source:ZFIN	cell-matrix adhesion
ENSDARG00000087099	si:ch73-106k19.5	322510	19.3104	2.84864	0.73379	3.88209	0.000103562	0.000867154	si:ch73-106k19.5 [Source:ZFIN	NA
ENSDARG00000019741	ccndx	567411	32.3093	2.84622	1.0903	2.61049	0.00904124	0.0352694	cyclin Dx [Source:ZFIN	protein phosphorylation, regulation of cyclin-dependent protein serine/threonine kinase activity, mitotic cell cycle phase transition, positive regulation of G1/S transition of mitotic cell cycle, neuroblast proliferation, neuronal stem cell population maintenance
ENSDARG00000097552	AL772362.1	NA	14.3434	2.84533	0.793895	3.58401	0.000338363	0.00237065		3.85582
ENSDARG00000096959	si:dkey-29h14.10	100006986	97.9219	2.84186	0.481463	5.90255	3.58e-09	1.04e-07	si:dkey-29h14.10 [Source:ZFIN	regulation of apoptotic process
ENSDARG00000018048	zgc:171704	100124619	27.1105	2.8407	0.937828	3.02903	0.00245344	0.0123607	zgc:171704 [Source:ZFIN	signal transduction
ENSDARG00000010083	rbfox3a	100538330	1383.87	2.83617	0.385084	7.36507	1.77e-13	1.33e-11	RNA binding fox-1 homolog 3a [Source:ZFIN	regulation of RNA splicing, regulation of alternative mRNA splicing, via spliceosome, nervous system development, mRNA processing, RNA splicing
ENSDARG00000097549	CR450727.1	NA	318.885	2.83435	0.383714	7.38661	1.51e-13	1.15e-11		9.40066
ENSDARG00000058389	ccl19a.1	794891	155.853	2.82624	0.773977	3.65158	0.000260629	0.0019065	chemokine (C-C motif) ligand 19a, tandem duplicate 1 [Source:ZFIN	immune response, G protein-coupled receptor signaling pathway, inflammatory response, neutrophil chemotaxis, chemokine-mediated signaling pathway, monocyte chemotaxis, positive regulation of GTPase activity, lymphocyte chemotaxis, positive regulation of ERK1 and ERK2 cascade, cellular response to interferon-gamma, cellular response to interleukin-1, cellular response to tumor necrosis factor, che…
ENSDARG00000086842	dap1b	58094	17244.8	2.82579	0.619657	4.56026	5.11e-06	6.5e-05	death associated protein 1b [Source:ZFIN	cellular response to amino acid starvation, negative regulation of autophagy, apoptotic signaling pathway, cellular response to amino acid starvation, negative regulation of autophagy, apoptotic signaling pathway
ENSDARG00000015149	wasa	571256	218.854	2.82307	0.871186	3.24049	0.00119325	0.00678596	WASP actin nucleation promoting factor a [Source:ZFIN	actin filament organization, positive regulation of Arp2/3 complex-mediated actin nucleation, endocytosis, actin cortical patch assembly, actin filament-based movement, actin cortical patch localization
ENSDARG00000042470	s1pr3a	798390	549.455	2.82228	0.379194	7.44285	9.85e-14	7.69e-12	sphingosine-1-phosphate receptor 3a [Source:ZFIN	G protein-coupled receptor signaling pathway, signal transduction, sphingosine-1-phosphate receptor signaling pathway
ENSDARG00000079752	col6a4a	564005	4186.64	2.82205	0.473195	5.96381	2.46e-09	7.46e-08	collagen, type VI, alpha 4a [Source:ZFIN	muscle organ development, axonogenesis, negative regulation of endopeptidase activity
ENSDARG00000043722	cpa4	431764	1018.42	2.82139	0.866506	3.25605	0.00112972	0.0064932	carboxypeptidase A4 [Source:ZFIN	proteolysis
ENSDARG00000097667	BX569785.1	NA	18.006	2.82008	0.768336	3.67037	0.000242196	0.00178711		5.50477
ENSDARG00000063078	abcg5	557317	19.0097	2.81975	1.04788	2.69091	0.00712571	0.0292863	ATP-binding cassette, sub-family G (WHITE), member 5 [Source:ZFIN	transmembrane transport, cholesterol homeostasis
ENSDARG00000044094	gfpt2	569945	160.572	2.81655	0.378363	7.44405	9.76e-14	7.64e-12	glutamine-fructose-6-phosphate transaminase 2 [Source:ZFIN	carbohydrate derivative metabolic process, carbohydrate derivative biosynthetic process, protein N-linked glycosylation, fructose 6-phosphate metabolic process, UDP-N-acetylglucosamine metabolic process
ENSDARG00000094132	igf1	114433	78.5354	2.81061	0.562378	4.99773	5.8e-07	9.7e-06	insulin-like growth factor 1 [Source:ZFIN	signal transduction, dorsal/ventral pattern formation
ENSDARG00000091557	mmp19	100536874	10.7474	2.80787	1.05608	2.65877	0.00784268	0.031575	matrix metallopeptidase 19 [Source:ZFIN	proteolysis, extracellular matrix organization, collagen catabolic process
ENSDARG00000095639	BX248515.2	NA	146.742	2.80559	0.60605	4.6293	3.67e-06	4.86e-05		7.41007
ENSDARG00000075855	adgre10	569655	2071.17	2.80538	0.571599	4.90795	9.2e-07	1.47e-05	adhesion G protein-coupled receptor E10 [Source:ZFIN	G protein-coupled receptor signaling pathway, cell surface receptor signaling pathway, adenylate cyclase-activating G protein-coupled receptor signaling pathway
ENSDARG00000094901	abcc6b.2	100002917	63.8811	2.80486	0.807848	3.47201	0.000516575	0.00337842	ATP-binding cassette, sub-family C (CFTR/MRP), member 6b, tandem duplicate 2 [Source:ZFIN	transmembrane transport
ENSDARG00000101671	zgc:158417	780838	15.6641	2.80269	0.951736	2.94482	0.00323143	0.0154166	zgc:158417 [Source:ZFIN	biological_process
ENSDARG00000078440	ccdc88aa	100329473	275.979	2.79904	0.932423	3.0019	0.00268301	0.0132792	coiled-coil domain containing 88Aa [Source:ZFIN	cell migration, regulation of actin cytoskeleton organization, cytoplasmic microtubule organization, cytoskeleton-dependent intracellular transport
ENSDARG00000105212	cfhl1	570905	45.6467	2.78969	0.592161	4.71103	2.46e-06	3.44e-05	complement factor H like 1 [Source:ZFIN	biological_process
ENSDARG00000093600	omd	557913	11.3504	2.78946	0.778232	3.58436	0.000337904	0.00236982	osteomodulin [Source:ZFIN	regulation of bone mineralization
ENSDARG00000068851	rnf183	767730	256.556	2.78549	0.586193	4.75184	2.02e-06	2.9e-05	ring finger protein 183 [Source:ZFIN	NA
ENSDARG00000009901	slc38a5a	100005797	1460.42	2.78423	0.3338	8.34102	7.37e-17	1.01e-14	solute carrier family 38 member 5a [Source:ZFIN	amino acid transmembrane transport
ENSDARG00000073684	quo	321031	7039.11	2.78189	0.452989	6.14119	8.19e-10	2.75e-08	quattro [Source:ZFIN	regulation of Rho protein signal transduction, animal organ morphogenesis, mesoderm morphogenesis
ENSDARG00000075468	vwa1	568379	2309.72	2.77838	0.414493	6.70307	2.04e-11	9.96e-10	von Willebrand factor A domain containing 1 [Source:ZFIN	growth plate cartilage chondrocyte morphogenesis
ENSDARG00000053068	cyp8b1	445281	218.052	2.77387	0.582346	4.76327	1.9e-06	2.76e-05	cytochrome P450, family 8, subfamily B, polypeptide 1 [Source:ZFIN	oxidation-reduction process
ENSDARG00000015543	s100a1	448856	34.4149	2.77353	0.491385	5.6443	1.66e-08	4.08e-07	S100 calcium binding protein A1 [Source:ZFIN	regulation of heart contraction
ENSDARG00000111091	FO082779.1	794166	954.411	2.77239	0.306095	9.05728	1.34e-19	2.69e-17	coiled-coil domain containing 69 [Source:NCBI gene	NA
ENSDARG00000041797	cx28.9	492358	342.063	2.7704	0.445816	6.21423	5.16e-10	1.81e-08	connexin 28.9 [Source:ZFIN	cell communication
ENSDARG00000075151	si:dkey-188i13.10	558285	25.9155	2.76853	0.851331	3.25201	0.00114593	0.00656045	si:dkey-188i13.10 [Source:ZFIN	NA
ENSDARG00000117155	BX323087.1	NA	52.8992	2.76215	0.665821	4.14849	3.35e-05	0.000330691		5.22196
ENSDARG00000098618	erap2	100144556	80.7005	2.75991	0.660053	4.18134	2.9e-05	0.000289933	endoplasmic reticulum aminopeptidase 2 [Source:ZFIN	proteolysis, antigen processing and presentation of endogenous peptide antigen via MHC class I, peptide catabolic process
ENSDARG00000103542	vegfaa	30682	3947.3	2.75631	0.332092	8.29984	1.04e-16	1.39e-14	vascular endothelial growth factor Aa [Source:ZFIN	hemopoiesis, multicellular organism development, induction of positive chemotaxis, pronephros development, motor neuron axon guidance, vasculogenesis, positive chemotaxis, angiogenesis, regulation of heart contraction, sprouting angiogenesis, regulation of vasculature development, vasculature development, cell differentiation, positive regulation of cell division, cardioblast migration to the mid…
ENSDARG00000045413	gcm2	449615	43.5802	2.75497	0.962168	2.8633	0.00419258	0.0190608	glial cells missing transcription factor 2 [Source:ZFIN	regulation of transcription, DNA-templated, positive regulation of transcription by RNA polymerase II, animal organ morphogenesis, gliogenesis, cartilage development, calcium ion homeostasis, sodium ion homeostasis, epidermal cell fate specification
ENSDARG00000069956	pdlim2	560322	879.318	2.75346	0.304512	9.04221	1.54e-19	3.04e-17	PDZ and LIM domain 2 (mystique) [Source:ZFIN	actin cytoskeleton organization, heart development, muscle structure development
ENSDARG00000006314	itgav	100151255	3450.12	2.75082	0.475099	5.79	7.04e-09	1.89e-07	integrin, alpha V [Source:ZFIN	cell adhesion, integrin-mediated signaling pathway, Kupffer's vesicle development, angiogenesis, cell migration involved in gastrulation, blood vessel development, cell migration, endothelial cell proliferation, axis elongation involved in somitogenesis
ENSDARG00000031420	wt1a	30245	78.5992	2.74806	0.599776	4.58181	4.61e-06	5.95e-05	WT1 transcription factor a [Source:ZFIN	regulation of transcription, DNA-templated, regulation of transcription by RNA polymerase II, pronephros development, glomerulus development, adrenal gland development, pronephric glomerulus development, pronephric duct development, glomerular visceral epithelial cell fate commitment, visceral serous pericardium development, glomerular visceral epithelial cell differentiation
ENSDARG00000057035	stoml3b	550523	229.982	2.74762	0.748599	3.67036	0.000242212	0.00178711	stomatin (EPB72)-like 3b [Source:ZFIN	biological_process
ENSDARG00000097118	CU693494.2	NA	78.1044	2.74535	0.983433	2.7916	0.00524489	0.0228817		6.6988
ENSDARG00000053344	adgrd1	NA	527.542	2.74319	0.24874	11.0284	2.79e-28	1.35e-25	adhesion G protein-coupled receptor D1 [Source:ZFIN	G protein-coupled receptor signaling pathway, cell surface receptor signaling pathway, adenylate cyclase-activating G protein-coupled receptor signaling pathway
ENSDARG00000110439	ap1s3a	550415	45.6957	2.74162	0.723304	3.79041	0.0001504	0.00118461	adaptor related protein complex 1 subunit sigma 3a [Source:ZFIN	intracellular protein transport, vesicle-mediated transport, protein transport
ENSDARG00000076563	rarres3l	436896	422.601	2.74131	0.424408	6.45913	1.05e-10	4.37e-09	retinoic acid receptor responder 3-like [Source:ZFIN	NA
ENSDARG00000055837	arhgef1b	557983	9812.83	2.74093	0.373735	7.3339	2.24e-13	1.65e-11	Rho guanine nucleotide exchange factor (GEF) 1b [Source:ZFIN	G protein-coupled receptor signaling pathway, regulation of Rho protein signal transduction, intracellular signal transduction, positive regulation of GTPase activity
ENSDARG00000116986	zgc:172315	100384902	58.4317	2.73566	0.390271	7.00964	2.39e-12	1.4e-10	zgc:172315 [Source:ZFIN	NA
ENSDARG00000105564	si:ch73-367j5.3	101884685	68.8861	2.73113	0.776968	3.51511	0.00043958	0.00295507	si:ch73-367j5.3 [Source:ZFIN	NA
ENSDARG00000029474	camk1b	794026	818.026	2.73079	0.299604	9.11467	7.89e-20	1.64e-17	calcium/calmodulin-dependent protein kinase Ib [Source:ZFIN	protein phosphorylation
ENSDARG00000103720	zgc:162730	564559	25998.2	2.73056	0.186636	14.6304	1.8e-48	4.04e-45	zgc:162730 [Source:ZFIN	NA
ENSDARG00000037598	prf1.5	559384	136.36	2.72788	0.434374	6.28003	3.39e-10	1.24e-08	perforin 1.5 [Source:ZFIN	cytolysis
ENSDARG00000091974	CR356233.1	NA	86.3134	2.72574	0.724931	3.75999	0.000169918	0.00131515		6.79915
ENSDARG00000042850	nphs2	557914	19.2735	2.72487	0.818309	3.32988	0.000868843	0.00521053	NPHS2 stomatin family member, podocin [Source:ZFIN	kidney development, glomerulus development, pronephric glomerulus development
ENSDARG00000005526	igfn1.1	541504	32.19	2.72328	0.840394	3.24048	0.00119328	0.00678596	immunoglobulin like and fibronectin type III domain containing 1, tandem duplicate 1 [Source:ZFIN	NA
ENSDARG00000097646	BX511021.2	NA	54.703	2.72068	0.58728	4.63269	3.61e-06	4.79e-05		6.56772
ENSDARG00000016470	anxa5b	337132	3273.47	2.71395	0.322962	8.4033	4.34e-17	6.17e-15	annexin A5b [Source:ZFIN	negative regulation of coagulation, regulation of cell motility
ENSDARG00000076448	serpinf2a	560308	496.277	2.71007	0.546715	4.95701	7.16e-07	1.17e-05	serpin peptidase inhibitor, clade F (alpha-2 antiplasmin, pigment epithelium derived factor), member 2a [Source:ZFIN	negative regulation of endopeptidase activity
ENSDARG00000103960	CU019624.1	NA	13.6504	2.70259	1.08289	2.49571	0.0125704	0.0456655		3.11885
ENSDARG00000017400	klf1	30104	441.125	2.69694	0.393212	6.85874	6.95e-12	3.77e-10	Kruppel-like factor 1 (erythroid) [Source:ZFIN	regulation of transcription by RNA polymerase II, primitive erythrocyte differentiation, positive regulation of gene expression
ENSDARG00000046012	slc47a1	541497	236.925	2.69563	0.343497	7.84759	4.24e-15	4.23e-13	solute carrier family 47 member 1 [Source:ZFIN	transmembrane transport, drug transmembrane transport, xenobiotic transport
ENSDARG00000090615	cd59	567192	94.1127	2.69385	0.757283	3.55725	0.000374754	0.00259039	CD59 molecule (CD59 blood group) [Source:ZFIN	defense response to Gram-positive bacterium, defense response to Gram-negative bacterium
ENSDARG00000095751	leg1.2	406484	24.2308	2.6925	0.756832	3.55759	0.000374277	0.00258884	liver-enriched gene 1, tandem duplicate 2 [Source:ZFIN	NA
ENSDARG00000042953	cyp2n13	492484	107.094	2.68775	0.62156	4.32419	1.53e-05	0.000167239	cytochrome P450, family 2, subfamily N, polypeptide 13 [Source:ZFIN	oxidation-reduction process, organic acid metabolic process, xenobiotic metabolic process, exogenous drug catabolic process
ENSDARG00000044528	slc15a1b	793301	18.2888	2.68271	0.643078	4.17167	3.02e-05	0.000301304	solute carrier family 15 member 1b [Source:ZFIN	transmembrane transport, oligopeptide transport, proton transmembrane transport, dipeptide transmembrane transport, oligopeptide transmembrane transport, neutral amino acid transport
ENSDARG00000051873	zgc:158222	791167	21.9547	2.67697	1.04924	2.55135	0.0107307	0.0404069	zgc:158222 [Source:ZFIN	S-adenosylmethionine cycle
ENSDARG00000029018	cdkn1ba	402862	1931.05	2.67442	0.278281	9.61049	7.22e-22	1.77e-19	cyclin-dependent kinase inhibitor 1Ba [Source:ZFIN	cell cycle arrest, regulation of cell population proliferation, negative regulation of cell population proliferation, G1/S transition of mitotic cell cycle, negative regulation of phosphorylation, negative regulation of cyclin-dependent protein serine/threonine kinase activity, negative regulation of mitotic cell cycle
ENSDARG00000060280	pde9a	799942	590.412	2.66974	0.33766	7.9066	2.65e-15	2.73e-13	phosphodiesterase 9A [Source:ZFIN	signal transduction, cGMP-mediated signaling, cGMP catabolic process
ENSDARG00000006383	stxbp5l	567605	247.988	2.66909	0.552188	4.83366	1.34e-06	2.04e-05	syntaxin binding protein 5-like [Source:ZFIN	vesicle-mediated transport, positive regulation of GTPase activity, protein transport, regulation of exocytosis, exocytosis
ENSDARG00000063059	abcg8	100136850	15.4505	2.66779	0.920506	2.89817	0.00375344	0.0174002	ATP-binding cassette, sub-family G (WHITE), member 8 [Source:ZFIN	transmembrane transport, cholesterol homeostasis
ENSDARG00000092949	si:ch73-366i20.1	798310	18.0143	2.66519	0.855689	3.11467	0.00184151	0.00975251	si:ch73-366i20.1 [Source:ZFIN	NA
ENSDARG00000044044	rassf2b	100006341	76.6961	2.66505	0.537851	4.95499	7.23e-07	1.18e-05	Ras association domain family member 2b [Source:ZFIN	signal transduction, regulation of apoptotic process
ENSDARG00000092945	si:ch211-250g4.3	557772	1029.52	2.6604	0.797003	3.338	0.000843823	0.00509259	si:ch211-250g4.3 [Source:ZFIN	biological_process
ENSDARG00000062757	zgc:158403	790939	296.267	2.65873	0.335489	7.92493	2.28e-15	2.4e-13	zgc:158403 [Source:ZFIN	NA
ENSDARG00000037144	cpb2	100000935	157.034	2.65759	0.565526	4.69932	2.61e-06	3.6e-05	carboxypeptidase B2 (plasma) [Source:ZFIN	proteolysis
ENSDARG00000052783	cdc42ep3	447829	2968.67	2.65519	0.269498	9.85236	6.7e-23	1.8e-20	CDC42 effector protein (Rho GTPase binding) 3 [Source:ZFIN	Rho protein signal transduction, regulation of cell shape, positive regulation of actin filament polymerization, positive regulation of pseudopodium assembly
ENSDARG00000017010	scamp2l	334500	244.209	2.65406	0.411538	6.44913	1.12e-10	4.64e-09	secretory carrier membrane protein 2, like [Source:ZFIN	protein transport
ENSDARG00000078322	col12a1a	100149543	4665.7	2.65234	0.228669	11.5991	4.17e-31	2.51e-28	collagen, type XII, alpha 1a [Source:ZFIN	regeneration, growth plate cartilage chondrocyte morphogenesis, regulation of axon regeneration
ENSDARG00000100823	selenok	791738	5822.08	2.64801	0.695196	3.80902	0.000139519	0.00111166	selenoprotein K [Source:ZFIN	NA
ENSDARG00000003146	si:dkey-27m7.4	567924	18.2038	2.64751	1.07777	2.45648	0.0140306	0.0499433	si:dkey-27m7.4 [Source:ZFIN	NA
ENSDARG00000035459	spns3	568387	183.477	2.6409	0.463971	5.69196	1.26e-08	3.17e-07	spinster homolog 3 (Drosophila) [Source:ZFIN	transmembrane transport, lipid transport
ENSDARG00000090345	5S_rRNA	NA	5.52085	2.63917	1.05135	2.51026	0.0120642	0.0441835	5S ribosomal RNA [Source:RFAM	NA
ENSDARG00000019713	oatx	555218	70.3102	2.63849	0.604558	4.36433	1.28e-05	0.000142956	organic anion transporter X [Source:ZFIN	transmembrane transport
ENSDARG00000045190	ch25h	494109	127.252	2.63838	0.692625	3.80926	0.000139386	0.00111095	cholesterol 25-hydroxylase [Source:ZFIN	oxidation-reduction process, lipid biosynthetic process, lipid metabolic process, defense response to virus, steroid biosynthetic process, steroid metabolic process, sterol biosynthetic process, cholesterol metabolic process, B cell chemotaxis
ENSDARG00000054794	plcxd3	541487	531.138	2.63278	0.461701	5.70235	1.18e-08	3.01e-07	phosphatidylinositol-specific phospholipase C, X domain containing 3 [Source:ZFIN	lipid metabolic process, signal transduction, lipid catabolic process
ENSDARG00000096843	zgc:193593	564090	49.157	2.63098	1.01721	2.58646	0.00969671	0.0373434	zgc:193593 [Source:ZFIN	biological_process
ENSDARG00000006786	copz2	57969	2428.07	2.62786	0.40555	6.47974	9.19e-11	3.89e-09	coatomer protein complex, subunit zeta 2 [Source:ZFIN	retrograde vesicle-mediated transport, Golgi to endoplasmic reticulum, intracellular protein transport, intra-Golgi vesicle-mediated transport
ENSDARG00000057353	ehbp1l1a	557083	377.734	2.62365	0.548048	4.78726	1.69e-06	2.5e-05	EH domain binding protein 1-like 1a [Source:ZFIN	biological_process, actin cytoskeleton organization
ENSDARG00000045265	gsg1l2b	100002460	48.807	2.62285	0.666074	3.93777	8.22e-05	0.000711936	gsg1-like 2b [Source:ZFIN	NA
ENSDARG00000100691	prss35	431759	519.611	2.62128	0.368193	7.11932	1.08e-12	6.99e-11	serine protease 35 [Source:ZFIN	proteolysis
ENSDARG00000079850	dchs1b	553300	2083.62	2.61945	0.216217	12.1149	8.81e-34	6.81e-31	dachsous cadherin-related 1b [Source:ZFIN	homophilic cell adhesion via plasma membrane adhesion molecules, cell adhesion, atrioventricular canal development, microtubule cytoskeleton organization, egg activation, microtubule polymerization or depolymerization, cortical granule exocytosis, mitotic cleavage furrow formation
ENSDARG00000022650	cyp2ad3	569245	5460.62	2.61581	0.278232	9.40154	5.38e-21	1.2e-18	cytochrome P450, family 2, subfamily AD, polypeptide 3 [Source:ZFIN	oxidation-reduction process, organic acid metabolic process, xenobiotic metabolic process, exogenous drug catabolic process
ENSDARG00000105644	zgc:172079	563398	322.017	2.61352	0.759807	3.43972	0.000582318	0.00372623	zgc:172079 [Source:ZFIN	positive regulation of Rho protein signal transduction, positive regulation of cytosolic calcium ion concentration involved in phospholipase C-activating G protein-coupled signaling pathway, positive regulation of Rho protein signal transduction, positive regulation of cytosolic calcium ion concentration involved in phospholipase C-activating G protein-coupled signaling pathway, G protein-coupled…
ENSDARG00000014324	sh2d5	541529	135.729	2.60545	0.551942	4.72052	2.35e-06	3.3e-05	SH2 domain containing 5 [Source:ZFIN	NA
ENSDARG00000060457	pmp22b	678607	13305.8	2.60454	0.243921	10.6778	1.29e-26	5.08e-24	peripheral myelin protein 22b [Source:ZFIN	biological_process
ENSDARG00000094675	trarg1b	556978	19.0772	2.60278	0.979561	2.65709	0.00788189	0.031671	trafficking regulator of GLUT4 (SLC2A4) 1b [Source:ZFIN	NA
ENSDARG00000077275	crispld1a	100149104	240.894	2.6012	0.34651	7.50685	6.06e-14	5.08e-12	cysteine-rich secretory protein LCCL domain containing 1a [Source:ZFIN	NA
ENSDARG00000098646	mthfd2	100004977	7602.59	2.59765	0.385521	6.73803	1.61e-11	8.05e-10	methylenetetrahydrofolate dehydrogenase (NADP+ dependent) 2, methenyltetrahydrofolate cyclohydrolase [Source:ZFIN	oxidation-reduction process, tetrahydrofolate interconversion
ENSDARG00000099970	CR383676.2	NA	563363	2.59529	0.371265	6.99039	2.74e-12	1.59e-10		19.7445
ENSDARG00000040046	snai2	494038	11360.3	2.59482	0.333872	7.7719	7.73e-15	7.47e-13	snail family zinc finger 2 [Source:ZFIN	regulation of transcription, DNA-templated
ENSDARG00000052942	aspg	100124594	1275.81	2.58375	0.341933	7.5563	4.15e-14	3.61e-12	asparaginase homolog (S. cerevisiae) [Source:ZFIN	cellular amino acid metabolic process
ENSDARG00000086849	si:dkey-187k19.2	NA	85.0367	2.5815	0.579789	4.45248	8.49e-06	0.000100784	si:dkey-187k19.2 [Source:ZFIN	NA
ENSDARG00000058221	ugcg	553944	3857.72	2.58126	0.409004	6.31107	2.77e-10	1.05e-08	UDP-glucose ceramide glucosyltransferase [Source:ZFIN	glycosphingolipid metabolic process, glucosylceramide biosynthetic process
ENSDARG00000098475	arr3b	796867	1874.42	2.578	0.670194	3.84665	0.000119743	0.000980806	arrestin 3b, retinal (X-arrestin) [Source:ZFIN	signal transduction, G protein-coupled receptor internalization, visual perception
ENSDARG00000070021	cyp3c4	558541	50.7969	2.57793	0.542406	4.75276	2.01e-06	2.89e-05	cytochrome P450, family 3, subfamily C, polypeptide 4 [Source:ZFIN	oxidation-reduction process
ENSDARG00000093193	chia.6	322420	17.3894	2.57739	0.691465	3.72743	0.000193441	0.00147024	chitinase, acidic.6 [Source:ZFIN	carbohydrate metabolic process, chitin metabolic process, chitin catabolic process, carbohydrate metabolic process, chitin metabolic process, chitin catabolic process
ENSDARG00000010785	thbs1b	561901	3785.27	2.57594	0.511579	5.03527	4.77e-07	8.18e-06	thrombospondin 1b [Source:ZFIN	cell adhesion, inflammatory response, negative regulation of angiogenesis
ENSDARG00000077666	evi5a	100332570	281.343	2.57291	0.693126	3.71204	0.000205595	0.0015489	ecotropic viral integration site 5a [Source:ZFIN	regulation of GTPase activity, intracellular protein transport, activation of GTPase activity
ENSDARG00000091887	BX005355.1	NA	37.617	2.56972	0.54374	4.726	2.29e-06	3.23e-05		5.44895
ENSDARG00000086305	si:ch211-63b16.4	NA	9.4107	2.56864	0.892065	2.87943	0.00398395	0.0182566	si:ch211-63b16.4 [Source:ZFIN	microtubule-based movement, axon guidance, synaptic vesicle transport, anterograde dendritic transport of neurotransmitter receptor complex
ENSDARG00000076079	ush1gb	557135	134.489	2.56825	0.399501	6.42864	1.29e-10	5.25e-09	Usher syndrome 1Gb (autosomal recessive) [Source:ZFIN	sensory perception of light stimulus, sensory perception of sound, equilibrioception
ENSDARG00000006427	fabp2	30708	1363.47	2.56811	0.740586	3.46768	0.000524978	0.00342489	fatty acid binding protein 2, intestinal [Source:ZFIN	response to lipid
ENSDARG00000077960	si:ch211-186e20.7	566630	150.294	2.56694	0.437769	5.86369	4.53e-09	1.3e-07	si:ch211-186e20.7 [Source:ZFIN	negative regulation of endopeptidase activity
ENSDARG00000058587	terb1	559140	11.931	2.56623	0.851819	3.01265	0.00258981	0.0129135	telomere repeat binding bouquet formation protein 1 [Source:ZFIN	meiotic cell cycle, meiotic attachment of telomere to nuclear envelope, synapsis, meiotic telomere clustering
ENSDARG00000002084	lamb2	337767	940.03	2.56483	0.505039	5.07847	3.8e-07	6.7e-06	laminin, beta 2 (laminin S) [Source:ZFIN	cell migration, basement membrane assembly, animal organ morphogenesis, tissue development, muscle attachment, somite development, substrate adhesion-dependent cell spreading
ENSDARG00000069540	si:dkey-30c15.2	558938	235.999	2.56443	0.397632	6.44925	1.12e-10	4.64e-09	si:dkey-30c15.2 [Source:ZFIN	NA
ENSDARG00000096365	si:ch211-195m9.3	100332163	170.736	2.56344	0.536734	4.77601	1.79e-06	2.62e-05	si:ch211-195m9.3 [Source:ZFIN	NA
ENSDARG00000017882	rdh1	378440	315.709	2.56318	0.349301	7.338	2.17e-13	1.61e-11	retinol dehydrogenase 1 [Source:ZFIN	oxidation-reduction process, exocrine pancreas development, endocrine pancreas development, embryonic heart tube development, skeletal system development, embryonic pectoral fin morphogenesis, epithelial cell differentiation, retinol metabolic process, retinal metabolic process
ENSDARG00000112739	CR847970.1	NA	52.051	2.56109	0.528328	4.84755	1.25e-06	1.91e-05		6.66313
ENSDARG00000027087	tgfb2	369194	298.592	2.55855	0.469664	5.44762	5.1e-08	1.11e-06	transforming growth factor, beta 2 [Source:ZFIN	cell growth, positive regulation of pathway-restricted SMAD protein phosphorylation, BMP signaling pathway, regulation of apoptotic process, regulation of MAPK cascade, cell development, SMAD protein signal transduction, regulation of cell population proliferation, transforming growth factor beta receptor signaling pathway, sclerotome development, hard palate development
ENSDARG00000074387	alkal1	100535009	111.747	2.55346	0.390934	6.53168	6.5e-11	2.87e-09	ALK and LTK ligand 1 [Source:ZFIN	positive regulation of protein tyrosine kinase activity, iridophore differentiation
ENSDARG00000002764	miox	571850	119.158	2.55156	0.448985	5.68296	1.32e-08	3.33e-07	myo-inositol oxygenase [Source:ZFIN	oxidation-reduction process, inositol catabolic process
ENSDARG00000059743	tmem98	569392	4622.11	2.54773	0.302754	8.41517	3.92e-17	5.64e-15	transmembrane protein 98 [Source:ZFIN	biological_process
ENSDARG00000040380	arhgef1a	368266	2279.88	2.54754	0.351741	7.24268	4.4e-13	3.04e-11	Rho guanine nucleotide exchange factor (GEF) 1a [Source:ZFIN	regulation of Rho protein signal transduction, intracellular signal transduction
ENSDARG00000062280	hace1	572430	725.14	2.54619	0.385814	6.59954	4.12e-11	1.88e-09	HECT domain and ankyrin repeat containing E3 ubiquitin protein ligase 1 [Source:ZFIN	protein ubiquitination
ENSDARG00000039535	dapp1	550386	23.145	2.54487	0.621314	4.09594	4.2e-05	0.000402272	dual adaptor of phosphotyrosine and 3-phosphoinositides [Source:ZFIN	NA
ENSDARG00000062756	pllp	558650	232.577	2.54201	0.546548	4.65103	3.3e-06	4.44e-05	plasmolipin [Source:ZFIN	myelination, digestive tract morphogenesis, regulation of endocytosis
ENSDARG00000105522	si:ch211-196f2.3	566363	51.06	2.53916	0.570472	4.45098	8.55e-06	0.000101393	si:ch211-196f2.3 [Source:ZFIN	NA
ENSDARG00000037067	dnajc22	796659	33.3699	2.53894	0.59463	4.26979	1.96e-05	0.00020732	DnaJ (Hsp40) homolog, subfamily C, member 22 [Source:ZFIN	NA
ENSDARG00000091003	il34	560193	407.401	2.53801	0.570516	4.44862	8.64e-06	0.000102333	interleukin 34 [Source:ZFIN	positive regulation of cell population proliferation, positive regulation of protein phosphorylation, signal transduction, positive regulation of macrophage differentiation, positive regulation of monocyte differentiation
ENSDARG00000061223	ogfrl1	559942	181.668	2.53691	0.386179	6.56926	5.06e-11	2.27e-09	opioid growth factor receptor-like 1 [Source:ZFIN	opioid receptor signaling pathway
ENSDARG00000058551	popdc3	415108	252.066	2.52643	0.274281	9.21112	3.23e-20	6.94e-18	popeye domain containing 3 [Source:ZFIN	regulation of membrane potential, heart development, skeletal muscle tissue development, striated muscle cell differentiation
ENSDARG00000043394	si:dkey-71h2.2	572485	211.903	2.52596	0.389418	6.4865	8.79e-11	3.73e-09	si:dkey-71h2.2 [Source:ZFIN	NA
ENSDARG00000056726	mettl7a	569131	46.1372	2.5252	0.446377	5.65711	1.54e-08	3.81e-07	methyltransferase like 7A [Source:ZFIN	methylation, methylation
ENSDARG00000039269	arg2	322614	1157.83	2.52409	0.487784	5.17461	2.28e-07	4.26e-06	arginase 2 [Source:ZFIN	arginine metabolic process, urea cycle, arginine catabolic process to ornithine
ENSDARG00000103105	BX936303.1	NA	39.9969	2.52329	0.492499	5.12345	3e-07	5.45e-06		5.47794
ENSDARG00000067824	cntnap3	564195	179.145	2.52329	0.407899	6.18607	6.17e-10	2.13e-08	contactin associated protein like 3 [Source:ZFIN	NA
ENSDARG00000092691	CU682811.1	NA	8.746	2.51195	0.830459	3.02478	0.00248816	0.0124974		3.41184
ENSDARG00000100528	map1lc3c	393268	129.007	2.51155	0.812681	3.09045	0.00199851	0.0104299	microtubule-associated protein 1 light chain 3 gamma [Source:ZFIN	autophagosome assembly, autophagy of mitochondrion, autophagy, cellular response to nitrogen starvation, macroautophagy, autophagosome maturation
ENSDARG00000102981	cyp2k16	449790	306.043	2.50712	0.504443	4.97008	6.69e-07	1.1e-05	cytochrome P450, family 2, subfamily K, polypeptide16 [Source:ZFIN	oxidation-reduction process, organic acid metabolic process, xenobiotic metabolic process, exogenous drug catabolic process
ENSDARG00000005799	smim14	402894	1186.72	2.50514	0.268421	9.33289	1.03e-20	2.27e-18	small integral membrane protein 14 [Source:ZFIN	biological_process
ENSDARG00000055854	nr4a3	548604	1056.33	2.50446	0.48398	5.17471	2.28e-07	4.26e-06	nuclear receptor subfamily 4, group A, member 3 [Source:ZFIN	regulation of transcription, DNA-templated, steroid hormone mediated signaling pathway, intracellular receptor signaling pathway, cellular response to corticotropin-releasing hormone stimulus, neutrophil homeostasis
ENSDARG00000109259	CABZ01088982.1	NA	51.8796	2.5044	0.485391	5.15955	2.48e-07	4.58e-06		5.81145
ENSDARG00000101393	si:dkey-31g6.6	100535653	22.0612	2.50299	0.83213	3.00793	0.00263032	0.0130598	si:dkey-31g6.6 [Source:ZFIN	NA
ENSDARG00000018984	eya2	447819	1056.71	2.502	0.345899	7.23334	4.71e-13	3.23e-11	EYA transcriptional coactivator and phosphatase 2 [Source:ZFIN	multicellular organism development, striated muscle tissue development, anatomical structure development, peptidyl-tyrosine dephosphorylation, inner ear development, histone dephosphorylation, positive regulation of DNA repair, negative regulation of extrinsic apoptotic signaling pathway in absence of ligand
ENSDARG00000073695	mamdc2b	798369	67.1988	2.49863	0.541247	4.61644	3.9e-06	5.13e-05	MAM domain containing 2b [Source:ZFIN	NA
ENSDARG00000091111	si:ch211-15b10.6	560548	5106.86	2.49802	0.452791	5.51693	3.45e-08	7.86e-07	si:ch211-15b10.6 [Source:ZFIN	I-kappaB kinase/NF-kappaB signaling
ENSDARG00000043226	nfixa	NA	92.2673	2.49733	0.55628	4.48935	7.14e-06	8.67e-05	nuclear factor I/Xa [Source:ZFIN	regulation of transcription, DNA-templated, negative regulation of transcription by RNA polymerase II, positive regulation of transcription by RNA polymerase II, skeletal muscle fiber development, skeletal muscle tissue development, DNA replication
ENSDARG00000023214	mob2a	436637	475.02	2.49464	0.428833	5.81729	5.98e-09	1.65e-07	MOB kinase activator 2a [Source:ZFIN	biological_process
ENSDARG00000079634	filip1b	NA	784.585	2.49045	0.55165	4.51455	6.35e-06	7.83e-05	filamin A interacting protein 1b [Source:ZFIN	NA
ENSDARG00000033854	abrab	445477	1130.17	2.49001	0.337445	7.37901	1.59e-13	1.21e-11	actin binding Rho activating protein b [Source:ZFIN	positive regulation of Rho protein signal transduction, positive regulation of transcription by RNA polymerase II, positive regulation of transcription, DNA-templated, positive regulation of DNA-binding transcription factor activity, pronephric glomerulus morphogenesis
ENSDARG00000045051	slc16a3	327276	1637.65	2.48844	0.431798	5.76298	8.26e-09	2.18e-07	solute carrier family 16 member 3 [Source:ZFIN	transmembrane transport, monocarboxylic acid transport, lactate transmembrane transport
ENSDARG00000100283	BX571843.1	NA	9.75449	2.48525	0.847198	2.9335	0.00335167	0.0158739		3.3274
ENSDARG00000069089	agrp	100149042	43.6261	2.48027	0.880236	2.81773	0.00483636	0.0214591	agouti related neuropeptide [Source:ZFIN	hormone-mediated signaling pathway, neuropeptide signaling pathway, regulation of growth, developmental growth, positive regulation of feeding behavior
ENSDARG00000006944	gdpd3b	567286	121.631	2.47891	0.509985	4.86074	1.17e-06	1.81e-05	glycerophosphodiester phosphodiesterase domain containing 3b [Source:ZFIN	lipid metabolic process, glycerophospholipid catabolic process, phospholipid metabolic process
ENSDARG00000012789	plek2	567753	271.267	2.47866	0.610774	4.05822	4.94e-05	0.000461319	pleckstrin 2 [Source:ZFIN	intracellular signal transduction, actin cytoskeleton reorganization
ENSDARG00000000551	slc1a4	368885	4106.54	2.47818	0.306947	8.07367	6.82e-16	7.85e-14	solute carrier family 1 member 4 [Source:ZFIN	transmembrane transport
ENSDARG00000014311	pgghg	777617	685.203	2.47803	0.32035	7.7354	1.03e-14	9.62e-13	protein-glucosylgalactosylhydroxylysine glucosidase [Source:ZFIN	carbohydrate metabolic process
ENSDARG00000008030	myl9b	406493	44869.3	2.47569	0.308869	8.01532	1.1e-15	1.22e-13	myosin, light chain 9b, regulatory [Source:ZFIN	NA
ENSDARG00000043395	crip3	556515	842.828	2.47404	0.398919	6.20185	5.58e-10	1.94e-08	cysteine-rich protein 3 [Source:ZFIN	NA
ENSDARG00000095015	BX571955.2	NA	79.4141	2.47403	0.544461	4.54399	5.52e-06	6.94e-05		7.1995
ENSDARG00000042018	fhl2a	445277	9274.31	2.4735	0.467051	5.29599	1.18e-07	2.37e-06	four and a half LIM domains 2a [Source:ZFIN	NA
ENSDARG00000086724	im:7151449	492708	745.308	2.47231	0.430341	5.745	9.19e-09	2.4e-07	im:7151449 [Source:ZFIN	NA
ENSDARG00000011797	tent5bb	568893	1457.6	2.47143	0.331541	7.45439	9.03e-14	7.18e-12	terminal nucleotidyltransferase 5Bb [Source:ZFIN	NA
ENSDARG00000077201	myo7bb	566034	35.9926	2.47115	0.733664	3.36824	0.000756501	0.00464671	myosin VIIBb [Source:ZFIN	NA
ENSDARG00000095245	si:ch211-157j23.2	101883757	16.1713	2.47112	0.783112	3.15551	0.00160216	0.00869913	si:ch211-157j23.2 [Source:ZFIN	NA
ENSDARG00000005481	nfkbiaa	406463	1702.29	2.47086	0.564982	4.37336	1.22e-05	0.000138237	nuclear factor of kappa light polypeptide gene enhancer in B-cells inhibitor, alpha a [Source:ZFIN	response to virus, regulation of hematopoietic progenitor cell differentiation, negative regulation of hematopoietic progenitor cell differentiation
ENSDARG00000096712	si:dkey-193p11.2	NA	123.691	2.46942	0.986504	2.5032	0.0123076	0.0449023	si:dkey-193p11.2 [Source:ZFIN	NA
ENSDARG00000005112	cdh17	378452	613.873	2.46782	0.802268	3.07605	0.00209763	0.0108471	cadherin 17, LI cadherin (liver-intestine) [Source:ZFIN	homophilic cell adhesion via plasma membrane adhesion molecules, cell adhesion, cell-cell adhesion, cell morphogenesis, cell-cell junction assembly, calcium-dependent cell-cell adhesion via plasma membrane cell adhesion molecules, adherens junction organization, cell-cell adhesion mediated by cadherin, pronephros development
ENSDARG00000074903	itcha	100331274	217.275	2.46778	0.352549	6.99982	2.56e-12	1.49e-10	itchy E3 ubiquitin protein ligase a [Source:ZFIN	ubiquitin-dependent protein catabolic process, proteasome-mediated ubiquitin-dependent protein catabolic process, protein polyubiquitination, protein ubiquitination, positive regulation of protein catabolic process
ENSDARG00000075045	cxcl18b	795785	3400.14	2.46576	0.656119	3.7581	0.00017121	0.00132324	chemokine (C-X-C motif) ligand 18b [Source:ZFIN	immune response, inflammatory response, leukocyte chemotaxis, neutrophil chemotaxis, antimicrobial humoral immune response mediated by antimicrobial peptide, chemokine-mediated signaling pathway, cellular response to lipopolysaccharide, granulocyte chemotaxis
ENSDARG00000061221	si:ch211-157j23.2	NA	30.7969	2.46552	0.584828	4.21581	2.49e-05	0.000253575	si:ch211-157j23.2 [Source:ZFIN	NA
ENSDARG00000057241	tnfsf10	436866	1128.46	2.46526	0.326352	7.55397	4.22e-14	3.66e-12	TNF superfamily member 10 [Source:ZFIN	immune response, signal transduction, positive regulation of I-kappaB kinase/NF-kappaB signaling, positive regulation of extrinsic apoptotic signaling pathway
ENSDARG00000092155	apoc2	568972	2420.11	2.46341	0.651235	3.78267	0.000155154	0.00121548	apolipoprotein C-II [Source:ZFIN	lipid transport, lipid metabolic process, definitive hemopoiesis, positive regulation of catalytic activity, lipoprotein catabolic process
ENSDARG00000087359	c3a.2	30491	429.699	2.46287	0.64884	3.79581	0.000147161	0.00116281	complement component c3a, duplicate 2 [Source:ZFIN	complement activation, negative regulation of endopeptidase activity, cellular response to estrogen stimulus
ENSDARG00000073933	gareml	100331995	40.6712	2.46224	0.597112	4.12358	3.73e-05	0.000363355	GRB2 associated, regulator of MAPK1-like [Source:ZFIN	NA
ENSDARG00000058226	ak3	406404	2577.53	2.46031	0.247988	9.92108	3.37e-23	9.26e-21	adenylate kinase 3 [Source:ZFIN	nucleobase-containing compound metabolic process, hemopoiesis, phosphorylation, ADP biosynthetic process, AMP metabolic process, nucleoside monophosphate phosphorylation, myeloid cell development, GTP metabolic process, ITP metabolic process
ENSDARG00000011273	tlx2	170781	706.652	2.45976	0.450385	5.46146	4.72e-08	1.04e-06	T cell leukemia homeobox 2 [Source:ZFIN	regulation of transcription, DNA-templated, inner ear development
ENSDARG00000086569	zgc:172051	100007431	266.901	2.45884	0.434035	5.66507	1.47e-08	3.65e-07	zgc:172051 [Source:ZFIN	biological_process
ENSDARG00000038439	fabp10a	171481	966.764	2.45863	0.794099	3.09612	0.00196069	0.0102774	fatty acid binding protein 10a, liver basic [Source:ZFIN	NA
ENSDARG00000092569	BX571681.1	NA	11.1484	2.45718	0.81441	3.01713	0.00255185	0.012768		4.02873
ENSDARG00000068702	lysmd4	100149102	733.964	2.45708	0.369161	6.65585	2.82e-11	1.34e-09	LysM, putative peptidoglycan-binding, domain containing 4 [Source:ZFIN	NA
ENSDARG00000019815	fn1a	100005469	22383.3	2.45479	0.485229	5.05903	4.21e-07	7.32e-06	fibronectin 1a [Source:ZFIN	heart development, heart morphogenesis, embryonic viscerocranium morphogenesis, embryonic heart tube development, cell-cell adhesion, cardioblast migration to the midline involved in heart rudiment formation, somitogenesis, heart field specification, ventricular system development, adrenal gland development, heart jogging, lens morphogenesis in camera-type eye, somite specification, cell migratio…
ENSDARG00000056795	serpine1	100136840	13064.2	2.45295	0.399801	6.13542	8.49e-10	2.83e-08	serpin peptidase inhibitor, clade E (nexin, plasminogen activator inhibitor type 1), member 1 [Source:ZFIN	negative regulation of endopeptidase activity, negative regulation of plasminogen activation
ENSDARG00000069390	itga2.1	NA	206.661	2.45255	0.354439	6.91953	4.53e-12	2.54e-10	integrin, alpha 2 (CD49B, alpha 2 subunit of VLA-2 receptor), tandem duplicate 1 [Source:ZFIN	NA
ENSDARG00000076685	ccn4b	792714	17.9442	2.45252	0.721895	3.39734	0.000680438	0.0042475	cellular communication network factor 4b [Source:ZFIN	cell adhesion, negative regulation of cell death
ENSDARG00000093546	si:ch73-56d11.5	100537622	33.7048	2.45187	0.850982	2.88122	0.00396139	0.0181701	si:ch73-56d11.5 [Source:ZFIN	NA
ENSDARG00000100248	c1r	560927	58.4123	2.45117	0.551373	4.44557	8.77e-06	0.000103632	complement component 1, r subcomponent [Source:ZFIN	proteolysis
ENSDARG00000103878	anpepb	322533	138.709	2.45113	0.658015	3.72503	0.000195291	0.00148294	alanyl (membrane) aminopeptidase b [Source:ZFIN	proteolysis, peptide catabolic process
ENSDARG00000077377	si:dkey-85n7.6	100329781	258.962	2.45003	0.50419	4.85933	1.18e-06	1.82e-05	si:dkey-85n7.6 [Source:ZFIN	NA
ENSDARG00000006603	csrp1a	378726	7726.58	2.44887	0.534953	4.57773	4.7e-06	6.06e-05	cysteine and glycine-rich protein 1a [Source:ZFIN	convergent extension involved in gastrulation, actin cytoskeleton organization, heart morphogenesis, cell migration involved in gastrulation, sarcomere organization, Wnt signaling pathway, muscle tissue development, JNK cascade, neuron projection regeneration
ENSDARG00000007795	cst3	791878	5990.93	2.44291	0.397908	6.13938	8.28e-10	2.78e-08	cystatin C (amyloid angiopathy and cerebral hemorrhage) [Source:ZFIN	negative regulation of endopeptidase activity
ENSDARG00000095378	gdf10a	563003	1724.6	2.44248	0.434982	5.61514	1.96e-08	4.73e-07	growth differentiation factor 10a [Source:ZFIN	positive regulation of pathway-restricted SMAD protein phosphorylation, BMP signaling pathway, regulation of apoptotic process, regulation of MAPK cascade, cell development, SMAD protein signal transduction
ENSDARG00000099646	pcdh1g3	553987	148.538	2.43884	0.518532	4.70336	2.56e-06	3.55e-05	protocadherin 1 gamma 3 [Source:ZFIN	homophilic cell adhesion via plasma membrane adhesion molecules, cell adhesion
ENSDARG00000044074	loxl2b	791144	3058.91	2.43751	0.454626	5.36158	8.25e-08	1.71e-06	lysyl oxidase-like 2b [Source:ZFIN	oxidation-reduction process, endocytosis, collagen fibril organization, chromatin organization, peptidyl-lysine oxidation, negative regulation of transcription by RNA polymerase II, response to hypoxia, epithelial to mesenchymal transition, endothelial cell proliferation, sprouting angiogenesis, positive regulation of epithelial to mesenchymal transition, positive regulation of chondrocyte differ…
ENSDARG00000007788	atp2b1b	561190	586.26	2.43438	0.482781	5.04241	4.6e-07	7.93e-06	ATPase plasma membrane Ca2+ transporting 1b [Source:ZFIN	regulation of cytosolic calcium ion concentration, cellular calcium ion homeostasis, calcium ion transmembrane transport, ion transport, calcium ion transport
ENSDARG00000071196	cavin2b	447845	13469.4	2.43248	0.341724	7.11827	1.09e-12	7e-11	caveolae associated protein 2b [Source:ZFIN	biological_process
ENSDARG00000105080	CABZ01057891.1	NA	737.285	2.43151	0.500376	4.85937	1.18e-06	1.82e-05		9.72433
ENSDARG00000040131	zfyve26	324565	352.527	2.43036	0.297357	8.1732	3e-16	3.73e-14	zinc finger, FYVE domain containing 26 [Source:ZFIN	double-strand break repair via homologous recombination, mitotic cytokinesis, axonogenesis, regulation of cytokinesis, oocyte development
ENSDARG00000013343	kif26ba	569545	4909.7	2.43013	0.427749	5.6812	1.34e-08	3.36e-07	kinesin family member 26Ba [Source:ZFIN	microtubule-based movement
ENSDARG00000005150	tbx20	57936	1592.98	2.42539	0.419581	5.7805	7.45e-09	1.98e-07	T-box transcription factor 20 [Source:ZFIN	regulation of transcription, DNA-templated, negative regulation of transcription by RNA polymerase II, positive regulation of transcription by RNA polymerase II, multicellular organism development, heart development, cardiac muscle cell proliferation, vasculogenesis, heart looping, negative regulation of transcription, DNA-templated, embryonic heart tube development, blood vessel development, clo…
ENSDARG00000070408	ccnd2b	565038	594.448	2.42432	0.442879	5.47401	4.4e-08	9.76e-07	cyclin D2, b [Source:ZFIN	protein phosphorylation, regulation of cyclin-dependent protein serine/threonine kinase activity, mitotic cell cycle phase transition, positive regulation of G1/S transition of mitotic cell cycle
ENSDARG00000035544	etnppl	393421	313.279	2.42271	0.469593	5.15917	2.48e-07	4.58e-06	ethanolamine-phosphate phospho-lyase [Source:ZFIN	embryonic hemopoiesis
ENSDARG00000045089	si:ch211-270n8.1	792467	137.983	2.42109	0.703203	3.44294	0.000575425	0.00369168	si:ch211-270n8.1 [Source:ZFIN	NA
ENSDARG00000006422	esyt3	553238	164.667	2.41756	0.637201	3.79403	0.000148223	0.00117045	extended synaptotagmin-like protein 3 [Source:ZFIN	lipid transport, endoplasmic reticulum-plasma membrane tethering
ENSDARG00000075697	si:ch73-380l3.2	100003913	138.241	2.41239	0.342543	7.04257	1.89e-12	1.14e-10	si:ch73-380l3.2 [Source:ZFIN	NA
ENSDARG00000014969	ankhb	323738	731.579	2.4108	0.302098	7.98021	1.46e-15	1.59e-13	ANKH inorganic pyrophosphate transport regulator b [Source:ZFIN	phosphate ion transmembrane transport, phosphate ion transport, regulation of bone mineralization
ENSDARG00000104129	si:dkey-23n7.10	100333689	38.7821	2.40961	0.931701	2.58625	0.00970258	0.0373543	si:dkey-23n7.10 [Source:ZFIN	proteasome-mediated ubiquitin-dependent protein catabolic process, ubiquitin-dependent protein catabolic process
ENSDARG00000039436	il13ra2	368326	202.169	2.40741	0.546154	4.40794	1.04e-05	0.000120834	interleukin 13 receptor, alpha 2 [Source:ZFIN	cytokine-mediated signaling pathway
ENSDARG00000089331	urahb	570474	25.1291	2.40307	0.72792	3.30128	0.000962455	0.00567289	urate (5-hydroxyiso-) hydrolase b [Source:ZFIN	purine nucleobase metabolic process
ENSDARG00000039974	rai14	794796	4289.45	2.39715	0.263173	9.10863	8.34e-20	1.71e-17	retinoic acid induced 14 [Source:ZFIN	NA
ENSDARG00000057714	cmah	431739	100.536	2.39512	0.450466	5.31697	1.06e-07	2.15e-06	cytidine monophospho-N-acetylneuraminic acid hydroxylase [Source:ZFIN	oxidation-reduction process, N-acetylneuraminate metabolic process
ENSDARG00000011876	ednraa	114550	5808.2	2.39328	0.321323	7.44821	9.46e-14	7.48e-12	endothelin receptor type Aa [Source:ZFIN	G protein-coupled receptor signaling pathway, vasoconstriction, regulation of blood pressure, enteric nervous system development, signal transduction, cartilage development, regulation of proton transport, endothelin receptor signaling pathway
ENSDARG00000082789	NC_002333.18	NA	96.3541	2.39314	0.669236	3.57593	0.000348987	0.00243749		6.39181
ENSDARG00000115817	si:dkey-46g23.2	793100	18.293	2.38918	0.756276	3.15914	0.00158236	0.00860676	si:dkey-46g23.2 [Source:ZFIN	negative regulation of endopeptidase activity
ENSDARG00000011724	marveld1	497317	3537.67	2.3887	0.323074	7.39368	1.43e-13	1.09e-11	MARVEL domain containing 1 [Source:ZFIN	myelination
ENSDARG00000061416	c2cd4a	569005	271.517	2.3878	0.565539	4.22216	2.42e-05	0.000247498	C2 calcium dependent domain containing 4A [Source:ZFIN	endocrine pancreas development, pancreas regeneration, type B pancreatic cell development
ENSDARG00000023578	lpp	573024	5047.54	2.38478	0.391894	6.08527	1.16e-09	3.77e-08	LIM domain containing preferred translocation partner in lipoma [Source:ZFIN	convergent extension involved in gastrulation, cell-cell adhesion, dorsal convergence
ENSDARG00000059722	ubac1	795038	891.221	2.38388	0.480067	4.96572	6.84e-07	1.13e-05	UBA domain containing 1 [Source:ZFIN	NA
ENSDARG00000042379	zgc:103681	449773	20.8996	2.38239	0.718474	3.31591	0.000913447	0.00542801	zgc:103681 [Source:ZFIN	fat cell differentiation
ENSDARG00000008491	si:ch211-107o10.3	407663	648.421	2.38216	0.574373	4.1474	3.36e-05	0.000331997	si:ch211-107o10.3 [Source:ZFIN	NA
ENSDARG00000087303	cebpd	140817	4574.89	2.38175	0.623124	3.82227	0.00013223	0.00106559	CCAAT enhancer binding protein delta [Source:ZFIN	regulation of transcription, DNA-templated
ENSDARG00000077083	avpr1aa	571591	150.356	2.38012	0.472653	5.03566	4.76e-07	8.17e-06	arginine vasopressin receptor 1Aa [Source:ZFIN	G protein-coupled receptor signaling pathway, signal transduction, positive regulation of vasoconstriction, cellular response to hormone stimulus, regulation of systemic arterial blood pressure by vasopressin
ENSDARG00000098966	CABZ01064972.1	100538212	9.43799	2.37966	0.773116	3.07802	0.00208382	0.0107796	uncharacterized LOC100538212 [Source:NCBI gene	NA
ENSDARG00000097562	BX005083.1	NA	81.5235	2.37954	0.44998	5.2881	1.24e-07	2.46e-06		6.80257
ENSDARG00000092540	BX649502.4	NA	58.3296	2.37903	0.372893	6.37993	1.77e-10	6.98e-09		6.33537
ENSDARG00000087647	sept7a	394136	15102.6	2.37748	0.222619	10.6796	1.27e-26	5.06e-24	septin 7a [Source:ZFIN	cytoskeleton-dependent cytokinesis, cilium assembly
ENSDARG00000110341	hsd11b1lb	100333777	17.1448	2.37384	0.670199	3.54199	0.000397126	0.00271844	hydroxysteroid (11-beta) dehydrogenase 1-like b [Source:ZFIN	oxidation-reduction process
ENSDARG00000076010	twist1b	550518	984.776	2.37371	0.543014	4.37136	1.23e-05	0.000139125	twist family bHLH transcription factor 1b [Source:ZFIN	sprouting angiogenesis, dorsal/ventral pattern formation, pharyngeal system development, regulation of bone mineralization
ENSDARG00000069752	ckba	564694	4811.14	2.37335	0.456918	5.19426	2.06e-07	3.88e-06	creatine kinase, brain a [Source:ZFIN	phosphorylation, phosphocreatine biosynthetic process
ENSDARG00000018283	cyba	393551	594.355	2.37309	0.527458	4.4991	6.82e-06	8.32e-05	cytochrome b-245, alpha polypeptide [Source:ZFIN	oxidation-reduction process, neutrophil migration, macrophage chemotaxis, superoxide anion generation
ENSDARG00000009430	tmem30c	393568	915.896	2.37251	0.316305	7.5007	6.35e-14	5.25e-12	transmembrane protein 30C [Source:ZFIN	biological_process, phospholipid translocation
ENSDARG00000001993	myhb	100002040	477.934	2.3705	0.67406	3.51675	0.000436858	0.00294152	myosin, heavy chain b [Source:ZFIN	NA
ENSDARG00000100955	stk24a	555297	19.5595	2.37029	0.597501	3.967	7.28e-05	0.000641499	serine/threonine kinase 24a (STE20 homolog, yeast) [Source:ZFIN	protein phosphorylation, signal transduction by protein phosphorylation, activation of protein kinase activity
ENSDARG00000038296	tmem86b	751651	299.202	2.3689	0.372716	6.35576	2.07e-10	8.06e-09	transmembrane protein 86B [Source:ZFIN	NA
ENSDARG00000092142	BX663503.1	NA	187.778	2.36809	0.627112	3.77618	0.00015925	0.00124324		7.11932
ENSDARG00000061362	dipk1ab	797682	56.9178	2.36679	0.669171	3.5369	0.000404856	0.00276447	divergent protein kinase domain 1Ab [Source:ZFIN	NA
ENSDARG00000097256	si:ch211-270g19.5	NA	929.13	2.36328	0.414997	5.69471	1.24e-08	3.13e-07	si:ch211-270g19.5 [Source:ZFIN	calcium ion transport, negative regulation of catalytic activity
ENSDARG00000097694	CU137681.3	NA	22.1304	2.3608	0.733902	3.21678	0.00129638	0.0072769		4.79618
ENSDARG00000015425	slc24a4a	550467	84.3486	2.36015	0.406229	5.80991	6.25e-09	1.71e-07	solute carrier family 24 member 4a [Source:ZFIN	ion transport, transmembrane transport, sodium ion transmembrane transport, anion transmembrane transport, potassium ion transmembrane transport, calcium ion transmembrane transport, cellular calcium ion homeostasis
ENSDARG00000055504	si:ch211-212k18.7	100000085	1007.93	2.36009	0.349196	6.75865	1.39e-11	7.09e-10	si:ch211-212k18.7 [Source:ZFIN	establishment of protein localization to organelle
ENSDARG00000101232	pcdh1g2	553986	256.919	2.35884	0.491746	4.79686	1.61e-06	2.4e-05	protocadherin 1 gamma 2 [Source:ZFIN	homophilic cell adhesion via plasma membrane adhesion molecules, cell adhesion
ENSDARG00000096740	CR405682.1	NA	57.3593	2.35835	0.463817	5.08465	3.68e-07	6.51e-06		6.43441
ENSDARG00000088124	adrb2a	565838	555.412	2.35652	0.581078	4.05542	5e-05	0.000465817	adrenoceptor beta 2, surface a [Source:ZFIN	G protein-coupled receptor signaling pathway, pigmentation, signal transduction, adenylate cyclase-modulating G protein-coupled receptor signaling pathway, adenylate cyclase-activating adrenergic receptor signaling pathway, regulation of heart rate
ENSDARG00000071223	zgc:158445	798069	6.741	2.35188	0.956281	2.4594	0.0139168	0.0496024	zgc:158445 [Source:ZFIN	NA
ENSDARG00000011886	pdca	386613	39.987	2.34759	0.689076	3.40687	0.000657127	0.0041207	phosducin a [Source:ZFIN	NA
ENSDARG00000026084	si:dkey-43k4.5	100148290	58.8131	2.34736	0.550612	4.26319	2.02e-05	0.000212008	si:dkey-43k4.5 [Source:ZFIN	ion transport, transmembrane transport, potassium ion transport, protein homooligomerization, regulation of ion transmembrane transport, potassium ion transmembrane transport
ENSDARG00000076487	haao	492518	254.823	2.34343	0.51485	4.55168	5.32e-06	6.74e-05	3-hydroxyanthranilate 3,4-dioxygenase [Source:ZFIN	oxidation-reduction process, NAD biosynthetic process, pyridine nucleotide biosynthetic process, tryptophan catabolic process, 'de novo' NAD biosynthetic process from tryptophan, quinolinate biosynthetic process, anthranilate metabolic process
ENSDARG00000104274	tmem200b	101885131	2223.77	2.33908	0.229351	10.1987	2.01e-24	6.72e-22	transmembrane protein 200B [Source:ZFIN	NA
ENSDARG00000024537	emilin1a	566473	2192.86	2.33822	0.328602	7.11568	1.11e-12	7.12e-11	elastin microfibril interfacer 1a [Source:ZFIN	hemopoiesis
ENSDARG00000074684	mlsl	564844	139.647	2.33641	0.409538	5.705	1.16e-08	2.97e-07	malate synthase-like [Source:ZFIN	glyoxylate cycle
ENSDARG00000100897	pdgfrb	559529	3152.24	2.33434	0.309485	7.54267	4.6e-14	3.95e-12	platelet-derived growth factor receptor, beta polypeptide [Source:ZFIN	protein phosphorylation, transmembrane receptor protein tyrosine kinase signaling pathway, phosphorylation, peptidyl-tyrosine phosphorylation, angiogenesis, hematopoietic stem cell differentiation, neural crest cell migration, blood vessel morphogenesis, embryonic neurocranium morphogenesis, cerebellum vasculature development, hematopoietic progenitor cell differentiation, positive regulation of …
ENSDARG00000039435	rgs17	436796	242.979	2.3341	0.270738	8.62124	6.62e-18	1.09e-15	regulator of G protein signaling 17 [Source:ZFIN	NA
ENSDARG00000075931	acsl5	447860	42.2834	2.32587	0.611516	3.80345	0.000142694	0.00113403	acyl-CoA synthetase long chain family member 5 [Source:ZFIN	NA
ENSDARG00000078076	nab2	100005680	247.274	2.32525	0.327553	7.09883	1.26e-12	7.9e-11	NGFI-A binding protein 2 (EGR1 binding protein 2) [Source:ZFIN	regulation of transcription, DNA-templated, negative regulation of transcription, DNA-templated
ENSDARG00000039881	cemip	100003660	1092.37	2.32359	0.401362	5.78927	7.07e-09	1.9e-07	cell migration inducing hyaluronidase 1 [Source:ZFIN	NA
ENSDARG00000013789	sim1b	566656	184.554	2.32192	0.470903	4.93079	8.19e-07	1.33e-05	SIM bHLH transcription factor 1b [Source:ZFIN	regulation of transcription, DNA-templated, positive regulation of transcription by RNA polymerase II, regulation of transcription by RNA polymerase II
ENSDARG00000100782	f7l	100038778	104.224	2.32161	0.45454	5.10761	3.26e-07	5.86e-06	coagulation factor VII, like [Source:ZFIN	proteolysis, blood coagulation
ENSDARG00000070579	ggact.3	100038780	70.6169	2.31895	0.509324	4.553	5.29e-06	6.7e-05	gamma-glutamylamine cyclotransferase, tandem duplicate 3 [Source:ZFIN	cellular modified amino acid catabolic process
ENSDARG00000069027	admb	570100	163.533	2.31827	0.663361	3.49474	0.000474523	0.00314382	adrenomedullin b [Source:ZFIN	signal transduction
ENSDARG00000029476	ldlra	387529	1820.39	2.31785	0.334369	6.93202	4.15e-12	2.33e-10	low density lipoprotein receptor a [Source:ZFIN	cellular response to lipopolysaccharide, cholesterol homeostasis, receptor-mediated endocytosis involved in cholesterol transport
ENSDARG00000034718	tfpia	359833	10635.4	2.31639	0.387938	5.97103	2.36e-09	7.16e-08	tissue factor pathway inhibitor a [Source:ZFIN	negative regulation of peptidase activity, negative regulation of endopeptidase activity, blood coagulation, hemostasis
ENSDARG00000055078	chac2	557614	155.848	2.31469	0.336069	6.88756	5.68e-12	3.11e-10	ChaC, cation transport regulator homolog 2 (E. coli) [Source:ZFIN	glutathione catabolic process
ENSDARG00000090722	leg1.1	796447	154.778	2.31238	0.665905	3.47253	0.000515573	0.00337511	liver-enriched gene 1, tandem duplicate 1 [Source:ZFIN	multicellular organism development, liver development, digestive system development, embryonic liver development
ENSDARG00000036272	gcgrb	565237	302.705	2.31107	0.308553	7.49002	6.89e-14	5.66e-12	glucagon receptor b [Source:ZFIN	G protein-coupled receptor signaling pathway, cell surface receptor signaling pathway, signal transduction, regulation of glucose metabolic process, gastric inhibitory peptide signaling pathway, cellular response to glucagon stimulus
ENSDARG00000070222	fam43b	447808	34.677	2.30969	0.724585	3.1876	0.00143458	0.00793382	family with sequence similarity 43 member B [Source:ZFIN	vasculature development
ENSDARG00000028163	prg4b	553377	70.3435	2.30878	0.570641	4.04594	5.21e-05	0.000482173	proteoglycan 4b [Source:ZFIN	immune response, endocytosis
ENSDARG00000097046	CR936518.1	NA	37.9764	2.30793	0.565729	4.07956	4.51e-05	0.000426574		5.74774
ENSDARG00000058302	sh3bgrl	394184	5313.1	2.30777	0.345116	6.68695	2.28e-11	1.1e-09	SH3 domain binding glutamate-rich protein like [Source:ZFIN	biological_process
ENSDARG00000069464	cox7a1	767664	427.148	2.3056	0.699803	3.29464	0.000985484	0.00578908	cytochrome c oxidase subunit 7A1 [Source:ZFIN	electron transport chain, proton transmembrane transport, regulation of oxidative phosphorylation, mitochondrial respirasome assembly
ENSDARG00000108467	AL845330.1	796214	170.869	2.30485	0.367086	6.27876	3.41e-10	1.24e-08	stonustoxin subunit beta-like [Source:NCBI gene	NA
ENSDARG00000092172	si:dkey-96n2.1	NA	709.288	2.30439	0.343516	6.70826	1.97e-11	9.65e-10	si:dkey-96n2.1 [Source:ZFIN	embryonic skeletal system development
ENSDARG00000042980	cyp2p7	100034406	39.6806	2.30428	0.675355	3.41196	0.000644976	0.00405582	cytochrome P450, family 2, subfamily P, polypeptide 7 [Source:ZFIN	oxidation-reduction process, organic acid metabolic process, xenobiotic metabolic process, exogenous drug catabolic process
ENSDARG00000037550	cyp21a2	793249	55.0776	2.30347	0.585343	3.93524	8.31e-05	0.00071899	cytochrome P450, family 21, subfamily A, polypeptide 2 [Source:ZFIN	oxidation-reduction process, glucocorticoid biosynthetic process
ENSDARG00000001259	gas2a	557312	28.5757	2.30309	0.52658	4.37367	1.22e-05	0.000138103	growth arrest-specific 2a [Source:ZFIN	apoptotic process
ENSDARG00000035095	tdgf1	30304	799.343	2.30246	0.594638	3.87202	0.000107935	0.000899715	teratocarcinoma-derived growth factor 1 [Source:ZFIN	retina development in camera-type eye, BMP signaling pathway, heart development, anatomical structure development, convergent extension involved in gastrulation, brain morphogenesis, notochord morphogenesis, neural plate anterior/posterior regionalization, somite development, determination of left/right symmetry, dorsal/ventral pattern formation, central nervous system development, digestive trac…
ENSDARG00000057743	si:dkey-10f21.4	100137126	140.749	2.3022	0.693485	3.31975	0.000900973	0.00536807	si:dkey-10f21.4 [Source:ZFIN	NA
ENSDARG00000113977	fthl29	100170833	356.433	2.29981	0.622723	3.69315	0.000221492	0.00165397	ferritin, heavy polypeptide-like 29 [Source:ZFIN	iron ion transport, cellular iron ion homeostasis, oxidation-reduction process, intracellular sequestering of iron ion
ENSDARG00000012381	hsc70	393586	35.5105	2.29881	0.590684	3.89177	9.95e-05	0.000839993	heat shock cognate 70 [Source:ZFIN	vesicle-mediated transport, chaperone cofactor-dependent protein refolding, protein refolding, response to unfolded protein, cellular response to heat, cellular response to unfolded protein
ENSDARG00000021938	smad9	445564	6541.33	2.29445	0.317337	7.23031	4.82e-13	3.28e-11	SMAD family member 9 [Source:ZFIN	regulation of transcription, DNA-templated, transforming growth factor beta receptor signaling pathway, negative regulation of transcription, DNA-templated, dorsal/ventral pattern formation, myeloid cell development
ENSDARG00000101251	ldha	30496	31097	2.29328	0.353936	6.47937	9.21e-11	3.89e-09	lactate dehydrogenase A4 [Source:ZFIN	carbohydrate metabolic process, oxidation-reduction process, carboxylic acid metabolic process, response to hypoxia
ENSDARG00000089519	fbln7	100000083	39.7591	2.29322	0.407431	5.62849	1.82e-08	4.41e-07	fibulin 7 [Source:ZFIN	NA
ENSDARG00000112930	CT737184.2	110440084	164.765	2.292	0.603612	3.79714	0.000146377	0.00115698	protocadherin beta-16-like [Source:NCBI gene	homophilic cell adhesion via plasma membrane adhesion molecules, cell adhesion
ENSDARG00000039914	gapdhs	406367	90760.6	2.29061	0.503882	4.54593	5.47e-06	6.88e-05	glyceraldehyde-3-phosphate dehydrogenase, spermatogenic [Source:ZFIN	oxidation-reduction process, glucose metabolic process, glycolytic process
ENSDARG00000089795	sertad4	797299	1101.84	2.29058	0.289202	7.92035	2.37e-15	2.48e-13	SERTA domain containing 4 [Source:ZFIN	NA
ENSDARG00000014793	ehd1b	447839	9846.01	2.28979	0.326389	7.01552	2.29e-12	1.35e-10	EH-domain containing 1b [Source:ZFIN	cilium assembly
ENSDARG00000102807	CU041319.1	NA	66.0674	2.28505	0.351563	6.49968	8.05e-11	3.46e-09		6.97818
ENSDARG00000039423	AL831745.1	368914	63.8321	2.2826	0.741239	3.07944	0.0020739	0.010744	si:ch211-217g15.3 [Source:NCBI gene	NA
ENSDARG00000004141	zgc:92630	436969	827.001	2.28153	0.606918	3.75921	0.000170454	0.00131863	zgc:92630 [Source:ZFIN	NA
ENSDARG00000041623	mt2	100174951	25.9932	2.28039	0.861675	2.64646	0.00813383	0.0324357	metallothionein 2 [Source:ZFIN	response to zinc ion, response to cadmium ion, angiogenesis, response to metal ion, response to copper ion, response to methylmercury, positive regulation of cell migration involved in sprouting angiogenesis, positive regulation of vascular endothelial growth factor production
ENSDARG00000051749	tigara	664696	102.179	2.27813	0.345832	6.58737	4.48e-11	2.02e-09	TP53 induced glycolysis regulatory phosphatase a [Source:ZFIN	apoptotic process, autophagy, dephosphorylation, fructose 2,6-bisphosphate metabolic process, fructose 1,6-bisphosphate metabolic process
ENSDARG00000093824	BX085193.2	NA	23.1494	2.27514	0.716315	3.17617	0.00149234	0.00818372		4.83464
ENSDARG00000040362	ehd2b	337401	1324.96	2.27384	0.339012	6.70724	1.98e-11	9.69e-10	EH-domain containing 2b [Source:ZFIN	actin cytoskeleton organization, endocytic recycling
ENSDARG00000094730	acbd7	619256	1153.53	2.27316	0.642462	3.53819	0.000402875	0.00275322	acyl-CoA binding domain containing 7 [Source:ZFIN	biological_process
ENSDARG00000096681	BX927300.1	NA	33.4952	2.27279	0.710171	3.20035	0.00137262	0.00763383		4.89231
ENSDARG00000040298	apoa4b.1	322543	1884.22	2.27097	0.527447	4.30559	1.67e-05	0.000179944	apolipoprotein A-IV b, tandem duplicate 1 [Source:ZFIN	lipid transport, lipoprotein metabolic process
ENSDARG00000101721	LO018584.1	101883703	43.0648	2.27043	0.547822	4.14447	3.41e-05	0.000336085	cytosolic phospholipase A2 zeta-like [Source:NCBI gene	phospholipid catabolic process, lipid metabolic process, lipid catabolic process, glycerophospholipid catabolic process
ENSDARG00000063563	creb3l2	791169	7431.58	2.27008	0.304522	7.45458	9.02e-14	7.18e-12	cAMP responsive element binding protein 3-like 2 [Source:ZFIN	regulation of transcription, DNA-templated, positive regulation of transcription by RNA polymerase II, endoplasmic reticulum unfolded protein response, multicellular organism development, chondrocyte differentiation, regulation of extracellular matrix constituent secretion, response to unfolded protein, response to endoplasmic reticulum stress, cartilage development, regulation of ER to Golgi ves…
ENSDARG00000061585	cyp4v7	562008	112.396	2.26995	0.448752	5.05837	4.23e-07	7.34e-06	cytochrome P450, family 4, subfamily V, polypeptide 7 [Source:ZFIN	oxidation-reduction process
ENSDARG00000014577	rhpn2	321330	1587.31	2.2676	0.317933	7.13234	9.87e-13	6.46e-11	rhophilin, Rho GTPase binding protein 2 [Source:ZFIN	signal transduction
ENSDARG00000025338	hagh	336977	943.138	2.26566	0.393329	5.76022	8.4e-09	2.21e-07	hydroxyacylglutathione hydrolase [Source:ZFIN	methylglyoxal catabolic process to D-lactate via S-lactoyl-glutathione
ENSDARG00000006522	otop2	494472	12.7159	2.26307	0.81703	2.76987	0.00560779	0.0241919	otopetrin 2 [Source:ZFIN	NA
ENSDARG00000056627	cxcl14	58151	4604.98	2.26157	0.425028	5.32098	1.03e-07	2.11e-06	chemokine (C-X-C motif) ligand 14 [Source:ZFIN	immune response, cell chemotaxis
ENSDARG00000024189	pnocb	394236	156.946	2.261	0.702729	3.21745	0.00129335	0.00726665	prepronociceptin b [Source:ZFIN	chemical synaptic transmission, neuropeptide signaling pathway, ectodermal placode development
ENSDARG00000036428	si:dkey-264d12.4	796607	577.191	2.25992	0.554165	4.07806	4.54e-05	0.000428686	si:dkey-264d12.4 [Source:ZFIN	cell growth
ENSDARG00000015312	klf12a	798629	1751.67	2.25937	0.270005	8.36791	5.87e-17	8.15e-15	Kruppel-like factor 12a [Source:ZFIN	regulation of transcription by RNA polymerase II
ENSDARG00000056732	her4.1	100149863	1959.25	2.25789	0.530125	4.25917	2.05e-05	0.000215116	hairy-related 4, tandem duplicate 1 [Source:ZFIN	regulation of transcription, DNA-templated, anterior/posterior pattern specification, peripheral nervous system neuron axonogenesis, somite specification, Notch signaling pathway, adenohypophysis development
ENSDARG00000069378	pard6a	792828	1188.3	2.25772	0.403079	5.6012	2.13e-08	5.06e-07	par-6 family cell polarity regulator alpha [Source:ZFIN	establishment or maintenance of cell polarity, neural tube formation, centrosome cycle, regulation of cellular localization
ENSDARG00000093006	rarres3	767688	39.5037	2.25627	0.869494	2.59492	0.00946134	0.0365965	retinoic acid receptor responder 3 [Source:ZFIN	biological_process
ENSDARG00000056600	papss2b	80939	2709.65	2.25564	0.285235	7.90801	2.62e-15	2.71e-13	3'-phosphoadenosine 5'-phosphosulfate synthase 2b [Source:ZFIN	sulfate assimilation, phosphorylation, 3'-phosphoadenosine 5'-phosphosulfate biosynthetic process
ENSDARG00000007950	itga11b	567175	56.0509	2.25554	0.632852	3.56408	0.000365129	0.00253306	integrin, alpha 11b [Source:ZFIN	cell adhesion, integrin-mediated signaling pathway
ENSDARG00000093480	pamr1	100330319	563.432	2.25288	0.474192	4.75098	2.02e-06	2.9e-05	peptidase domain containing associated with muscle regeneration 1 [Source:ZFIN	proteolysis
ENSDARG00000040284	si:dkey-79d12.5	100538016	6347.64	2.25135	0.256016	8.79377	1.45e-18	2.61e-16	si:dkey-79d12.5 [Source:ZFIN	negative regulation of cell population proliferation, negative regulation of mitotic cell cycle
ENSDARG00000076146	zgc:172075	110437729	67.3093	2.24749	0.782934	2.8706	0.00409694	0.018681	zgc:172075 [Source:ZFIN	NA
ENSDARG00000055591	pipox	558601	76.7673	2.24746	0.614306	3.65853	0.000253663	0.00186436	pipecolic acid oxidase [Source:ZFIN	oxidation-reduction process, L-lysine catabolic process to acetyl-CoA via L-pipecolate
ENSDARG00000075261	timp2b	406650	1340.81	2.24595	0.441288	5.08953	3.59e-07	6.36e-06	TIMP metallopeptidase inhibitor 2b [Source:ZFIN	negative regulation of endopeptidase activity, response to hormone, response to organic substance, response to cytokine, negative regulation of membrane protein ectodomain proteolysis
ENSDARG00000037154	hivep3b	568037	381.729	2.24561	0.474915	4.72845	2.26e-06	3.2e-05	human immunodeficiency virus type I enhancer binding protein 3b [Source:ZFIN	NA
ENSDARG00000052713	lrrtm1	570385	300.471	2.24128	0.45211	4.95737	7.15e-07	1.17e-05	leucine rich repeat transmembrane neuronal 1 [Source:ZFIN	NA
ENSDARG00000021140	pabpc1b	393856	1057.07	2.2387	0.237531	9.42488	4.31e-21	9.77e-19	poly A binding protein, cytoplasmic 1 b [Source:ZFIN	NA
ENSDARG00000104870	FP016239.1	NA	42.5468	2.2381	0.520944	4.29625	1.74e-05	0.000186551		5.7942
ENSDARG00000115610	ccl25a	100333914	129.341	2.23406	0.365522	6.11196	9.84e-10	3.24e-08	chemokine (C-C motif) ligand 25a [Source:ZFIN	immune response, lymphoid lineage cell migration into thymus, cell chemotaxis, thymus development, thymocyte migration
ENSDARG00000060946	pip5kl1	100149843	49.6638	2.23376	0.523302	4.26859	1.97e-05	0.000207913	phosphatidylinositol-4-phosphate 5-kinase-like 1 [Source:ZFIN	phosphatidylinositol metabolic process, phosphorylation, phosphatidylinositol phosphorylation
ENSDARG00000075159	meltf	565942	72.9892	2.23297	0.739016	3.02154	0.00251492	0.0126138	melanotransferrin [Source:ZFIN	ion transport, iron ion homeostasis
ENSDARG00000070961	lepr	567241	566.58	2.23297	0.330318	6.76006	1.38e-11	7.03e-10	leptin receptor [Source:ZFIN	camera-type eye development, cytokine-mediated signaling pathway, nervous system development, inner ear development, type B pancreatic cell development, response to glucose, leptin-mediated signaling pathway
ENSDARG00000025595	agmo	405819	127.222	2.2271	0.391223	5.69267	1.25e-08	3.16e-07	alkylglycerol monooxygenase [Source:ZFIN	oxidation-reduction process, lipid biosynthetic process
ENSDARG00000002509	zgc:153911	768172	630.618	2.22445	0.571012	3.89563	9.79e-05	0.000827866	zgc:153911 [Source:ZFIN	regulation of immune response, T cell receptor signaling pathway
ENSDARG00000037921	gng13b	436673	1773.09	2.22429	0.506908	4.38795	1.14e-05	0.000130956	guanine nucleotide binding protein (G protein), gamma 13b [Source:ZFIN	G protein-coupled receptor signaling pathway, phospholipase C-activating G protein-coupled receptor signaling pathway, sensory perception of taste, signal transduction
ENSDARG00000052644	ca10a	641327	425.108	2.22326	0.445147	4.99445	5.9e-07	9.85e-06	carbonic anhydrase Xa [Source:ZFIN	swimming behavior
ENSDARG00000039576	fstl1b	324309	63253.6	2.2227	0.40999	5.42134	5.92e-08	1.27e-06	follistatin-like 1b [Source:ZFIN	cell differentiation, multicellular organism development, dorsal/ventral pattern formation, regulation of BMP signaling pathway, notochord development, notochord cell differentiation
ENSDARG00000042477	nr2c2	569321	936.148	2.22151	0.372516	5.96352	2.47e-09	7.46e-08	nuclear receptor subfamily 2, group C, member 2 [Source:ZFIN	regulation of transcription, DNA-templated, positive regulation of transcription by RNA polymerase II, regulation of transcription by RNA polymerase II, cell differentiation, steroid hormone mediated signaling pathway, anatomical structure development, positive regulation of embryonic development
ENSDARG00000070627	pimr60	796869	56.7064	2.21874	0.651048	3.40796	0.000654512	0.00410639	Pim proto-oncogene, serine/threonine kinase, related 60 [Source:ZFIN	protein phosphorylation, negative regulation of apoptotic process, regulation of mitotic cell cycle, protein autophosphorylation, phosphorylation
ENSDARG00000040465	irf2	494071	490.118	2.21744	0.441555	5.02188	5.12e-07	8.67e-06	interferon regulatory factor 2 [Source:ZFIN	regulation of transcription, DNA-templated, cell population proliferation, regulation of transcription by RNA polymerase II, immune system process
ENSDARG00000039499	soul2	557389	136.024	2.21729	0.77842	2.84845	0.00439333	0.0198205	heme-binding protein soul2 [Source:ZFIN	NA
ENSDARG00000040064	acp6	558758	1423.5	2.21459	0.348745	6.35016	2.15e-10	8.28e-09	acid phosphatase 6, lysophosphatidic [Source:ZFIN	NA
ENSDARG00000020876	pdk2a	794083	4704.92	2.20834	0.40104	5.50654	3.66e-08	8.32e-07	pyruvate dehydrogenase kinase, isozyme 2a [Source:ZFIN	phosphorylation, protein phosphorylation
ENSDARG00000028618	krt18b	393540	10343.2	2.20821	0.295876	7.4633	8.44e-14	6.8e-12	keratin 18b [Source:ZFIN	biological_process
ENSDARG00000002494	itgb6	100499533	513.742	2.20738	0.445088	4.95942	7.07e-07	1.16e-05	integrin, beta 6 [Source:ZFIN	cell adhesion, cell-matrix adhesion, integrin-mediated signaling pathway, cell migration, cell adhesion mediated by integrin
ENSDARG00000098608	AL840638.1	NA	286.289	2.20727	0.486738	4.53482	5.77e-06	7.24e-05		8.28509
ENSDARG00000079227	plekhs1	100136845	8.86791	2.20532	0.890784	2.4757	0.0132974	0.0477871	pleckstrin homology domain containing, family S member 1 [Source:ZFIN	biological_process
ENSDARG00000009727	twf2b	553677	519.08	2.20292	0.56716	3.88413	0.000102699	0.00086129	twinfilin actin-binding protein 2b [Source:ZFIN	negative regulation of actin filament polymerization, sequestering of actin monomers, positive regulation of neuron projection development, barbed-end actin filament capping, regulation of lamellipodium assembly, actin filament depolymerization
ENSDARG00000070078	abcb11b	571189	297.751	2.20284	0.574455	3.83466	0.000125737	0.00102092	ATP-binding cassette, sub-family B (MDR/TAP), member 11b [Source:ZFIN	transmembrane transport, canalicular bile acid transport, bile acid secretion
ENSDARG00000023694	spon1b	58029	2939.97	2.20187	0.45318	4.85872	1.18e-06	1.83e-05	spondin 1b [Source:ZFIN	cell adhesion
ENSDARG00000036863	MYO1D	559562	2686.19	2.19968	0.424864	5.17737	2.25e-07	4.21e-06	myosin ID [Source:HGNC Symbol	multicellular organism development, protein transport, heart jogging, determination of pancreatic left/right asymmetry, epithelial cilium movement involved in determination of left/right asymmetry, establishment of left/right asymmetry, determination of liver left/right asymmetry
ENSDARG00000013576	gadd45bb	497646	4192.14	2.19953	0.515207	4.26922	1.96e-05	0.000207413	growth arrest and DNA-damage-inducible, beta b [Source:ZFIN	regulation of cell cycle, somitogenesis, activation of MAPKKK activity
ENSDARG00000097389	BX530407.4	NA	12.5422	2.19723	0.800534	2.74471	0.00605649	0.0257293		3.91102
ENSDARG00000035552	agtr2	503772	1606.16	2.1964	0.43654	5.03138	4.87e-07	8.31e-06	angiotensin II receptor, type 2 [Source:ZFIN	G protein-coupled receptor signaling pathway, signal transduction, inflammatory response, angiotensin-activated signaling pathway, positive regulation of blood vessel diameter
ENSDARG00000098628	BX914214.1	NA	237.774	2.19531	0.348319	6.3026	2.93e-10	1.1e-08		8.4367
ENSDARG00000070669	cxcr3.3	799527	406.416	2.19407	0.312382	7.02369	2.16e-12	1.29e-10	chemokine (C-X-C motif) receptor 3, tandem duplicate 3 [Source:ZFIN	G protein-coupled receptor signaling pathway, positive regulation of cytosolic calcium ion concentration, immune response, calcium-mediated signaling, chemotaxis, cell chemotaxis, chemokine-mediated signaling pathway
ENSDARG00000040912	kdelr3	393613	3958.12	2.19282	0.349436	6.27532	3.49e-10	1.27e-08	KDEL endoplasmic reticulum protein retention receptor 3 [Source:ZFIN	protein retention in ER lumen, protein transport
ENSDARG00000009153	pla2g1b	571738	43.7535	2.19195	0.421329	5.20246	1.97e-07	3.72e-06	phospholipase A2, group IB (pancreas) [Source:ZFIN	phospholipid metabolic process, lipid catabolic process, arachidonic acid secretion, lipid metabolic process
ENSDARG00000100476	si:dkeyp-110c7.4	568625	50.5583	2.18961	0.567054	3.86137	0.000112752	0.000933985	si:dkeyp-110c7.4 [Source:ZFIN	NA
ENSDARG00000005522	galr1a	567820	35.5443	2.18889	0.663419	3.29941	0.000968883	0.00570398	galanin receptor 1a [Source:ZFIN	G protein-coupled receptor signaling pathway, negative regulation of adenylate cyclase activity, positive regulation of cytosolic calcium ion concentration, signal transduction, neuropeptide signaling pathway
ENSDARG00000079543	dpys	100144569	409.55	2.18626	0.43434	5.03352	4.82e-07	8.24e-06	dihydropyrimidinase [Source:ZFIN	pyrimidine nucleobase catabolic process
ENSDARG00000099710	BX284696.1	NA	69.2773	2.18358	0.493593	4.42385	9.7e-06	0.00011343		6.14381
ENSDARG00000055813	si:dkey-225f5.5	100000140	162.543	2.18005	0.567147	3.84389	0.0001211	0.000990098	si:dkey-225f5.5 [Source:ZFIN	NA
ENSDARG00000095333	si:ch211-157j23.3	NA	23.5979	2.17849	0.665951	3.27124	0.00107076	0.00621498	si:ch211-157j23.3 [Source:ZFIN	NA
ENSDARG00000054641	tent5ab	571146	167.239	2.17601	0.50063	4.34655	1.38e-05	0.000153656	terminal nucleotidyltransferase 5Ab [Source:ZFIN	biological_process
ENSDARG00000089338	si:ch211-110e21.3	100302390	84.5309	2.17524	0.482046	4.51251	6.41e-06	7.9e-05	si:ch211-110e21.3 [Source:ZFIN	NA
ENSDARG00000009885	sult3st1	558790	97.3588	2.17474	0.353425	6.15332	7.59e-10	2.57e-08	sulfotransferase family 3, cytosolic sulfotransferase 1 [Source:ZFIN	NA
ENSDARG00000004782	fgfr3	58129	2751.37	2.17335	0.393119	5.52847	3.23e-08	7.38e-07	fibroblast growth factor receptor 3 [Source:ZFIN	protein phosphorylation, positive regulation of cell population proliferation, fibroblast growth factor receptor signaling pathway, phosphorylation, peptidyl-tyrosine phosphorylation
ENSDARG00000043802	ms4a17a.8	100002785	158.828	2.17294	0.617118	3.5211	0.000429754	0.00290719	membrane-spanning 4-domains, subfamily A, member 17A.8 [Source:ZFIN	NA
ENSDARG00000094665	si:dkey-24f15.2	NA	15.5641	2.17213	0.853383	2.54532	0.0109178	0.0408873	si:dkey-24f15.2 [Source:ZFIN	protein dephosphorylation, dephosphorylation, peptidyl-tyrosine dephosphorylation
ENSDARG00000081938	NC_002333.13	NA	108.453	2.17135	0.650542	3.33776	0.000844571	0.00509586		6.62581
ENSDARG00000037278	lrata	553239	125.328	2.16484	0.747425	2.89639	0.00377479	0.0174795	lecithin retinol acyltransferase a [Source:ZFIN	retinol metabolic process
ENSDARG00000041414	bmf2	751764	551.987	2.16439	0.378487	5.71853	1.07e-08	2.77e-07	BCL2 modifying factor 2 [Source:ZFIN	apoptotic process, positive regulation of apoptotic process, negative regulation of autophagy
ENSDARG00000097719	CU469514.1	NA	167.803	2.16088	0.365117	5.91833	3.25e-09	9.56e-08		7.58952
ENSDARG00000080128	NC_002333.1	NA	61.296	2.16056	0.691886	3.12271	0.00179195	0.0095411		5.85831
ENSDARG00000028816	tmed3	336391	5407.41	2.15844	0.325837	6.62431	3.49e-11	1.63e-09	transmembrane p24 trafficking protein 3 [Source:ZFIN	intracellular protein transport, Golgi organization, endoplasmic reticulum to Golgi vesicle-mediated transport
ENSDARG00000042014	cyp11c1	791124	78.3912	2.15479	0.583182	3.69489	0.000219982	0.00164468	cytochrome P450, family 11, subfamily C, polypeptide 1 [Source:ZFIN	oxidation-reduction process, cholesterol metabolic process, C21-steroid hormone biosynthetic process, glucocorticoid biosynthetic process, cortisol metabolic process, cellular response to peptide hormone stimulus
ENSDARG00000043729	plac8.1	791783	716.146	2.1546	0.862275	2.49874	0.0124635	0.0453572	placenta associated 8, tandem duplicate 1 [Source:ZFIN	biological_process
ENSDARG00000099923	zgc:154054	777616	115.001	2.15416	0.511704	4.20977	2.56e-05	0.000259212	zgc:154054 [Source:ZFIN	protein N-linked glycosylation
ENSDARG00000040427	acot19	492778	17.8427	2.154	0.831872	2.58934	0.00961596	0.0370959	acyl-CoA thioesterase 19 [Source:ZFIN	acyl-CoA metabolic process, fatty acid metabolic process
ENSDARG00000071017	nt5e	393906	309.892	2.15179	0.286296	7.51597	5.65e-14	4.77e-12	5'-nucleotidase, ecto (CD73) [Source:ZFIN	nucleotide catabolic process, dephosphorylation, response to copper ion, AMP catabolic process
ENSDARG00000061231	tinagl1	562116	208.109	2.15163	0.530866	4.05305	5.06e-05	0.000469511	tubulointerstitial nephritis antigen-like 1 [Source:ZFIN	immune response, proteolysis, endocytosis, sprouting angiogenesis, cell adhesion, embryonic viscerocranium morphogenesis, negative regulation of peptidase activity
ENSDARG00000105636	BX323797.3	NA	55.9051	2.1513	0.505027	4.25978	2.05e-05	0.000214624		6.2887
ENSDARG00000038153	lgals2b	393486	740.626	2.14843	0.805943	2.66574	0.00768194	0.0310542	lectin, galactoside-binding, soluble, 2b [Source:ZFIN	sprouting angiogenesis, vasculature development
ENSDARG00000096446	AL929009.1	NA	33.8648	2.14754	0.688408	3.11958	0.0018111	0.00961823		5.76904
ENSDARG00000116259	chia.6	100003900	45.7661	2.14699	0.634405	3.38426	0.000713711	0.00442504	chitinase, acidic.6 [Source:ZFIN	carbohydrate metabolic process, chitin metabolic process, chitin catabolic process, carbohydrate metabolic process, chitin metabolic process, chitin catabolic process
ENSDARG00000016141	slc6a2	565776	314.137	2.14571	0.534016	4.01807	5.87e-05	0.000533136	solute carrier family 6 member 2 [Source:ZFIN	transmembrane transport, norepinephrine transport, dopamine uptake involved in synaptic transmission, norepinephrine uptake
ENSDARG00000102412	eci2	436918	2574.29	2.14559	0.288963	7.42515	1.13e-13	8.68e-12	enoyl-CoA delta isomerase 2 [Source:ZFIN	NA
ENSDARG00000097564	si:ch73-190f9.4	100332833	62.8661	2.14531	0.441637	4.85762	1.19e-06	1.83e-05	si:ch73-190f9.4 [Source:ZFIN	NA
ENSDARG00000029695	pgp	792824	2792.4	2.14388	0.333815	6.42237	1.34e-10	5.45e-09	phosphoglycolate phosphatase [Source:ZFIN	dephosphorylation, glycerol biosynthetic process, glycerophospholipid metabolic process
ENSDARG00000014796	wnt11r	30283	8350.67	2.14372	0.205945	10.4092	2.25e-25	8.07e-23	wingless-type MMTV integration site family, member 11, related [Source:ZFIN	multicellular organism development, Wnt signaling pathway, heart development, heart looping, embryonic viscerocranium morphogenesis, cell migration involved in gastrulation, neuron differentiation, cell fate commitment, pharyngeal system development
ENSDARG00000101613	si:dkey-238i5.2	321155	1577.18	2.14202	0.457207	4.68501	2.8e-06	3.84e-05	si:dkey-238i5.2 [Source:ZFIN	NA
ENSDARG00000053779	si:ch211-218m3.13	100151039	421.331	2.14147	0.296736	7.21676	5.32e-13	3.58e-11	si:ch211-218m3.13 [Source:ZFIN	G protein-coupled receptor signaling pathway, signal transduction, sensory perception of smell, response to stimulus, detection of chemical stimulus involved in sensory perception of smell
ENSDARG00000010029	spon1a	58027	167.395	2.138	0.605187	3.53279	0.000411198	0.00280081	spondin 1a [Source:ZFIN	cell adhesion
ENSDARG00000104478	cap2	393809	700.248	2.13705	0.485906	4.39806	1.09e-05	0.00012611	cyclase associated actin cytoskeleton regulatory protein 2 [Source:ZFIN	cytoskeleton organization, cell morphogenesis, establishment or maintenance of cell polarity, actin polymerization or depolymerization
ENSDARG00000038794	zgc:113531	541359	275.499	2.13665	0.348475	6.13144	8.71e-10	2.9e-08	zgc:113531 [Source:ZFIN	negative regulation of BMP signaling pathway
ENSDARG00000052537	cptp	791641	774.968	2.13457	0.351808	6.06742	1.3e-09	4.19e-08	ceramide-1-phosphate transfer protein [Source:ZFIN	intermembrane lipid transfer
ENSDARG00000091836	casp7	553634	587.749	2.13212	0.286532	7.44113	9.98e-14	7.76e-12	caspase 7, apoptosis-related cysteine peptidase [Source:ZFIN	proteolysis, apoptotic process
ENSDARG00000058502	olah	568096	196.399	2.1319	0.433843	4.91399	8.92e-07	1.43e-05	oleoyl-ACP hydrolase [Source:ZFIN	biosynthetic process, lipid biosynthetic process
ENSDARG00000110517	CU459094.1	108191666	347.667	2.1297	0.239697	8.88498	6.39e-19	1.18e-16	uncharacterized LOC108191666 [Source:NCBI gene	NA
ENSDARG00000035629	parvab	567123	585.56	2.12936	0.329124	6.46979	9.81e-11	4.1e-09	parvin, alpha b [Source:ZFIN	cell adhesion, actin cytoskeleton reorganization, establishment or maintenance of cell polarity, cell projection assembly, substrate adhesion-dependent cell spreading
ENSDARG00000054202	hbl4	100137128	16.9286	2.12659	0.600287	3.54263	0.000396164	0.00271411	hexose-binding lectin 4 [Source:ZFIN	developmental process
ENSDARG00000093048	si:ch211-158d24.4	560966	989.281	2.12464	0.373072	5.69497	1.23e-08	3.13e-07	si:ch211-158d24.4 [Source:ZFIN	signal transduction, immune response, apoptotic process
ENSDARG00000099447	pcdh1g18	554005	648.308	2.12433	0.500626	4.24335	2.2e-05	0.00022787	protocadherin 1 gamma 18 [Source:ZFIN	cell adhesion, homophilic cell adhesion via plasma membrane adhesion molecules
ENSDARG00000098662	si:ch73-359m17.9	100000433	82.7603	2.12428	0.745282	2.8503	0.00436781	0.01973	si:ch73-359m17.9 [Source:ZFIN	NA
ENSDARG00000090552	si:dkey-7j14.6	556585	10652.5	2.12011	0.483977	4.38059	1.18e-05	0.000134339	si:dkey-7j14.6 [Source:ZFIN	NA
ENSDARG00000020926	creb3l3l	406853	4604.33	2.11726	0.207498	10.2037	1.91e-24	6.46e-22	cAMP responsive element binding protein 3-like 3 like [Source:ZFIN	regulation of transcription, DNA-templated, positive regulation of transcription by RNA polymerase II, endoplasmic reticulum unfolded protein response
ENSDARG00000089877	si:dkeyp-75h12.5	566718	2866.18	2.11672	0.591325	3.57962	0.000344095	0.00240604	si:dkeyp-75h12.5 [Source:ZFIN	NA
ENSDARG00000018459	msrb2	405857	714.49	2.11616	0.472261	4.4809	7.43e-06	8.96e-05	methionine sulfoxide reductase B2 [Source:ZFIN	oxidation-reduction process, response to oxidative stress, protein repair
ENSDARG00000039434	oprm1	65088	46.915	2.11387	0.657919	3.21296	0.00131375	0.0073644	opioid receptor, mu 1 [Source:ZFIN	G protein-coupled receptor signaling pathway, signal transduction, opioid receptor signaling pathway, neuropeptide signaling pathway, cellular response to morphine
ENSDARG00000107506	CR356227.1	103910708	41.5545	2.11385	0.684642	3.08752	0.00201833	0.0105022	uncharacterized LOC103910708 [Source:NCBI gene	NA
ENSDARG00000079560	ptprh	100535694	93.4326	2.1134	0.495686	4.26358	2.01e-05	0.000211719	protein tyrosine phosphatase receptor type H [Source:ZFIN	protein dephosphorylation, dephosphorylation, peptidyl-tyrosine dephosphorylation, protein dephosphorylation, peptidyl-tyrosine dephosphorylation, dephosphorylation
ENSDARG00000096118	ost4	100534615	2592.54	2.11279	0.684971	3.0845	0.00203896	0.0105918	oligosaccharyltransferase complex subunit 4 (non-catalytic) [Source:ZFIN	NA
ENSDARG00000033567	fkbp1ab	449552	490.793	2.10936	0.604504	3.48941	0.000484089	0.0032012	FKBP prolyl isomerase 1Ab [Source:ZFIN	protein peptidyl-prolyl isomerization, chaperone-mediated protein folding
ENSDARG00000007490	adrb1	557194	128.842	2.10786	0.480508	4.38672	1.15e-05	0.000131453	adrenoceptor beta 1 [Source:ZFIN	G protein-coupled receptor signaling pathway, signal transduction, adenylate cyclase-modulating G protein-coupled receptor signaling pathway, adenylate cyclase-activating adrenergic receptor signaling pathway, regulation of heart rate
ENSDARG00000069196	ebf1b	557777	416.137	2.10778	0.392736	5.3669	8.01e-08	1.66e-06	EBF transcription factor 1b [Source:ZFIN	regulation of transcription, DNA-templated, positive regulation of transcription by RNA polymerase II, multicellular organism development
ENSDARG00000008287	fam114a1	560911	1033.67	2.10713	0.338503	6.22484	4.82e-10	1.7e-08	family with sequence similarity 114 member A1 [Source:ZFIN	biological_process
ENSDARG00000041729	sntb1	431722	581.983	2.10698	0.222758	9.45861	3.12e-21	7.15e-19	syntrophin, basic 1 [Source:ZFIN	biological_process
ENSDARG00000102726	CT737184.1	NA	20.5228	2.10622	0.851445	2.4737	0.0133723	0.0480146		4.37611
ENSDARG00000089919	si:ch211-161h7.8	100000133	34.0711	2.10604	0.639841	3.2915	0.000996536	0.00584452	si:ch211-161h7.8 [Source:ZFIN	NA
ENSDARG00000037425	s100a10a	449788	150.325	2.106	0.798155	2.63859	0.00832525	0.0330021	S100 calcium binding protein A10a [Source:ZFIN	NA
ENSDARG00000071644	si:dkey-19a16.7	101883120	362.346	2.1032	0.705642	2.98055	0.00287726	0.0140439	si:dkey-19a16.7 [Source:ZFIN	NA
ENSDARG00000029308	prr15lb	550400	238.173	2.10251	0.39325	5.34649	8.97e-08	1.84e-06	proline rich 15 like b [Source:ZFIN	NA
ENSDARG00000097526	CU466287.2	NA	446.474	2.10231	0.525329	4.00189	6.28e-05	0.000565342		9.56622
ENSDARG00000031702	prkg1b	566430	517.305	2.10083	0.28902	7.2688	3.63e-13	2.56e-11	protein kinase cGMP-dependent 1b [Source:ZFIN	protein phosphorylation, phosphorylation
ENSDARG00000045803	mfge8b	558580	1401.23	2.09981	0.340851	6.1605	7.25e-10	2.48e-08	milk fat globule-EGF factor 8 protein b [Source:ZFIN	NA
ENSDARG00000043342	gpx3	798788	512.737	2.0994	0.450232	4.66293	3.12e-06	4.22e-05	glutathione peroxidase 3 [Source:ZFIN	oxidation-reduction process, response to oxidative stress, cellular oxidant detoxification
ENSDARG00000010953	ndel1a	394244	1224.72	2.09931	0.27683	7.58339	3.37e-14	2.97e-12	nudE neurodevelopment protein 1-like 1a [Source:ZFIN	nervous system development, mitotic centrosome separation, neurofilament cytoskeleton organization, regulation of microtubule motor activity
ENSDARG00000044276	spp1	432385	1073.23	2.09917	0.478994	4.38246	1.17e-05	0.000133438	secreted phosphoprotein 1 [Source:ZFIN	cell adhesion, ossification, bone development
ENSDARG00000043587	srd5a2a	550398	388.394	2.09833	0.609374	3.44343	0.000574393	0.00368601	steroid-5-alpha-reductase, alpha polypeptide 2a [Source:ZFIN	oxidation-reduction process, lipid metabolic process, steroid metabolic process, steroid biosynthetic process
ENSDARG00000054319	oxct1b	560273	705.16	2.09637	0.535717	3.91319	9.11e-05	0.000777323	3-oxoacid CoA transferase 1b [Source:ZFIN	ketone body catabolic process
ENSDARG00000093044	si:ch211-161h7.5	569866	129.645	2.0957	0.528481	3.96552	7.32e-05	0.000644799	si:ch211-161h7.5 [Source:ZFIN	NA
ENSDARG00000104801	tubb6	550458	790.604	2.0933	0.507165	4.12745	3.67e-05	0.000358003	tubulin, beta 6 class V [Source:ZFIN	microtubule-based process, mitotic cell cycle, microtubule cytoskeleton organization
ENSDARG00000043719	c3a.6	494039	67.16	2.09154	0.785201	2.6637	0.00772869	0.0312279	complement component c3a, duplicate 6 [Source:ZFIN	complement activation, negative regulation of endopeptidase activity
ENSDARG00000015349	mfge8a	541486	902.695	2.09138	0.206572	10.1242	4.31e-24	1.4e-21	milk fat globule-EGF factor 8 protein a [Source:ZFIN	NA
ENSDARG00000056047	noxa1	556318	13.4604	2.09125	0.842519	2.48214	0.0130597	0.0471316	NADPH oxidase activator 1 [Source:ZFIN	superoxide metabolic process, positive regulation of catalytic activity, superoxide anion generation
ENSDARG00000095908	sat1a.2	431716	23342.7	2.09097	0.618203	3.38233	0.000718733	0.00445162	spermidine/spermine N1-acetyltransferase 1a, duplicate 2 [Source:ZFIN	spermidine acetylation
ENSDARG00000009018	rhbg	337596	333.726	2.09034	0.55513	3.76551	0.000166212	0.00128985	Rh family, B glycoprotein (gene/pseudogene) [Source:ZFIN	ammonium transport, ammonia homeostasis, ammonium transmembrane transport
ENSDARG00000052428	si:dkey-43k4.3	795882	60.5446	2.08577	0.532128	3.91968	8.87e-05	0.000758803	si:dkey-43k4.3 [Source:ZFIN	NA
ENSDARG00000008275	klhl24b	NA	751.059	2.08564	0.420264	4.9627	6.95e-07	1.14e-05	kelch-like family member 24b [Source:ZFIN	regulation of kainate selective glutamate receptor activity
ENSDARG00000076483	dhrs13b.2	559844	59.7275	2.085	0.768244	2.71398	0.00664811	0.0277176	dehydrogenase/reductase (SDR family) member 13b.2 [Source:ZFIN	NA
ENSDARG00000054288	zgc:63972	572862	456.387	2.0834	0.59475	3.50299	0.000460064	0.00306383	zgc:63972 [Source:ZFIN	response to metal ion
ENSDARG00000024026	sdf2	336879	1191.29	2.08335	0.22004	9.46805	2.85e-21	6.59e-19	stromal cell-derived factor 2 [Source:ZFIN	ER-associated misfolded protein catabolic process, protein O-linked mannosylation
ENSDARG00000074307	rapgef5b	100073343	994.884	2.08333	0.327324	6.36473	1.96e-10	7.64e-09	Rap guanine nucleotide exchange factor (GEF) 5b [Source:ZFIN	intracellular signal transduction, small GTPase mediated signal transduction
ENSDARG00000037495	rtn4rl2b	403309	111.969	2.08321	0.783843	2.65769	0.00786787	0.0316455	reticulon 4 receptor-like 2b [Source:ZFIN	NA
ENSDARG00000070360	inka1a	692272	4108.92	2.08305	0.315444	6.60356	4.01e-11	1.85e-09	inka box actin regulator 1a [Source:ZFIN	cartilage development, negative regulation of protein serine/threonine kinase activity, cartilage condensation
ENSDARG00000011821	plod2	100036767	6394.03	2.08269	0.409011	5.09202	3.54e-07	6.29e-06	procollagen-lysine, 2-oxoglutarate 5-dioxygenase 2 [Source:ZFIN	oxidation-reduction process, skeletal muscle fiber development, collagen fibril organization, collagen metabolic process, notochord development, skeletal system development, collagen biosynthetic process, peptidyl-lysine hydroxylation, hydroxylysine biosynthetic process
ENSDARG00000104940	ciao2a	406300	1359.19	2.08205	0.345476	6.02661	1.67e-09	5.26e-08	cytosolic iron-sulfur assembly component 2A [Source:ZFIN	protein maturation by [4Fe-4S] cluster transfer, positive regulation of apoptotic process, cellular response to UV, positive regulation of response to DNA damage stimulus
ENSDARG00000000069	dap	58093	3295.06	2.08156	0.612339	3.39936	0.000675429	0.00421943	death-associated protein [Source:ZFIN	cellular response to amino acid starvation, negative regulation of autophagy, apoptotic signaling pathway
ENSDARG00000021200	nebl	NA	46.1922	2.08142	0.52793	3.94261	8.06e-05	0.000699186	nebulette [Source:ZFIN	NA
ENSDARG00000071233	zgc:158254	791209	174.871	2.07839	0.428349	4.85209	1.22e-06	1.87e-05	zgc:158254 [Source:ZFIN	oxidation-reduction process, peptidyl-proline hydroxylation to 4-hydroxy-L-proline
ENSDARG00000038359	enosf1	558186	835.951	2.07837	0.435404	4.77345	1.81e-06	2.65e-05	enolase superfamily member 1 [Source:ZFIN	cellular amino acid catabolic process, carbohydrate catabolic process
ENSDARG00000058543	lama5	321243	3039.88	2.07625	0.377177	5.50471	3.7e-08	8.39e-07	laminin, alpha 5 [Source:ZFIN	cell adhesion, regulation of cell adhesion, regulation of cell migration, regulation of embryonic development, cell migration, cell-cell adhesion, animal organ morphogenesis, tissue development, fin development, fin morphogenesis, protein localization, integrin-mediated signaling pathway, pectoral fin morphogenesis, morphogenesis of a polarized epithelium, medial fin morphogenesis
ENSDARG00000095837	si:dkey-185p13.1	NA	17.5837	2.07601	0.818271	2.53707	0.0111786	0.0416682	si:dkey-185p13.1 [Source:ZFIN	vacuole organization
ENSDARG00000020866	apoa4b.2	570354	58.4133	2.07439	0.700355	2.96192	0.00305731	0.0147596	apolipoprotein A-IV b, tandem duplicate 2 [Source:ZFIN	lipid transport, lipoprotein metabolic process, lipid transport, lipoprotein metabolic process
ENSDARG00000044973	krt98	100124615	35.3712	2.07139	0.816113	2.53812	0.011145	0.041562	keratin 98 [Source:ZFIN	biological_process
ENSDARG00000004964	cyp4t8	387527	348.465	2.07049	0.661197	3.13142	0.00173963	0.00929657	cytochrome P450, family 4, subfamily T, polypeptide 8 [Source:ZFIN	oxidation-reduction process
ENSDARG00000073961	si:ch211-160j14.2	792922	209.125	2.0699	0.656099	3.15486	0.00160575	0.00871674	si:ch211-160j14.2 [Source:ZFIN	NA
ENSDARG00000095545	HTRA2 (1 of many)	100000024	34.3289	2.06984	0.605609	3.41779	0.000631316	0.00398817	HtrA serine peptidase 2 [Source:HGNC Symbol	proteolysis, proteolysis, proteolysis, proteolysis
ENSDARG00000013711	zgc:77486	335278	827.938	2.06908	0.533439	3.87877	0.000104987	0.000877504	zgc:77486 [Source:ZFIN	biological_process, biological_process
ENSDARG00000098949	mslna	NA	12.1966	2.06887	0.801937	2.57984	0.00988455	0.0378722	mesothelin a [Source:ZFIN	cell-matrix adhesion
ENSDARG00000077967	si:ch211-140m22.7	570370	1751.49	2.0642	0.53088	3.88826	0.000100967	0.000849937	si:ch211-140m22.7 [Source:ZFIN	ATP synthesis coupled proton transport
ENSDARG00000097137	CR753876.1	NA	2194.59	2.06387	0.342736	6.02175	1.73e-09	5.39e-08		11.6523
ENSDARG00000045586	zgc:172145	559095	283.7	2.06243	0.370688	5.56381	2.64e-08	6.16e-07	zgc:172145 [Source:ZFIN	iron ion transport, cellular iron ion homeostasis, oxidation-reduction process, intracellular sequestering of iron ion
ENSDARG00000093043	ugt2a7	100384898	89.4948	2.0597	0.487143	4.22813	2.36e-05	0.000241545	UDP glucuronosyltransferase 2 family, polypeptide A7 [Source:ZFIN	NA
ENSDARG00000018397	hpca	393696	2564.14	2.05906	0.318282	6.46929	9.85e-11	4.11e-09	hippocalcin [Source:ZFIN	NA
ENSDARG00000039657	fank1	100005699	36.2673	2.05883	0.61386	3.35391	0.000796788	0.00484896	fibronectin type III and ankyrin repeat domains 1 [Source:ZFIN	NA
ENSDARG00000091489	cnbd1	100535758	129.032	2.05784	0.416537	4.94035	7.8e-07	1.27e-05	cyclic nucleotide binding domain containing 1 [Source:ZFIN	NA
ENSDARG00000007279	yipf5	393265	2814.01	2.05735	0.29212	7.04281	1.88e-12	1.14e-10	Yip1 domain family, member 5 [Source:ZFIN	protein transport, vesicle-mediated transport
ENSDARG00000104963	BX511166.1	NA	221.605	2.05709	0.7444	2.76342	0.00571994	0.0245728		7.02987
ENSDARG00000044704	or137-2	100148884	14.1953	2.05551	0.712389	2.88538	0.00390944	0.0179818	odorant receptor, family H, subfamily 137, member 2 [Source:ZFIN	G protein-coupled receptor signaling pathway, chemical synaptic transmission, G protein-coupled receptor signaling pathway, coupled to cyclic nucleotide second messenger, G protein-coupled serotonin receptor signaling pathway
ENSDARG00000055926	foxi3a	387257	71.2291	2.05531	0.765137	2.6862	0.00722704	0.0295861	forkhead box I3a [Source:ZFIN	regulation of transcription, DNA-templated, regulation of transcription by RNA polymerase II, cell differentiation, anatomical structure morphogenesis, epidermal cell differentiation, epidermal cell fate specification, water homeostasis
ENSDARG00000096988	CR589944.1	NA	866.841	2.05436	0.380198	5.40338	6.54e-08	1.38e-06		10.5602
ENSDARG00000105588	CU464087.1	NA	28.0484	2.05414	0.698986	2.93874	0.00329546	0.0156737		5.48723
ENSDARG00000018478	agxtb	79378	1086.98	2.05391	0.557546	3.68385	0.00022974	0.00170834	alanine--glyoxylate and serine--pyruvate aminotransferase b [Source:ZFIN	cellular response to estrogen stimulus, glycine biosynthetic process, by transamination of glyoxylate
ENSDARG00000042112	dio1	799937	151.535	2.05227	0.475664	4.31454	1.6e-05	0.000173869	iodothyronine deiodinase 1 [Source:ZFIN	oxidation-reduction process, regulation of neural retina development, thyroid hormone metabolic process, hormone biosynthetic process
ENSDARG00000070214	slc41a1	325975	157.259	2.05154	0.396954	5.1682	2.36e-07	4.39e-06	solute carrier family 41 member 1 [Source:ZFIN	cation transport, chordate embryonic development, cation transmembrane transport, pronephros development
ENSDARG00000115547	CABZ01026681.1	NA	394.602	2.04998	0.377167	5.43521	5.47e-08	1.18e-06		9.0823
ENSDARG00000053563	ms4a17a.12	103908665	34.7909	2.04998	0.477188	4.29595	1.74e-05	0.000186718	membrane-spanning 4-domains, subfamily A, member 17A.12 [Source:ZFIN	NA
ENSDARG00000104007	pcdh1g1	553983	239.438	2.04856	0.355416	5.76384	8.22e-09	2.17e-07	protocadherin 1 gamma 1 [Source:ZFIN	homophilic cell adhesion via plasma membrane adhesion molecules, cell adhesion
ENSDARG00000051975	cd99	559896	922.869	2.04765	0.3369	6.07793	1.22e-09	3.93e-08	CD99 molecule [Source:ZFIN	homotypic cell-cell adhesion, T cell extravasation, positive regulation of neutrophil extravasation
ENSDARG00000100968	si:ch211-1a19.3	557223	2464.38	2.04733	0.561548	3.64587	0.000266488	0.00194247	si:ch211-1a19.3 [Source:ZFIN	NA
ENSDARG00000013056	itpk1a	406290	220.727	2.04679	0.522008	3.92099	8.82e-05	0.000755465	inositol-tetrakisphosphate 1-kinase a [Source:ZFIN	inositol trisphosphate metabolic process, phosphorylation, inositol phosphorylation, necroptotic process
ENSDARG00000102555	si:dkey-33i11.9	569467	360.576	2.04628	0.701092	2.91871	0.00351485	0.0164763	si:dkey-33i11.9 [Source:ZFIN	NA
ENSDARG00000001782	prkacba	393998	81.7204	2.04221	0.48362	4.22276	2.41e-05	0.000247047	protein kinase, cAMP-dependent, catalytic, beta a [Source:ZFIN	G protein-coupled receptor signaling pathway, protein phosphorylation, phosphorylation, protein kinase A signaling
ENSDARG00000075718	rpz5	100003142	9470.33	2.03896	0.415481	4.90746	9.23e-07	1.47e-05	rapunzel 5 [Source:ZFIN	NA
ENSDARG00000096717	AL732488.1	110438942	3005.45	2.03844	0.319746	6.37519	1.83e-10	7.19e-09	uncharacterized LOC110438942 [Source:NCBI gene	NA
ENSDARG00000075831	slc7a8a	100007704	1771.69	2.03783	0.362357	5.62381	1.87e-08	4.52e-07	solute carrier family 7 member 8a [Source:ZFIN	transmembrane transport, amino acid transport, L-alpha-amino acid transmembrane transport, neutral amino acid transport
ENSDARG00000078865	cxxc5a	557911	771.796	2.03758	0.331665	6.14349	8.07e-10	2.72e-08	CXXC finger protein 5a [Source:ZFIN	pronephros development, heart looping, sprouting angiogenesis
ENSDARG00000056111	lmod1a	101887017	330.686	2.03689	0.387777	5.25274	1.5e-07	2.94e-06	leiomodin 1a (smooth muscle) [Source:ZFIN	pointed-end actin filament capping, muscle contraction, myofibril assembly
ENSDARG00000012137	cyp46a1.1	553543	271.492	2.03378	0.421894	4.82059	1.43e-06	2.16e-05	cytochrome P450, family 46, subfamily A, polypeptide 1, tandem duplicate 1 [Source:ZFIN	oxidation-reduction process, cholesterol catabolic process
ENSDARG00000037961	rcn3	415248	9491.95	2.02971	0.413813	4.9049	9.35e-07	1.49e-05	reticulocalbin 3, EF-hand calcium binding domain [Source:ZFIN	NA
ENSDARG00000097197	CR392042.1	NA	66.0613	2.02781	0.61558	3.29414	0.000987234	0.00579546		5.99113
ENSDARG00000035985	fam210aa	562734	1153.17	2.02668	0.253171	8.00521	1.19e-15	1.31e-13	family with sequence similarity 210 member Aa [Source:ZFIN	NA
ENSDARG00000039757	mcfd2	449676	4192.89	2.02527	0.421304	4.80715	1.53e-06	2.29e-05	multiple coagulation factor deficiency 2 [Source:ZFIN	NA
ENSDARG00000042357	cldnk	445070	41.6405	2.02411	0.654819	3.0911	0.00199416	0.0104182	claudin k [Source:ZFIN	biological_process
ENSDARG00000112487	CR450780.1	NA	235.577	2.02194	0.317378	6.37075	1.88e-10	7.38e-09		8.3436
ENSDARG00000103903	LO017650.1	100534755	253.249	2.02186	0.516071	3.91779	8.94e-05	0.00076385	cadherin-10-like [Source:NCBI gene	homophilic cell adhesion via plasma membrane adhesion molecules, cell adhesion, cell-cell adhesion
ENSDARG00000002235	mmp14a	373882	4499.98	2.02093	0.372186	5.42989	5.64e-08	1.21e-06	matrix metallopeptidase 14a (membrane-inserted) [Source:ZFIN	proteolysis, convergent extension involved in gastrulation, extracellular matrix organization, skeletal system development, embryonic cranial skeleton morphogenesis, collagen catabolic process, cell migration involved in gastrulation, response to hypoxia, convergent extension, neural retina development, cartilage development, retinal ganglion cell axon guidance, establishment of cell polarity, re…
ENSDARG00000058492	si:dkey-30c15.17	561375	79.8472	2.02036	0.471941	4.28097	1.86e-05	0.000198542	si:dkey-30c15.17 [Source:ZFIN	NA
ENSDARG00000012534	slc6a6a	556480	349.596	2.01976	0.358846	5.62849	1.82e-08	4.41e-07	solute carrier family 6 member 6a [Source:ZFIN	neurotransmitter transport, taurine transport, gamma-aminobutyric acid transport, transmembrane transport
ENSDARG00000060081	crb2b	NA	218.584	2.01955	0.542997	3.71927	0.000199798	0.00151019	crumbs cell polarity complex component 2b [Source:ZFIN	pronephros development, heterophilic cell-cell adhesion via plasma membrane cell adhesion molecules, glomerular filtration, glomerular visceral epithelial cell development, eye photoreceptor cell development, retina morphogenesis in camera-type eye, cilium assembly, establishment or maintenance of epithelial cell apical/basal polarity, homophilic cell adhesion via plasma membrane adhesion molecul…
ENSDARG00000078659	tmem176	571908	6043.45	2.01931	0.541431	3.72958	0.000191799	0.00145911	transmembrane protein 176 [Source:ZFIN	NA
ENSDARG00000103143	si:dkey-19c16.12	NA	130.847	2.01912	0.445926	4.52792	5.96e-06	7.44e-05	si:dkey-19c16.12 [Source:ZFIN	intracellular signal transduction
ENSDARG00000078741	FRMD1	566376	1009.2	2.01554	0.239084	8.43025	3.45e-17	4.99e-15	FERM domain containing 1 [Source:HGNC Symbol	NA
ENSDARG00000093186	si:dkey-30j10.5	795145	131.214	2.01451	0.455964	4.41813	9.96e-06	0.000115874	si:dkey-30j10.5 [Source:ZFIN	NA
ENSDARG00000016412	agt	322485	437.933	2.01414	0.493307	4.08292	4.45e-05	0.000421418	angiotensinogen [Source:ZFIN	regulation of systemic arterial blood pressure by renin-angiotensin, negative regulation of endopeptidase activity
ENSDARG00000093401	crha	NA	16.6307	2.0132	0.730616	2.75549	0.00586048	0.0250503	corticotropin releasing hormone a [Source:ZFIN	signal transduction
ENSDARG00000100234	BX511246.1	NA	101.682	2.01308	0.46323	4.34574	1.39e-05	0.000154156		6.78519
ENSDARG00000058693	cast	563084	7412.15	2.01259	0.385037	5.22701	1.72e-07	3.32e-06	calpastatin [Source:ZFIN	negative regulation of endopeptidase activity
ENSDARG00000097872	si:ch211-137j23.6	NA	32.9796	2.01079	0.591193	3.40124	0.000670808	0.0041948	si:ch211-137j23.6 [Source:ZFIN	G protein-coupled receptor signaling pathway, inflammatory response, positive regulation of cytosolic calcium ion concentration, phospholipase C-activating G protein-coupled receptor signaling pathway, complement receptor mediated signaling pathway
ENSDARG00000103591	dkk3a	570418	211.337	2.01074	0.437268	4.59842	4.26e-06	5.54e-05	dickkopf WNT signaling pathway inhibitor 3a [Source:ZFIN	multicellular organism development, negative regulation of Wnt signaling pathway, negative regulation of canonical Wnt signaling pathway, regulation of protein stability, negative regulation of signaling receptor activity
ENSDARG00000001760	tnxba	100536295	78.4116	2.00703	0.371387	5.40415	6.51e-08	1.38e-06	tenascin XBa [Source:ZFIN	NA
ENSDARG00000025974	magi3b	564220	99.8554	2.00561	0.54732	3.66442	0.000247898	0.00182525	membrane associated guanylate kinase, WW and PDZ domain containing 3b [Source:ZFIN	signal transduction, cilium assembly, cilium organization
ENSDARG00000102706	BX511128.3	NA	1752.17	2.00368	0.380544	5.2653	1.4e-07	2.76e-06		11.0625
ENSDARG00000022904	skilb	100170835	2646.32	2.00254	0.397723	5.03502	4.78e-07	8.18e-06	SKI-like proto-oncogene b [Source:ZFIN	negative regulation of transcription by RNA polymerase II, negative regulation of transforming growth factor beta receptor signaling pathway, negative regulation of BMP signaling pathway
ENSDARG00000103747	cav1	323695	21300.8	2.00191	0.369822	5.41318	6.19e-08	1.32e-06	caveolin 1 [Source:ZFIN	caveola assembly, heart development, cell differentiation, cardiac muscle cell proliferation, neuromast development, dorsal/ventral pattern formation, somitogenesis, cardiac muscle tissue regeneration, regulation of defense response to virus, notochord cell vacuolation, regulation of type I interferon-mediated signaling pathway
ENSDARG00000061226	timp2a	359835	6025.79	2.00017	0.308263	6.48852	8.67e-11	3.7e-09	TIMP metallopeptidase inhibitor 2a [Source:ZFIN	negative regulation of endopeptidase activity, response to hormone, response to organic substance, response to cytokine, negative regulation of membrane protein ectodomain proteolysis
ENSDARG00000058332	krt18a.2	553479	38.9699	1.99969	0.774246	2.58276	0.00980141	0.0376294	keratin 18a, tandem duplicate 2 [Source:ZFIN	NA
ENSDARG00000095022	thsd7ba	566298	548.407	1.99944	0.357649	5.59051	2.26e-08	5.37e-07	thrombospondin, type I, domain containing 7Ba [Source:ZFIN	actin cytoskeleton reorganization
ENSDARG00000032535	praf2	550393	3899.55	1.99924	0.365361	5.47197	4.45e-08	9.84e-07	PRA1 domain family, member 2 [Source:ZFIN	biological_process
ENSDARG00000088741	BX322530.1	NA	872.517	1.99922	0.261779	7.63705	2.22e-14	2e-12		10.4346
ENSDARG00000111633	si:dkey-19p15.4	100137109	512.969	1.99897	0.300165	6.65958	2.75e-11	1.31e-09	si:dkey-19p15.4 [Source:ZFIN	proteolysis, proteolysis
ENSDARG00000042978	cyp2p6	393108	585.179	1.99867	0.364378	5.48515	4.13e-08	9.24e-07	cytochrome P450, family 2, subfamily P, polypeptide 6 [Source:ZFIN	oxidation-reduction process, organic acid metabolic process, xenobiotic metabolic process, exogenous drug catabolic process
ENSDARG00000086162	znf385d	NA	360.936	1.99582	0.302847	6.59018	4.39e-11	2e-09	zinc finger protein 385D [Source:ZFIN	NA
ENSDARG00000054031	mxd4	559531	1447.39	1.99529	0.426007	4.68371	2.82e-06	3.86e-05	MAX dimerization protein 4 [Source:ZFIN	biological_process
ENSDARG00000042544	degs2	402799	790.956	1.99453	0.485581	4.10752	4e-05	0.000385172	delta(4)-desaturase, sphingolipid 2 [Source:ZFIN	lipid metabolic process, sphingolipid biosynthetic process, oxidation-reduction process, ceramide biosynthetic process
ENSDARG00000103479	ptprfa	140819	1377.3	1.99414	0.362508	5.50095	3.78e-08	8.53e-07	protein tyrosine phosphatase receptor type Fa [Source:ZFIN	protein dephosphorylation, dephosphorylation, synaptic membrane adhesion, peptidyl-tyrosine dephosphorylation, sensory neuron axon guidance
ENSDARG00000028478	si:ch211-173n18.3	569089	38.0643	1.99366	0.561421	3.55109	0.000383637	0.00264366	si:ch211-173n18.3 [Source:ZFIN	methylation
ENSDARG00000076838	apom	569714	1167.72	1.99358	0.602652	3.308	0.000939642	0.00556362	apolipoprotein M [Source:ZFIN	NA
ENSDARG00000105501	CABZ01044765.1	NA	140.337	1.99348	0.467466	4.26443	2e-05	0.000211189		7.22801
ENSDARG00000041540	sult1st2	791732	35.6349	1.99243	0.477764	4.17032	3.04e-05	0.000302847	sulfotransferase family 1, cytosolic sulfotransferase 2 [Source:ZFIN	NA
ENSDARG00000042810	or128-10	100147853	27.5472	1.99238	0.587557	3.39096	0.000696488	0.00432803	odorant receptor, family E, subfamily 128, member 10 [Source:ZFIN	G protein-coupled receptor signaling pathway, signal transduction, sensory perception of smell, response to stimulus, detection of chemical stimulus involved in sensory perception of smell
ENSDARG00000074191	zgc:172253	100007732	90.1717	1.99206	0.714334	2.7887	0.00529197	0.0230524	zgc:172253 [Source:ZFIN	biological_process
ENSDARG00000005423	pgam1a	323107	5641.4	1.98968	0.501222	3.96967	7.2e-05	0.000635498	phosphoglycerate mutase 1a [Source:ZFIN	glycolytic process
ENSDARG00000045753	tmtc2a	564667	4722.33	1.9896	0.520079	3.82557	0.000130472	0.00105246	transmembrane O-mannosyltransferase targeting cadherins 2a [Source:ZFIN	NA
ENSDARG00000105408	BX248082.1	NA	4735.14	1.98867	0.383965	5.17931	2.23e-07	4.17e-06		12.5031
ENSDARG00000070423	zgc:153157	751674	95.0521	1.9883	0.284888	6.97923	2.97e-12	1.71e-10	zgc:153157 [Source:ZFIN	biological_process
ENSDARG00000075827	f7i	282671	173.96	1.98717	0.482055	4.12229	3.75e-05	0.000365116	coagulation factor VIIi [Source:ZFIN	proteolysis, blood coagulation, negative regulation of blood coagulation
ENSDARG00000005050	wnt2ba	359837	43.2765	1.98676	0.440546	4.50976	6.49e-06	7.98e-05	wingless-type MMTV integration site family, member 2Ba [Source:ZFIN	multicellular organism development, Wnt signaling pathway, neuron differentiation, embryonic pectoral fin morphogenesis, cell fate commitment, sensory epithelium regeneration
ENSDARG00000096667	hemgn	564833	795.782	1.98642	0.57735	3.44058	0.000580473	0.00371827	hemogen [Source:ZFIN	erythrocyte differentiation
ENSDARG00000079784	si:ch211-235o23.1	570302	1443.1	1.98586	0.532025	3.73265	0.000189477	0.00144323	si:ch211-235o23.1 [Source:ZFIN	NA
ENSDARG00000037421	egr1	30498	34051.4	1.98581	0.355922	5.57934	2.41e-08	5.69e-07	early growth response 1 [Source:ZFIN	camera-type eye development, circadian regulation of gene expression, rhythmic process, regulation of transcription by RNA polymerase II, embryonic viscerocranium morphogenesis, embryonic retina morphogenesis in camera-type eye, positive regulation of transcription by RNA polymerase II, positive regulation of transcription, DNA-templated
ENSDARG00000097616	BX908796.1	NA	35.1609	1.98415	0.684441	2.89894	0.00374426	0.0173642		5.29189
ENSDARG00000088260	gig2p	796385	9.22088	1.98348	0.708176	2.80083	0.00509716	0.0223397	grass carp reovirus (GCRV)-induced gene 2p [Source:ZFIN	NA
ENSDARG00000055523	slc22a6l	404609	128.475	1.98192	0.500899	3.95671	7.6e-05	0.000664071	solute carrier family 22 member 6, like [Source:ZFIN	transmembrane transport
ENSDARG00000105239	ecm1b	100332249	951.164	1.98125	0.406865	4.86956	1.12e-06	1.74e-05	extracellular matrix protein 1b [Source:ZFIN	signal transduction
ENSDARG00000097827	lrp1aa	563149	718.573	1.97867	0.264258	7.48764	7.01e-14	5.74e-12	low density lipoprotein receptor-related protein 1Aa [Source:ZFIN	regulation of vasculature development
ENSDARG00000105464	si:ch211-285c6.6	101884661	422.487	1.97815	0.375549	5.26736	1.38e-07	2.73e-06	si:ch211-285c6.6 [Source:ZFIN	NA
ENSDARG00000067794	cabz01076234.2	100332077	144.488	1.97787	0.266285	7.42765	1.11e-13	8.54e-12	cabz01076234.2 [Source:ZFIN	regulation of immune response, T cell receptor signaling pathway
ENSDARG00000021681	asrgl1	541402	78.4839	1.97639	0.39616	4.98886	6.07e-07	1.01e-05	asparaginase like 1 [Source:ZFIN	proteolysis, asparagine catabolic process via L-aspartate
ENSDARG00000112132	BX470182.1	NA	109.187	1.97527	0.402423	4.90844	9.18e-07	1.47e-05		6.79478
ENSDARG00000043918	FO904943.1	100333270	188.932	1.97153	0.631415	3.1224	0.00179381	0.00954894	neuromedin-K receptor-like [Source:NCBI gene	G protein-coupled receptor signaling pathway, signal transduction, tachykinin receptor signaling pathway, positive regulation of flagellated sperm motility
ENSDARG00000040177	rgs16	569828	218.36	1.97138	0.65542	3.00781	0.00263139	0.0130599	regulator of G protein signaling 16 [Source:ZFIN	NA
ENSDARG00000099476	zgc:174863	100136852	375.767	1.96958	0.43543	4.52329	6.09e-06	7.58e-05	zgc:174863 [Source:ZFIN	regulation of immune response, T cell receptor signaling pathway
ENSDARG00000092277	BX663611.1	NA	208.383	1.96918	0.416438	4.72862	2.26e-06	3.2e-05		7.76378
ENSDARG00000041599	zgc:91860	431740	2324.42	1.96742	0.291398	6.75166	1.46e-11	7.39e-10	zgc:91860 [Source:ZFIN	biological_process
ENSDARG00000013961	slc31a1	403028	2829.94	1.96667	0.339052	5.80049	6.61e-09	1.79e-07	solute carrier family 31 member 1 [Source:ZFIN	copper ion transmembrane transport, cellular response to estrogen stimulus, cellular copper ion homeostasis, response to copper ion, hypotonic salinity response, copper ion transport
ENSDARG00000020278	si:dkeyp-120h9.1	566469	2194.54	1.96422	0.447508	4.38923	1.14e-05	0.000130306	si:dkeyp-120h9.1 [Source:ZFIN	transmembrane transport, L-alpha-amino acid transmembrane transport
ENSDARG00000077785	atf5b	567253	3018.28	1.96404	0.329958	5.95238	2.64e-09	7.96e-08	activating transcription factor 5b [Source:ZFIN	regulation of transcription, DNA-templated, regulation of transcription by RNA polymerase II
ENSDARG00000099960	elovl1a	449816	949.052	1.964	0.72729	2.70044	0.0069248	0.0286203	ELOVL fatty acid elongase 1a [Source:ZFIN	fatty acid elongation, saturated fatty acid, very long-chain fatty acid biosynthetic process, lipid metabolic process, fatty acid metabolic process, fatty acid biosynthetic process, sphingolipid biosynthetic process, fatty acid elongation, monounsaturated fatty acid, fatty acid elongation, polyunsaturated fatty acid, swim bladder development, unsaturated fatty acid biosynthetic process, long-chai…
ENSDARG00000097770	si:ch211-167j9.4	NA	563.605	1.96386	0.441781	4.44533	8.78e-06	0.000103699	si:ch211-167j9.4 [Source:ZFIN	NA
ENSDARG00000037012	slc3a2b	399488	11225.6	1.96116	0.347888	5.63731	1.73e-08	4.22e-07	solute carrier family 3 member 2b [Source:ZFIN	carbohydrate metabolic process, amino acid transport, regulation of syncytium formation by plasma membrane fusion
ENSDARG00000001879	nav2b	557290	1767.14	1.96059	0.466874	4.1994	2.68e-05	0.000270155	neuron navigator 2b [Source:ZFIN	neurogenesis, nervous system development
ENSDARG00000054534	ACOT12	100536873	689.416	1.9589	0.460986	4.24938	2.14e-05	0.00022266	acyl-CoA thioesterase 12 [Source:HGNC Symbol	acyl-CoA metabolic process
ENSDARG00000012030	dnaaf1	386722	35.9171	1.95842	0.759614	2.57817	0.00993245	0.0380086	dynein, axonemal, assembly factor 1 [Source:ZFIN	motile cilium assembly
ENSDARG00000069961	il21r.1	100134976	75.952	1.95826	0.379367	5.16192	2.44e-07	4.53e-06	interleukin 21 receptor, tandem duplicate 1 [Source:ZFIN	NA
ENSDARG00000102496	CR847898.4	NA	64.3661	1.95683	0.411994	4.74965	2.04e-06	2.92e-05		6.96966
ENSDARG00000076414	espn	567061	45.6056	1.9545	0.541802	3.6074	0.000309278	0.00220307	espin [Source:ZFIN	actin filament bundle assembly
ENSDARG00000096083	si:dkey-21h14.8	NA	86.6382	1.95345	0.357992	5.45669	4.85e-08	1.06e-06	si:dkey-21h14.8 [Source:ZFIN	endocytosis
ENSDARG00000015552	phactr4a	569383	1122.73	1.95043	0.458027	4.25832	2.06e-05	0.000215692	phosphatase and actin regulator 4a [Source:ZFIN	regulation of phosphoprotein phosphatase activity, negative regulation of phosphoprotein phosphatase activity
ENSDARG00000058003	wfdc1	560860	1195.45	1.94968	0.269149	7.24389	4.36e-13	3.03e-11	WAP four-disulfide core domain 1 [Source:ZFIN	regulation of cell growth, negative regulation of peptidase activity
ENSDARG00000097333	CT573342.1	NA	29.8326	1.94916	0.556257	3.50406	0.000458227	0.00305537		5.76456
ENSDARG00000030161	ppp1r14bb	100000577	6298.96	1.948	0.265184	7.34585	2.04e-13	1.53e-11	protein phosphatase 1, regulatory (inhibitor) subunit 14Bb [Source:ZFIN	regulation of phosphorylation, negative regulation of phosphoprotein phosphatase activity, innate immune response
ENSDARG00000070266	spock3	562002	4072.5	1.94619	0.193829	10.0408	1.01e-23	3.16e-21	SPARC (osteonectin), cwcv and kazal like domains proteoglycan 3 [Source:ZFIN	NA
ENSDARG00000009313	napsa	336746	475.305	1.9458	0.426816	4.55889	5.14e-06	6.54e-05	napsin A aspartic peptidase [Source:ZFIN	proteolysis, protein catabolic process, membrane protein proteolysis
ENSDARG00000042341	tmem251	619265	1389.42	1.94262	0.317925	6.11032	9.94e-10	3.27e-08	transmembrane protein 251 [Source:ZFIN	biological_process
ENSDARG00000091481	foxc1a	100148408	1551.14	1.9417	0.480143	4.04401	5.25e-05	0.000485271	forkhead box C1a [Source:ZFIN	regulation of transcription, DNA-templated, camera-type eye development, heart development, regulation of transcription by RNA polymerase II, cell differentiation, motor neuron axon guidance, glomerular visceral epithelial cell development, neural crest cell migration, cerebellum vasculature development, vasculature development, regulation of fibroblast growth factor receptor signaling pathway, c…
ENSDARG00000035422	ccn1l1	550346	18.0804	1.94042	0.785862	2.46916	0.0135432	0.0484523	cellular communication network factor 1, like 1 [Source:ZFIN	cell adhesion, negative regulation of cell death
ENSDARG00000100677	tmem205	791204	753.482	1.93907	0.305637	6.34433	2.23e-10	8.58e-09	transmembrane protein 205 [Source:ZFIN	biological_process
ENSDARG00000059507	si:dkey-163m14.2	799082	3128.43	1.93888	0.456251	4.2496	2.14e-05	0.000222535	si:dkey-163m14.2 [Source:ZFIN	G protein-coupled receptor signaling pathway, blood coagulation, thrombin-activated receptor signaling pathway, positive regulation of Rho protein signal transduction, positive regulation of cytosolic calcium ion concentration involved in phospholipase C-activating G protein-coupled signaling pathway
ENSDARG00000013292	tmem179aa	445310	370.206	1.93871	0.457215	4.24025	2.23e-05	0.000230365	transmembrane protein 179a, genome duplicate A [Source:ZFIN	biological_process
ENSDARG00000095732	znf423	NA	163.018	1.93866	0.654816	2.96062	0.00307018	0.014813	zinc finger protein 423 [Source:ZFIN	NA
ENSDARG00000026985	lims1	554019	6048.9	1.93845	0.287913	6.73275	1.66e-11	8.32e-10	LIM and senescent cell antigen-like domains 1 [Source:ZFIN	heart contraction, cell-cell adhesion, regulation of protein kinase B signaling, cell-cell junction organization, positive regulation of integrin-mediated signaling pathway
ENSDARG00000022995	clic4	368255	20486.4	1.93437	0.371626	5.20514	1.94e-07	3.68e-06	chloride intracellular channel 4 [Source:ZFIN	chloride transmembrane transport, ion transport, ion transmembrane transport, regulation of ion transmembrane transport, chloride transport
ENSDARG00000012640	cideb	553467	42.9167	1.93283	0.689451	2.80343	0.00505621	0.0221996	cell death inducing DFFA like effector b [Source:ZFIN	apoptotic process
ENSDARG00000035650	evla	58003	787.847	1.93256	0.355866	5.43056	5.62e-08	1.21e-06	Enah/Vasp-like a [Source:ZFIN	actin nucleation, actin polymerization or depolymerization, positive regulation of actin filament polymerization, protein homotetramerization
ENSDARG00000022795	golt1ba	100034417	415.022	1.93189	0.535175	3.60983	0.000306399	0.00218707	golgi transport 1Ba [Source:ZFIN	vesicle-mediated transport
ENSDARG00000099598	CABZ01067558.1	110437809	25.2117	1.93125	0.594306	3.2496	0.00115569	0.00660336	claudin-10-like [Source:NCBI gene	NA
ENSDARG00000004539	ptgs2a	246227	3630.51	1.93113	0.354454	5.44819	5.09e-08	1.11e-06	prostaglandin-endoperoxide synthase 2a [Source:ZFIN	oxidation-reduction process, regulation of blood pressure, response to oxidative stress, inflammatory response, prostaglandin biosynthetic process, cyclooxygenase pathway, exocrine pancreas development, cellular oxidant detoxification, pronephros development, response to steroid hormone, embryonic liver development, cellular response to organic cyclic compound
ENSDARG00000098772	gig2d	100005232	38.9358	1.93082	0.477292	4.04536	5.22e-05	0.000483162	grass carp reovirus (GCRV)-induced gene 2d [Source:ZFIN	NA
ENSDARG00000094471	CU137648.1	NA	37.2898	1.92982	0.578883	3.3337	0.000856993	0.00515697		5.29708
ENSDARG00000091972	si:dkey-58f10.7	564114	361.227	1.92804	0.44108	4.37118	1.24e-05	0.000139178	si:dkey-58f10.7 [Source:ZFIN	NA
ENSDARG00000016773	cishb	100136861	338.83	1.9268	0.446269	4.31758	1.58e-05	0.000171869	cytokine inducible SH2-containing protein b [Source:ZFIN	intracellular signal transduction, protein ubiquitination, regulation of phosphatidylinositol 3-kinase activity, phosphatidylinositol phosphorylation
ENSDARG00000021154	zgc:92040	436664	191.113	1.92628	0.372722	5.16814	2.36e-07	4.39e-06	zgc:92040 [Source:ZFIN	proline catabolic process, oxidation-reduction process, proline metabolic process, proline catabolic process to glutamate
ENSDARG00000092131	AL954694.1	NA	67.2861	1.92604	0.346625	5.55656	2.75e-08	6.4e-07		6.47994
ENSDARG00000020645	slc7a3a	492363	5275.3	1.92564	0.396819	4.8527	1.22e-06	1.87e-05	solute carrier family 7 member 3a [Source:ZFIN	transmembrane transport, amino acid transport, L-alpha-amino acid transmembrane transport, L-arginine import across plasma membrane, L-ornithine transmembrane transport, L-lysine transmembrane transport, fatty acid metabolic process, triglyceride metabolic process
ENSDARG00000002701	rasl12	393366	553.09	1.92431	0.270728	7.10791	1.18e-12	7.47e-11	RAS-like, family 12 [Source:ZFIN	signal transduction, Ras protein signal transduction
ENSDARG00000030656	sept3	554123	4486.86	1.92324	0.508259	3.78397	0.000154346	0.00121068	septin 3 [Source:ZFIN	cytoskeleton-dependent cytokinesis
ENSDARG00000059950	plxdc2	100000303	2650.16	1.92267	0.343502	5.59727	2.18e-08	5.17e-07	plexin domain containing 2 [Source:ZFIN	NA
ENSDARG00000015966	yaf2	692296	3414.97	1.92267	0.335034	5.73872	9.54e-09	2.48e-07	YY1 associated factor 2 [Source:ZFIN	positive regulation of transcription, DNA-templated, negative regulation of apoptotic process, forebrain development, negative regulation of nucleic acid-templated transcription
ENSDARG00000100719	uraha	751742	883.353	1.92169	0.707431	2.71644	0.00659892	0.027559	urate (5-hydroxyiso-) hydrolase a [Source:ZFIN	purine nucleobase metabolic process, urate catabolic process
ENSDARG00000107486	CR855320.3	100007523	1468.82	1.9215	0.64199	2.99303	0.00276219	0.013622	si:dkey-79f11.10 [Source:NCBI gene	immune response
ENSDARG00000054864	aplp2	796801	4438.75	1.92141	0.394988	4.86448	1.15e-06	1.79e-05	amyloid beta (A4) precursor-like protein 2 [Source:ZFIN	negative regulation of endopeptidase activity
ENSDARG00000055901	steap4	550429	517.694	1.92104	0.40484	4.74519	2.08e-06	2.98e-05	STEAP family member 4 [Source:ZFIN	oxidation-reduction process, copper ion import, iron ion import across cell outer membrane
ENSDARG00000104701	map7d1b	796270	3664.16	1.92049	0.311869	6.15801	7.37e-10	2.51e-08	MAP7 domain containing 1b [Source:ZFIN	microtubule cytoskeleton organization
ENSDARG00000068213	fzd10	30366	1918.24	1.91861	0.401984	4.77284	1.82e-06	2.65e-05	frizzled class receptor 10 [Source:ZFIN	cell surface receptor signaling pathway, Wnt signaling pathway, canonical Wnt signaling pathway, multicellular organism development, non-canonical Wnt signaling pathway, epiboly
ENSDARG00000094647	BX465844.1	NA	80.2016	1.91501	0.441849	4.33408	1.46e-05	0.000161031		6.8374
ENSDARG00000093005	HTRA2 (1 of many)	NA	156.832	1.9146	0.449553	4.25891	2.05e-05	0.000215278	HtrA serine peptidase 2 [Source:HGNC Symbol	proteolysis, proteolysis, proteolysis, proteolysis
ENSDARG00000087804	tnfrsf11a	100333821	506.959	1.91444	0.439732	4.35366	1.34e-05	0.000149088	tumor necrosis factor receptor superfamily, member 11a, NFKB activator [Source:ZFIN	NA
ENSDARG00000105068	SMIM22	100334410	224.067	1.91281	0.651548	2.93579	0.00332703	0.0157844	small integral membrane protein 22 [Source:HGNC Symbol	NA
ENSDARG00000105218	ompa	574006	97.447	1.91238	0.570965	3.34938	0.000809915	0.00492279	olfactory marker protein a [Source:ZFIN	signal transduction, sensory perception of smell
ENSDARG00000014646	aoc2	541429	6388.35	1.91063	0.360204	5.3043	1.13e-07	2.28e-06	amine oxidase copper containing 2 [Source:ZFIN	oxidation-reduction process, amine metabolic process, visual perception
ENSDARG00000076332	si:ch211-159i8.4	792773	268.957	1.91033	0.647606	2.94983	0.00317947	0.0152393	si:ch211-159i8.4 [Source:ZFIN	axonogenesis
ENSDARG00000088539	ponzr2	550165	22.0648	1.90931	0.765951	2.49274	0.0126763	0.0459761	plac8 onzin related protein 2 [Source:ZFIN	biological_process
ENSDARG00000035875	tmem54b	557625	49.3907	1.90854	0.68439	2.78868	0.0052924	0.0230524	transmembrane protein 54b [Source:ZFIN	NA
ENSDARG00000008182	si:ch73-111e15.1	101885260	20.0422	1.90651	0.659558	2.89059	0.00384526	0.017746	si:ch73-111e15.1 [Source:ZFIN	NA
ENSDARG00000015156	fbln2	553503	3600.19	1.90614	0.329523	5.78456	7.27e-09	1.94e-07	fibulin 2 [Source:ZFIN	extracellular matrix organization
ENSDARG00000039482	calhm2.1	368657	655.115	1.9052	0.298472	6.38319	1.73e-10	6.85e-09	calcium homeostasis modulator family member 2, tandem duplicate 1 [Source:ZFIN	NA
ENSDARG00000010434	clu	393775	155.349	1.90457	0.469663	4.05518	5.01e-05	0.000466134	clusterin [Source:ZFIN	regulation of neuron death
ENSDARG00000104141	si:dkey-262j3.7	NA	1040.35	1.90295	0.413881	4.59781	4.27e-06	5.55e-05	si:dkey-262j3.7 [Source:ZFIN	homophilic cell adhesion via plasma membrane adhesion molecules, cell adhesion
ENSDARG00000040643	ccr10	436948	156.955	1.90147	0.330939	5.74568	9.15e-09	2.39e-07	chemokine (C-C motif) receptor 10 [Source:ZFIN	G protein-coupled receptor signaling pathway, immune response, chemotaxis, signal transduction, positive regulation of cytosolic calcium ion concentration, calcium-mediated signaling, cell chemotaxis, chemokine-mediated signaling pathway
ENSDARG00000070047	rgs4	569876	1126.54	1.90057	0.238818	7.95823	1.75e-15	1.88e-13	regulator of G protein signaling 4 [Source:ZFIN	G protein-coupled receptor signaling pathway, positive regulation of GTPase activity, locomotory behavior, endocrine pancreas development, axonogenesis
ENSDARG00000093974	CR933734.2	NA	47.4481	1.89782	0.654179	2.90107	0.00371895	0.0172662		6.33046
ENSDARG00000027582	angptl7	450053	2628.77	1.89715	0.397516	4.77252	1.82e-06	2.66e-05	angiopoietin-like 7 [Source:ZFIN	NA
ENSDARG00000010154	vstm4a	553443	410.477	1.89656	0.416264	4.55614	5.21e-06	6.61e-05	V-set and transmembrane domain containing 4a [Source:ZFIN	biological_process
ENSDARG00000081443	NC_002333.10	NA	23.1093	1.89634	0.768054	2.46902	0.0135485	0.0484641		4.89397
ENSDARG00000031678	col5a2a	564821	15447.1	1.89612	0.497645	3.81018	0.000138866	0.00110823	collagen, type V, alpha 2a [Source:ZFIN	extracellular matrix organization
ENSDARG00000030621	th	30384	56.2462	1.89508	0.549174	3.45078	0.000558975	0.00360203	tyrosine hydroxylase [Source:ZFIN	oxidation-reduction process, aromatic amino acid family metabolic process, catecholamine biosynthetic process, spinal cord motor neuron differentiation, dopamine biosynthetic process from tyrosine, dopamine biosynthetic process
ENSDARG00000052515	calcoco2	553776	114.192	1.89496	0.424497	4.46401	8.04e-06	9.63e-05	calcium binding and coiled-coil domain 2 [Source:ZFIN	NA
ENSDARG00000058585	chst2b	100006249	693.614	1.89461	0.33264	5.69568	1.23e-08	3.12e-07	carbohydrate (N-acetylglucosamine-6-O) sulfotransferase 2b [Source:ZFIN	carbohydrate metabolic process, N-acetylglucosamine metabolic process, sulfur compound metabolic process
ENSDARG00000003615	slc26a3.2	563896	97.6597	1.89377	0.610037	3.10436	0.00190692	0.0100451	solute carrier family 26 member 3, tandem duplicate 2 [Source:ZFIN	transmembrane transport, chloride transport, sulfate transport, bicarbonate transport, chloride transmembrane transport, anion transmembrane transport, sulfate transmembrane transport, oxalate transport
ENSDARG00000092383	snorc	561751	63.7289	1.8937	0.768386	2.46451	0.0137199	0.0489711	secondary ossification center associated regulator of chondrocyte maturation [Source:ZFIN	cartilage development
ENSDARG00000017154	cables2b	564291	285.519	1.89318	0.258965	7.31055	2.66e-13	1.94e-11	Cdk5 and Abl enzyme substrate 2b [Source:ZFIN	regulation of cell cycle
ENSDARG00000023498	gmppab	393469	1013.1	1.8931	0.234922	8.05841	7.73e-16	8.85e-14	GDP-mannose pyrophosphorylase Ab [Source:ZFIN	biosynthetic process
ENSDARG00000069909	si:dkey-33c12.12	100149563	1053.21	1.89277	0.352274	5.373	7.74e-08	1.61e-06	si:dkey-33c12.12 [Source:ZFIN	proteolysis, proteolysis
ENSDARG00000032340	serhl	322648	939.285	1.89216	0.31639	5.98048	2.22e-09	6.8e-08	serine hydrolase like [Source:ZFIN	mannosylation
ENSDARG00000036135	bbox1	572649	619.668	1.89085	0.386767	4.88887	1.01e-06	1.6e-05	butyrobetaine (gamma), 2-oxoglutarate dioxygenase (gamma-butyrobetaine hydroxylase) 1 [Source:ZFIN	oxidation-reduction process, carnitine biosynthetic process
ENSDARG00000079486	fam20a	564308	144.302	1.89075	0.420722	4.49407	6.99e-06	8.48e-05	FAM20A golgi associated secretory pathway pseudokinase [Source:ZFIN	enamel mineralization
ENSDARG00000002405	si:ch211-225b11.1	561694	1061.81	1.8903	0.341766	5.53099	3.18e-08	7.28e-07	si:ch211-225b11.1 [Source:ZFIN	transmembrane transport, neurotransmitter transport
ENSDARG00000070683	dkk3b	100038765	1440.73	1.88857	0.64614	2.92285	0.00346841	0.0163019	dickkopf WNT signaling pathway inhibitor 3b [Source:ZFIN	multicellular organism development, negative regulation of Wnt signaling pathway, negative regulation of canonical Wnt signaling pathway, negative regulation of signaling receptor activity
ENSDARG00000098345	mamdc2a	556154	2492.84	1.88748	0.64139	2.9428	0.00325257	0.0154965	MAM domain containing 2a [Source:ZFIN	NA
ENSDARG00000101825	AL929114.2	NA	212.512	1.88694	0.658529	2.86539	0.00416497	0.0189597		8.28799
ENSDARG00000062460	sgk3	564523	1330.34	1.88672	0.327859	5.75468	8.68e-09	2.28e-07	serum/glucocorticoid regulated kinase family member 3 [Source:ZFIN	protein phosphorylation, phosphorylation, intracellular signal transduction, peptidyl-serine phosphorylation
ENSDARG00000030448	sppl2	325540	2351.21	1.88628	0.300394	6.27934	3.4e-10	1.24e-08	signal peptide peptidase-like 2 [Source:ZFIN	membrane protein intracellular domain proteolysis, membrane protein proteolysis, negative regulation of coagulation
ENSDARG00000099315	nsdhl	550369	515.913	1.88484	0.499539	3.77315	0.000161197	0.00125685	NAD(P) dependent steroid dehydrogenase-like [Source:ZFIN	oxidation-reduction process, steroid biosynthetic process, response to yeast, cholesterol metabolic process
ENSDARG00000036878	sh3bgrl2	431744	2129.97	1.88414	0.518004	3.63731	0.000275501	0.00199639	SH3 domain binding glutamate-rich protein like 2 [Source:ZFIN	biological_process
ENSDARG00000069980	lman1	559775	3184.14	1.88318	0.222427	8.4665	2.53e-17	3.77e-15	lectin, mannose-binding, 1 [Source:ZFIN	endoplasmic reticulum to Golgi vesicle-mediated transport, Golgi organization, cellular response to estrogen stimulus, endoplasmic reticulum organization
ENSDARG00000038687	nfkb2	415100	1908.97	1.88286	0.308622	6.10086	1.05e-09	3.45e-08	nuclear factor of kappa light polypeptide gene enhancer in B-cells 2 (p49/p100) [Source:ZFIN	regulation of transcription, DNA-templated, signal transduction, negative regulation of transcription by RNA polymerase II, inflammatory response, positive regulation of transcription by RNA polymerase II, I-kappaB kinase/NF-kappaB signaling, response to cytokine, angiogenesis, NIK/NF-kappaB signaling
ENSDARG00000096911	CR759878.1	NA	23.042	1.88179	0.60682	3.10106	0.00192826	0.0101338		5.00155
ENSDARG00000103403	sar1b	554177	8277.77	1.8804	0.320854	5.86061	4.61e-09	1.32e-07	secretion associated, Ras related GTPase 1B [Source:ZFIN	intracellular protein transport, protein transport, endoplasmic reticulum to Golgi vesicle-mediated transport, embryonic viscerocranium morphogenesis, central nervous system development, positive regulation of protein exit from endoplasmic reticulum, vesicle-mediated transport, regulation of COPII vesicle coating, vesicle organization, membrane organization, organ growth, intestinal cholesterol a…
ENSDARG00000077257	timd4	100142639	164.285	1.87985	0.561974	3.34508	0.00082258	0.00498995	T cell immunoglobulin and mucin domain containing 4 [Source:ZFIN	NA
ENSDARG00000004363	lhfpl6	494110	3116.04	1.87927	0.290737	6.4638	1.02e-10	4.25e-09	LHFPL tetraspan subfamily member 6 [Source:ZFIN	NA
ENSDARG00000038666	igfbp1b	793907	51.1302	1.87885	0.615216	3.05397	0.00225837	0.0115172	insulin-like growth factor binding protein 1b [Source:ZFIN	regulation of insulin-like growth factor receptor signaling pathway
ENSDARG00000097774	CR387996.1	NA	36.1668	1.87878	0.485911	3.86652	0.000110398	0.000917156		5.58834
ENSDARG00000115108	si:dkeyp-46h3.1	100317613	316.064	1.87787	0.368502	5.09597	3.47e-07	6.19e-06	si:dkeyp-46h3.1 [Source:ZFIN	NA
ENSDARG00000021046	rhbdd1	550277	294.743	1.87658	0.342356	5.48137	4.22e-08	9.41e-07	rhomboid domain containing 1 [Source:ZFIN	proteolysis
ENSDARG00000093058	STMP1	100170826	6387.75	1.87345	0.571829	3.27625	0.00105196	0.00611733	short transmembrane mitochondrial protein 1 [Source:HGNC Symbol	NA
ENSDARG00000052336	ociad2	558261	1884.52	1.87271	0.686975	2.72602	0.00641028	0.026906	OCIA domain containing 2 [Source:ZFIN	NA
ENSDARG00000069630	tat	561410	71.0484	1.87169	0.690561	2.71039	0.00672048	0.0279675	tyrosine aminotransferase [Source:ZFIN	cellular amino acid metabolic process, biosynthetic process, aromatic amino acid family metabolic process
ENSDARG00000032617	fgfrl1a	393347	6346.16	1.87069	0.326855	5.7233	1.04e-08	2.71e-07	fibroblast growth factor receptor like 1a [Source:ZFIN	digestive tract development, cartilage development, eye morphogenesis, swim bladder development, fourth ventricle development, fibroblast growth factor receptor signaling pathway, lateral ventricle development, third ventricle development
ENSDARG00000097168	CR749752.1	NA	12.5319	1.86939	0.647988	2.88492	0.00391513	0.0179979		4.29888
ENSDARG00000056550	tango2	445324	1391.55	1.86938	0.234737	7.96374	1.67e-15	1.8e-13	transport and golgi organization 2 homolog (Drosophila) [Source:ZFIN	Golgi organization, protein secretion
ENSDARG00000075555	adamts17	101884120	135.022	1.86891	0.365178	5.1178	3.09e-07	5.6e-06	ADAM metallopeptidase with thrombospondin type 1 motif, 17 [Source:ZFIN	proteolysis
ENSDARG00000020544	rem1	394149	609.837	1.86746	0.237642	7.85829	3.89e-15	3.91e-13	RAS (RAD and GEM)-like GTP-binding 1 [Source:ZFIN	signal transduction, negative regulation of high voltage-gated calcium channel activity
ENSDARG00000098746	dhrs13l1	402945	551.059	1.86703	0.436789	4.27443	1.92e-05	0.000203666	dehydrogenase/reductase (SDR family) member 13 like 1 [Source:ZFIN	NA
ENSDARG00000091904	si:dkeyp-51f12.3	107988041	31.7128	1.86619	0.701411	2.66062	0.0077997	0.031448	si:dkeyp-51f12.3 [Source:ZFIN	NA
ENSDARG00000060758	nphs1	692352	201.895	1.865	0.341727	5.45756	4.83e-08	1.06e-06	NPHS1 adhesion molecule, nephrin [Source:ZFIN	skeletal muscle fiber development, kidney development, glomerular filtration, pronephric glomerulus development
ENSDARG00000100635	chia.1	406323	23.1853	1.8649	0.569797	3.27292	0.00106441	0.00618105	chitinase, acidic.1 [Source:ZFIN	carbohydrate metabolic process, chitin metabolic process, chitin catabolic process
ENSDARG00000091658	sptssb	678546	56.2048	1.86489	0.365962	5.09586	3.47e-07	6.19e-06	serine palmitoyltransferase, small subunit B [Source:ZFIN	lipid metabolic process, endoplasmic reticulum organization, ceramide biosynthetic process, sphingolipid metabolic process, sphingolipid biosynthetic process, regulation of serine C-palmitoyltransferase activity
ENSDARG00000097553	BX908750.1	NA	3312.22	1.86411	0.363876	5.12292	3.01e-07	5.46e-06		11.8975
ENSDARG00000004643	cdhr1a	449008	103.716	1.86391	0.631204	2.95294	0.00314759	0.0151128	cadherin-related family member 1a [Source:ZFIN	homophilic cell adhesion via plasma membrane adhesion molecules, cell adhesion
ENSDARG00000056620	grpr	567289	18.1838	1.86319	0.630509	2.95506	0.00312608	0.0150367	gastrin-releasing peptide receptor [Source:ZFIN	G protein-coupled receptor signaling pathway, signal transduction
ENSDARG00000052170	uap1	322513	1544.04	1.86212	0.27843	6.68792	2.26e-11	1.09e-09	UDP-N-acetylglucosamine pyrophosphorylase 1 [Source:ZFIN	UDP-N-acetylglucosamine biosynthetic process
ENSDARG00000076320	ano9a	562630	98.972	1.86181	0.383547	4.85419	1.21e-06	1.86e-05	anoctamin 9a [Source:ZFIN	calcium activated phospholipid scrambling
ENSDARG00000014091	osr1	450059	2072.13	1.86117	0.390303	4.76852	1.86e-06	2.7e-05	odd-skipped related transcription factor 1 [Source:ZFIN	negative regulation of transcription by RNA polymerase II, positive regulation of transcription by RNA polymerase II, multicellular organism development, pronephros development, kidney development, pectoral fin development, pronephric glomerulus morphogenesis, mesendoderm development, pronephric proximal tubule development, regulation of nodal signaling pathway, negative regulation of transcripti…
ENSDARG00000044304	prrc1	474330	4047.84	1.86083	0.232085	8.01789	1.08e-15	1.2e-13	proline-rich coiled-coil 1 [Source:ZFIN	epithelial structure maintenance, somite specification, activation of protein kinase A activity
ENSDARG00000019353	sparc	321357	29789.7	1.85987	0.357552	5.20168	1.97e-07	3.74e-06	secreted protein, acidic, cysteine-rich (osteonectin) [Source:ZFIN	erythrocyte differentiation, cartilage development, semicircular canal morphogenesis, otic vesicle formation, pharyngeal system development, otolith morphogenesis
ENSDARG00000059400	tmem167b	445304	926.6	1.85718	0.256833	7.23108	4.79e-13	3.27e-11	transmembrane protein 167B [Source:ZFIN	NA
ENSDARG00000024920	tlcd5a	562331	623.819	1.85684	0.391735	4.74003	2.14e-06	3.05e-05	TLC domain containing 5a [Source:ZFIN	NA
ENSDARG00000088937	si:dkey-259j3.5	NA	30.7242	1.8565	0.708881	2.61891	0.00882104	0.0345959	si:dkey-259j3.5 [Source:ZFIN	G protein-coupled receptor signaling pathway, cell surface receptor signaling pathway, adenylate cyclase-activating G protein-coupled receptor signaling pathway, adenylate cyclase-activating G protein-coupled receptor signaling pathway
ENSDARG00000018569	tnfrsf1a	406471	3046.78	1.85469	0.385251	4.81424	1.48e-06	2.22e-05	tumor necrosis factor receptor superfamily, member 1a [Source:ZFIN	signal transduction, innate immune response, inflammatory response, response to virus, neutrophil chemotaxis, regulation of granuloma formation, response to bacterium, fin regeneration, defense response to bacterium, tumor necrosis factor-mediated signaling pathway
ENSDARG00000093764	si:dkey-145c18.5	NA	161.113	1.8541	0.453681	4.08679	4.37e-05	0.000415565	si:dkey-145c18.5 [Source:ZFIN	NA
ENSDARG00000036930	tbx18	572713	1240.49	1.8532	0.537123	3.45023	0.000560103	0.00360741	T-box transcription factor 18 [Source:ZFIN	regulation of transcription, DNA-templated, negative regulation of transcription by RNA polymerase II, positive regulation of transcription by RNA polymerase II, somitogenesis, cell fate specification, morphogenesis of embryonic epithelium
ENSDARG00000034042	dnal1	445048	538.029	1.85283	0.347343	5.33431	9.59e-08	1.96e-06	dynein, axonemal, light chain 1 [Source:ZFIN	outer dynein arm assembly, outer dynein arm assembly
ENSDARG00000013005	opcml	449538	215.932	1.85204	0.468558	3.95262	7.73e-05	0.000673625	opioid binding protein/cell adhesion molecule-like [Source:ZFIN	NA
ENSDARG00000003776	pip4k2aa	560360	651.153	1.85119	0.578089	3.20226	0.00136352	0.00759691	phosphatidylinositol-5-phosphate 4-kinase, type II, alpha a [Source:ZFIN	phosphatidylinositol metabolic process, phosphorylation, phosphatidylinositol phosphorylation, regulation of muscle organ development
ENSDARG00000101789	cyp1c2	100137725	349.117	1.84815	0.400887	4.61015	4.02e-06	5.27e-05	cytochrome P450, family 1, subfamily C, polypeptide 2 [Source:ZFIN	oxidation-reduction process
ENSDARG00000063040	btbd11b	100034519	137.412	1.84556	0.43225	4.26965	1.96e-05	0.00020732	BTB (POZ) domain containing 11b [Source:ZFIN	NA
ENSDARG00000104457	MPV17L	563178	146.94	1.84513	0.546322	3.37738	0.000731806	0.00452363	MPV17 mitochondrial inner membrane protein like [Source:HGNC Symbol	NA
ENSDARG00000017821	gata5	30482	7611.34	1.8441	0.494765	3.72722	0.000193603	0.0014707	GATA binding protein 5 [Source:ZFIN	regulation of transcription, DNA-templated, positive regulation of transcription, DNA-templated, heart development, heart morphogenesis, liver development, pancreas development, Kupffer's vesicle development, myeloid cell differentiation, regulation of gene expression, positive regulation of transcription by RNA polymerase II, cardioblast migration to the midline involved in heart field formation…
ENSDARG00000105803	or136-1	556415	57.9378	1.84328	0.457344	4.0304	5.57e-05	0.00051043	odorant receptor, family H, subfamily 136, member 1 [Source:ZFIN	G protein-coupled receptor signaling pathway, chemical synaptic transmission, G protein-coupled receptor signaling pathway, coupled to cyclic nucleotide second messenger, G protein-coupled serotonin receptor signaling pathway
ENSDARG00000104679	CU469104.1	NA	71.9366	1.8416	0.501719	3.67058	0.000242003	0.00178711		6.88102
ENSDARG00000026166	emilin1b	NA	3094.68	1.84022	0.533397	3.45	0.000560577	0.00360953	elastin microfibril interfacer 1b [Source:ZFIN	NA
ENSDARG00000033544	adamts15b	100002059	143.435	1.83969	0.359555	5.11659	3.11e-07	5.63e-06	ADAM metallopeptidase with thrombospondin type 1 motif, 15b [Source:ZFIN	proteolysis, proteolysis
ENSDARG00000009336	aif1l	321033	3993.09	1.83941	0.210839	8.72422	2.68e-18	4.67e-16	allograft inflammatory factor 1-like [Source:ZFIN	actin filament bundle assembly, ruffle assembly
ENSDARG00000101697	si:dkey-30e9.7	100006681	212.969	1.83933	0.49455	3.7192	0.000199857	0.00151019	si:dkey-30e9.7 [Source:ZFIN	NA
ENSDARG00000036499	zgc:162171	565931	78.6132	1.83915	0.643121	2.85973	0.00424001	0.0192411	zgc:162171 [Source:ZFIN	vesicle-mediated transport, intracellular protein transport, Rab protein signal transduction
ENSDARG00000086740	phyh	550521	1185.48	1.83863	0.343965	5.34541	9.02e-08	1.85e-06	phytanoyl-CoA 2-hydroxylase [Source:ZFIN	fatty acid alpha-oxidation
ENSDARG00000094185	AL954149.2	NA	88.9137	1.83804	0.433795	4.23711	2.26e-05	0.000233325		6.98505
ENSDARG00000011239	ppp1r14aa	550561	4446.92	1.8376	0.554524	3.31383	0.000920291	0.00546605	protein phosphatase 1, regulatory (inhibitor) subunit 14Aa [Source:ZFIN	regulation of phosphorylation, negative regulation of phosphoprotein phosphatase activity
ENSDARG00000002401	gale	678540	1708.25	1.83719	0.500449	3.67108	0.000241528	0.00178419	UDP-galactose-4-epimerase [Source:ZFIN	galactose metabolic process, galactose catabolic process, galactose catabolic process via UDP-galactose
ENSDARG00000074447	dapk3	562194	572.792	1.837	0.322654	5.69342	1.25e-08	3.15e-07	death-associated protein kinase 3 [Source:ZFIN	protein phosphorylation
ENSDARG00000093381	tgm2l	559012	255.437	1.83616	0.659367	2.78473	0.00535727	0.0232898	transglutaminase 2, like [Source:ZFIN	peptide cross-linking
ENSDARG00000099276	ugt5b3	100415792	154.709	1.83613	0.5044	3.64022	0.000272406	0.00197802	UDP glucuronosyltransferase 5 family, polypeptide B3 [Source:ZFIN	NA
ENSDARG00000005139	hhatlb	792224	34.1885	1.83355	0.511742	3.58295	0.00033973	0.00237922	hedgehog acyltransferase like, b [Source:ZFIN	negative regulation of N-terminal protein palmitoylation
ENSDARG00000043497	scrn2	558306	677.394	1.83266	0.345899	5.29824	1.17e-07	2.35e-06	secernin 2 [Source:ZFIN	proteolysis
ENSDARG00000116988	FP236542.1	100330650	163.291	1.83243	0.382677	4.78846	1.68e-06	2.49e-05	alpha-2B adrenergic receptor-like [Source:NCBI gene	G protein-coupled receptor signaling pathway, signal transduction, adrenergic receptor signaling pathway
ENSDARG00000055731	si:dkeyp-69e1.8	100001340	184.06	1.83118	0.469716	3.89848	9.68e-05	0.000819578	si:dkeyp-69e1.8 [Source:ZFIN	NA
ENSDARG00000100377	CABZ01012885.1	100007225	207.923	1.8309	0.349583	5.23738	1.63e-07	3.16e-06	extracellular calcium-sensing receptor-like [Source:NCBI gene	G protein-coupled receptor signaling pathway, signal transduction
ENSDARG00000070428	si:dkey-222b8.1	100151181	1137.97	1.82996	0.402234	4.54949	5.38e-06	6.79e-05	si:dkey-222b8.1 [Source:ZFIN	regulation of transcription, DNA-templated, transforming growth factor beta receptor signaling pathway, regulation of transcription, DNA-templated, transforming growth factor beta receptor signaling pathway
ENSDARG00000020845	tns1b	555362	10794.6	1.82926	0.477557	3.83046	0.000127902	0.00103544	tensin 1b [Source:ZFIN	NA
ENSDARG00000022261	pdzk1	337325	114.577	1.8291	0.647068	2.82676	0.00470218	0.0209464	PDZ domain containing 1 [Source:ZFIN	NA
ENSDARG00000055759	efhd2	571114	4974.57	1.82049	0.388031	4.69163	2.71e-06	3.72e-05	EF-hand domain family, member D2 [Source:ZFIN	NA
ENSDARG00000022424	slc26a5	322846	898.896	1.82018	0.403631	4.50953	6.5e-06	7.98e-05	solute carrier family 26 member 5 [Source:ZFIN	transmembrane transport, sulfate transport, sensory perception of sound, chloride transmembrane transport, ion transmembrane transport, anion transmembrane transport, bicarbonate transport, sulfate transmembrane transport, chloride transport, oxalate transport, regulation of membrane potential
ENSDARG00000103843	spag8	571789	12.9102	1.82004	0.600167	3.03256	0.00242492	0.0122394	sperm associated antigen 8 [Source:ZFIN	positive regulation of transcription by RNA polymerase II
ENSDARG00000008859	mylipa	335888	1312.79	1.81949	0.284744	6.38989	1.66e-10	6.61e-09	myosin regulatory light chain interacting protein a [Source:ZFIN	multicellular organism development, ubiquitin-dependent protein catabolic process, protein ubiquitination, gastrulation, negative regulation of Wnt signaling pathway
ENSDARG00000039970	cnr2	795246	28.067	1.81889	0.518003	3.51136	0.000445824	0.00298973	cannabinoid receptor 2 [Source:ZFIN	G protein-coupled receptor signaling pathway, hemopoiesis, signal transduction, liver development, hematopoietic stem cell differentiation, hematopoietic stem cell migration, hematopoietic stem cell migration to bone marrow, methionine metabolic process, cannabinoid signaling pathway
ENSDARG00000006892	myo3b	564573	68.8921	1.81846	0.398481	4.56349	5.03e-06	6.44e-05	myosin IIIB [Source:ZFIN	protein phosphorylation
ENSDARG00000088225	FO082877.1	100536950	760.829	1.81804	0.411115	4.42221	9.77e-06	0.000114133	wu:fj77h11 [Source:NCBI gene	protein phosphorylation, signal transduction by protein phosphorylation, activation of protein kinase activity
ENSDARG00000101199	rbp4	30077	959.535	1.81732	0.640408	2.83775	0.00454328	0.020383	retinol binding protein 4, plasma [Source:ZFIN	liver development, response to retinoic acid, retinol transport
ENSDARG00000097234	AL929435.1	NA	432.304	1.81535	0.414753	4.37695	1.2e-05	0.000136383		9.88305
ENSDARG00000004262	cyp46a1.2	393433	77.343	1.81289	0.499585	3.62879	0.000284757	0.00205324	cytochrome P450, family 46, subfamily A, polypeptide 1, tandem duplicate 2 [Source:ZFIN	oxidation-reduction process, cholesterol catabolic process
ENSDARG00000056502	si:ch73-334d15.4	796217	61.2224	1.81267	0.415208	4.36569	1.27e-05	0.000142262	si:ch73-334d15.4 [Source:ZFIN	ion transport, transmembrane transport, potassium ion transport, protein homooligomerization, regulation of ion transmembrane transport, potassium ion transmembrane transport
ENSDARG00000093732	CR396583.1	NA	67.0868	1.81189	0.622622	2.9101	0.00361313	0.016854		5.68018
ENSDARG00000031317	ppdpfb	336303	20598.2	1.81185	0.680693	2.66177	0.0077731	0.0313664	pancreatic progenitor cell differentiation and proliferation factor b [Source:ZFIN	multicellular organism development, cell differentiation, cell fate specification, exocrine pancreas development
ENSDARG00000002967	pdap1b	393179	1559.22	1.81108	0.447037	4.0513	5.09e-05	0.000472676	pdgfa associated protein 1b [Source:ZFIN	biological_process
ENSDARG00000090820	slc2a10	560546	832.918	1.81086	0.241388	7.50187	6.29e-14	5.24e-12	solute carrier family 2 member 10 [Source:ZFIN	transmembrane transport, proton transmembrane transport, notochord development, carbohydrate transmembrane transport, cardiovascular system development, carbohydrate transport
ENSDARG00000061303	oca2	567419	13.929	1.80844	0.637025	2.83888	0.00452722	0.0203207	oculocutaneous albinism II [Source:ZFIN	transmembrane transport, melanocyte differentiation, pigmentation, iridophore differentiation, melanin biosynthetic process
ENSDARG00000035631	sdf2l1	445275	2254.4	1.80786	0.348654	5.18526	2.16e-07	4.06e-06	stromal cell-derived factor 2-like 1 [Source:ZFIN	ER-associated misfolded protein catabolic process, protein O-linked mannosylation
ENSDARG00000053571	adob	406474	977.852	1.80713	0.445199	4.05916	4.93e-05	0.000459645	2-aminoethanethiol (cysteamine) dioxygenase b [Source:ZFIN	oxidation-reduction process
ENSDARG00000061819	wscd2	561091	104.733	1.80667	0.653582	2.76426	0.00570517	0.0245264	WSC domain containing 2 [Source:ZFIN	NA
ENSDARG00000094067	si:dkey-121n8.7	108179098	115.706	1.80299	0.309821	5.81945	5.9e-09	1.64e-07	si:dkey-121n8.7 [Source:ZFIN	intracellular signal transduction
ENSDARG00000074663	zgc:162183	100037314	443.159	1.80289	0.286372	6.29562	3.06e-10	1.15e-08	zgc:162183 [Source:ZFIN	sphingolipid biosynthetic process, ceramide biosynthetic process
ENSDARG00000043581	gadd45aa	393548	458.617	1.80173	0.573547	3.14138	0.00168155	0.00904268	growth arrest and DNA-damage-inducible, alpha, a [Source:ZFIN	regulation of cell cycle, activation of MAPKKK activity, paraxial mesoderm development
ENSDARG00000024940	rnf144b	394112	501.216	1.80022	0.251978	7.14436	9.04e-13	5.96e-11	ring finger protein 144B [Source:ZFIN	protein ubiquitination, ubiquitin-dependent protein catabolic process, protein polyubiquitination, positive regulation of proteasomal ubiquitin-dependent protein catabolic process
ENSDARG00000087224	si:ch73-380n15.2	100537531	102.599	1.79875	0.675452	2.66303	0.00774412	0.0312786	si:ch73-380n15.2 [Source:ZFIN	ion transport, ion transmembrane transport, signal transduction, chemical synaptic transmission, regulation of membrane potential, nervous system process, regulation of postsynaptic membrane potential, synaptic transmission, cholinergic, excitatory postsynaptic potential
ENSDARG00000074776	tmem154	323681	146.586	1.79868	0.544647	3.30246	0.000958399	0.0056533	transmembrane protein 154 [Source:ZFIN	NA
ENSDARG00000012144	emc7	561549	3792.78	1.79759	0.255961	7.02289	2.17e-12	1.29e-10	ER membrane protein complex subunit 7 [Source:ZFIN	NA
ENSDARG00000057108	serpine3	556612	149.045	1.79709	0.412373	4.35792	1.31e-05	0.000146677	serpin peptidase inhibitor, clade E (nexin, plasminogen activator inhibitor type 1), member 3 [Source:ZFIN	negative regulation of endopeptidase activity, negative regulation of peptidase activity
ENSDARG00000097071	si:ch211-66i15.4	560315	29.4998	1.79696	0.672634	2.67153	0.0075506	0.0306133	si:ch211-66i15.4 [Source:ZFIN	regulation of cell projection organization
ENSDARG00000069113	dbn1	561153	1725.8	1.79521	0.356337	5.03796	4.71e-07	8.08e-06	drebrin 1 [Source:ZFIN	actin filament organization, regulation of actin filament polymerization, positive regulation of axon extension, neuron projection morphogenesis, positive regulation of dendritic spine morphogenesis, postsynaptic actin cytoskeleton organization
ENSDARG00000096722	si:dkey-16i5.8	NA	29.9504	1.79509	0.704435	2.54826	0.0108261	0.0406607	si:dkey-16i5.8 [Source:ZFIN	NA
ENSDARG00000103590	cyp2aa6	324212	436.998	1.79355	0.327602	5.47477	4.38e-08	9.73e-07	cytochrome P450, family 2, subfamily AA, polypeptide 6 [Source:ZFIN	NA
ENSDARG00000098810	VSTM2B	793103	341.442	1.79226	0.442833	4.04725	5.18e-05	0.000480204	V-set and transmembrane domain containing 2B [Source:HGNC Symbol	NA
ENSDARG00000037914	znfl1	373086	32.5159	1.79181	0.694802	2.57889	0.00991197	0.0379419	zinc finger-like gene 1 [Source:ZFIN	NA
ENSDARG00000096661	si:ch211-286b5.5	100003596	3920.29	1.79164	0.613539	2.92016	0.00349846	0.0164175	si:ch211-286b5.5 [Source:ZFIN	G protein-coupled receptor signaling pathway, signal transduction
ENSDARG00000073872	tpst1	30677	2359.03	1.79162	0.263596	6.79684	1.07e-11	5.59e-10	tyrosylprotein sulfotransferase 1 [Source:ZFIN	peptidyl-tyrosine sulfation
ENSDARG00000013050	abcc12	568482	480.388	1.79003	0.569161	3.14504	0.00166066	0.00895976	ATP-binding cassette, sub-family C (CFTR/MRP), member 12 [Source:ZFIN	transmembrane transport
ENSDARG00000079647	muc13b	799648	228.93	1.78813	0.531434	3.36472	0.000766206	0.00469171	mucin 13b, cell surface associated [Source:ZFIN	heart development, cell-cell junction assembly
ENSDARG00000003375	gng12a	406604	2521.31	1.78775	0.306205	5.83842	5.27e-09	1.49e-07	guanine nucleotide binding protein (G protein), gamma 12a [Source:ZFIN	G protein-coupled receptor signaling pathway, signal transduction
ENSDARG00000101798	or130-1	103908817	28.7076	1.78733	0.610665	2.92686	0.00342404	0.0161486	odorant receptor, family H, subfamily 130, member 1 [Source:ZFIN	G protein-coupled receptor signaling pathway, G protein-coupled receptor signaling pathway
ENSDARG00000059729	sec14l8	558964	829.35	1.78628	0.267626	6.67455	2.48e-11	1.18e-09	SEC14-like lipid binding 8 [Source:ZFIN	Wnt signaling pathway, calcium modulating pathway, regulation of convergent extension involved in axis elongation, positive regulation of epiboly involved in gastrulation with mouth forming second
ENSDARG00000036291	nucb2b	326050	1234.8	1.78581	0.389334	4.58684	4.5e-06	5.82e-05	nucleobindin 2b [Source:ZFIN	response to food
ENSDARG00000098351	si:ch211-66c13.1	101882744	114.272	1.78489	0.430908	4.14217	3.44e-05	0.000338855	si:ch211-66c13.1 [Source:ZFIN	intracellular signal transduction
ENSDARG00000058606	sik1	553465	8458.57	1.78361	0.663005	2.69019	0.00714117	0.0293284	salt-inducible kinase 1 [Source:ZFIN	protein phosphorylation, intracellular signal transduction
ENSDARG00000096580	BX323590.3	NA	53.4865	1.78336	0.459112	3.88437	0.000102596	0.000861008		5.81552
ENSDARG00000106669	CABZ01068358.1	562542	403.328	1.78255	0.318236	5.60134	2.13e-08	5.06e-07	uncharacterized LOC562542 [Source:NCBI gene	NA
ENSDARG00000093960	si:dkey-111e8.5	566993	12.4745	1.78165	0.708354	2.5152	0.0118966	0.043712	si:dkey-111e8.5 [Source:ZFIN	NA
ENSDARG00000097826	si:dkey-239b22.2	100005128	116.123	1.78117	0.556624	3.19996	0.00137446	0.00764034	si:dkey-239b22.2 [Source:ZFIN	NA
ENSDARG00000055876	msmo1	406662	403.04	1.78045	0.591334	3.0109	0.00260474	0.0129662	methylsterol monooxygenase 1 [Source:ZFIN	oxidation-reduction process, lipid biosynthetic process
ENSDARG00000035870	laptm4b	368911	3288.4	1.77914	0.331037	5.37443	7.68e-08	1.6e-06	lysosomal protein transmembrane 4 beta [Source:ZFIN	NA
ENSDARG00000104682	tpm2	415209	4306.23	1.77881	0.300868	5.91226	3.37e-09	9.88e-08	tropomyosin 2 (beta) [Source:ZFIN	actin filament organization
ENSDARG00000057121	c7b	570832	123.004	1.77756	0.632525	2.81026	0.00495013	0.0218814	complement component 7b [Source:ZFIN	immune response, complement activation
ENSDARG00000105771	BX957362.4	NA	21.9629	1.77487	0.534104	3.32308	0.000890296	0.00531629		4.68222
ENSDARG00000062171	olfml3b	562022	2073.1	1.77038	0.437525	4.04634	5.2e-05	0.000481714	olfactomedin-like 3b [Source:ZFIN	multicellular organism development
ENSDARG00000071024	zgc:171679	110437713	2493.08	1.77025	0.294298	6.01516	1.8e-09	5.59e-08	zgc:171679 [Source:ZFIN	intracellular signal transduction
ENSDARG00000104752	COLEC10	794040	290.657	1.76973	0.549121	3.22284	0.00126925	0.00715386	collectin subfamily member 10 [Source:HGNC Symbol	developmental process
ENSDARG00000029230	pnp4b	402940	69.5708	1.76972	0.649106	2.7264	0.00640288	0.0268883	purine nucleoside phosphorylase 4b [Source:ZFIN	nucleoside metabolic process, nucleobase-containing compound metabolic process
ENSDARG00000012138	sgce	368230	3211.66	1.76925	0.303316	5.83305	5.44e-09	1.53e-07	sarcoglycan, epsilon [Source:ZFIN	NA
ENSDARG00000042840	eml1	767643	1997.95	1.76883	0.360864	4.90167	9.5e-07	1.51e-05	EMAP like 1 [Source:ZFIN	microtubule cytoskeleton organization, cone photoresponse recovery
ENSDARG00000095224	camkmt	796749	481.138	1.76768	0.451192	3.91779	8.94e-05	0.00076385	calmodulin-lysine N-methyltransferase [Source:ZFIN	peptidyl-lysine methylation
ENSDARG00000068876	zgc:153031	557552	229.847	1.76763	0.322732	5.47707	4.32e-08	9.62e-07	zgc:153031 [Source:ZFIN	oxidation-reduction process, tetrahydrofolate biosynthetic process, dihydrofolate metabolic process, folic acid metabolic process
ENSDARG00000057053	zgc:91976	492359	1636.03	1.76569	0.425197	4.15263	3.29e-05	0.000325151	zgc:91976 [Source:ZFIN	sphingolipid biosynthetic process, ceramide biosynthetic process, sphingomyelin biosynthetic process
ENSDARG00000005115	calub	394057	9332.98	1.76562	0.213791	8.25865	1.47e-16	1.9e-14	calumenin b [Source:ZFIN	NA
ENSDARG00000054723	si:ch211-242b18.1	566905	1812.16	1.76227	0.346	5.09326	3.52e-07	6.26e-06	si:ch211-242b18.1 [Source:ZFIN	NA
ENSDARG00000078619	pnp5a	791647	4432.96	1.76123	0.325165	5.41641	6.08e-08	1.3e-06	purine nucleoside phosphorylase 5a [Source:ZFIN	nucleoside metabolic process, nucleobase-containing compound metabolic process
ENSDARG00000013266	colec11	492459	299.363	1.76087	0.447685	3.93327	8.38e-05	0.000723876	collectin sub-family member 11 [Source:ZFIN	NA
ENSDARG00000024694	myo1b	541515	9273.94	1.76082	0.405478	4.34257	1.41e-05	0.000156112	myosin IB [Source:ZFIN	NA
ENSDARG00000102398	cnn1b	572250	93.6692	1.75992	0.459019	3.83409	0.000126031	0.00102297	calponin 1, basic, smooth muscle, b [Source:ZFIN	actomyosin structure organization
ENSDARG00000040657	wipi1	393362	744.958	1.75932	0.205775	8.54972	1.23e-17	1.94e-15	WD repeat domain, phosphoinositide interacting 1 [Source:ZFIN	autophagy, autophagosome assembly, autophagy of mitochondrion, protein lipidation, protein localization to phagophore assembly site
ENSDARG00000087857	si:ch211-180a12.2	100150385	16.53	1.75792	0.657305	2.67444	0.0074855	0.0304042	si:ch211-180a12.2 [Source:ZFIN	B cell receptor signaling pathway, phagocytosis, recognition, phagocytosis, engulfment, complement activation, classical pathway, defense response to bacterium, innate immune response, positive regulation of B cell activation
ENSDARG00000075685	tlr7	403129	91.1603	1.75748	0.405532	4.33377	1.47e-05	0.000161058	toll-like receptor 7 [Source:ZFIN	signal transduction, immune response, MyD88-dependent toll-like receptor signaling pathway, defense response to virus, toll-like receptor 7 signaling pathway, immune system process, innate immune response
ENSDARG00000026325	mmp11a	563753	136.078	1.75701	0.476059	3.69074	0.000223604	0.00166722	matrix metallopeptidase 11a [Source:ZFIN	proteolysis, multicellular organism development, extracellular matrix organization, collagen catabolic process
ENSDARG00000099491	tmem176l.1	100330405	3552.33	1.75561	0.443349	3.95987	7.5e-05	0.000657443	transmembrane protein 176l.1 [Source:ZFIN	NA
ENSDARG00000056045	si:ch73-139e5.4	568219	81.7795	1.75556	0.712012	2.46563	0.0136772	0.0488327	si:ch73-139e5.4 [Source:ZFIN	protein phosphorylation, intracellular signal transduction, cyclic nucleotide biosynthetic process, signal transduction, cGMP biosynthetic process, receptor guanylyl cyclase signaling pathway
ENSDARG00000097639	si:ch73-265h17.4	NA	227.31	1.75475	0.48526	3.61611	0.000299069	0.00214456	si:ch73-265h17.4 [Source:ZFIN	NA
ENSDARG00000052688	paqr5b	100007661	85.029	1.75396	0.480092	3.65337	0.00025882	0.00189438	progestin and adipoQ receptor family member Vb [Source:ZFIN	multicellular organism development, cell differentiation, oogenesis
ENSDARG00000017105	vaspb	550487	2166.15	1.75329	0.296564	5.912	3.38e-09	9.88e-08	vasodilator stimulated phosphoprotein b [Source:ZFIN	actin polymerization or depolymerization, actin cytoskeleton organization, positive regulation of actin filament polymerization, axon guidance, neural tube closure
ENSDARG00000086418	si:ch211-236p5.3	100002266	147.459	1.75269	0.34013	5.15299	2.56e-07	4.71e-06	si:ch211-236p5.3 [Source:ZFIN	intracellular signal transduction
ENSDARG00000099738	ccr9b	100006078	94.8073	1.75193	0.367695	4.76462	1.89e-06	2.75e-05	chemokine (C-C motif) receptor 9b [Source:ZFIN	positive regulation of cytosolic calcium ion concentration, immune response, calcium-mediated signaling, chemotaxis, cell chemotaxis, chemokine-mediated signaling pathway, G protein-coupled receptor signaling pathway, signal transduction
ENSDARG00000003952	pfn2	394235	18749.2	1.7512	0.412736	4.2429	2.21e-05	0.000228192	profilin 2 [Source:ZFIN	actin cytoskeleton organization, regulation of actin filament polymerization, positive regulation of actin filament bundle assembly
ENSDARG00000030270	tnnt3a	58084	175.603	1.75016	0.496624	3.52411	0.000424906	0.00287833	troponin T type 3a (skeletal, fast) [Source:ZFIN	regulation of muscle contraction, regulation of striated muscle contraction, sarcomere organization, skeletal muscle contraction, muscle contraction, cardiac muscle contraction, myofibril assembly
ENSDARG00000055632	smtnl	399690	2853.18	1.74981	0.435602	4.01699	5.89e-05	0.000535184	smoothelin, like [Source:ZFIN	chordate embryonic development, wound healing, intermediate filament cytoskeleton organization, regulation of microtubule-based process, regulation of focal adhesion assembly
ENSDARG00000075975	slc45a3	100049157	27.9624	1.74909	0.673185	2.59824	0.00937038	0.0363014	solute carrier family 45 member 3 [Source:ZFIN	transmembrane transport, sucrose transport
ENSDARG00000016573	mroh1	794708	588.132	1.74886	0.376171	4.64912	3.33e-06	4.47e-05	maestro heat-like repeat family member 1 [Source:ZFIN	NA
ENSDARG00000102537	si:cabz01007816.2	NA	101.069	1.74871	0.434001	4.02928	5.59e-05	0.000512483	si:cabz01007816.2 [Source:ZFIN	NA
ENSDARG00000097454	BX539313.2	NA	25.7911	1.74843	0.546397	3.19993	0.00137461	0.00764034		5.44756
ENSDARG00000018383	frzb	30119	183.448	1.74775	0.314608	5.55532	2.77e-08	6.44e-07	frizzled related protein [Source:ZFIN	canonical Wnt signaling pathway, multicellular organism development, Wnt signaling pathway, non-canonical Wnt signaling pathway, negative regulation of canonical Wnt signaling pathway, chondrocyte proliferation
ENSDARG00000000442	slc39a13	368686	2053.7	1.74747	0.320011	5.46065	4.74e-08	1.04e-06	solute carrier family 39 member 13 [Source:ZFIN	transmembrane transport, metal ion transport
ENSDARG00000075536	cpne1	324841	14618.1	1.74636	0.263412	6.62977	3.36e-11	1.58e-09	copine I [Source:ZFIN	cellular response to calcium ion, regulation of I-kappaB kinase/NF-kappaB signaling, positive regulation of tumor necrosis factor-mediated signaling pathway
ENSDARG00000101617	BX530032.1	NA	73.6059	1.74635	0.468878	3.72451	0.000195691	0.00148524		6.78434
ENSDARG00000014545	golim4b	541535	409.47	1.74626	0.305652	5.71323	1.11e-08	2.84e-07	golgi integral membrane protein 4b [Source:ZFIN	biological_process
ENSDARG00000044001	lgals3b	325599	1995.23	1.7446	0.369984	4.71533	2.41e-06	3.37e-05	lectin, galactoside binding soluble 3b [Source:ZFIN	neutrophil chemotaxis, monocyte chemotaxis, negative regulation of endocytosis, eosinophil chemotaxis, macrophage chemotaxis, positive chemotaxis, positive regulation of calcium ion import, negative regulation of extrinsic apoptotic signaling pathway
ENSDARG00000094045	si:dkeyp-73d8.8	NA	175.867	1.74427	0.68428	2.54906	0.0108015	0.0406114	si:dkeyp-73d8.8 [Source:ZFIN	NA
ENSDARG00000104735	nkx6.2	565782	84.5761	1.74426	0.638026	2.73383	0.00626022	0.0264527	NK6 homeobox 2 [Source:ZFIN	regulation of transcription, DNA-templated, positive regulation of transcription by RNA polymerase II, cell differentiation, endocrine pancreas development, spinal cord motor neuron differentiation, type B pancreatic cell differentiation, pancreatic A cell differentiation
ENSDARG00000079402	tapbp.1	30163	118.498	1.74193	0.477586	3.64737	0.000264944	0.00193235	TAP binding protein (tapasin), tandem duplicate 1 [Source:ZFIN	antigen processing and presentation of endogenous peptide antigen via MHC class I
ENSDARG00000097183	CU570976.1	NA	93.5036	1.74119	0.423598	4.11048	3.95e-05	0.000381154		6.97577
ENSDARG00000091624	ugt2a7	792506	228.356	1.74082	0.397705	4.37716	1.2e-05	0.000136343	UDP glucuronosyltransferase 2 family, polypeptide A7 [Source:ZFIN	NA
ENSDARG00000096508	BX322618.1	NA	9810.94	1.74047	0.398104	4.3719	1.23e-05	0.000138873		13.1954
ENSDARG00000010700	il17d	553961	29.3878	1.74028	0.573604	3.03395	0.00241378	0.0121906	interleukin 17d [Source:ZFIN	inflammatory response, signal transduction, cellular response to lipopolysaccharide
ENSDARG00000029928	ap3m1	266798	1711.62	1.73859	0.2045	8.50166	1.87e-17	2.89e-15	adaptor related protein complex 3 subunit mu 1 [Source:ZFIN	intracellular protein transport, vesicle-mediated transport, protein transport
ENSDARG00000061829	UNC13A	568618	487.453	1.73838	0.496805	3.49912	0.000466806	0.00310017	unc-13 homolog A [Source:HGNC Symbol	chemical synaptic transmission, intracellular signal transduction, synaptic vesicle priming, synaptic vesicle maturation, synaptic transmission, glutamatergic, neuromuscular junction development, synaptic vesicle docking, dense core granule priming, presynaptic dense core vesicle exocytosis
ENSDARG00000077087	si:ch211-196g2.4	103908668	226.956	1.7363	0.327697	5.2985	1.17e-07	2.35e-06	si:ch211-196g2.4 [Source:ZFIN	NA
ENSDARG00000062382	snapin	567959	1834.88	1.73516	0.286353	6.05951	1.37e-09	4.37e-08	SNAP associated protein [Source:ZFIN	intracellular protein transport, regulation of synaptic vesicle exocytosis, endosome to lysosome transport, synaptic vesicle exocytosis, lysosome organization, lysosome localization
ENSDARG00000097425	CU638870.1	110437975	609.765	1.73433	0.652634	2.65743	0.00787389	0.0316543	uncharacterized LOC110437975 [Source:NCBI gene	NA
ENSDARG00000105653	BX323797.4	NA	38.0296	1.73369	0.483648	3.58461	0.000337581	0.0023692		5.90922
ENSDARG00000042984	fpr1	568153	186.985	1.73358	0.391519	4.42783	9.52e-06	0.000111571	formyl peptide receptor 1 [Source:ZFIN	G protein-coupled receptor signaling pathway, signal transduction, inflammatory response, positive regulation of cytosolic calcium ion concentration, phospholipase C-activating G protein-coupled receptor signaling pathway, complement receptor mediated signaling pathway, neutrophil activation involved in immune response
ENSDARG00000070230	aldh1l2	100333269	1008.67	1.73169	0.362796	4.77316	1.81e-06	2.65e-05	aldehyde dehydrogenase 1 family, member L2 [Source:ZFIN	oxidation-reduction process, biosynthetic process, one-carbon metabolic process, 10-formyltetrahydrofolate catabolic process
ENSDARG00000060879	slc28a1	571287	30.4182	1.73153	0.543953	3.18324	0.00145637	0.00802565	solute carrier family 28 member 1 [Source:ZFIN	nucleoside transmembrane transport
ENSDARG00000075993	clic5a	492513	18.3398	1.73099	0.553898	3.12511	0.00177736	0.00947772	chloride intracellular channel 5a [Source:ZFIN	ion transport, chloride transmembrane transport, ion transmembrane transport, regulation of ion transmembrane transport, chloride transport
ENSDARG00000086998	zgc:64002	393330	189.309	1.72995	0.326333	5.30118	1.15e-07	2.32e-06	zgc:64002 [Source:ZFIN	methylation
ENSDARG00000103735	elovl1b	406725	4574.59	1.72882	0.408552	4.23157	2.32e-05	0.000238154	ELOVL fatty acid elongase 1b [Source:ZFIN	lipid metabolic process, kidney development, fatty acid metabolic process, fatty acid biosynthetic process, sphingolipid biosynthetic process, very long-chain fatty acid biosynthetic process, fatty acid elongation, saturated fatty acid, fatty acid elongation, monounsaturated fatty acid, fatty acid elongation, polyunsaturated fatty acid, swim bladder development, unsaturated fatty acid biosyntheti…
ENSDARG00000051956	isca1	573999	1368.74	1.72828	0.239402	7.21913	5.23e-13	3.54e-11	iron-sulfur cluster assembly 1 [Source:ZFIN	protein maturation by iron-sulfur cluster transfer, heme biosynthetic process, iron-sulfur cluster assembly
ENSDARG00000013681	si:dkey-42i9.6	558619	10584.9	1.7277	0.304864	5.66711	1.45e-08	3.62e-07	si:dkey-42i9.6 [Source:ZFIN	NA
ENSDARG00000078317	si:dkey-175m17.7	100007304	219.252	1.72652	0.664775	2.59714	0.00940024	0.0364024	si:dkey-175m17.7 [Source:ZFIN	protein dephosphorylation, dephosphorylation, peptidyl-tyrosine dephosphorylation, inactivation of MAPK activity, negative regulation of JUN kinase activity, negative regulation of JNK cascade
ENSDARG00000016513	setd3	337193	4803.15	1.72628	0.447067	3.86135	0.000112764	0.000933985	SET domain containing 3, actin histidine methyltransferase [Source:ZFIN	histone H3-K36 methylation, peptidyl-lysine methylation, methylation, actin modification
ENSDARG00000099144	igfbp3	403079	1700.95	1.72609	0.383182	4.50463	6.65e-06	8.14e-05	insulin-like growth factor binding protein 3 [Source:ZFIN	inner ear morphogenesis, insulin-like growth factor receptor signaling pathway, negative regulation of BMP signaling pathway, skeletal system development, otic vesicle formation, regulation of insulin-like growth factor receptor signaling pathway, pharyngeal system development
ENSDARG00000055540	pfkfb4a	556190	610.02	1.72509	0.274693	6.28006	3.38e-10	1.24e-08	6-phosphofructo-2-kinase/fructose-2,6-biphosphatase 4a [Source:ZFIN	fructose 2,6-bisphosphate metabolic process, fructose metabolic process, carbohydrate phosphorylation, dephosphorylation
ENSDARG00000101858	DST	NA	551.489	1.72469	0.363174	4.74893	2.04e-06	2.93e-05	dystonin [Source:HGNC Symbol	cytoskeleton organization, cytoplasmic microtubule organization, hemidesmosome assembly, wound healing, intermediate filament cytoskeleton organization
ENSDARG00000100660	si:ch73-252i11.1	553517	73.361	1.72355	0.575878	2.99292	0.00276325	0.0136245	si:ch73-252i11.1 [Source:ZFIN	NA
ENSDARG00000094499	BX927101.1	NA	69.0082	1.72119	0.527051	3.2657	0.00109192	0.0063215		6.58562
ENSDARG00000041691	bhlhe41	563771	213.285	1.71999	0.450792	3.81548	0.000135919	0.00109035	basic helix-loop-helix family, member e41 [Source:ZFIN	regulation of transcription, DNA-templated, negative regulation of transcription by RNA polymerase II, cell differentiation, circadian regulation of gene expression, negative regulation of transcription, DNA-templated, anterior/posterior pattern specification, regulation of neurogenesis, sleep, response to cold
ENSDARG00000009702	ascl1b	560440	26.8262	1.71996	0.460135	3.73795	0.00018553	0.00141843	achaete-scute family bHLH transcription factor 1b [Source:ZFIN	regulation of transcription by RNA polymerase II, chordate embryonic development, positive regulation of transcription by RNA polymerase II, multicellular organism development, endocrine pancreas development, cell differentiation, nervous system development, brain development, neuron differentiation, regulation of neurogenesis, hindbrain morphogenesis, positive regulation of neuron differentiatio…
ENSDARG00000014704	pgm2l1	449945	268.764	1.71915	0.405523	4.23933	2.24e-05	0.000231124	phosphoglucomutase 2-like 1 [Source:ZFIN	carbohydrate metabolic process, organic substance metabolic process
ENSDARG00000102977	cant1b	445201	1518.95	1.71807	0.439719	3.9072	9.34e-05	0.000794948	calcium activated nucleotidase 1b [Source:ZFIN	proteoglycan biosynthetic process, tryptophan catabolic process to kynurenine, tryptophan catabolic process, 'de novo' NAD biosynthetic process from tryptophan
ENSDARG00000102470	mpp7a	30166	336.428	1.71715	0.381138	4.50531	6.63e-06	8.12e-05	membrane protein, palmitoylated 7a (MAGUK p55 subfamily member 7) [Source:ZFIN	NA
ENSDARG00000008305	hand2	58150	27592.8	1.71662	0.383204	4.47965	7.48e-06	9.01e-05	heart and neural crest derivatives expressed 2 [Source:ZFIN	NA
ENSDARG00000062222	mxra8a	562784	3231.38	1.71638	0.458401	3.74429	0.000180908	0.00138907	matrix-remodelling associated 8a [Source:ZFIN	biological_process, cell adhesion
ENSDARG00000019856	atp1a1b	64616	1581.02	1.7154	0.398384	4.30589	1.66e-05	0.000179807	ATPase Na+/K+ transporting subunit alpha 1b [Source:ZFIN	potassium ion transport, ion transport, potassium ion import across plasma membrane, cellular sodium ion homeostasis, establishment or maintenance of transmembrane electrochemical gradient, cellular potassium ion homeostasis, sodium ion export across plasma membrane
ENSDARG00000081369	NC_002333.9	NA	306.316	1.71238	0.511648	3.34679	0.000817518	0.00496047		8.93271
ENSDARG00000038141	atf4b	556410	46891.4	1.7111	0.264229	6.4758	9.43e-11	3.97e-09	activating transcription factor 4b [Source:ZFIN	regulation of transcription, DNA-templated, regulation of transcription by RNA polymerase II
ENSDARG00000041609	adarb1a	58134	3972.4	1.71077	0.422808	4.04621	5.21e-05	0.000481815	adenosine deaminase RNA specific B1a [Source:ZFIN	RNA processing, embryonic cranial skeleton morphogenesis, nervous system development, neural crest cell development, adenosine to inosine editing, posterior lateral line development, anterior lateral line development
ENSDARG00000009624	CABZ01027646.1	559133	239.546	1.71068	0.369896	4.62476	3.75e-06	4.95e-05	urotensin 2 receptor [Source:NCBI gene	G protein-coupled receptor signaling pathway, signal transduction, neuropeptide signaling pathway
ENSDARG00000012005	mob2b	724012	3521.57	1.71011	0.465745	3.67177	0.000240875	0.00178043	MOB kinase activator 2b [Source:ZFIN	biological_process
ENSDARG00000041505	itm2bb	406248	1699.58	1.70918	0.413569	4.13275	3.58e-05	0.000351372	integral membrane protein 2Bb [Source:ZFIN	negative regulation of amyloid precursor protein biosynthetic process
ENSDARG00000067916	lyn	447804	100.775	1.70779	0.446601	3.82398	0.000131316	0.00105857	LYN proto-oncogene, Src family tyrosine kinase [Source:ZFIN	protein phosphorylation, transmembrane receptor protein tyrosine kinase signaling pathway, phosphorylation, cell differentiation, neutrophil chemotaxis, response to wounding, peptidyl-tyrosine autophosphorylation, regulation of cell population proliferation, regulation of neutrophil chemotaxis, RNA methylation, 7-methylguanosine RNA capping, transmembrane receptor protein tyrosine kinase signalin…
ENSDARG00000055045	casp3b	566604	431.541	1.70626	0.292336	5.83664	5.33e-09	1.5e-07	caspase 3, apoptosis-related cysteine peptidase b [Source:ZFIN	proteolysis, apoptotic process
ENSDARG00000089413	mbpb	368319	1222.67	1.70543	0.388092	4.3944	1.11e-05	0.00012772	myelin basic protein b [Source:ZFIN	NA
ENSDARG00000099676	BX927335.2	NA	28.6071	1.70497	0.571484	2.98341	0.00285058	0.0139467		5.14617
ENSDARG00000005673	f3b	550423	8604.45	1.70334	0.433613	3.92824	8.56e-05	0.000736349	coagulation factor IIIb [Source:ZFIN	blood coagulation, vasculature development, cytokine-mediated signaling pathway
ENSDARG00000044975	krt94	768289	25512.8	1.70216	0.545862	3.11831	0.00181892	0.00965769	keratin 94 [Source:ZFIN	biological_process
ENSDARG00000037159	oprd1b	336529	45.8994	1.701	0.57347	2.96615	0.00301554	0.0145892	opioid receptor, delta 1b [Source:ZFIN	G protein-coupled receptor signaling pathway, signal transduction, neuropeptide signaling pathway, opioid receptor signaling pathway, cellular response to morphine
ENSDARG00000103340	clic1	324481	4263.83	1.7004	0.326846	5.20245	1.97e-07	3.72e-06	chloride intracellular channel 1 [Source:ZFIN	ion transport, chloride transmembrane transport, ion transmembrane transport, regulation of ion transmembrane transport, chloride transport
ENSDARG00000074118	ftr12	571427	13.4747	1.70002	0.682912	2.48938	0.0127967	0.0463534	finTRIM family, member 12 [Source:ZFIN	NA
ENSDARG00000060469	pik3r4	564088	1213.3	1.69937	0.421044	4.03609	5.43e-05	0.00050024	phosphoinositide-3-kinase, regulatory subunit 4 [Source:ZFIN	protein phosphorylation, protein targeting to vacuole, macroautophagy, late endosome to vacuole transport, autophagy of peroxisome
ENSDARG00000088263	zgc:174356	100137120	18.3368	1.69922	0.673813	2.5218	0.0116757	0.0431503	zgc:174356 [Source:ZFIN	transmembrane transport, mRNA processing, protein ubiquitination
ENSDARG00000076779	fam13b	568603	3053.22	1.6987	0.394314	4.30797	1.65e-05	0.000178327	family with sequence similarity 13 member B [Source:ZFIN	signal transduction
ENSDARG00000053853	slc13a2	406537	144.791	1.69857	0.492382	3.44971	0.000561198	0.00361164	solute carrier family 13 member 2 [Source:ZFIN	transmembrane transport, sodium ion transport
ENSDARG00000095670	BX855614.2	NA	335.236	1.69779	0.361179	4.7007	2.59e-06	3.58e-05		8.91553
ENSDARG00000093538	CR450686.2	NA	46.317	1.69762	0.431751	3.93194	8.43e-05	0.000726891		6.03808
ENSDARG00000024540	tspan36	437021	3534.55	1.69737	0.494736	3.43086	0.000601664	0.00382627	tetraspanin 36 [Source:ZFIN	pigmentation, cell migration, multicellular organism development
ENSDARG00000116302	CABZ01039096.1	NA	70.8063	1.6967	0.615787	2.75534	0.00586308	0.0250572		7.26987
ENSDARG00000102803	CABZ01087091.1	NA	214.558	1.69653	0.324073	5.23501	1.65e-07	3.19e-06		8.06555
ENSDARG00000094486	si:ch1073-412h12.3	NA	43.7099	1.69447	0.594605	2.84974	0.00437551	0.0197473	si:ch1073-412h12.3 [Source:ZFIN	NA
ENSDARG00000035663	zgc:103438	450015	57.4481	1.69399	0.44751	3.78538	0.000153476	0.00120577	zgc:103438 [Source:ZFIN	proteolysis involved in cellular protein catabolic process
ENSDARG00000054208	phkg2	393937	1361.08	1.691	0.251088	6.73469	1.64e-11	8.22e-10	phosphorylase kinase, gamma 2 (testis) [Source:ZFIN	protein phosphorylation, glycogen biosynthetic process
ENSDARG00000092423	cxcl11.5	101883535	46.854	1.6893	0.536319	3.14981	0.00163376	0.0088416	chemokine (C-X-C motif) ligand 11, duplicate 5 [Source:ZFIN	immune response, chemotaxis, defense response, inflammatory response, leukocyte chemotaxis, neutrophil chemotaxis, antimicrobial humoral immune response mediated by antimicrobial peptide, chemokine-mediated signaling pathway, cellular response to lipopolysaccharide, positive chemotaxis
ENSDARG00000096091	BX927253.2	NA	32.8951	1.68907	0.47389	3.56426	0.000364883	0.00253278		5.66014
ENSDARG00000033144	psme2	30647	235.945	1.68738	0.576011	2.92943	0.00339584	0.0160493	proteasome activator subunit 2 [Source:ZFIN	positive regulation of endopeptidase activity, regulation of proteasomal protein catabolic process, regulation of G1/S transition of mitotic cell cycle
ENSDARG00000037473	cd79a	798792	51.1497	1.68672	0.511276	3.29904	0.000970172	0.00571021	CD79a molecule, immunoglobulin-associated alpha [Source:ZFIN	B cell receptor signaling pathway, B cell differentiation
ENSDARG00000042856	itpka	368717	499.59	1.68663	0.384843	4.38264	1.17e-05	0.000133386	inositol-trisphosphate 3-kinase A [Source:ZFIN	inositol phosphate biosynthetic process, phosphorylation
ENSDARG00000027497	mast1a	796739	53.3506	1.68628	0.648198	2.60148	0.00928211	0.0360442	microtubule associated serine/threonine kinase 1a [Source:ZFIN	protein phosphorylation, intracellular signal transduction, cytoskeleton organization, phosphorylation, peptidyl-serine phosphorylation
ENSDARG00000096433	rock2b	NA	214.626	1.68627	0.315702	5.34133	9.23e-08	1.89e-06	rho-associated, coiled-coil containing protein kinase 2b [Source:ZFIN	intracellular signal transduction, mitotic cytokinesis, Rho protein signal transduction, cortical actin cytoskeleton organization, Kupffer's vesicle development, peptidyl-threonine phosphorylation, actomyosin structure organization, embryonic morphogenesis, regulation of cell junction assembly, epithelial cilium movement involved in determination of left/right asymmetry, protein phosphorylation, …
ENSDARG00000056625	trpc6a	563989	887.343	1.6862	0.549101	3.07084	0.00213461	0.0110037	transient receptor potential cation channel, subfamily C, member 6a [Source:ZFIN	ion transport, transmembrane transport, calcium ion transmembrane transport, manganese ion transport, single fertilization, regulation of cytosolic calcium ion concentration
ENSDARG00000102888	gpr39	791773	611.098	1.68338	0.363727	4.62814	3.69e-06	4.88e-05	G protein-coupled receptor 39 [Source:ZFIN	G protein-coupled receptor signaling pathway, signal transduction
ENSDARG00000041915	stum	562918	132.672	1.68253	0.484055	3.47589	0.000509154	0.0033375	stum, mechanosensory transduction mediator homolog [Source:ZFIN	NA
ENSDARG00000044254	anxa3b	492336	5287.81	1.68235	0.331508	5.07483	3.88e-07	6.81e-06	annexin A3b [Source:ZFIN	phagocytosis, positive regulation of endothelial cell migration, negative regulation of catalytic activity, response to glucocorticoid
ENSDARG00000037033	ptger2b	570410	52.4725	1.68103	0.520443	3.23	0.00123792	0.0070028	prostaglandin E receptor 2b (subtype EP2) [Source:ZFIN	G protein-coupled receptor signaling pathway, inflammatory response, adenylate cyclase-activating G protein-coupled receptor signaling pathway, positive regulation of cytosolic calcium ion concentration, cellular response to prostaglandin E stimulus
ENSDARG00000016611	scrn3	326058	259.049	1.68083	0.305856	5.49552	3.9e-08	8.77e-07	secernin 3 [Source:ZFIN	proteolysis
ENSDARG00000097610	BX005183.3	NA	829.784	1.67959	0.541292	3.10294	0.00191609	0.0100806		9.61774
ENSDARG00000013976	anxa13	81880	6766.1	1.67826	0.266858	6.28898	3.2e-10	1.19e-08	annexin A13 [Source:ZFIN	positive regulation of Golgi to plasma membrane protein transport
ENSDARG00000017676	mmp2	337179	5671.52	1.67821	0.396917	4.22811	2.36e-05	0.000241545	matrix metallopeptidase 2 [Source:ZFIN	proteolysis, extracellular matrix organization, collagen catabolic process, lymph vessel development, retinal ganglion cell axon guidance, hematopoietic stem cell migration, response to hypoxia, tissue remodeling
ENSDARG00000022970	tm9sf1	445156	1608.36	1.6775	0.296466	5.65832	1.53e-08	3.79e-07	transmembrane 9 superfamily member 1 [Source:ZFIN	protein localization to membrane
ENSDARG00000077465	sorcs2	100330371	532.709	1.67741	0.499419	3.35873	0.000783016	0.00477808	sortilin-related VPS10 domain containing receptor 2 [Source:ZFIN	NA
ENSDARG00000093068	c3b.1	563665	223.503	1.67728	0.569179	2.94684	0.00321041	0.0153341	complement component c3b, tandem duplicate 1 [Source:ZFIN	negative regulation of endopeptidase activity
ENSDARG00000031246	hbegfb	407664	162.874	1.67538	0.37073	4.51915	6.21e-06	7.71e-05	heparin-binding EGF-like growth factor b [Source:ZFIN	positive regulation of cell population proliferation, heart contraction, epidermal growth factor receptor signaling pathway
ENSDARG00000095512	rca2.2	565541	156.469	1.67244	0.339312	4.92891	8.27e-07	1.34e-05	regulator of complement activation group 2 gene 2 [Source:ZFIN	NA
ENSDARG00000031427	calm2a	336121	5702.84	1.67222	0.370057	4.51882	6.22e-06	7.72e-05	calmodulin 2a (phosphorylase kinase, delta) [Source:ZFIN	calcium-mediated signaling
ENSDARG00000089529	desi1b	793871	477.268	1.67207	0.309067	5.41008	6.3e-08	1.34e-06	desumoylating isopeptidase 1b [Source:ZFIN	biological_process
ENSDARG00000068978	glo1	368213	4857.95	1.67121	0.370662	4.50872	6.52e-06	8e-05	glyoxalase 1 [Source:ZFIN	NA
ENSDARG00000040851	plekhh2	568304	318.615	1.67066	0.527375	3.16787	0.00153559	0.00839485	pleckstrin homology domain containing, family H (with MyTH4 domain) member 2 [Source:ZFIN	NA
ENSDARG00000097060	CR388369.1	NA	117.733	1.67042	0.451994	3.69567	0.000219311	0.00164016		7.20866
ENSDARG00000013921	frya	566822	609.58	1.66938	0.541972	3.08021	0.00206857	0.0107209	furry homolog a (Drosophila) [Source:ZFIN	cell morphogenesis, neuron projection development
ENSDARG00000086421	si:ch211-212k18.8	100001422	3697.03	1.66803	0.545618	3.05713	0.00223466	0.0114095	si:ch211-212k18.8 [Source:ZFIN	biological_process
ENSDARG00000015869	slc22a16	557279	421.939	1.6672	0.449035	3.71285	0.000204939	0.00154481	solute carrier family 22 member 16 [Source:ZFIN	transmembrane transport, organic cation transport
ENSDARG00000040984	hspa13	560481	512.544	1.66674	0.387242	4.30413	1.68e-05	0.000180978	heat shock protein 70 family, member 13 [Source:ZFIN	vesicle-mediated transport, chaperone cofactor-dependent protein refolding, protein refolding, response to unfolded protein, cellular response to heat, cellular response to unfolded protein
ENSDARG00000062695	ccdc126	751690	781.13	1.66651	0.391637	4.25523	2.09e-05	0.000218206	coiled-coil domain containing 126 [Source:ZFIN	NA
ENSDARG00000016483	baiap2l2a	394210	50.9867	1.66606	0.615209	2.70813	0.00676638	0.0281065	BAI1-associated protein 2-like 2a [Source:ZFIN	plasma membrane organization, actin filament bundle assembly, positive regulation of actin filament polymerization, actin crosslink formation, positive regulation of actin cytoskeleton reorganization
ENSDARG00000007425	apol1	560340	188.659	1.66558	0.265841	6.26531	3.72e-10	1.34e-08	apolipoprotein L, 1 [Source:ZFIN	lipid transport, lipoprotein metabolic process, glomerular filtration, glomerular visceral epithelial cell development, glomerulus development, pronephric glomerulus morphogenesis
ENSDARG00000056656	tspan18a	437007	2739.38	1.66493	0.405322	4.10767	4e-05	0.000385064	tetraspanin 18a [Source:ZFIN	NA
ENSDARG00000017835	brf1a	334402	433.735	1.6642	0.41785	3.98278	6.81e-05	0.000605326	BRF1 RNA polymerase III transcription initiation factor subunit a [Source:ZFIN	regulation of transcription, DNA-templated, transcription preinitiation complex assembly, myeloid cell differentiation, neutrophil differentiation, DNA-templated transcription, initiation, RNA polymerase III preinitiation complex assembly
ENSDARG00000113254	CABZ01070469.1	100002384	27.5636	1.66417	0.592506	2.8087	0.00497421	0.0219643	cytochrome c oxidase subunit 5B1 [Source:NCBI gene	electron transport chain, proton transmembrane transport
ENSDARG00000092252	si:dkey-103k4.1	NA	444.456	1.66276	0.330297	5.03414	4.8e-07	8.22e-06	si:dkey-103k4.1 [Source:ZFIN	intracellular signal transduction
ENSDARG00000036086	itga11a	541475	219.192	1.66267	0.562654	2.95504	0.00312625	0.0150367	integrin, alpha 11a [Source:ZFIN	cell adhesion, integrin-mediated signaling pathway
ENSDARG00000099186	slc1a5	100002129	4206.88	1.66262	0.384057	4.32908	1.5e-05	0.000164075	solute carrier family 1 member 5 [Source:ZFIN	transmembrane transport
ENSDARG00000011459	gsna	321099	4288.04	1.66069	0.285493	5.81693	5.99e-09	1.66e-07	gelsolin a [Source:ZFIN	actin nucleation, barbed-end actin filament capping, actin filament severing
ENSDARG00000077706	CR749163.1	108179108	33.9195	1.66055	0.646982	2.56661	0.0102699	0.0389683	uncharacterized LOC108179108 [Source:NCBI gene	NA
ENSDARG00000051793	zgc:113426	562128	178.742	1.65742	0.381922	4.33967	1.43e-05	0.000157551	zgc:113426 [Source:ZFIN	biological_process
ENSDARG00000107511	lyn	100537552	896.916	1.65708	0.248791	6.66054	2.73e-11	1.3e-09	LYN proto-oncogene, Src family tyrosine kinase [Source:ZFIN	protein phosphorylation, transmembrane receptor protein tyrosine kinase signaling pathway, phosphorylation, cell differentiation, neutrophil chemotaxis, response to wounding, peptidyl-tyrosine autophosphorylation, regulation of cell population proliferation, regulation of neutrophil chemotaxis, RNA methylation, 7-methylguanosine RNA capping, transmembrane receptor protein tyrosine kinase signalin…
ENSDARG00000037000	fkbp11	368823	1187.81	1.6552	0.648917	2.55071	0.0107504	0.0404687	FKBP prolyl isomerase 11 [Source:ZFIN	protein peptidyl-prolyl isomerization, cellular response to estrogen stimulus
ENSDARG00000103436	BX548028.1	NA	973.138	1.65354	0.286415	5.77324	7.78e-09	2.07e-07		10.4394
ENSDARG00000057262	si:dkey-91i10.3	565876	84.4081	1.65271	0.563345	2.93375	0.00334899	0.0158673	si:dkey-91i10.3 [Source:ZFIN	oxidation-reduction process
ENSDARG00000116618	si:ch73-27e22.8	553357	42.0508	1.65194	0.559158	2.95433	0.0031335	0.0150627	si:ch73-27e22.8 [Source:ZFIN	NA
ENSDARG00000103129	nid1b	NA	30430.8	1.65174	0.546983	3.01972	0.00253009	0.0126822	nidogen 1b [Source:ZFIN	cell-matrix adhesion, canonical Wnt signaling pathway
ENSDARG00000045598	akr1b1.2	553452	155.607	1.65168	0.378825	4.36001	1.3e-05	0.000145483	aldo-keto reductase family 1, member B1 (aldose reductase), tandem duplicate 2 [Source:ZFIN	oxidation-reduction process
ENSDARG00000109373	tmbim1b	566927	712.218	1.64848	0.341409	4.82845	1.38e-06	2.09e-05	transmembrane BAX inhibitor motif containing 1b [Source:ZFIN	NA
ENSDARG00000007818	palm1b	393573	8512.24	1.64846	0.264604	6.22992	4.67e-10	1.65e-08	paralemmin 1b [Source:ZFIN	regulation of cell shape
ENSDARG00000020857	ccdc149b	436983	193.851	1.64846	0.49048	3.36092	0.000776846	0.00474628	coiled-coil domain containing 149b [Source:ZFIN	NA
ENSDARG00000018971	b3gnt5a	336526	1177.08	1.64816	0.230207	7.15949	8.1e-13	5.36e-11	UDP-GlcNAc:betaGal beta-1,3-N-acetylglucosaminyltransferase 5a [Source:ZFIN	protein glycosylation, protein O-linked glycosylation, poly-N-acetyllactosamine biosynthetic process
ENSDARG00000056152	fam3c	334205	1951.24	1.64614	0.230876	7.12998	1e-12	6.53e-11	family with sequence similarity 3 member C [Source:ZFIN	negative regulation of gluconeogenesis, multicellular organism development
ENSDARG00000104018	mtpn	406240	6021.23	1.64435	0.348681	4.71592	2.41e-06	3.37e-05	myotrophin [Source:ZFIN	NA
ENSDARG00000100559	tor2a	559805	253.985	1.64431	0.255949	6.42438	1.32e-10	5.39e-09	torsin family 2, member A [Source:ZFIN	chaperone cofactor-dependent protein refolding
ENSDARG00000091511	gpx7	552981	556.341	1.64401	0.545592	3.01326	0.00258455	0.0129003	glutathione peroxidase 7 [Source:ZFIN	oxidation-reduction process, response to oxidative stress, cellular oxidant detoxification
ENSDARG00000045444	fzd8a	58073	2781.03	1.64369	0.238563	6.88994	5.58e-12	3.07e-10	frizzled class receptor 8a [Source:ZFIN	cell surface receptor signaling pathway, canonical Wnt signaling pathway, multicellular organism development, Wnt signaling pathway, non-canonical Wnt signaling pathway, forebrain neuron differentiation, spinal cord oligodendrocyte cell differentiation, spinal cord radial glial cell differentiation, eye field cell fate commitment involved in camera-type eye formation
ENSDARG00000006760	slc24a3	557196	187.285	1.64336	0.456629	3.59889	0.000319577	0.0022634	solute carrier family 24 member 3 [Source:ZFIN	ion transport, transmembrane transport, sodium ion transmembrane transport, anion transmembrane transport, potassium ion transmembrane transport, calcium ion transmembrane transport, cellular calcium ion homeostasis
ENSDARG00000099116	nagk	100126013	527.25	1.6427	0.280982	5.84626	5.03e-09	1.42e-07	N-acetylglucosamine kinase [Source:ZFIN	biological_process, carbohydrate phosphorylation
ENSDARG00000016065	tlr3	403126	196.472	1.64223	0.650413	2.52491	0.0115728	0.0428598	toll-like receptor 3 [Source:ZFIN	signal transduction, innate immune response, defense response to virus, positive regulation of cytokine production, MyD88-independent toll-like receptor signaling pathway, positive regulation of chemokine production, toll-like receptor 3 signaling pathway, response to exogenous dsRNA, positive regulation of inflammatory response, inflammatory response, response to virus, toll-like receptor signal…
ENSDARG00000025375	idh1	100006589	1660.42	1.64207	0.245783	6.68096	2.37e-11	1.14e-09	isocitrate dehydrogenase 1 (NADP+), soluble [Source:ZFIN	oxidation-reduction process, isocitrate metabolic process, hemopoiesis, tricarboxylic acid cycle, NADP metabolic process
ENSDARG00000013438	sycp3	678602	15.1113	1.64175	0.631002	2.60182	0.00927313	0.0360206	synaptonemal complex protein 3 [Source:ZFIN	meiotic cell cycle, spermatogenesis, spermatid development
ENSDARG00000005560	ywhah	406443	11058.4	1.64098	0.273512	5.99967	1.98e-09	6.07e-08	tyrosine 3-monooxygenase/tryptophan 5-monooxygenase activation protein, eta polypeptide [Source:ZFIN	oxidation-reduction process
ENSDARG00000056757	slc39a8	NA	98.6806	1.64097	0.401111	4.09105	4.29e-05	0.000409269	solute carrier family 39 member 8 [Source:ZFIN	transmembrane transport, metal ion transport, zinc ion transport, zinc ion transmembrane transport
ENSDARG00000017386	sobpb	100006088	91.9877	1.63825	0.3344	4.89908	9.63e-07	1.53e-05	sine oculis binding protein homolog (Drosophila) b [Source:ZFIN	NA
ENSDARG00000070682	sdf4	406360	3262.05	1.6381	0.232061	7.05892	1.68e-12	1.03e-10	stromal cell derived factor 4 [Source:ZFIN	sprouting angiogenesis, calcium-ion regulated exocytosis
ENSDARG00000089994	or116-2	100149757	26.9437	1.63796	0.465213	3.52088	0.000430121	0.00290808	odorant receptor, family F, subfamily 116, member 2 [Source:ZFIN	G protein-coupled receptor signaling pathway, signal transduction, sensory perception of smell, response to stimulus, detection of chemical stimulus involved in sensory perception of smell
ENSDARG00000070006	rcn1	562671	5195.72	1.63785	0.254647	6.43182	1.26e-10	5.15e-09	reticulocalbin 1, EF-hand calcium binding domain [Source:ZFIN	biological_process
ENSDARG00000018621	slc6a19a.1	553256	162.655	1.63689	0.405244	4.03927	5.36e-05	0.000493693	solute carrier family 6 member 19a, tandem duplicate 1 [Source:ZFIN	transmembrane transport, neurotransmitter transport
ENSDARG00000103595	sfxn5a	562654	32.8034	1.6362	0.487765	3.35448	0.00079514	0.00484131	sideroflexin 5a [Source:ZFIN	ion transport, transmembrane transport, ion transmembrane transport
ENSDARG00000008457	faah2a	436973	128.992	1.63599	0.40127	4.07702	4.56e-05	0.000430108	fatty acid amide hydrolase 2a [Source:ZFIN	NA
ENSDARG00000032037	bet1l	445493	818.416	1.6359	0.543224	3.01146	0.00259991	0.0129587	Bet1 golgi vesicular membrane trafficking protein-like [Source:ZFIN	protein transport, retrograde transport, endosome to Golgi, membrane fusion, regulation of retrograde vesicle-mediated transport, Golgi to ER
ENSDARG00000011961	csrp2	393871	521.164	1.63568	0.266827	6.1301	8.78e-10	2.92e-08	cysteine and glycine-rich protein 2 [Source:ZFIN	actin cytoskeleton organization
ENSDARG00000076697	SIPA1	NA	433.869	1.63565	0.355317	4.60335	4.16e-06	5.42e-05	signal-induced proliferation-associated 1 [Source:HGNC Symbol	regulation of small GTPase mediated signal transduction, positive regulation of GTPase activity, regulation of GTPase activity, actin cytoskeleton reorganization, regulation of dendrite morphogenesis
ENSDARG00000091625	FAM3D	556106	23.9734	1.63532	0.656388	2.49139	0.0127244	0.0461367	family with sequence similarity 3 member D [Source:HGNC Symbol	negative regulation of glucagon secretion
ENSDARG00000096918	AL954322.1	NA	36.7616	1.63436	0.64906	2.51805	0.0118007	0.0434666		5.75297
ENSDARG00000113139	CR855318.1	NA	52.671	1.63397	0.462998	3.52911	0.000416961	0.0028346		6.65355
ENSDARG00000103319	si:ch73-359m17.7	NA	209.021	1.63313	0.283713	5.75626	8.6e-09	2.26e-07	si:ch73-359m17.7 [Source:ZFIN	NA
ENSDARG00000105040	dipk1c	336057	391.027	1.63312	0.277698	5.88093	4.08e-09	1.18e-07	divergent protein kinase domain 1C [Source:ZFIN	biological_process
ENSDARG00000101665	pcdh1g11	553999	586.693	1.63278	0.478339	3.41344	0.000641471	0.00403994	protocadherin 1 gamma 11 [Source:NCBI gene	homophilic cell adhesion via plasma membrane adhesion molecules, cell adhesion
ENSDARG00000058579	si:ch211-274f20.2	100005358	93.5673	1.63267	0.338247	4.82686	1.39e-06	2.1e-05	si:ch211-274f20.2 [Source:ZFIN	protein folding, endoplasmic reticulum unfolded protein response
ENSDARG00000074628	si:dkey-10o6.2	100124608	107.427	1.63237	0.33878	4.81836	1.45e-06	2.18e-05	si:dkey-10o6.2 [Source:ZFIN	oxidation-reduction process
ENSDARG00000094089	sult3st3	798316	120.403	1.63221	0.294612	5.54022	3.02e-08	6.96e-07	sulfotransferase family 3, cytosolic sulfotransferase 3 [Source:ZFIN	NA
ENSDARG00000101555	BX088583.2	NA	30.5475	1.63108	0.589331	2.76768	0.00564567	0.0243171		5.42544
ENSDARG00000099124	f3a	567257	1436.4	1.63087	0.225105	7.24494	4.33e-13	3.01e-11	coagulation factor IIIa [Source:ZFIN	blood coagulation, cytokine-mediated signaling pathway
ENSDARG00000079985	nrip2	565865	1402.37	1.63066	0.522663	3.11991	0.00180905	0.00961145	nuclear receptor interacting protein 2 [Source:ZFIN	proteolysis
ENSDARG00000017229	megf10	564571	564.054	1.63042	0.422822	3.85605	0.000115235	0.000950628	multiple EGF-like-domains 10 [Source:ZFIN	cell adhesion, myofibril assembly, apoptotic cell clearance, phagocytosis, muscle organ development
ENSDARG00000061439	ugt5c3	563413	194.436	1.62933	0.453353	3.59395	0.000325709	0.0022992	UDP glucuronosyltransferase 5 family, polypeptide C3 [Source:ZFIN	NA
ENSDARG00000052734	hmgcra	559054	618.751	1.62837	0.341015	4.77507	1.8e-06	2.63e-05	3-hydroxy-3-methylglutaryl-CoA reductase a [Source:ZFIN	isoprenoid biosynthetic process, oxidation-reduction process, coenzyme A metabolic process, skeletal muscle tissue development, sterol biosynthetic process
ENSDARG00000010276	ptgs2b	559020	230.546	1.6282	0.542324	3.00227	0.00267971	0.0132682	prostaglandin-endoperoxide synthase 2b [Source:ZFIN	oxidation-reduction process, regulation of blood pressure, response to oxidative stress, inflammatory response, prostaglandin biosynthetic process, cyclooxygenase pathway, cellular oxidant detoxification, cellular response to organic cyclic compound
ENSDARG00000104108	slco1d1	326845	1119.7	1.6272	0.47415	3.43183	0.000599524	0.0038156	solute carrier organic anion transporter family, member 1D1 [Source:ZFIN	transmembrane transport, organic anion transport, ion transport, sodium-independent organic anion transport, microcystin transport, thyroid hormone transport
ENSDARG00000041078	chka	558499	1002.82	1.62668	0.441777	3.68212	0.000231301	0.00171736	choline kinase alpha [Source:ZFIN	NA
ENSDARG00000037476	sorbs3	101885672	1402.98	1.62592	0.481764	3.37493	0.000738339	0.00455604	sorbin and SH3 domain containing 3 [Source:ZFIN	cell adhesion, actin filament organization
ENSDARG00000061691	qpctla	561142	1303.08	1.62393	0.247225	6.5686	5.08e-11	2.27e-09	glutaminyl-peptide cyclotransferase-like a [Source:ZFIN	peptidyl-pyroglutamic acid biosynthetic process, using glutaminyl-peptide cyclotransferase
ENSDARG00000105343	klhl33	NA	122.506	1.62334	0.349966	4.63857	3.51e-06	4.68e-05	kelch-like family member 33 [Source:ZFIN	NA
ENSDARG00000042031	gorab	393356	1206.54	1.62172	0.259574	6.24763	4.17e-10	1.49e-08	golgin, rab6-interacting [Source:ZFIN	NA
ENSDARG00000059473	kank4	101884737	1923.35	1.62144	0.395601	4.09866	4.16e-05	0.000398188	KN motif and ankyrin repeat domains 4 [Source:ZFIN	negative regulation of actin filament polymerization
ENSDARG00000039684	sirt5	436878	496.119	1.62121	0.361169	4.48878	7.16e-06	8.68e-05	sirtuin 5 [Source:ZFIN	regulation of ketone biosynthetic process, peptidyl-lysine demalonylation, protein desuccinylation, peptidyl-lysine desuccinylation
ENSDARG00000038213	slc35b1	447844	3691.24	1.62093	0.233089	6.95413	3.55e-12	2.03e-10	solute carrier family 35 member B1 [Source:ZFIN	transmembrane transport, carbohydrate transport, UDP-glucose transmembrane transport, UDP-galactose transmembrane transport
ENSDARG00000099351	igfbp1a	317638	3792.5	1.62003	0.446078	3.63171	0.000281545	0.00203363	insulin-like growth factor binding protein 1a [Source:ZFIN	response to hypoxia, regeneration, negative regulation of cell population proliferation, regulation of insulin-like growth factor receptor signaling pathway
ENSDARG00000099183	fkbp10a	799903	426.03	1.61933	0.331495	4.88493	1.03e-06	1.62e-05	FKBP prolyl isomerase 10a [Source:ZFIN	protein peptidyl-prolyl isomerization
ENSDARG00000033446	tap2t	556826	121.057	1.6191	0.421666	3.83976	0.000123153	0.00100423	transporter associated with antigen processing, subunit type t, teleost specific [Source:ZFIN	transmembrane transport, peptide transport
ENSDARG00000021408	poglut3	566063	1079.83	1.61843	0.230803	7.01217	2.35e-12	1.38e-10	protein O-glucosyltransferase 3 [Source:ZFIN	NA
ENSDARG00000099437	si:ch1073-268j14.1	NA	187.502	1.61821	0.544663	2.97103	0.00296803	0.0144148	si:ch1073-268j14.1 [Source:ZFIN	NA
ENSDARG00000062467	stra6l	100000104	761.723	1.61719	0.338344	4.77972	1.76e-06	2.58e-05	STRA6-like [Source:ZFIN	photoreceptor cell outer segment organization, photoreceptor cell maintenance, optokinetic behavior, retinol transport, vitamin A import
ENSDARG00000039459	qsox1	100004382	1081.95	1.61706	0.402232	4.02021	5.81e-05	0.000530071	quiescin Q6 sulfhydryl oxidase 1 [Source:ZFIN	oxidation-reduction process, cell redox homeostasis
ENSDARG00000040513	zgc:92313	436869	285.267	1.61667	0.534079	3.02703	0.00246969	0.0124172	zgc:92313 [Source:ZFIN	proteolysis
ENSDARG00000025788	chp2	327599	1417.22	1.61598	0.295257	5.47314	4.42e-08	9.8e-07	calcineurin-like EF-hand protein 2 [Source:ZFIN	NA
ENSDARG00000086420	CABZ01046949.1	NA	153.216	1.61529	0.443478	3.64233	0.000270182	0.00196476		7.50839
ENSDARG00000014180	ildr2	564738	2445.26	1.61466	0.314744	5.13006	2.9e-07	5.28e-06	immunoglobulin-like domain containing receptor 2 [Source:ZFIN	pancreas development, endoderm development
ENSDARG00000068096	atf5a	566223	280.288	1.61454	0.368299	4.38377	1.17e-05	0.00013282	activating transcription factor 5a [Source:ZFIN	regulation of transcription, DNA-templated, regulation of transcription by RNA polymerase II
ENSDARG00000079892	si:dkey-183c2.4	561237	40.7694	1.61371	0.571949	2.82142	0.0047812	0.0212486	si:dkey-183c2.4 [Source:ZFIN	semaphorin-plexin signaling pathway, regulation of cell migration, regulation of cell shape, regulation of GTPase activity, negative regulation of cell adhesion, positive regulation of axonogenesis, semaphorin-plexin signaling pathway involved in axon guidance
ENSDARG00000089204	smim13	100190889	3022.21	1.61361	0.510049	3.16364	0.00155808	0.008499	small integral membrane protein 13 [Source:ZFIN	NA
ENSDARG00000033802	cyp27a7	402831	272.536	1.61296	0.376134	4.28825	1.8e-05	0.000192891	cytochrome P450, family 27, subfamily A, polypeptide 7 [Source:ZFIN	oxidation-reduction process
ENSDARG00000008014	nudt17	556651	419.564	1.61283	0.325195	4.95959	7.06e-07	1.16e-05	nudix (nucleoside diphosphate linked moiety X)-type motif 17 [Source:ZFIN	NA
ENSDARG00000059367	mfap2	NA	26928.5	1.61277	0.327513	4.92431	8.47e-07	1.36e-05	microfibril associated protein 2 [Source:ZFIN	blood vessel development, embryonic eye morphogenesis
ENSDARG00000070012	sesn2	100149745	888.29	1.61221	0.395516	4.07623	4.58e-05	0.000430928	sestrin 2 [Source:ZFIN	regulation of response to reactive oxygen species, oxidation-reduction process, cellular response to amino acid stimulus, negative regulation of TORC1 signaling, positive regulation of macroautophagy, cellular response to leucine, cellular response to leucine starvation
ENSDARG00000103562	CU462878.2	NA	51.4588	1.61154	0.54538	2.95489	0.00312776	0.015041		5.23379
ENSDARG00000076713	si:dkey-265c15.6	799006	114.627	1.61056	0.620642	2.59499	0.00945942	0.0365948	si:dkey-265c15.6 [Source:ZFIN	proteolysis
ENSDARG00000045066	entpd1	445151	6885.23	1.6103	0.355407	4.53086	5.87e-06	7.35e-05	ectonucleoside triphosphate diphosphohydrolase 1 [Source:ZFIN	response to copper ion, response to ethanol, cellular response to methanol
ENSDARG00000079071	jam2b	100005301	867.695	1.60928	0.364193	4.41875	9.93e-06	0.00011565	junctional adhesion molecule 2b [Source:ZFIN	NA
ENSDARG00000071203	sptssa	541337	2125.45	1.60792	0.626107	2.56813	0.010225	0.0388276	serine palmitoyltransferase, small subunit A [Source:ZFIN	lipid metabolic process, sphingolipid metabolic process
ENSDARG00000070604	zgc:162509	553299	80.2634	1.60726	0.444694	3.61431	0.000301147	0.00215695	zgc:162509 [Source:ZFIN	NA
ENSDARG00000067549	adamts12	100003937	258.023	1.6066	0.305434	5.26008	1.44e-07	2.84e-06	ADAM metallopeptidase with thrombospondin type 1 motif, 12 [Source:ZFIN	proteolysis
ENSDARG00000086183	vkorc1	100000559	427.273	1.60634	0.366675	4.38082	1.18e-05	0.000134256	vitamin K epoxide reductase complex, subunit 1 [Source:ZFIN	peptidyl-glutamic acid carboxylation, vitamin K metabolic process, oxidation-reduction process, blood coagulation
ENSDARG00000053209	smad6a	116992	2725.36	1.60573	0.357371	4.49319	7.02e-06	8.51e-05	SMAD family member 6a [Source:ZFIN	regulation of transcription, DNA-templated, transforming growth factor beta receptor signaling pathway, heart development, negative regulation of BMP signaling pathway, negative regulation of pathway-restricted SMAD protein phosphorylation
ENSDARG00000094695	si:dkey-204f11.64	100537752	1091.49	1.60544	0.339036	4.7353	2.19e-06	3.11e-05	si:dkey-204f11.64 [Source:ZFIN	G protein-coupled receptor signaling pathway, signal transduction
ENSDARG00000063177	manf	767691	5026.15	1.60417	0.39017	4.11145	3.93e-05	0.00038014	mesencephalic astrocyte-derived neurotrophic factor [Source:ZFIN	neuron projection development, dopaminergic neuron differentiation
ENSDARG00000013979	ndfip1	324047	5109.53	1.60334	0.27775	5.7726	7.81e-09	2.07e-07	Nedd4 family interacting protein 1 [Source:ZFIN	metal ion transport, vacuolar transport, ubiquitin-dependent protein catabolic process, positive regulation of protein ubiquitination
ENSDARG00000025757	tspan35	393380	239.009	1.60316	0.469971	3.41119	0.000646813	0.00406427	tetraspanin 35 [Source:ZFIN	NA
ENSDARG00000004246	slit2	80353	3752.49	1.60286	0.466589	3.43527	0.00059196	0.00377816	slit homolog 2 (Drosophila) [Source:ZFIN	axon guidance, central nervous system projection neuron axonogenesis, anterior/posterior axon guidance, negative chemotaxis, negative regulation of axon extension, morphogenesis of a branching structure, endocardial progenitor cell migration to the midline involved in heart field formation, axonal defasciculation
ENSDARG00000053620	ebi3	100134974	43.1614	1.60226	0.601822	2.66234	0.00775987	0.0313232	Epstein-Barr virus induced 3 [Source:ZFIN	positive regulation of cell population proliferation, cytokine-mediated signaling pathway, interleukin-11-mediated signaling pathway
ENSDARG00000007807	cyth3a	100002190	2485.85	1.60185	0.305456	5.24411	1.57e-07	3.06e-06	cytohesin 3a [Source:ZFIN	regulation of ARF protein signal transduction, epiboly involved in gastrulation with mouth forming second
ENSDARG00000023712	mao	404730	931.936	1.60082	0.513465	3.11767	0.00182284	0.00967021	monoamine oxidase [Source:ZFIN	oxidation-reduction process, catecholamine metabolic process, neurotransmitter catabolic process, cellular biogenic amine catabolic process
ENSDARG00000097533	BX571880.1	NA	13291.4	1.60033	0.345128	4.63691	3.54e-06	4.7e-05		13.9981
ENSDARG00000034063	unm_sa911	100334992	44.1596	1.59932	0.423339	3.77786	0.000158183	0.00123646	un-named sa911 [Source:ZFIN	NA
ENSDARG00000076362	tmem260	559650	289.072	1.59913	0.421366	3.79512	0.000147575	0.0011657	transmembrane protein 260 [Source:ZFIN	central nervous system development
ENSDARG00000026907	slc48a1a	436697	300.963	1.59903	0.325648	4.91031	9.09e-07	1.45e-05	solute carrier family 48 member 1a [Source:ZFIN	heme transport
ENSDARG00000092413	FP103004.1	NA	401.798	1.59853	0.629725	2.53846	0.0111343	0.0415468		9.49391
ENSDARG00000016048	gpat3	436958	1770.98	1.59602	0.318052	5.01811	5.22e-07	8.81e-06	glycerol-3-phosphate acyltransferase 3 [Source:ZFIN	lipid metabolic process, phospholipid biosynthetic process, CDP-diacylglycerol biosynthetic process, triglyceride biosynthetic process
ENSDARG00000004261	tmed9	613145	22107.9	1.59596	0.272263	5.86183	4.58e-09	1.31e-07	transmembrane p24 trafficking protein 9 [Source:ZFIN	intracellular protein transport, Golgi organization, endoplasmic reticulum to Golgi vesicle-mediated transport
ENSDARG00000029124	adamts15a	569571	1212.1	1.59538	0.413176	3.86126	0.000112803	0.000933994	ADAM metallopeptidase with thrombospondin type 1 motif, 15a [Source:ZFIN	proteolysis
ENSDARG00000074773	si:dkey-110g7.8	100150205	558.152	1.59482	0.522899	3.04996	0.00228869	0.0116589	si:dkey-110g7.8 [Source:ZFIN	NA
ENSDARG00000075030	stx10	100151249	618.352	1.59433	0.34948	4.56201	5.07e-06	6.46e-05	syntaxin 10 [Source:ZFIN	vesicle-mediated transport, Golgi vesicle transport, intracellular protein transport, vesicle fusion, vesicle docking, retrograde transport, endosome to Golgi, vesicle-mediated transport, Golgi vesicle transport, intracellular protein transport, vesicle fusion, vesicle docking, retrograde transport, endosome to Golgi
ENSDARG00000057890	si:dkey-33c12.4	560112	2488.85	1.59289	0.582996	2.73225	0.00629024	0.0265321	si:dkey-33c12.4 [Source:ZFIN	NA
ENSDARG00000014588	adcy2b	557902	2917.17	1.59275	0.447139	3.5621	0.000367903	0.00254945	adenylate cyclase 2b (brain) [Source:ZFIN	intracellular signal transduction, cyclic nucleotide biosynthetic process, cAMP biosynthetic process, adenylate cyclase-activating G protein-coupled receptor signaling pathway
ENSDARG00000005284	fbxl15	405878	240.842	1.59065	0.335048	4.74752	2.06e-06	2.95e-05	F-box and leucine-rich repeat protein 15 [Source:ZFIN	NA
ENSDARG00000076962	gdpd5b	560645	1346.21	1.5899	0.41351	3.84488	0.000120611	0.000986753	glycerophosphodiester phosphodiesterase domain containing 5b [Source:ZFIN	lipid metabolic process, axis elongation
ENSDARG00000075121	hbegfa	797938	3711.51	1.58979	0.487511	3.26102	0.00111012	0.00640286	heparin-binding EGF-like growth factor a [Source:ZFIN	retina development in camera-type eye, positive regulation of cell population proliferation, response to wounding, epidermal growth factor receptor signaling pathway, sensory epithelium regeneration
ENSDARG00000102271	si:dkey-203a12.2	100537819	58.527	1.58964	0.565734	2.80987	0.00495614	0.021902	si:dkey-203a12.2 [Source:ZFIN	negative regulation of endopeptidase activity
ENSDARG00000003869	decr1	436717	1263.84	1.58919	0.399508	3.97788	6.95e-05	0.00061638	2,4-dienoyl CoA reductase 1, mitochondrial [Source:ZFIN	NA
ENSDARG00000068857	gbp4	559296	35.5491	1.58843	0.516389	3.07603	0.00209775	0.0108471	guanylate binding protein 4 [Source:ZFIN	inflammatory response, regulation of apoptotic process, innate immune response, defense response to bacterium, neutrophil homeostasis, neutrophil mediated killing of bacterium
ENSDARG00000087597	si:dkey-51d8.3	NA	50.0804	1.58609	0.49026	3.2352	0.00121558	0.006898	si:dkey-51d8.3 [Source:ZFIN	intracellular signal transduction, intracellular signal transduction
ENSDARG00000037783	proza	768176	4726.39	1.58583	0.347397	4.56488	5e-06	6.4e-05	protein Z, vitamin K-dependent plasma glycoprotein a [Source:ZFIN	proteolysis, blood coagulation
ENSDARG00000111659	BX322657.2	100006266	130.861	1.58565	0.403614	3.92862	8.54e-05	0.000735464	si:dkeyp-53d3.6 [Source:NCBI gene	NA
ENSDARG00000030289	jag1a	140421	565.319	1.58524	0.549372	2.88555	0.00390727	0.0179752	jagged canonical Notch ligand 1a [Source:ZFIN	cell communication, multicellular organism development, Notch signaling pathway
ENSDARG00000026871	uchl1	325119	809.779	1.5843	0.532986	2.97249	0.00295394	0.0143671	ubiquitin carboxyl-terminal esterase L1 (ubiquitin thiolesterase) [Source:ZFIN	ubiquitin-dependent protein catabolic process, protein deubiquitination, proteolysis
ENSDARG00000078618	inpp5kb	566188	84.5933	1.5829	0.585043	2.70562	0.00681779	0.0282916	inositol polyphosphate-5-phosphatase Kb [Source:ZFIN	phosphatidylinositol dephosphorylation, camera-type eye development, skeletal muscle fiber development, negative regulation of insulin receptor signaling pathway, negative regulation of protein kinase B signaling, inositol phosphate dephosphorylation, negative regulation of peptidyl-serine phosphorylation, negative regulation of glycogen biosynthetic process
ENSDARG00000034975	gpr157	555274	173.462	1.58271	0.309506	5.11368	3.16e-07	5.71e-06	G protein-coupled receptor 157 [Source:ZFIN	G protein-coupled receptor signaling pathway, cell surface receptor signaling pathway
ENSDARG00000013628	cd164	555639	5871.48	1.58173	0.354381	4.46338	8.07e-06	9.65e-05	CD164 molecule, sialomucin [Source:ZFIN	renal system process
ENSDARG00000088567	vps72b	795272	25.4452	1.58164	0.46624	3.39233	0.000693015	0.00430969	vacuolar protein sorting 72 homolog b [Source:ZFIN	regulation of transcription, DNA-templated, chromatin remodeling, histone exchange
ENSDARG00000075733	zyx	564246	1458.32	1.58093	0.367385	4.30321	1.68e-05	0.000181253	zyxin [Source:ZFIN	signal transduction, integrin-mediated signaling pathway, transforming growth factor beta receptor signaling pathway
ENSDARG00000086336	si:ch211-157b11.12	559239	238.443	1.58072	0.450736	3.50698	0.000453232	0.00303201	si:ch211-157b11.12 [Source:ZFIN	biological_process
ENSDARG00000035630	ypel1	554488	153.528	1.58027	0.299227	5.28118	1.28e-07	2.55e-06	yippee-like 1 [Source:ZFIN	biological_process
ENSDARG00000041787	cx32.3	322617	381.245	1.57988	0.542963	2.90975	0.00361722	0.0168648	connexin 32.3 [Source:ZFIN	cell communication
ENSDARG00000103130	BX571960.1	NA	111.546	1.57947	0.439485	3.59391	0.000325747	0.0022992		6.81545
ENSDARG00000099236	sept10	550129	7415.47	1.5774	0.31125	5.06796	4.02e-07	7.04e-06	septin 10 [Source:ZFIN	cytoskeleton-dependent cytokinesis
ENSDARG00000070097	selenos	735249	2388.35	1.57729	0.288248	5.47199	4.45e-08	9.84e-07	selenoprotein S [Source:ZFIN	intracellular protein transport, ubiquitin-dependent ERAD pathway, retrograde protein transport, ER to cytosol, endoplasmic reticulum unfolded protein response
ENSDARG00000070686	cdipt	404620	1897.14	1.57711	0.343121	4.59636	4.3e-06	5.59e-05	CDP-diacylglycerol--inositol 3-phosphatidyltransferase (phosphatidylinositol synthase) [Source:ZFIN	phospholipid biosynthetic process, lipid metabolic process, camera-type eye photoreceptor cell differentiation, brain development, lens development in camera-type eye, retina layer formation, phosphatidylinositol biosynthetic process, intestinal epithelial structure maintenance, response to endoplasmic reticulum stress, liver morphogenesis, cellular lipid metabolic process, endoplasmic reticulum …
ENSDARG00000033413	acot18	556673	949.788	1.57705	0.290293	5.43262	5.55e-08	1.2e-06	acyl-CoA thioesterase 18 [Source:ZFIN	acyl-CoA metabolic process, fatty acid metabolic process
ENSDARG00000090679	si:ch211-79k12.2	568844	541.12	1.5769	0.429021	3.67558	0.000237306	0.00175667	si:ch211-79k12.2 [Source:ZFIN	regulation of transcription, DNA-templated
ENSDARG00000040812	ncf4	403014	194.484	1.57675	0.272305	5.79037	7.02e-09	1.89e-07	neutrophil cytosolic factor 4 [Source:ZFIN	phagocytosis, respiratory burst, positive regulation of catalytic activity, superoxide metabolic process
ENSDARG00000059365	nipal4	436937	384.07	1.57554	0.397454	3.96407	7.37e-05	0.000647819	NIPA like domain containing 4 [Source:ZFIN	magnesium ion transport, magnesium ion transmembrane transport
ENSDARG00000069589	tmem222a	503738	674.302	1.57334	0.332013	4.73878	2.15e-06	3.07e-05	transmembrane protein 222a [Source:ZFIN	biological_process
ENSDARG00000030094	malb	550381	98.9032	1.57231	0.573288	2.74261	0.00609521	0.0258571	mal, T cell differentiation protein b [Source:ZFIN	myelination
ENSDARG00000071671	nudt22	450049	365.371	1.5721	0.383007	4.10463	4.05e-05	0.000389558	nudix (nucleoside diphosphate linked moiety X)-type motif 22 [Source:ZFIN	NA
ENSDARG00000069186	cyp27a1.2	795106	28.5535	1.56956	0.629149	2.49474	0.012605	0.0457642	cytochrome P450, family 27, subfamily A, polypeptide 1, gene 2 [Source:ZFIN	oxidation-reduction process
ENSDARG00000033609	map1lc3a	406466	4044.92	1.56878	0.405421	3.86951	0.000109054	0.000907814	microtubule-associated protein 1 light chain 3 alpha [Source:ZFIN	autophagosome assembly, autophagy of mitochondrion, autophagy, cellular response to nitrogen starvation, macroautophagy, autophagosome maturation
ENSDARG00000105506	CR769769.3	NA	19.0519	1.56824	0.594016	2.64007	0.00828883	0.0328857		4.6942
ENSDARG00000037836	igfals	570758	49.3375	1.56786	0.426038	3.68009	0.000233148	0.001729	insulin-like growth factor binding protein, acid labile subunit [Source:ZFIN	NA
ENSDARG00000057678	sfrp1b	798564	94.819	1.56785	0.502388	3.1208	0.0018036	0.00958837	secreted frizzled-related protein 1b [Source:ZFIN	canonical Wnt signaling pathway, multicellular organism development, Wnt signaling pathway, non-canonical Wnt signaling pathway, negative regulation of canonical Wnt signaling pathway
ENSDARG00000069954	kcnq5a	556841	172.377	1.56644	0.343285	4.56307	5.04e-06	6.44e-05	potassium voltage-gated channel, KQT-like subfamily, member 5a [Source:ZFIN	potassium ion transport, potassium ion transmembrane transport, ion transport, transmembrane transport
ENSDARG00000101748	si:ch211-24o8.4	NA	57.342	1.56601	0.545258	2.87206	0.00407812	0.0186054	si:ch211-24o8.4 [Source:ZFIN	NA
ENSDARG00000101109	cldn15b	678556	566.301	1.56589	0.351667	4.45275	8.48e-06	0.000100706	claudin 15b [Source:ZFIN	biological_process
ENSDARG00000009939	micu2	548335	1445.15	1.56493	0.223362	7.00628	2.45e-12	1.43e-10	mitochondrial calcium uptake 2 [Source:ZFIN	mitochondrial calcium ion transmembrane transport
ENSDARG00000020397	snx15	393352	348.707	1.56491	0.314091	4.98236	6.28e-07	1.04e-05	sorting nexin 15 [Source:ZFIN	NA
ENSDARG00000005565	entpd8	436652	813.002	1.56471	0.551407	2.83767	0.00454438	0.020383	ectonucleoside triphosphate diphosphohydrolase 8 [Source:ZFIN	NA
ENSDARG00000035595	ficd	334648	255.503	1.56421	0.24677	6.33875	2.32e-10	8.88e-09	FIC domain containing [Source:ZFIN	protein adenylylation
ENSDARG00000004455	p2rx5	373879	119.404	1.56366	0.360818	4.33366	1.47e-05	0.000161058	purinergic receptor P2X, ligand-gated ion channel, 5 [Source:ZFIN	ion transport, response to ATP, cation transmembrane transport, excitatory postsynaptic potential, cation transport, purinergic nucleotide receptor signaling pathway
ENSDARG00000069242	pdia5	556162	3421.71	1.56357	0.231804	6.74523	1.53e-11	7.71e-10	protein disulfide isomerase family A, member 5 [Source:ZFIN	cell redox homeostasis, hemopoiesis
ENSDARG00000037852	zgc:101663	492796	86.8768	1.56247	0.319817	4.88551	1.03e-06	1.62e-05	zgc:101663 [Source:ZFIN	protein glycosylation, protein N-linked glycosylation
ENSDARG00000036096	smad3a	58092	6219.79	1.56176	0.352703	4.42797	9.51e-06	0.000111551	SMAD family member 3a [Source:ZFIN	regulation of transcription, DNA-templated, transforming growth factor beta receptor signaling pathway, mesoderm development, primitive hemopoiesis
ENSDARG00000074094	tgm2b	323856	3517.6	1.56157	0.423986	3.68306	0.000230449	0.00171203	transglutaminase 2b [Source:ZFIN	peptide cross-linking
ENSDARG00000054191	pgk1	406696	11691.4	1.56109	0.359569	4.34158	1.41e-05	0.00015661	phosphoglycerate kinase 1 [Source:ZFIN	glycolytic process, phosphorylation, response to hypoxia, gluconeogenesis, positive regulation of oxidative phosphorylation
ENSDARG00000101534	rab3db	436952	551.436	1.56104	0.330503	4.72321	2.32e-06	3.26e-05	RAB3D, member RAS oncogene family, b [Source:ZFIN	intracellular protein transport, Rab protein signal transduction, regulation of exocytosis, protein localization to plasma membrane, protein secretion, vesicle docking involved in exocytosis
ENSDARG00000030957	yipf4	405827	2474.46	1.55756	0.303694	5.12871	2.92e-07	5.32e-06	Yip1 domain family, member 4 [Source:ZFIN	biological_process
ENSDARG00000093684	tmem238a	100034506	246.856	1.5569	0.594333	2.61958	0.00880389	0.0345561	transmembrane protein 238a [Source:ZFIN	NA
ENSDARG00000098108	dusp2	445057	3953.51	1.55532	0.319866	4.86242	1.16e-06	1.8e-05	dual specificity phosphatase 2 [Source:ZFIN	protein dephosphorylation, dephosphorylation, peptidyl-tyrosine dephosphorylation, inactivation of MAPK activity
ENSDARG00000054539	lrp10	560361	1580.04	1.55505	0.425224	3.657	0.000255184	0.00187276	low density lipoprotein receptor-related protein 10 [Source:ZFIN	NA
ENSDARG00000000068	slc9a3r1a	327272	989.774	1.55482	0.26712	5.82066	5.86e-09	1.63e-07	SLC9A3 regulator 1a [Source:ZFIN	receptor clustering, ventricular system development, otic vesicle development, protein targeting to membrane, sodium ion homeostasis
ENSDARG00000100925	CU104709.1	NA	410.686	1.55397	0.327533	4.74447	2.09e-06	2.99e-05		8.70914
ENSDARG00000100267	GRM7	NA	133.444	1.55381	0.515469	3.01435	0.00257528	0.0128686	glutamate metabotropic receptor 7 [Source:HGNC Symbol	G protein-coupled receptor signaling pathway, signal transduction, G protein-coupled glutamate receptor signaling pathway, regulation of synaptic transmission, glutamatergic
ENSDARG00000088816	trabd2b	566028	453.99	1.55348	0.264346	5.8767	4.19e-09	1.21e-07	TraB domain containing 2B [Source:ZFIN	proteolysis, negative regulation of Wnt signaling pathway, Wnt signaling pathway
ENSDARG00000025866	ankdd1b	562681	27.9207	1.55271	0.544473	2.85177	0.00434766	0.0196539	ankyrin repeat and death domain containing 1B [Source:ZFIN	signal transduction
ENSDARG00000055607	cgna	561423	373.775	1.55145	0.314763	4.92894	8.27e-07	1.34e-05	cingulin a [Source:ZFIN	NA
ENSDARG00000052390	tmed8	553196	538.502	1.5506	0.353862	4.38194	1.18e-05	0.000133691	transmembrane p24 trafficking protein 8 [Source:ZFIN	NA
ENSDARG00000031954	rbck1	431715	104.576	1.54834	0.35675	4.34012	1.42e-05	0.00015737	RanBP-type and C3HC4-type zinc finger containing 1 [Source:ZFIN	proteasome-mediated ubiquitin-dependent protein catabolic process, embryonic cranial skeleton morphogenesis, positive regulation of I-kappaB kinase/NF-kappaB signaling, protein linear polyubiquitination
ENSDARG00000103457	spartb	751741	287.893	1.54805	0.41037	3.77234	0.000161725	0.00126057	spartin b [Source:ZFIN	negative regulation of BMP signaling pathway, cell division
ENSDARG00000045749	ppfibp1a	565020	4601.94	1.5477	0.323838	4.77925	1.76e-06	2.59e-05	PPFIA binding protein 1a [Source:ZFIN	NA
ENSDARG00000079826	gpr174	100151331	37.7669	1.5475	0.470799	3.28696	0.00101277	0.00592006	G protein-coupled receptor 174 [Source:ZFIN	G protein-coupled receptor signaling pathway, positive regulation of Rho protein signal transduction, positive regulation of cytosolic calcium ion concentration involved in phospholipase C-activating G protein-coupled signaling pathway
ENSDARG00000020086	nuak1a	561563	1791.63	1.54604	0.496848	3.11169	0.00186019	0.00983548	NUAK family, SNF1-like kinase, 1a [Source:ZFIN	protein phosphorylation, intracellular signal transduction
ENSDARG00000040695	fkbp14	445077	3206.79	1.54574	0.393973	3.92347	8.73e-05	0.000748504	FKBP prolyl isomerase 14 [Source:ZFIN	protein peptidyl-prolyl isomerization
ENSDARG00000055831	si:dkey-182g1.6	NA	61.5972	1.54414	0.407052	3.79347	0.000148555	0.00117195	si:dkey-182g1.6 [Source:ZFIN	NA
ENSDARG00000004218	rnd1b	553414	3252.76	1.54357	0.392563	3.93204	8.42e-05	0.000726844	Rho family GTPase 1b [Source:ZFIN	small GTPase mediated signal transduction, regulation of cell migration, actin filament bundle assembly, actin filament organization, Rho protein signal transduction, regulation of cell shape, regulation of actin cytoskeleton organization, establishment or maintenance of actin cytoskeleton polarity
ENSDARG00000070174	PLEKHH3	571341	3158.89	1.54269	0.479385	3.21807	0.00129057	0.00725585	pleckstrin homology, MyTH4 and FERM domain containing H3 [Source:HGNC Symbol	signal transduction
ENSDARG00000016742	rgs7bpb	337556	255.07	1.5425	0.376485	4.0971	4.18e-05	0.000400572	regulator of G protein signaling 7 binding protein b [Source:ZFIN	NA
ENSDARG00000088343	prrt4	101886739	99.2259	1.54206	0.421557	3.65801	0.000254176	0.00186691	proline-rich transmembrane protein 4 [Source:ZFIN	NA
ENSDARG00000071876	rell2	678542	131.007	1.54109	0.465734	3.30895	0.000936476	0.00554753	RELT like 2 [Source:ZFIN	biological_process, positive regulation of cell-substrate adhesion, positive regulation of p38MAPK cascade
ENSDARG00000004171	rabac1	407650	2275.22	1.5408	0.237953	6.47524	9.47e-11	3.97e-09	Rab acceptor 1 (prenylated) [Source:ZFIN	biological_process
ENSDARG00000102402	fut11	568888	725.794	1.54075	0.259111	5.9463	2.74e-09	8.23e-08	fucosyltransferase 11 (alpha (1,3) fucosyltransferase) [Source:ZFIN	protein glycosylation, fucosylation
ENSDARG00000090963	atp6ap1lb	561786	1077.24	1.53983	0.509656	3.02131	0.00251685	0.012621	ATPase H+ transporting accessory protein 1 like b [Source:ZFIN	proton transmembrane transport, regulation of cellular pH
ENSDARG00000061591	abcb10	100003744	433.587	1.53964	0.33051	4.65838	3.19e-06	4.3e-05	ATP-binding cassette, sub-family B (MDR/TAP), member 10 [Source:ZFIN	transmembrane transport, erythrocyte differentiation
ENSDARG00000034943	tm9sf5	558202	933.712	1.53947	0.404956	3.80158	0.000143775	0.00114152	transmembrane 9 superfamily protein member 5 [Source:ZFIN	protein localization to membrane
ENSDARG00000060235	mst1ra	100002448	276.251	1.53923	0.461983	3.3318	0.000862861	0.00518544	macrophage stimulating 1 receptor a [Source:ZFIN	protein phosphorylation, transmembrane receptor protein tyrosine kinase signaling pathway, phosphorylation, peptidyl-tyrosine phosphorylation, positive regulation of protein kinase B signaling
ENSDARG00000105389	mmel1	560703	989.206	1.53879	0.434886	3.53837	0.000402606	0.00275214	membrane metallo-endopeptidase-like 1 [Source:ZFIN	proteolysis
ENSDARG00000078541	cers3a	100332380	458.117	1.53846	0.400783	3.83863	0.000123723	0.00100821	ceramide synthase 3a [Source:ZFIN	ceramide biosynthetic process
ENSDARG00000077866	nostrin	100148449	133.84	1.53808	0.36051	4.2664	1.99e-05	0.000209602	nitric oxide synthase trafficking [Source:ZFIN	glomerular visceral epithelial cell development, sprouting angiogenesis, vasculature development, renal filtration, regulation of filopodium assembly, glomerular endothelium development
ENSDARG00000103650	si:ch73-329n5.1	571499	87.3441	1.53771	0.398802	3.85583	0.000115337	0.000951152	si:ch73-329n5.1 [Source:ZFIN	cell-matrix adhesion
ENSDARG00000094428	si:dkey-31f5.8	NA	133.103	1.53744	0.411029	3.74046	0.000183682	0.00140644	si:dkey-31f5.8 [Source:ZFIN	NA
ENSDARG00000053479	gdf6a	566470	703.913	1.5374	0.327361	4.69633	2.65e-06	3.64e-05	growth differentiation factor 6a [Source:ZFIN	camera-type eye development, retina development in camera-type eye, apoptotic process, positive regulation of pathway-restricted SMAD protein phosphorylation, BMP signaling pathway, positive regulation of BMP signaling pathway, regulation of apoptotic process, regulation of MAPK cascade, cell development, SMAD protein signal transduction, multicellular organism development, camera-type eye photor…
ENSDARG00000045129	fkbp10b	324381	3390.88	1.53701	0.279646	5.49627	3.88e-08	8.74e-07	FKBP prolyl isomerase 10b [Source:ZFIN	protein peptidyl-prolyl isomerization
ENSDARG00000092687	si:ch211-130h14.6	NA	212.085	1.53682	0.399254	3.84923	0.000118492	0.000972957	si:ch211-130h14.6 [Source:ZFIN	NA
ENSDARG00000045145	shisa9a	541382	138.782	1.53628	0.569815	2.69611	0.00701547	0.0289419	shisa family member 9a [Source:ZFIN	NA
ENSDARG00000103488	CR356246.1	NA	65.0275	1.53625	0.354476	4.33385	1.47e-05	0.000161058		6.36393
ENSDARG00000035562	mpdu1a	447806	269.445	1.53602	0.438793	3.50056	0.000464273	0.00308584	mannose-P-dolichol utilization defect 1a [Source:ZFIN	oligosaccharide biosynthetic process
ENSDARG00000092934	si:dkey-32e6.3	100001663	156.613	1.53559	0.272156	5.64232	1.68e-08	4.11e-07	si:dkey-32e6.3 [Source:ZFIN	NA
ENSDARG00000068231	CRACR2A	100330395	54.2881	1.53521	0.52091	2.94716	0.00320704	0.0153298	calcium release activated channel regulator 2A [Source:HGNC Symbol	NA
ENSDARG00000058257	slc39a1	321324	278.635	1.53499	0.324578	4.72919	2.25e-06	3.19e-05	solute carrier family 39 member 1 [Source:ZFIN	transmembrane transport, metal ion transport, ion transport, zinc ion transport, zinc ion transmembrane transport
ENSDARG00000096544	CR774189.1	NA	522.518	1.53481	0.563244	2.72494	0.00643129	0.0269707		8.12237
ENSDARG00000005704	eps8l3b	393332	188.619	1.53434	0.617705	2.48393	0.0129941	0.0469428	EPS8-like 3b [Source:ZFIN	Rho protein signal transduction, regulation of Rho protein signal transduction, positive regulation of ruffle assembly
ENSDARG00000073810	thbs2b	566325	580.346	1.53309	0.458703	3.34223	0.00083108	0.00503164	thrombospondin 2b [Source:ZFIN	cell adhesion, negative regulation of angiogenesis
ENSDARG00000025074	slc25a10	394147	1875.06	1.5319	0.307383	4.98368	6.24e-07	1.03e-05	solute carrier family 25 member 10 [Source:ZFIN	mitochondrial transport, sulfate transmembrane transport, sulfate transport, phosphate ion transmembrane transport, thiosulfate transport, oxaloacetate transport, succinate transmembrane transport, malate transmembrane transport, oxaloacetate(2-) transmembrane transport
ENSDARG00000037097	slc7a2	494041	558.105	1.53141	0.552931	2.76962	0.00561223	0.0242025	solute carrier family 7 member 2 [Source:ZFIN	transmembrane transport, amino acid transport
ENSDARG00000040252	atp1a1a.5	245703	20.7223	1.53059	0.457101	3.34848	0.000812568	0.00493558	ATPase Na+/K+ transporting subunit alpha 1a, tandem duplicate 5 [Source:ZFIN	potassium ion transport, ion transport, potassium ion import across plasma membrane, cellular sodium ion homeostasis, establishment or maintenance of transmembrane electrochemical gradient, cellular potassium ion homeostasis, sodium ion export across plasma membrane
ENSDARG00000032272	sat1b	567881	952.49	1.53042	0.515743	2.96741	0.00300324	0.0145497	spermidine/spermine N1-acetyltransferase 1b [Source:ZFIN	angiogenesis, spermidine acetylation
ENSDARG00000005924	serpina10a	565064	3102.41	1.52958	0.227506	6.72325	1.78e-11	8.74e-10	serpin peptidase inhibitor, clade A (alpha-1 antiproteinase, antitrypsin), member 10a [Source:ZFIN	negative regulation of endopeptidase activity
ENSDARG00000002917	gls2b	556445	44.627	1.52932	0.538544	2.83973	0.00451524	0.020278	glutaminase 2b (liver, mitochondrial) [Source:ZFIN	glutamine metabolic process, glutamate biosynthetic process, glutamine catabolic process
ENSDARG00000110105	CABZ01044235.1	100538044	273.7	1.52888	0.412749	3.70413	0.000212118	0.0015931	leptin receptor gene-related protein [Source:NCBI gene	NA
ENSDARG00000094139	BX511265.2	NA	22.4478	1.52857	0.56664	2.6976	0.00698415	0.0288271		4.37205
ENSDARG00000025428	socs3a	335409	4529.99	1.52814	0.391476	3.90353	9.48e-05	0.000805148	suppressor of cytokine signaling 3a [Source:ZFIN	intracellular signal transduction, negative regulation of apoptotic process, receptor signaling pathway via JAK-STAT, protein ubiquitination, regulation of phosphatidylinositol 3-kinase activity, phosphatidylinositol phosphorylation, retina morphogenesis in camera-type eye, regeneration, cell population proliferation, posterior lateral line neuromast hair cell development, hepatocyte differentiat…
ENSDARG00000070449	tspan5b	494048	560.474	1.5278	0.379785	4.0228	5.75e-05	0.000525444	tetraspanin 5b [Source:ZFIN	NA
ENSDARG00000010085	p4ha2	373132	2756.92	1.52772	0.275764	5.53994	3.03e-08	6.97e-07	procollagen-proline, 2-oxoglutarate 4-dioxygenase (proline 4-hydroxylase), alpha polypeptide 2 [Source:ZFIN	oxidation-reduction process, peptidyl-proline hydroxylation to 4-hydroxy-L-proline
ENSDARG00000007207	cnpy2	664684	1130.42	1.52764	0.275338	5.54821	2.89e-08	6.69e-07	canopy FGF signaling regulator 2 [Source:ZFIN	NA
ENSDARG00000095459	si:ch211-191j22.3	NA	3538.44	1.52725	0.60616	2.51955	0.0117503	0.0433421	si:ch211-191j22.3 [Source:ZFIN	NA
ENSDARG00000037361	kdelr2b	325464	5437.69	1.52711	0.409623	3.72809	0.000192935	0.0014673	KDEL endoplasmic reticulum protein retention receptor 2b [Source:ZFIN	protein retention in ER lumen, endoplasmic reticulum to Golgi vesicle-mediated transport
ENSDARG00000077298	gas1a	796318	5820.71	1.52597	0.343334	4.44456	8.81e-06	0.000104022	growth arrest-specific 1a [Source:ZFIN	cell cycle arrest
ENSDARG00000015662	pla2g12b	406739	487.986	1.52576	0.407181	3.74712	0.000178877	0.00137605	phospholipase A2, group XIIB [Source:ZFIN	phospholipid metabolic process, lipid catabolic process, arachidonic acid secretion, cholesterol homeostasis, triglyceride homeostasis
ENSDARG00000001870	atp1a1a.4	64615	534.923	1.52456	0.564252	2.70191	0.0068942	0.028532	ATPase Na+/K+ transporting subunit alpha 1a, tandem duplicate 4 [Source:ZFIN	potassium ion transport, ion transport, potassium ion import across plasma membrane, cellular sodium ion homeostasis, establishment or maintenance of transmembrane electrochemical gradient, cellular potassium ion homeostasis, sodium ion export across plasma membrane
ENSDARG00000036865	slc2a12	393510	176.687	1.524	0.309433	4.92515	8.43e-07	1.36e-05	solute carrier family 2 member 12 [Source:ZFIN	transmembrane transport, proton transmembrane transport, heart contraction, heart development, carbohydrate transport, heart valve morphogenesis, glucose import in response to insulin stimulus
ENSDARG00000020007	col1a2	336471	36755.6	1.52344	0.52866	2.88169	0.00395543	0.0181495	collagen, type I, alpha 2 [Source:ZFIN	extracellular matrix organization, response to mechanical stimulus, skeletal system development
ENSDARG00000053774	alpi.2	574009	66.5151	1.52276	0.421576	3.61207	0.000303764	0.00217193	alkaline phosphatase, intestinal, tandem duplicate 2 [Source:ZFIN	dephosphorylation
ENSDARG00000061908	mfsd12a	561964	663.725	1.52232	0.33635	4.52598	6.01e-06	7.49e-05	major facilitator superfamily domain containing 12a [Source:ZFIN	carbohydrate transport, transmembrane transport, organic substance transport
ENSDARG00000071036	si:dkey-286j15.3	100038796	367.41	1.52113	0.604915	2.51462	0.0119161	0.0437579	si:dkey-286j15.3 [Source:ZFIN	intracellular signal transduction
ENSDARG00000010946	cbsb	266987	2970.99	1.52106	0.367263	4.14161	3.45e-05	0.000339287	cystathionine-beta-synthase b [Source:ZFIN	cysteine biosynthetic process from serine, cysteine biosynthetic process via cystathionine, cellular amino acid biosynthetic process, axis elongation, homocysteine metabolic process, cysteine biosynthetic process, transsulfuration, hydrogen sulfide biosynthetic process, regulation of homocysteine metabolic process
ENSDARG00000027611	cavin2a	402824	826.227	1.51969	0.400626	3.79328	0.000148668	0.00117247	caveolae associated protein 2a [Source:ZFIN	NA
ENSDARG00000104654	leap2	793075	80.4416	1.51877	0.423006	3.59043	0.000330138	0.00232421	liver-expressed antimicrobial peptide 2 [Source:ZFIN	defense response to bacterium
ENSDARG00000004034	arhgdig	394132	1513.8	1.51755	0.330245	4.59522	4.32e-06	5.61e-05	Rho GDP dissociation inhibitor (GDI) gamma [Source:ZFIN	regulation of catalytic activity, Rho protein signal transduction
ENSDARG00000036994	tbc1d16	450056	886.111	1.51683	0.450876	3.36418	0.000767708	0.00469701	TBC1 domain family, member 16 [Source:ZFIN	intracellular protein transport, activation of GTPase activity
ENSDARG00000000690	sypl2b	799482	1822.05	1.51595	0.270148	5.61155	2.01e-08	4.81e-07	synaptophysin-like 2b [Source:ZFIN	NA
ENSDARG00000110496	zgc:162989	100037351	371.81	1.51556	0.546047	2.77552	0.00551138	0.0238425	zgc:162989 [Source:ZFIN	regulation of phosphorylation
ENSDARG00000100708	jakmip3	100334213	629.08	1.51505	0.288272	5.25564	1.48e-07	2.9e-06	Janus kinase and microtubule interacting protein 3 [Source:ZFIN	NA
ENSDARG00000074602	mrvi1	100331961	192.972	1.5145	0.430348	3.51924	0.000432792	0.00292294	murine retrovirus integration site 1 homolog [Source:ZFIN	NA
ENSDARG00000076972	plvapa	100136858	71.0741	1.51448	0.429486	3.52625	0.000421491	0.00285911	plasmalemma vesicle associated protein a [Source:ZFIN	NA
ENSDARG00000062054	cpt1ab	560000	1726.88	1.51441	0.355033	4.26554	1.99e-05	0.000210231	carnitine palmitoyltransferase 1Ab (liver) [Source:ZFIN	lymph vessel development, carnitine metabolic process, regulation of fatty acid beta-oxidation
ENSDARG00000054378	pcbp3	553765	420.003	1.51429	0.514791	2.94157	0.00326558	0.0155525	poly(rC) binding protein 3 [Source:ZFIN	biological_process
ENSDARG00000044923	ube2w	553013	862.23	1.51427	0.347071	4.36301	1.28e-05	0.000143695	ubiquitin-conjugating enzyme E2W (putative) [Source:ZFIN	proteasome-mediated ubiquitin-dependent protein catabolic process, protein ubiquitination, DNA repair, cellular response to DNA damage stimulus, protein quality control for misfolded or incompletely synthesized proteins, protein monoubiquitination, cellular response to misfolded protein
ENSDARG00000094023	AL935183.1	NA	262.179	1.51353	0.417967	3.62117	0.000293276	0.00210852		8.60188
ENSDARG00000041173	adra1bb	492486	15.9307	1.51262	0.578685	2.61389	0.00895171	0.0350143	adrenoceptor alpha 1Bb [Source:ZFIN	G protein-coupled receptor signaling pathway, regulation of vasoconstriction, regulation of muscle contraction, regulation of cardiac muscle contraction, signal transduction, positive regulation of cytosolic calcium ion concentration, adenylate cyclase-modulating G protein-coupled receptor signaling pathway, positive regulation of vasoconstriction, phospholipase C-activating G protein-coupled rec…
ENSDARG00000070140	RETSAT	777751	33.4373	1.51249	0.406365	3.722	0.000197654	0.00149687	retinol saturase [Source:HGNC Symbol	oxidation-reduction process, retinol metabolic process
ENSDARG00000045549	bik	564030	47.735	1.51204	0.504108	2.99943	0.00270482	0.0133711	BCL2 interacting killer [Source:ZFIN	apoptotic process, regulation of apoptotic process, positive regulation of apoptotic process
ENSDARG00000018688	elk3	557074	6641.49	1.51113	0.382242	3.95334	7.71e-05	0.000671845	ETS transcription factor ELK3 [Source:ZFIN	regulation of transcription, DNA-templated, regulation of transcription by RNA polymerase II, cell differentiation
ENSDARG00000089766	nrg3b	101882495	200.494	1.51067	0.439921	3.43396	0.000594834	0.00379258	neuregulin 3b [Source:ZFIN	nervous system development, intracellular signal transduction
ENSDARG00000090847	si:ch211-209l18.4	100149940	1454.01	1.51037	0.341753	4.41948	9.89e-06	0.000115314	si:ch211-209l18.4 [Source:ZFIN	NA
ENSDARG00000099694	neurl1b	553620	1443.42	1.5098	0.382374	3.94849	7.86e-05	0.000684169	neuralized E3 ubiquitin protein ligase 1B [Source:ZFIN	protein ubiquitination, ubiquitin-dependent endocytosis
ENSDARG00000056394	TOM1L2	100535615	701.481	1.50952	0.449667	3.35697	0.000788003	0.00480377	target of myb1 like 2 membrane trafficking protein [Source:HGNC Symbol	intracellular protein transport, protein transport
ENSDARG00000057644	adam8b	100005593	1146.03	1.5093	0.402205	3.75256	0.000175038	0.00134885	ADAM metallopeptidase domain 8b [Source:ZFIN	proteolysis
ENSDARG00000086173	relb	795414	2097.77	1.50728	0.354631	4.25027	2.14e-05	0.000221969	v-rel avian reticuloendotheliosis viral oncogene homolog B [Source:ZFIN	regulation of transcription, DNA-templated, regulation of transcription by RNA polymerase II, negative regulation of transcription by RNA polymerase II, inflammatory response, positive regulation of transcription by RNA polymerase II, I-kappaB kinase/NF-kappaB signaling, response to cytokine, NIK/NF-kappaB signaling
ENSDARG00000008398	cacna1c	170581	187.751	1.50712	0.473981	3.17971	0.00147421	0.00810588	calcium channel, voltage-dependent, L type, alpha 1C subunit [Source:ZFIN	ion transport, transmembrane transport, calcium ion transmembrane transport, regulation of ion transmembrane transport, heart morphogenesis, kidney development, heart looping, regulation of heart contraction, embryonic cranial skeleton morphogenesis, calcium ion transport, calcium ion import, physiological cardiac muscle hypertrophy
ENSDARG00000035695	scxa	100034489	224.554	1.50643	0.510888	2.94865	0.00319161	0.0152827	scleraxis bHLH transcription factor a [Source:ZFIN	NA
ENSDARG00000075723	si:dkey-242e21.3	101885539	30.1987	1.50611	0.526969	2.85805	0.00426249	0.0193289	si:dkey-242e21.3 [Source:ZFIN	endocytosis
ENSDARG00000071084	wipf1b	100151491	355.709	1.5046	0.289138	5.20374	1.95e-07	3.7e-06	WAS/WASL interacting protein family, member 1b [Source:ZFIN	endocytosis, actin cortical patch assembly, actin filament-based movement, actin cortical patch localization
ENSDARG00000007412	slc2a1b	100321338	1207.89	1.50391	0.484561	3.10365	0.0019115	0.0100607	solute carrier family 2 member 1b [Source:ZFIN	transmembrane transport, sprouting angiogenesis, glucose transmembrane transport
ENSDARG00000062707	plat	100320028	388.473	1.50375	0.411561	3.65376	0.000258431	0.00189266	plasminogen activator, tissue [Source:ZFIN	proteolysis, plasminogen activation, smooth muscle cell migration
ENSDARG00000038805	pigp	325316	1800.91	1.50333	0.435444	3.4524	0.000555623	0.00358603	phosphatidylinositol glycan anchor biosynthesis, class P [Source:ZFIN	convergent extension involved in axis elongation, convergent extension, regulation of JNK cascade, regulation of convergent extension involved in gastrulation, GPI anchor biosynthetic process
ENSDARG00000002663	optn	336159	315.335	1.50305	0.276713	5.43179	5.58e-08	1.2e-06	optineurin [Source:ZFIN	vesicle-mediated transport, autophagy
ENSDARG00000013441	hey2	58146	1004.92	1.50263	0.411898	3.64805	0.000264233	0.0019283	hes-related family bHLH transcription factor with YRPW motif 2 [Source:ZFIN	regulation of transcription, DNA-templated, negative regulation of transcription by RNA polymerase II, multicellular organism development, heart development, cell differentiation, vasculogenesis, blood vessel morphogenesis, negative regulation of transcription, DNA-templated, blood vessel development, Notch signaling pathway, dorsal aorta morphogenesis, anterior/posterior pattern specification, r…
ENSDARG00000011897	tsg101b	100333057	1200.54	1.50206	0.333899	4.49855	6.84e-06	8.34e-05	tumor susceptibility 101b [Source:ZFIN	cellular protein modification process, protein transport
ENSDARG00000023062	ccn1	403033	25727.7	1.50187	0.329372	4.55979	5.12e-06	6.51e-05	cellular communication network factor 1 [Source:ZFIN	cell adhesion, fin regeneration, negative regulation of cell death
ENSDARG00000069109	znrd2	449989	1092.24	1.50184	0.586927	2.55882	0.0105028	0.0396937	zinc ribbon domain containing 2 [Source:ZFIN	biological_process
ENSDARG00000005254	kdelr2a	373129	7959.64	1.50122	0.221338	6.78246	1.18e-11	6.15e-10	KDEL endoplasmic reticulum protein retention receptor 2a [Source:ZFIN	protein retention in ER lumen, protein transport, endoplasmic reticulum to Golgi vesicle-mediated transport, vesicle-mediated transport, retrograde vesicle-mediated transport, Golgi to endoplasmic reticulum
ENSDARG00000029952	ampd2b	571355	1167.8	1.50009	0.375141	3.99875	6.37e-05	0.000571446	adenosine monophosphate deaminase 2b [Source:ZFIN	IMP salvage, purine ribonucleoside monophosphate biosynthetic process, IMP biosynthetic process, AMP metabolic process
ENSDARG00000021147	nipal3	436907	1046.21	1.49984	0.323615	4.63465	3.58e-06	4.75e-05	NIPA like domain containing 3 [Source:ZFIN	magnesium ion transport, magnesium ion transmembrane transport
ENSDARG00000024693	lysmd3	415194	2551.06	1.49951	0.384509	3.89981	9.63e-05	0.000815648	LysM, putative peptidoglycan-binding, domain containing 3 [Source:ZFIN	NA
ENSDARG00000061140	colec12	558942	5701.36	1.49919	0.394164	3.80346	0.000142688	0.00113403	collectin sub-family member 12 [Source:ZFIN	vasculogenesis, pattern recognition receptor signaling pathway
ENSDARG00000104110	col4a2	553355	877.163	1.4988	0.580263	2.58296	0.00979558	0.0376181	collagen, type IV, alpha 2 [Source:ZFIN	extracellular matrix organization
ENSDARG00000031971	poglut2	393905	1401.05	1.49875	0.310939	4.82007	1.44e-06	2.16e-05	protein O-glucosyltransferase 2 [Source:ZFIN	NA
ENSDARG00000104024	ccdc137	767789	1474.11	1.49819	0.34154	4.38656	1.15e-05	0.000131488	coiled-coil domain containing 137 [Source:ZFIN	biological_process
ENSDARG00000103714	rab6a	793785	4177.39	1.4955	0.17265	8.66205	4.63e-18	7.69e-16	RAB6A, member RAS oncogene family [Source:ZFIN	NA
ENSDARG00000094505	si:ch211-218m3.9	100331737	15.6432	1.4947	0.604601	2.47221	0.0134281	0.0481587	si:ch211-218m3.9 [Source:ZFIN	G protein-coupled receptor signaling pathway, signal transduction, sensory perception of smell, response to stimulus, detection of chemical stimulus involved in sensory perception of smell
ENSDARG00000005616	bfb	30489	145.098	1.49404	0.361859	4.12879	3.65e-05	0.000356344	complement component bfb [Source:ZFIN	NA
ENSDARG00000039007	eno3	378963	29005.6	1.49289	0.546033	2.73407	0.00625573	0.0264435	enolase 3, (beta, muscle) [Source:ZFIN	glycolytic process
ENSDARG00000090787	klhdc8b	799189	121.868	1.4925	0.36927	4.04176	5.31e-05	0.000489389	kelch domain containing 8B [Source:ZFIN	NA
ENSDARG00000031681	atp6v0b	321724	2453.91	1.49229	0.350216	4.26107	2.03e-05	0.000213573	ATPase H+ transporting V0 subunit b [Source:ZFIN	ion transport, retina development in camera-type eye, developmental pigmentation, proton transmembrane transport
ENSDARG00000053542	kctd12.2	553403	5324.69	1.49184	0.379454	3.93155	8.44e-05	0.000727812	potassium channel tetramerisation domain containing 12.2 [Source:ZFIN	protein homooligomerization, habenula development, regulation of dendrite morphogenesis
ENSDARG00000090537	ifit11	100001239	163.272	1.49088	0.448818	3.3218	0.000894397	0.00533661	interferon-induced protein with tetratricopeptide repeats 11 [Source:ZFIN	defense response to virus
ENSDARG00000100729	tln1	494453	6465.45	1.48941	0.361913	4.11538	3.87e-05	0.00037475	talin 1 [Source:ZFIN	cell adhesion, endocytosis, cytoskeletal anchoring at plasma membrane, sarcomere organization, embryonic viscerocranium morphogenesis, neural crest cell differentiation, cardiac muscle cell development, skeletal muscle tissue development, closure of optic fissure
ENSDARG00000078502	si:ch211-150o23.3	799202	1261.27	1.48824	0.264216	5.63267	1.77e-08	4.32e-07	si:ch211-150o23.3 [Source:ZFIN	endocytosis
ENSDARG00000078195	fhit	393713	510.243	1.48789	0.430867	3.45325	0.000553875	0.00357805	fragile histidine triad diadenosine triphosphatase [Source:ZFIN	NA
ENSDARG00000083312	NC_002333.21	NA	99.0658	1.48719	0.495758	2.99982	0.00270136	0.0133567		6.74573
ENSDARG00000028676	nuak1b	561496	1852.25	1.48644	0.38952	3.81607	0.000135595	0.00108901	NUAK family, SNF1-like kinase, 1b [Source:ZFIN	protein phosphorylation, intracellular signal transduction
ENSDARG00000070455	tmem245	100000119	949.348	1.48643	0.423576	3.50924	0.000449386	0.00300953	transmembrane protein 245 [Source:ZFIN	NA
ENSDARG00000097155	GDPGP1	560896	112.834	1.48633	0.386229	3.84831	0.000118935	0.000975618	GDP-D-glucose phosphorylase 1 [Source:HGNC Symbol	NA
ENSDARG00000060927	si:ch211-136a13.1	559014	1924.03	1.4858	0.338461	4.38988	1.13e-05	0.000129979	si:ch211-136a13.1 [Source:ZFIN	endocytosis
ENSDARG00000093642	BX511034.3	NA	1463.92	1.48564	0.26691	5.56609	2.61e-08	6.09e-07		10.9675
ENSDARG00000091381	si:ch211-214c20.1	NA	57.0451	1.48449	0.442197	3.35708	0.00078771	0.00480317	si:ch211-214c20.1 [Source:ZFIN	intracellular signal transduction, intracellular signal transduction
ENSDARG00000069440	dachd	791191	979.471	1.48387	0.304311	4.87615	1.08e-06	1.69e-05	dachshund d [Source:ZFIN	glomerular filtration, regulation of transcription, DNA-templated
ENSDARG00000037244	gpr137	436964	220.6	1.48376	0.388561	3.8186	0.000134208	0.00107978	G protein-coupled receptor 137 [Source:ZFIN	biological_process
ENSDARG00000101139	agpat2	777624	1068.71	1.48134	0.30414	4.87058	1.11e-06	1.74e-05	1-acylglycerol-3-phosphate O-acyltransferase 2 (lysophosphatidic acid acyltransferase, beta) [Source:ZFIN	phospholipid biosynthetic process, lipid metabolic process, phosphatidic acid biosynthetic process
ENSDARG00000102711	CU138533.2	NA	230.777	1.48117	0.270655	5.47255	4.44e-08	9.82e-07		8.15644
ENSDARG00000006848	parp9	799852	420.238	1.481	0.339284	4.36506	1.27e-05	0.000142613	poly(ADP-ribose) polymerase family member 9 [Source:ZFIN	NA
ENSDARG00000074844	CABZ01061495.1	NA	456.667	1.48086	0.593118	2.49674	0.0125342	0.045554		8.81453
ENSDARG00000032389	tspan12	394127	272.016	1.48009	0.43582	3.3961	0.000683532	0.00426144	tetraspanin 12 [Source:ZFIN	retina layer formation, cell surface receptor signaling pathway, Wnt signaling pathway, regulation of angiogenesis
ENSDARG00000102929	zgc:101715	447894	24.7502	1.47995	0.578164	2.55974	0.010475	0.0396248	zgc:101715 [Source:ZFIN	biological_process
ENSDARG00000097473	zgc:113340	541508	490.911	1.47963	0.409353	3.61455	0.000300867	0.0021562	zgc:113340 [Source:ZFIN	biological_process
ENSDARG00000111357	tnfsf14	798119	186.477	1.47958	0.426512	3.46902	0.000522354	0.00340867	TNF superfamily member 14 [Source:ZFIN	immune response
ENSDARG00000026137	sfxn5b	561995	72.8541	1.47921	0.364345	4.05992	4.91e-05	0.000458322	sideroflexin 5b [Source:ZFIN	ion transport, transmembrane transport, ion transmembrane transport
ENSDARG00000053381	plpp1a	569053	2741.51	1.47911	0.291665	5.07128	3.95e-07	6.93e-06	phospholipid phosphatase 1a [Source:ZFIN	lipid metabolic process, dephosphorylation, phospholipid metabolic process, phospholipid dephosphorylation
ENSDARG00000004525	zgc:63882	393373	923.815	1.47856	0.439425	3.36476	0.000766097	0.00469171	zgc:63882 [Source:ZFIN	biological_process
ENSDARG00000103535	SORCS3	100534837	211.761	1.47813	0.504859	2.92781	0.00341364	0.0161119	sortilin related VPS10 domain containing receptor 3 [Source:HGNC Symbol	NA
ENSDARG00000037153	atp6ap1b	195824	1291.46	1.47774	0.224845	6.57228	4.96e-11	2.22e-09	ATPase H+ transporting accessory protein 1b [Source:ZFIN	retina development in camera-type eye, regulation of cilium assembly, Kupffer's vesicle development, determination of left/right asymmetry in lateral mesoderm, regulation of cell population proliferation, retinal pigment epithelium development, melanosome organization, proton transmembrane transport, eye pigment granule organization, regulation of cellular pH, cellular protein localization, prote…
ENSDARG00000060001	mettl9	768200	496.071	1.47745	0.254464	5.80612	6.39e-09	1.75e-07	methyltransferase like 9 [Source:ZFIN	NA
ENSDARG00000103453	zfpl1	393646	1678.81	1.47632	0.234605	6.29279	3.12e-10	1.16e-08	zinc finger protein-like 1 [Source:ZFIN	NA
ENSDARG00000104393	npr2	100331745	1329.43	1.47593	0.371932	3.96829	7.24e-05	0.000638508	natriuretic peptide receptor 2 [Source:ZFIN	protein phosphorylation, intracellular signal transduction, cyclic nucleotide biosynthetic process, cGMP biosynthetic process, cardiac muscle cell proliferation, signal transduction, receptor guanylyl cyclase signaling pathway
ENSDARG00000079191	zgc:172122	571844	210.723	1.47584	0.547871	2.69378	0.00706471	0.0290927	zgc:172122 [Source:ZFIN	NA
ENSDARG00000000730	slc6a22.1	368923	872.566	1.47561	0.339143	4.351	1.36e-05	0.000150836	solute carrier family 6 member 22, tandem duplicate 1 [Source:ZFIN	gamma-aminobutyric acid transport, transmembrane transport, neurotransmitter transport
ENSDARG00000099362	CABZ01088346.1	NA	162.096	1.47451	0.593265	2.48541	0.0129402	0.0467822		7.60268
ENSDARG00000113218	FP236810.2	571561	26.6394	1.47439	0.500476	2.94598	0.00321938	0.015371	UDP-glucuronosyltransferase 2B20-like [Source:NCBI gene	NA
ENSDARG00000071055	ZNF512B	101885988	60.9814	1.47368	0.432608	3.4065	0.000658028	0.00412427	zinc finger protein 512B [Source:HGNC Symbol	NA
ENSDARG00000042322	si:dkey-177p2.6	568712	4502.09	1.47335	0.229552	6.41836	1.38e-10	5.58e-09	si:dkey-177p2.6 [Source:ZFIN	biological_process
ENSDARG00000044685	nr0b2a	403010	133.264	1.47294	0.354341	4.15683	3.23e-05	0.000320138	nuclear receptor subfamily 0, group B, member 2a [Source:ZFIN	regulation of transcription, DNA-templated, negative regulation of transcription by RNA polymerase II, steroid hormone mediated signaling pathway, negative regulation of DNA-binding transcription factor activity, circadian rhythm
ENSDARG00000030465	tmem263	406415	5745.67	1.47214	0.191833	7.67406	1.67e-14	1.51e-12	transmembrane protein 263 [Source:ZFIN	biological_process
ENSDARG00000063255	btbd11a	562893	216.768	1.47154	0.520452	2.82743	0.00469238	0.0209103	BTB (POZ) domain containing 11a [Source:ZFIN	NA
ENSDARG00000069093	col2a1a	562496	2020.3	1.46971	0.584089	2.51624	0.0118614	0.0436088	collagen, type II, alpha 1a [Source:ZFIN	extracellular matrix organization, axon guidance, skeletal system development, collagen fibril organization, notochord development, embryonic skeletal system development
ENSDARG00000039650	itm2cb	335863	1857.13	1.46964	0.38566	3.81072	0.000138562	0.00110688	integral membrane protein 2Cb [Source:ZFIN	negative regulation of amyloid precursor protein biosynthetic process
ENSDARG00000093954	si:dkey-9i23.16	571915	617.923	1.46842	0.317969	4.61813	3.87e-06	5.09e-05	si:dkey-9i23.16 [Source:ZFIN	NA
ENSDARG00000041878	rab11ba	406798	3922.46	1.46543	0.270589	5.41572	6.1e-08	1.3e-06	RAB11B, member RAS oncogene family, a [Source:ZFIN	intracellular protein transport, Rab protein signal transduction, exocytosis
ENSDARG00000096099	BX465862.3	NA	26.9149	1.46539	0.507786	2.88585	0.00390363	0.0179651		5.10953
ENSDARG00000100446	si:ch211-286o17.1	100332904	7095.92	1.46466	0.507247	2.88748	0.00388343	0.0178888	si:ch211-286o17.1 [Source:ZFIN	cell adhesion
ENSDARG00000092610	lamp1b	563328	2261.53	1.46424	0.327531	4.47054	7.8e-06	9.38e-05	lysosomal associated membrane protein 1b [Source:ZFIN	establishment of protein localization to organelle
ENSDARG00000014572	chpt1	322605	1456.17	1.46421	0.221625	6.60673	3.93e-11	1.81e-09	choline phosphotransferase 1 [Source:ZFIN	phospholipid biosynthetic process, lipid metabolic process, phosphatidylcholine biosynthetic process, CDP-choline pathway
ENSDARG00000055786	prss23	563933	883.12	1.46038	0.359271	4.06483	4.81e-05	0.000449793	serine protease 23 [Source:ZFIN	proteolysis, endocardium morphogenesis, regulation of Notch signaling pathway, atrioventricular valve development
ENSDARG00000042826	egr2b	30190	150.817	1.4596	0.468515	3.11538	0.0018371	0.00973541	early growth response 2b [Source:ZFIN	NA
ENSDARG00000009342	txndc5	406289	7741.75	1.45729	0.335806	4.33968	1.43e-05	0.000157551	thioredoxin domain containing 5 [Source:ZFIN	cell redox homeostasis, apoptotic cell clearance
ENSDARG00000092125	CU468041.1	NA	83.1009	1.45707	0.353469	4.1222	3.75e-05	0.000365116		6.66936
ENSDARG00000019444	ssr4	326701	11354.5	1.45676	0.573129	2.54177	0.0110292	0.0412295	signal sequence receptor, delta [Source:ZFIN	cellular response to estrogen stimulus
ENSDARG00000079578	rbpms2b	393229	4451.47	1.45659	0.402538	3.61851	0.000296309	0.00212785	RNA binding protein, mRNA processing factor 2b [Source:ZFIN	retinal ganglion cell axon guidance, dendrite morphogenesis, negative regulation of smooth muscle cell differentiation, regulation of retinal ganglion cell axon guidance
ENSDARG00000097608	CU929312.1	NA	64.2475	1.45619	0.574405	2.53513	0.0112406	0.0418553		5.42918
ENSDARG00000096533	rltgr	100499491	1284.51	1.45593	0.552415	2.63558	0.00839939	0.0332268	RAMP-like triterpene glycoside receptor [Source:ZFIN	ion transmembrane transport, lateral line development, G protein-coupled receptor signaling pathway
ENSDARG00000041703	rrbp1b	567029	3273.03	1.45592	0.305878	4.75983	1.94e-06	2.8e-05	ribosome binding protein 1b [Source:ZFIN	protein transport
ENSDARG00000092228	si:dkey-27p18.3	100002920	43.4711	1.45564	0.517185	2.81454	0.00488464	0.0216578	si:dkey-27p18.3 [Source:ZFIN	NA
ENSDARG00000021739	klhl24a	768198	743.381	1.45476	0.472221	3.08067	0.00206534	0.0107073	kelch-like family member 24a [Source:ZFIN	regulation of kainate selective glutamate receptor activity
ENSDARG00000061201	acsf2	751707	1717.05	1.45453	0.424171	3.42912	0.00060554	0.00384696	acyl-CoA synthetase family member 2 [Source:ZFIN	NA
ENSDARG00000054858	tp53bp2b	568138	1580.64	1.4545	0.338794	4.29319	1.76e-05	0.000188896	tumor protein p53 binding protein, 2b [Source:ZFIN	signal transduction, chordate embryonic development, cilium movement, negative regulation of protein kinase B signaling
ENSDARG00000073909	ppip5k1b	559938	900.196	1.45384	0.48105	3.02222	0.00250932	0.0125883	diphosphoinositol pentakisphosphate kinase 1b [Source:ZFIN	phosphorylation, inositol metabolic process, inositol phosphate biosynthetic process
ENSDARG00000044550	hif1al2	497283	417.927	1.45337	0.569132	2.55365	0.0106599	0.0401769	hypoxia inducible factor 1 subunit alpha, like 2 [Source:ZFIN	regulation of transcription, DNA-templated, positive regulation of transcription by RNA polymerase II, regulation of transcription by RNA polymerase II
ENSDARG00000076371	CABZ01080074.1	556551	290.342	1.45154	0.506745	2.86444	0.00417745	0.0190025	shroom family member 2b [Source:NCBI gene	establishment of melanosome localization, apical protein localization, actin filament organization, actin cytoskeleton organization
ENSDARG00000060753	pear1	571812	1322.78	1.45114	0.517428	2.80452	0.0050392	0.0221642	platelet endothelial aggregation receptor 1 [Source:ZFIN	apoptotic cell clearance
ENSDARG00000032838	si:dkey-206f10.1	560719	129.948	1.44967	0.476699	3.04105	0.00235756	0.0119457	si:dkey-206f10.1 [Source:ZFIN	intracellular signal transduction, cyclic nucleotide biosynthetic process, adenylate cyclase-activating G protein-coupled receptor signaling pathway, cAMP biosynthetic process
ENSDARG00000092778	si:ch73-338o16.4	101886663	129.275	1.44955	0.352781	4.10891	3.98e-05	0.000383304	si:ch73-338o16.4 [Source:ZFIN	NA
ENSDARG00000095807	hp	NA	557.364	1.44776	0.532454	2.71904	0.00654715	0.0273983	haptoglobin [Source:ZFIN	proteolysis
ENSDARG00000079672	efl1	568741	507.279	1.44762	0.365377	3.96198	7.43e-05	0.000652347	elongation factor like GTPase 1 [Source:ZFIN	mature ribosome assembly
ENSDARG00000055381	bambia	83496	6067.48	1.44741	0.365011	3.96538	7.33e-05	0.000644828	BMP and activin membrane-bound inhibitor (Xenopus laevis) homolog a [Source:ZFIN	negative regulation of transforming growth factor beta receptor signaling pathway, positive regulation of canonical Wnt signaling pathway, dorsal/ventral pattern formation, negative regulation of BMP signaling pathway, platelet activation
ENSDARG00000097289	BX629344.1	NA	45.4755	1.44677	0.525379	2.75376	0.00589146	0.0251509		5.75585
ENSDARG00000100482	pmt	767699	480.156	1.44638	0.444628	3.25302	0.00114185	0.00654772	phosphoethanolamine methyltransferase [Source:ZFIN	NA
ENSDARG00000075253	pik3cb	100002263	1419.5	1.44621	0.430343	3.36059	0.000777758	0.00474951	phosphatidylinositol-4,5-bisphosphate 3-kinase, catalytic subunit beta [Source:ZFIN	phosphatidylinositol phosphorylation, phosphatidylinositol-mediated signaling, phosphorylation, phosphatidylinositol 3-kinase signaling, phosphatidylinositol-3-phosphate biosynthetic process
ENSDARG00000088073	fam110b	573995	1906.25	1.44596	0.342886	4.21702	2.48e-05	0.000252577	family with sequence similarity 110 member B [Source:ZFIN	NA
ENSDARG00000019160	sh3bp5la	406439	1089.99	1.44552	0.222658	6.49212	8.46e-11	3.63e-09	SH3-binding domain protein 5-like, a [Source:ZFIN	intracellular signal transduction, negative regulation of protein tyrosine kinase activity
ENSDARG00000095995	BX323801.1	NA	88.3525	1.44547	0.354108	4.08201	4.46e-05	0.000422592		7.03102
ENSDARG00000102612	slc15a4	393932	373.088	1.44422	0.391096	3.69274	0.000221847	0.00165562	solute carrier family 15 member 4 [Source:ZFIN	transmembrane transport, oligopeptide transport, proton transmembrane transport, oligopeptide transmembrane transport
ENSDARG00000092018	si:ch211-139a5.1	NA	566.352	1.44419	0.249595	5.78614	7.2e-09	1.93e-07	si:ch211-139a5.1 [Source:ZFIN	protein ubiquitination
ENSDARG00000006202	erbb3a	386635	438.254	1.44345	0.475477	3.03579	0.00239905	0.0121287	erb-b2 receptor tyrosine kinase 3a [Source:ZFIN	transmembrane receptor protein tyrosine kinase signaling pathway, positive regulation of cell population proliferation, peptidyl-tyrosine phosphorylation, nervous system development, protein phosphorylation
ENSDARG00000114159	FO904989.1	798466	118.781	1.44317	0.38555	3.74314	0.000181734	0.00139411	transmembrane protein 196 [Source:NCBI gene	NA
ENSDARG00000029663	rab1ab	368883	6672.49	1.44202	0.338753	4.25683	2.07e-05	0.00021692	RAB1A, member RAS oncogene family b [Source:ZFIN	intracellular protein transport, Rab protein signal transduction, autophagosome assembly
ENSDARG00000113820	cyp46a1.4	393451	171.304	1.44158	0.368954	3.90721	9.34e-05	0.000794948	cytochrome P450, family 46, subfamily A, polypeptide 1, tandem duplicate 4 [Source:ZFIN	oxidation-reduction process, cholesterol catabolic process
ENSDARG00000034685	tmem198b	564608	942.202	1.44109	0.283908	5.07592	3.86e-07	6.77e-06	transmembrane protein 198b [Source:ZFIN	positive regulation of canonical Wnt signaling pathway
ENSDARG00000093304	si:dkey-221j11.3	NA	152.334	1.44103	0.412931	3.48976	0.000483459	0.00319789	si:dkey-221j11.3 [Source:ZFIN	NA
ENSDARG00000089791	slc25a32a	393226	1522.95	1.44015	0.293989	4.89866	9.65e-07	1.53e-05	solute carrier family 25 member 32a [Source:ZFIN	transmembrane transport, FAD transmembrane transport, folic acid transport
ENSDARG00000098645	rgn	403070	134.75	1.43957	0.455293	3.16186	0.00156767	0.00854191	regucalcin [Source:ZFIN	cellular calcium ion homeostasis, L-ascorbic acid biosynthetic process, positive regulation of ATPase activity, regulation of calcium-mediated signaling
ENSDARG00000091092	zcchc10	334240	1195.51	1.43907	0.278586	5.16562	2.4e-07	4.45e-06	zinc finger, CCHC domain containing 10 [Source:ZFIN	NA
ENSDARG00000101242	zcchc14	796219	408.012	1.43904	0.550879	2.61226	0.00899463	0.0351319	zinc finger, CCHC domain containing 14 [Source:ZFIN	NA
ENSDARG00000110960	BX769173.1	NA	182.707	1.43881	0.327173	4.3977	1.09e-05	0.000126263		7.56854
ENSDARG00000005749	cand2	555955	141.874	1.43831	0.510316	2.81847	0.00482527	0.0214214	cullin-associated and neddylation-dissociated 2 (putative) [Source:ZFIN	SCF complex assembly, protein ubiquitination
ENSDARG00000071015	pbxip1a	563463	1159.01	1.43812	0.311965	4.60989	4.03e-06	5.27e-05	pre-B-cell leukemia homeobox interacting protein 1a [Source:ZFIN	regulation of Rho guanyl-nucleotide exchange factor activity
ENSDARG00000086103	slc37a1	492798	886.472	1.43739	0.358859	4.00545	6.19e-05	0.000558112	solute carrier family 37 member 1 [Source:ZFIN	transmembrane transport
ENSDARG00000102904	si:ch211-246b8.2	NA	545.811	1.43697	0.314543	4.56843	4.91e-06	6.31e-05	si:ch211-246b8.2 [Source:ZFIN	intracellular signal transduction
ENSDARG00000101482	hk2	406339	637.403	1.4369	0.372755	3.85482	0.000115814	0.000954771	hexokinase 2 [Source:ZFIN	glycolytic process, carbohydrate metabolic process, cellular glucose homeostasis, phosphorylation, carbohydrate phosphorylation, glucose 6-phosphate metabolic process
ENSDARG00000112087	ube2l3a	415162	2780.5	1.4369	0.456616	3.14683	0.00165048	0.00891651	ubiquitin-conjugating enzyme E2L 3a [Source:ZFIN	ubiquitin-dependent protein catabolic process, protein ubiquitination
ENSDARG00000002912	adipor1a	436740	3394.56	1.4364	0.229055	6.271	3.59e-10	1.3e-08	adiponectin receptor 1a [Source:ZFIN	adiponectin-activated signaling pathway
ENSDARG00000036445	serpinh2	554550	1326.93	1.43588	0.331068	4.33712	1.44e-05	0.000159176	serine (or cysteine) peptidase inhibitor, clade H, member 2 [Source:ZFIN	negative regulation of endopeptidase activity
ENSDARG00000078037	chpfb	103911184	77.1646	1.43464	0.456984	3.13937	0.0016931	0.00909112	chondroitin polymerizing factor b [Source:ZFIN	NA
ENSDARG00000111877	bcl7ba	406444	1933.99	1.43457	0.223815	6.40964	1.46e-10	5.86e-09	BAF chromatin remodeling complex subunit BCL7B a [Source:ZFIN	biological_process
ENSDARG00000075140	SAT2	569184	271.124	1.43357	0.403497	3.55286	0.00038107	0.0026289	spermidine/spermine N1-acetyltransferase family member 2 [Source:HGNC Symbol	spermidine acetylation
ENSDARG00000089862	si:dkey-16j16.4	492696	118.125	1.43273	0.389011	3.68299	0.000230513	0.00171203	si:dkey-16j16.4 [Source:ZFIN	biological_process
ENSDARG00000021899	b4galt7	445022	986.271	1.43263	0.198597	7.21374	5.44e-13	3.65e-11	xylosylprotein beta 1,4-galactosyltransferase, polypeptide 7 (galactosyltransferase I) [Source:ZFIN	carbohydrate metabolic process
ENSDARG00000099633	sec14l7	566865	532.97	1.43151	0.50399	2.84036	0.00450622	0.0202485	SEC14-like lipid binding 7 [Source:ZFIN	NA
ENSDARG00000029112	gem	560566	377.265	1.43099	0.407448	3.51209	0.000444602	0.00298332	GTP binding protein overexpressed in skeletal muscle [Source:ZFIN	signal transduction, negative regulation of high voltage-gated calcium channel activity
ENSDARG00000104154	CU464180.1	NA	175.588	1.43008	0.465781	3.07029	0.00213848	0.0110162		7.47763
ENSDARG00000102995	rbm24a	405801	3113.58	1.43008	0.294061	4.8632	1.16e-06	1.8e-05	RNA binding motif protein 24a [Source:ZFIN	heart looping, embryonic neurocranium morphogenesis, cell differentiation, cellular response to DNA damage stimulus, skeletal muscle tissue development, somitogenesis, mRNA processing, RNA splicing, regulation of translation, cardiovascular system development, mRNA destabilization, atrial cardiac muscle tissue development, positive regulation of myoblast differentiation, regulation of alternative…
ENSDARG00000105641	si:ch211-98n17.5	560439	127.394	1.43003	0.489298	2.92262	0.00347098	0.0163078	si:ch211-98n17.5 [Source:ZFIN	NA
ENSDARG00000031763	smad6b	564395	6250.18	1.42896	0.401833	3.55611	0.00037639	0.00260097	SMAD family member 6b [Source:ZFIN	regulation of transcription, DNA-templated, transforming growth factor beta receptor signaling pathway
ENSDARG00000090793	si:ch211-207j7.2	799340	78.1774	1.42766	0.455816	3.1321	0.00173564	0.00928095	si:ch211-207j7.2 [Source:ZFIN	NA
ENSDARG00000030087	nfkbib	797834	4602.99	1.42753	0.211151	6.7607	1.37e-11	7.02e-10	nuclear factor of kappa light polypeptide gene enhancer in B-cells inhibitor, beta [Source:ZFIN	NA
ENSDARG00000002391	tlcd1	450051	73.1041	1.42677	0.577949	2.46868	0.013561	0.0484836	TLC domain containing 1 [Source:ZFIN	biological_process
ENSDARG00000062087	nceh1b.1	777713	73.6462	1.42631	0.373785	3.81586	0.000135709	0.00108902	neutral cholesterol ester hydrolase 1b, tandem duplicate 1 [Source:ZFIN	catabolic process
ENSDARG00000078585	mon1a	100073333	541.546	1.42629	0.447897	3.18441	0.00145048	0.00800116	MON1 secretory trafficking family member A [Source:ZFIN	protein targeting to vacuole
ENSDARG00000102850	CU469577.1	NA	222.138	1.42569	0.351648	4.05432	5.03e-05	0.000467322		7.98106
ENSDARG00000015355	fosl1a	564241	13056.4	1.42563	0.232845	6.12266	9.2e-10	3.05e-08	FOS-like antigen 1a [Source:ZFIN	regulation of transcription, DNA-templated, regulation of transcription by RNA polymerase II
ENSDARG00000012688	eif1b	322237	11422.1	1.4249	0.510461	2.7914	0.00524812	0.0228918	eukaryotic translation initiation factor 1B [Source:ZFIN	translational initiation
ENSDARG00000061405	eva1a	767647	1052.12	1.42403	0.22283	6.39067	1.65e-10	6.59e-09	eva-1 homolog A (C. elegans) [Source:ZFIN	apoptotic process, autophagy
ENSDARG00000036162	hnrnpa0b	334222	29270.8	1.42349	0.413358	3.44373	0.000573751	0.00368299	heterogeneous nuclear ribonucleoprotein A0b [Source:ZFIN	mRNA processing
ENSDARG00000051925	cyb5r2	751641	619.672	1.42339	0.511296	2.78389	0.00537111	0.0233377	cytochrome b5 reductase 2 [Source:ZFIN	oxidation-reduction process, lipid metabolic process, steroid biosynthetic process, steroid metabolic process, sterol biosynthetic process, response to yeast
ENSDARG00000069828	si:ch211-117n7.7	751622	72.5957	1.42224	0.521962	2.7248	0.00643408	0.0269754	si:ch211-117n7.7 [Source:ZFIN	biological_process
ENSDARG00000019951	sec62	563660	1712.53	1.42165	0.305659	4.65109	3.3e-06	4.44e-05	SEC62 homolog, preprotein translocation factor [Source:ZFIN	protein transport, posttranslational protein targeting to membrane, translocation
ENSDARG00000044894	zgc:113307	553753	159.181	1.42077	0.432708	3.28344	0.00102548	0.00598587	zgc:113307 [Source:ZFIN	NA
ENSDARG00000069430	tp53i11a	503774	1278.39	1.42048	0.29189	4.86648	1.14e-06	1.77e-05	tumor protein p53 inducible protein 11a [Source:ZFIN	biological_process
ENSDARG00000104897	si:dkey-16p6.1	NA	23.8236	1.42027	0.491598	2.88909	0.00386361	0.0178174	si:dkey-16p6.1 [Source:ZFIN	intracellular signal transduction
ENSDARG00000056648	ext2	493780	2709.44	1.42014	0.336346	4.22225	2.42e-05	0.000247498	exostosin glycosyltransferase 2 [Source:ZFIN	protein glycosylation, glycosaminoglycan biosynthetic process, heparan sulfate proteoglycan biosynthetic process, regulation of axon extension, sensory neuron axon guidance, posterior lateral line neuromast primordium migration, cartilage development, odontogenesis, retinal ganglion cell axon guidance, thymus development, skeletal system development, pectoral fin development, embryonic pectoral f…
ENSDARG00000040157	glt8d1	492466	1652.36	1.41999	0.250949	5.65849	1.53e-08	3.79e-07	glycosyltransferase 8 domain containing 1 [Source:ZFIN	NA
ENSDARG00000087102	si:ch1073-164k15.3	NA	212.831	1.41964	0.539413	2.63182	0.00849291	0.033527	si:ch1073-164k15.3 [Source:ZFIN	NA
ENSDARG00000016733	psat1	327512	9613.67	1.41912	0.435422	3.25919	0.0011173	0.0064353	phosphoserine aminotransferase 1 [Source:ZFIN	L-serine biosynthetic process, cellular amino acid biosynthetic process
ENSDARG00000012369	rdh10b	378722	1266.85	1.41886	0.368361	3.85183	0.00011724	0.000964092	retinol dehydrogenase 10b [Source:ZFIN	retinoic acid biosynthetic process, oxidation-reduction process, retinol metabolic process
ENSDARG00000016526	gata3	30458	1494.3	1.41859	0.341321	4.15618	3.24e-05	0.000320786	GATA binding protein 3 [Source:ZFIN	regulation of transcription, DNA-templated, positive regulation of T cell differentiation, regulation of transcription by RNA polymerase II, embryonic neurocranium morphogenesis, ventral spinal cord interneuron differentiation, fin regeneration, otic placode formation, cardiac muscle tissue regeneration, ectodermal placode development, tissue regeneration, ectodermal placode formation, fibroblast…
ENSDARG00000003584	pla2g7	406470	1415.27	1.41773	0.248861	5.69688	1.22e-08	3.1e-07	phospholipase A2, group VII (platelet-activating factor acetylhydrolase, plasma) [Source:ZFIN	lipid catabolic process, lipid metabolic process
ENSDARG00000056026	tprg1	560596	272.1	1.41663	0.502983	2.81645	0.00485572	0.0215372	tumor protein p63 regulated 1 [Source:ZFIN	NA
ENSDARG00000075014	sqstm1	406452	1472.59	1.41625	0.258835	5.47164	4.46e-08	9.85e-07	sequestosome 1 [Source:ZFIN	locomotory behavior, axonogenesis, mitochondrion organization, endosome organization, regulation of autophagy, mitophagy, aggrephagy
ENSDARG00000097765	BX537342.1	793164	420.689	1.416	0.305864	4.62951	3.67e-06	4.86e-05	si:ch211-198p11.6 [Source:NCBI gene	NA
ENSDARG00000103114	ndufa4l2a	100003066	1611.49	1.41581	0.513036	2.75968	0.00578589	0.0247901	NDUFA4 mitochondrial complex associated like 2a [Source:ZFIN	electron transport chain, proton transmembrane transport
ENSDARG00000061274	lss	795400	190.496	1.41509	0.348218	4.0638	4.83e-05	0.000451613	lanosterol synthase (2,3-oxidosqualene-lanosterol cyclase) [Source:ZFIN	cholesterol biosynthetic process, triterpenoid biosynthetic process
ENSDARG00000092185	BX957292.1	NA	23.5754	1.41498	0.544804	2.59723	0.00939781	0.036402		5.51532
ENSDARG00000036179	myo1ea	555285	2755.11	1.4147	0.330789	4.27676	1.9e-05	0.000201724	myosin IEa [Source:ZFIN	glomerular filtration, glomerulus development
ENSDARG00000103589	gata6	58076	3420.55	1.41428	0.4779	2.95936	0.00308282	0.0148653	GATA binding protein 6 [Source:ZFIN	regulation of transcription, DNA-templated, positive regulation of transcription, DNA-templated, heart morphogenesis, liver development, myeloid cell differentiation, epithelial cell differentiation, positive regulation of transcription by RNA polymerase II, digestive tract development, cardioblast migration to the midline involved in heart field formation
ENSDARG00000100047	ergic1	567774	1660.36	1.4139	0.309648	4.56616	4.97e-06	6.37e-05	endoplasmic reticulum-golgi intermediate compartment 1 [Source:ZFIN	NA
ENSDARG00000115781	CR339041.3	NA	20.9359	1.41345	0.565605	2.49901	0.012454	0.0453292		4.16956
ENSDARG00000061909	si:ch73-233f7.1	100537710	729.952	1.41336	0.320031	4.41632	1e-05	0.000116713	si:ch73-233f7.1 [Source:ZFIN	homophilic cell adhesion via plasma membrane adhesion molecules, cell adhesion
ENSDARG00000095130	CT583652.1	NA	973.43	1.41233	0.39548	3.57119	0.000355359	0.0024778		10.3149
ENSDARG00000059906	sdc4	568593	47691.3	1.41221	0.215838	6.54289	6.03e-11	2.68e-09	syndecan 4 [Source:ZFIN	cell migration, cell adhesion, wound healing, epiboly involved in gastrulation with mouth forming second, stress fiber assembly, cell adhesion mediated by integrin, neuronal stem cell division
ENSDARG00000008568	slc25a24	447867	1711.46	1.41145	0.267826	5.27003	1.36e-07	2.7e-06	solute carrier family 25 member 24 [Source:ZFIN	transmembrane transport, cellular response to oxidative stress, mitochondrial transport, regulation of cell death, ATP transport, cellular response to calcium ion
ENSDARG00000063162	cmtm8b	791163	254.612	1.40965	0.303177	4.64959	3.33e-06	4.47e-05	CKLF-like MARVEL transmembrane domain containing 8b [Source:ZFIN	myelination
ENSDARG00000109580	taar19n	108191519	77.9531	1.40938	0.36153	3.89837	9.68e-05	0.000819692	trace amine associated receptor 19n [Source:ZFIN	G protein-coupled receptor signaling pathway, signal transduction, G protein-coupled receptor signaling pathway, signal transduction
ENSDARG00000042641	cyp51	414331	2071.6	1.40866	0.306225	4.60007	4.22e-06	5.5e-05	cytochrome P450, family 51 [Source:ZFIN	oxidation-reduction process, lipid metabolic process, steroid biosynthetic process, steroid metabolic process, sterol biosynthetic process, response to yeast, cholesterol biosynthetic process, cholesterol metabolic process, sterol metabolic process, cholesterol biosynthetic process via 24,25-dihydrolanosterol, demethylation
ENSDARG00000042396	trim35-30	335524	64.3858	1.40793	0.476661	2.95373	0.00313959	0.0150832	tripartite motif containing 35-30 [Source:ZFIN	biological_process, biological_process
ENSDARG00000010010	trim13	553630	965.7	1.40767	0.280101	5.02559	5.02e-07	8.54e-06	tripartite motif containing 13 [Source:ZFIN	NA
ENSDARG00000054914	dgat1b	436731	240.621	1.4075	0.334487	4.20793	2.58e-05	0.000260907	diacylglycerol O-acyltransferase 1b [Source:ZFIN	triglyceride biosynthetic process, response to yeast
ENSDARG00000099200	zgc:123103	641325	1125.94	1.40709	0.509883	2.75964	0.00578657	0.0247901	zgc:123103 [Source:ZFIN	NA
ENSDARG00000070670	crip2	554826	19443.8	1.40693	0.355451	3.95816	7.55e-05	0.000660522	cysteine-rich protein 2 [Source:ZFIN	heart contraction, heart development
ENSDARG00000016457	irf9	403013	1555.4	1.40626	0.458957	3.06404	0.00218371	0.0111933	interferon regulatory factor 9 [Source:ZFIN	regulation of transcription, DNA-templated, regulation of transcription by RNA polymerase II, immune system process
ENSDARG00000099631	cmtm6	368348	1949.22	1.40583	0.22354	6.28893	3.2e-10	1.19e-08	CKLF-like MARVEL transmembrane domain containing 6 [Source:ZFIN	NA
ENSDARG00000002533	adora2b	560100	73.3513	1.40582	0.392639	3.58044	0.000343015	0.00239984	adenosine A2b receptor [Source:ZFIN	G protein-coupled receptor signaling pathway, adenosine receptor signaling pathway, signal transduction, endothelial to hematopoietic transition, regulation of hematopoietic stem cell differentiation, regulation of hematopoietic progenitor cell differentiation
ENSDARG00000010862	amt	450000	1077.15	1.40513	0.255785	5.49339	3.94e-08	8.85e-07	aminomethyltransferase [Source:ZFIN	glycine catabolic process, methylation, glycine decarboxylation via glycine cleavage system
ENSDARG00000070170	si:ch211-225p5.8	555567	149.845	1.40453	0.454652	3.08925	0.00200663	0.0104572	si:ch211-225p5.8 [Source:ZFIN	sodium ion transport, cardiac muscle cell action potential involved in contraction, regulation of heart rate by cardiac conduction, regulation of sodium ion transmembrane transporter activity
ENSDARG00000063190	zranb1b	777720	45.0672	1.40413	0.527986	2.6594	0.00782797	0.0315262	zinc finger, RAN-binding domain containing 1b [Source:ZFIN	cell migration, proteolysis, Wnt signaling pathway, brain development, cytoskeleton organization, positive regulation of Wnt signaling pathway, central nervous system morphogenesis, protein K29-linked deubiquitination, protein deubiquitination involved in ubiquitin-dependent protein catabolic process, protein K33-linked deubiquitination, regulation of cell morphogenesis, protein K63-linked deubiq…
ENSDARG00000095865	oxr1a	571418	394.985	1.40406	0.274002	5.12427	2.99e-07	5.43e-06	oxidation resistance 1a [Source:ZFIN	NA
ENSDARG00000042732	tmem189	450031	1794.09	1.40392	0.456743	3.07376	0.00211381	0.0109164	transmembrane protein 189 [Source:ZFIN	NA
ENSDARG00000043416	tnfaip2a	567159	942.81	1.40325	0.310264	4.52277	6.1e-06	7.59e-05	tumor necrosis factor, alpha-induced protein 2a [Source:ZFIN	exocytosis, exocyst localization
ENSDARG00000079456	si:ch211-149a19.3	568118	107.408	1.40255	0.500065	2.80474	0.00503571	0.0221568	si:ch211-149a19.3 [Source:ZFIN	intracellular signal transduction
ENSDARG00000077207	lzts2b	100005471	116.13	1.40235	0.563478	2.48875	0.0128195	0.0464205	leucine zipper, putative tumor suppressor 2b [Source:ZFIN	cell division, cell cycle, Wnt signaling pathway, microtubule severing, mitotic cytokinesis, negative regulation of Wnt signaling pathway, nuclear export, spindle midzone assembly
ENSDARG00000022456	eno1a	334116	9808.23	1.40212	0.435036	3.223	0.00126854	0.00715148	enolase 1a, (alpha) [Source:ZFIN	glycolytic process
ENSDARG00000077996	cdh24b	100007192	75.9294	1.40127	0.425333	3.29452	0.000985913	0.00578908	cadherin 24, type 2b [Source:ZFIN	homophilic cell adhesion via plasma membrane adhesion molecules, cell adhesion, cell-cell adhesion, cell morphogenesis, cell-cell junction assembly, calcium-dependent cell-cell adhesion via plasma membrane cell adhesion molecules, adherens junction organization, cell-cell adhesion mediated by cadherin
ENSDARG00000046013	rasl11a	550538	2761.14	1.40112	0.25502	5.49417	3.93e-08	8.82e-07	RAS-like, family 11, member A [Source:ZFIN	signal transduction, positive regulation of transcription by RNA polymerase I
ENSDARG00000028346	tesca	406633	377.26	1.40072	0.353007	3.96796	7.25e-05	0.000639165	tescalcin a [Source:ZFIN	NA
ENSDARG00000021443	zfp36l1b	323671	24240.8	1.4005	0.325356	4.30452	1.67e-05	0.000180739	zinc finger protein 36, C3H type-like 1b [Source:ZFIN	NA
ENSDARG00000061690	nxpe3	564277	362.507	1.40042	0.509781	2.74711	0.00601236	0.0255788	neurexophilin and PC-esterase domain family, member 3 [Source:ZFIN	NA
ENSDARG00000099980	bpifcl	100003132	313.401	1.3997	0.443426	3.15657	0.00159639	0.00867353	BPI fold containing family C, like [Source:ZFIN	NA
ENSDARG00000105175	CR547131.1	NA	507.912	1.39963	0.322782	4.33616	1.45e-05	0.00015966		9.17723
ENSDARG00000074715	stk17a	327345	905.851	1.39866	0.51423	2.71992	0.00652979	0.0273396	serine/threonine kinase 17a [Source:ZFIN	protein phosphorylation
ENSDARG00000005675	sec61a1l	266796	6137.72	1.39847	0.207839	6.72863	1.71e-11	8.49e-10	SEC61 translocon alpha 1 subunit, like [Source:ZFIN	protein transport
ENSDARG00000093256	BX901930.2	NA	56.5818	1.39827	0.452858	3.08765	0.00201743	0.0104998		6.34865
ENSDARG00000077054	gask1b	566369	1739.75	1.39749	0.439014	3.18324	0.00145638	0.00802565	golgi associated kinase 1B [Source:ZFIN	NA
ENSDARG00000007988	masp2	560277	98.2375	1.39515	0.533747	2.61388	0.00895213	0.0350143	mannan-binding lectin serine peptidase 2 [Source:ZFIN	proteolysis, complement activation, lectin pathway
ENSDARG00000040869	upp1	503707	137.536	1.39453	0.292768	4.76324	1.91e-06	2.76e-05	uridine phosphorylase 1 [Source:ZFIN	nucleoside metabolic process, nucleotide catabolic process, UMP salvage
ENSDARG00000104057	pcdh1g14	NA	113.444	1.39258	0.52675	2.64373	0.00819982	0.0326357	protocadherin 1 gamma 14 [Source:ZFIN	homophilic cell adhesion via plasma membrane adhesion molecules, cell adhesion
ENSDARG00000104239	CR383668.2	NA	261.903	1.392	0.464638	2.99587	0.00273662	0.0135175		7.96314
ENSDARG00000044183	prkab1a	436905	1074.3	1.39053	0.27592	5.0396	4.67e-07	8.02e-06	protein kinase, AMP-activated, beta 1 non-catalytic subunit, a [Source:ZFIN	regulation of catalytic activity, protein phosphorylation, phosphorylation
ENSDARG00000024276	pcbp4	406391	1617.6	1.38997	0.352038	3.94835	7.87e-05	0.000684306	poly(rC) binding protein 4 [Source:ZFIN	biological_process
ENSDARG00000055373	sema3fb	799945	1702.09	1.38902	0.319514	4.34727	1.38e-05	0.000153215	sema domain, immunoglobulin domain (Ig), short basic domain, secreted, (semaphorin) 3Fb [Source:ZFIN	neural crest cell migration, positive regulation of cell migration, negative regulation of axon extension involved in axon guidance, negative chemotaxis, semaphorin-plexin signaling pathway, axon guidance
ENSDARG00000036558	col18a1a	564123	3790.26	1.38864	0.336668	4.12467	3.71e-05	0.000361924	collagen type XVIII alpha 1 chain a [Source:ZFIN	extracellular matrix organization, neural crest cell migration
ENSDARG00000031836	vps37c	777738	1312.07	1.38809	0.33423	4.15309	3.28e-05	0.000324628	VPS37C subunit of ESCRT-I [Source:ZFIN	endosome transport via multivesicular body sorting pathway, protein transport, protein targeting to membrane, protein targeting to vacuole, ubiquitin-dependent protein catabolic process via the multivesicular body sorting pathway
ENSDARG00000102948	crb3a	724017	201.651	1.38754	0.385804	3.59649	0.00032254	0.00227918	crumbs homolog 3a [Source:ZFIN	regulation of non-motile cilium assembly, inner ear auditory receptor cell differentiation
ENSDARG00000035175	schip1	550605	2081.89	1.38743	0.28998	4.78459	1.71e-06	2.53e-05	schwannomin interacting protein 1 [Source:ZFIN	biological_process
ENSDARG00000010318	srpx	541513	1637.37	1.386	0.397717	3.4849	0.000492325	0.00324323	sushi-repeat containing protein X-linked [Source:ZFIN	biological_process
ENSDARG00000053104	fam102ba	724011	143.385	1.38505	0.406179	3.40994	0.000649774	0.00407873	family with sequence similarity 102 member Ba [Source:ZFIN	biological_process
ENSDARG00000071458	si:dkey-121a11.3	566840	224.97	1.3847	0.358801	3.85923	0.000113743	0.000940517	si:dkey-121a11.3 [Source:ZFIN	establishment or maintenance of cell polarity, centrosome cycle, regulation of cellular localization
ENSDARG00000089307	pmaip1	751765	1506.28	1.38455	0.457122	3.02885	0.00245484	0.0123652	phorbol-12-myristate-13-acetate-induced protein 1 [Source:ZFIN	apoptotic process, activation of cysteine-type endopeptidase activity involved in apoptotic process, cellular response to DNA damage stimulus, release of cytochrome c from mitochondria, regulation of apoptotic process, regulation of mitotic nuclear division, positive regulation of apoptotic process, positive regulation of mitotic nuclear division
ENSDARG00000070452	saraf	767649	467.993	1.38438	0.304968	4.53943	5.64e-06	7.09e-05	store-operated calcium entry-associated regulatory factor [Source:ZFIN	regulation of store-operated calcium entry, ion transport, calcium ion transport
ENSDARG00000010727	ttyh2l	406540	838.365	1.38424	0.424497	3.26089	0.00111064	0.00640288	tweety homolog 2, like [Source:ZFIN	ion transport, chloride transmembrane transport, chloride transport
ENSDARG00000076486	acp1	541489	1745.31	1.38344	0.504036	2.74473	0.00605616	0.0257293	acid phosphatase 1 [Source:ZFIN	protein dephosphorylation, peptidyl-tyrosine dephosphorylation, pronephros development
ENSDARG00000075774	foxj3	797147	1908.64	1.38332	0.42376	3.26441	0.00109694	0.00634162	forkhead box J3 [Source:ZFIN	regulation of transcription, DNA-templated, positive regulation of transcription by RNA polymerase II
ENSDARG00000096457	si:dkey-118j18.2	100331646	4014.57	1.38285	0.346253	3.99375	6.5e-05	0.000581932	si:dkey-118j18.2 [Source:ZFIN	NA
ENSDARG00000056964	ilk	393543	10154.6	1.38258	0.365685	3.78079	0.000156328	0.0012239	integrin-linked kinase [Source:ZFIN	protein phosphorylation, phosphorylation, heart contraction, heart development, integrin-mediated signaling pathway, muscle attachment, cell-matrix adhesion, regulation of heart contraction, cardiac muscle cell development, substrate adhesion-dependent cell spreading, blood vessel development, endothelial cell development, cardiac ventricle formation, tendon development
ENSDARG00000032405	ckap4	406549	2676.24	1.38244	0.360089	3.83917	0.000123451	0.00100632	cytoskeleton associated protein 4 [Source:ZFIN	biological_process
ENSDARG00000076128	prkar1aa	494533	6017.63	1.38187	0.391261	3.53185	0.000412667	0.00281004	protein kinase, cAMP-dependent, regulatory, type I, alpha (tissue specific extinguisher 1) a [Source:ZFIN	regulation of protein phosphorylation, phosphorylation, cGMP-mediated signaling, regulation of protein kinase activity
ENSDARG00000079133	si:dkey-10c21.1	100001066	25.2855	1.38177	0.511418	2.70184	0.00689573	0.0285336	si:dkey-10c21.1 [Source:ZFIN	regulation of apoptotic process
ENSDARG00000061732	raph1b	560319	481.943	1.37831	0.322272	4.27686	1.9e-05	0.00020172	Ras association (RalGDS/AF-6) and pleckstrin homology domains 1b [Source:ZFIN	signal transduction
ENSDARG00000068822	purba	564840	3486.35	1.37786	0.327586	4.20612	2.6e-05	0.000262791	purine-rich element binding protein Ba [Source:ZFIN	cell population proliferation, negative regulation of transcription, DNA-templated, cell differentiation, negative regulation of transcription by RNA polymerase II
ENSDARG00000063916	mt-nd4l	140538	1742.14	1.3778	0.288099	4.78239	1.73e-06	2.56e-05	NADH dehydrogenase 4L, mitochondrial [Source:ZFIN	oxidation-reduction process, ATP synthesis coupled electron transport
ENSDARG00000096951	CR848812.1	NA	109.332	1.37708	0.477273	2.88531	0.00391028	0.0179823		6.9403
ENSDARG00000002771	si:ch211-48m9.1	559268	138.269	1.37627	0.431802	3.18728	0.0014362	0.00793924	si:ch211-48m9.1 [Source:ZFIN	anion transport, ion transport, inorganic anion transport, bicarbonate transport, regulation of intracellular pH, anion transmembrane transport, anion transport, ion transport, inorganic anion transport, bicarbonate transport, regulation of intracellular pH, anion transmembrane transport
ENSDARG00000019636	yif1a	334982	3354.88	1.37461	0.389497	3.52919	0.000416831	0.0028345	Yip1 interacting factor homolog A (S. cerevisiae) [Source:ZFIN	protein transport, endoplasmic reticulum to Golgi vesicle-mediated transport, vesicle-mediated transport
ENSDARG00000021905	derl1	406753	5103	1.37452	0.26397	5.20711	1.92e-07	3.65e-06	derlin 1 [Source:ZFIN	biological_process, ubiquitin-dependent ERAD pathway, endoplasmic reticulum unfolded protein response
ENSDARG00000094809	ms4a17a.11	550363	2736.66	1.3742	0.528265	2.60136	0.00928559	0.0360463	membrane-spanning 4-domains, subfamily A, member 17A.11 [Source:ZFIN	NA
ENSDARG00000110371	CABZ01086293.1	NA	324.602	1.37413	0.434524	3.16238	0.00156487	0.0085285		8.66169
ENSDARG00000101188	CABZ01048053.1	570939	114.546	1.37395	0.412864	3.32784	0.000875207	0.00524234	rab11 family-interacting protein 5-like [Source:NCBI gene	regulated exocytosis
ENSDARG00000060854	kctd3	569113	899.306	1.37388	0.421382	3.26041	0.00111253	0.00641164	potassium channel tetramerization domain containing 3 [Source:ZFIN	protein homooligomerization
ENSDARG00000089489	fam83e	561520	66.848	1.37281	0.514852	2.66642	0.00766631	0.0309961	family with sequence similarity 83 member E [Source:ZFIN	NA
ENSDARG00000021250	slc25a48	436640	398.233	1.37279	0.287713	4.77137	1.83e-06	2.67e-05	solute carrier family 25 member 48 [Source:ZFIN	transmembrane transport, acyl carnitine transport, acyl carnitine transmembrane transport
ENSDARG00000074947	calhm5.1	100037308	38.6095	1.37121	0.484503	2.83014	0.00465277	0.0207562	calcium homeostasis modulator family member 5, tandem duplicate 1 [Source:ZFIN	NA
ENSDARG00000102878	mapre3b	431717	771.891	1.37115	0.287525	4.76879	1.85e-06	2.7e-05	microtubule-associated protein, RP/EB family, member 3b [Source:ZFIN	spindle assembly, regulation of microtubule polymerization or depolymerization, protein localization to microtubule, protein localization to microtubule plus-end
ENSDARG00000011661	twf1b	432375	715.158	1.37055	0.288106	4.75712	1.96e-06	2.83e-05	twinfilin actin-binding protein 1b [Source:ZFIN	negative regulation of actin filament polymerization, sequestering of actin monomers, positive regulation of neuron projection development, barbed-end actin filament capping, regulation of lamellipodium assembly, actin filament depolymerization
ENSDARG00000063519	PLEKHB1	566659	165.631	1.36996	0.379495	3.60995	0.000306262	0.00218707	pleckstrin homology domain containing B1 [Source:HGNC Symbol	regulation of cell differentiation
ENSDARG00000110147	zgc:85789	322350	568.071	1.36967	0.498287	2.74875	0.00598236	0.0254701	zgc:85789 [Source:ZFIN	NA
ENSDARG00000036588	mhc1zba	791453	2188.26	1.36882	0.299299	4.5734	4.8e-06	6.17e-05	major histocompatibility complex class I ZBA [Source:ZFIN	immune response
ENSDARG00000044751	ddt	415237	5351.84	1.36861	0.529699	2.58376	0.00977307	0.0375556	D-dopachrome tautomerase [Source:ZFIN	negative regulation of apoptotic process, inner ear development
ENSDARG00000038978	dnajb4	445061	245.76	1.36852	0.314045	4.35771	1.31e-05	0.000146748	DnaJ heat shock protein family (Hsp40) member B4 [Source:ZFIN	protein folding, chaperone cofactor-dependent protein refolding
ENSDARG00000062297	soat1	564424	40.3075	1.36797	0.540756	2.52973	0.0114149	0.0423767	sterol O-acyltransferase 1 [Source:ZFIN	cholesterol metabolic process, cholesterol efflux, cholesterol esterification
ENSDARG00000075034	raver2	797613	477.351	1.36681	0.39731	3.44017	0.000581354	0.00372199	ribonucleoprotein, PTB-binding 2 [Source:ZFIN	NA
ENSDARG00000031228	podxl	563365	9901.67	1.3664	0.403226	3.38868	0.00070229	0.0043597	podocalyxin-like [Source:ZFIN	cell migration, regulation of cell-cell adhesion, cell adhesion, pronephric glomerulus morphogenesis, negative regulation of cell-cell adhesion, regulation of microvillus assembly, positive regulation of cell-cell adhesion mediated by integrin, negative regulation of cell adhesion
[truncated: 4,978 more rows]
