# Supplementary material for: Genomic and physiological analyses of the zebrafish atrioventricular canal reveal molecular building blocks of the secondary pacemaker region
Source: Cell Mol Life Sci. 2021 Sep 23;78(19-20):6669–87. doi: 10.1007/s00018-021-03939-y (PMC8558220; doi:10.1007/s00018-021-03939-y)
Supplement: Supplementary file 13 — Supplementary file13 (XLSX 78 KB) [file 18_2021_3939_MOESM13_ESM.xlsx]

## Sheet: GO_72hpos_vs_48pos
Cluster	ID	Description	GeneRatio	BgRatio	pvalue	p.adjust	qvalue	geneID	Count
up	GO:0008610	lipid biosynthetic process	74/2229	333/18857	4.80321e-08	0.000146594	0.000135046	serac1/gip/abhd3/ctdnep1b/msmo1/fam3a/rdh10a/nsdhl/cdipt/zgc:162608/degs2/rcor1/fa2h/pik3c2a/acsm3/zgc:91976/hmgcs1/cds2/pck2/cyb5r2/chpt1/cers4a/ptgs1/lss/sdr42e1/agpat9l/ptgs2a/pigp/idh1/dolpp1/cyp51/lias/olah/ddit3/gpat3/ptdss1b/nus1/ptgs2b/pik3cb/abhd2b/cyp7a1/prxl2b/star/pgap2/faxdc2/cyp11c1/acaca/rdh10b/dgat1b/ch25h/ggps1/hacd2/apoa4b.2/cyp11a2/gal3st2/hmgcra/cyp21a2/smpd1/pmvk/hsd3b1/aclya…	74
up	GO:0048193	Golgi vesicle transport	52/2229	208/18857	9.70445e-08	0.00014809	0.000136424	creb3l2/stx10/lman1/arf2b/anxa13/arfrp1/sec31a/scfd1/stx6/sec22bb/sec24d/golga5/sec13/arf4a/kdelr2a/rab1ab/blzf1/tfg/vti1b/sec23b/kdelr2b/arcn1b/stx5al/gopc/golph3/zgc:63863/tmem115/rer1/cog8/sec23ip/rab41/tmed9/tmed3/cog2/rint1/kdelr3/rab33ba/stx17/lman2/cux1b/arf1/tmed10/copz2/rab14/copg2/sar1b/yif1a/cog6/ergic1/copb1/gosr1/tmed5	52
up	GO:0044283	small molecule biosynthetic process	88/2229	435/18857	2.55804e-07	0.000260238	0.000239738	gip/abhd3/sirt5/fam3a/haao/rdh10a/ip6k2a/pycr1a/fam3c/pfkpb/nt5e/zgc:162608/pgk1/bpgm/rcor1/fa2h/plod2/zgc:153031/pde9a/sprb/uck2a/acsm3/pfkpa/hk1/pck2/gatm/nudt17/hprt1/ppip5k1b/spra/eno1a/ptgs1/lss/ptgs2a/pgp/plod3/cbsb/cyp51/lias/agxtb/nme8/psat1/phgdh/nus1/ptgs2b/pnpo/fbp2/ubiad1/ada/abhd2b/cyp7a1/prxl2b/cbsa/rgn/ip6k2b/gapdhs/eno3/psph/ggt5a/bcat1/acaca/pfkla/rdh10b/hacd2/coq4/apoa4b.2/itpka…	88
up	GO:0016125	sterol metabolic process	24/2229	74/18857	2.30659e-06	0.00175993	0.00162129	msmo1/nsdhl/zgc:162608/arv1/soat2/hmgcs1/cyb5r2/lss/cyp51/insig1/cyp7a1/star/soat1/faxdc2/cyp11c1/ch25h/cyp46a1.4/apoa4b.2/cyp46a1.3/cyp11a2/hmgcra/pmvk/apoa4b.3/apoa4b.1	24
up	GO:0006888	ER to Golgi vesicle-mediated transport	32/2229	116/18857	2.92268e-06	0.001784	0.00164347	creb3l2/lman1/sec31a/scfd1/sec22bb/sec24d/sec13/kdelr2a/rab1ab/tfg/vti1b/sec23b/kdelr2b/arcn1b/stx5al/zgc:63863/sec23ip/tmed9/tmed3/rint1/kdelr3/rab33ba/stx17/lman2/tmed10/copg2/sar1b/yif1a/ergic1/copb1/gosr1/tmed5	32
up	GO:0043062	extracellular structure organization	35/2229	135/18857	4.80979e-06	0.00219019	0.00201765	efemp2a/creb3l2/zgc:162608/plod2/sec24d/sec13/fbln2/b3gat3/loxl2b/loxl3b/dpt/plod3/emid1/col18a1a/tnxba/si:dkey-14d8.6/col8a1b/hmcn1/ext2/col2a1a/col4a2/col11a2/ecm2/col8a1a/apoa4b.2/col5a2a/col1a2/fbln5/lamb2/has1/postnb/col18a1b/col27a1b/apoa4b.3/apoa4b.1	35
up	GO:0046394	carboxylic acid biosynthetic process	52/2229	235/18857	5.1702e-06	0.00219019	0.00201765	gip/abhd3/haao/rdh10a/pycr1a/pfkpb/pgk1/bpgm/rcor1/fa2h/plod2/zgc:153031/acsm3/pfkpa/hk1/gatm/eno1a/ptgs1/ptgs2a/plod3/cbsb/lias/agxtb/psat1/phgdh/ptgs2b/abhd2b/cyp7a1/prxl2b/cbsa/rgn/gapdhs/eno3/psph/ggt5a/bcat1/acaca/pfkla/rdh10b/hacd2/aldocb/pgam1a/aldh18a1/has1/aclya/pycr1b/elovl1b/hk2/mthfr/elovl1a/hacd1/pkma	52
up	GO:0008202	steroid metabolic process	31/2229	114/18857	5.74099e-06	0.00219019	0.00201765	msmo1/nsdhl/zgc:162608/arv1/srd5a2a/soat2/hmgcs1/cyb5r2/lss/sdr42e1/sult1st2/cyp51/insig1/cyp7a1/star/soat1/faxdc2/cyp11c1/ch25h/cyp46a1.4/apoa4b.2/cyp46a1.3/cyp11a2/hmgcra/cyp21a2/pmvk/hsd3b1/apoa4b.3/zgc:109982/fdx1b/apoa4b.1	31
up	GO:0016053	organic acid biosynthetic process	52/2229	237/18857	6.68346e-06	0.00226643	0.0020879	gip/abhd3/haao/rdh10a/pycr1a/pfkpb/pgk1/bpgm/rcor1/fa2h/plod2/zgc:153031/acsm3/pfkpa/hk1/gatm/eno1a/ptgs1/ptgs2a/plod3/cbsb/lias/agxtb/psat1/phgdh/ptgs2b/abhd2b/cyp7a1/prxl2b/cbsa/rgn/gapdhs/eno3/psph/ggt5a/bcat1/acaca/pfkla/rdh10b/hacd2/aldocb/pgam1a/aldh18a1/has1/aclya/pycr1b/elovl1b/hk2/mthfr/elovl1a/hacd1/pkma	52
up	GO:1901615	organic hydroxy compound metabolic process	52/2229	238/18857	7.58549e-06	0.00231509	0.00213272	msmo1/inpp5kb/rdh10a/ip6k2a/nsdhl/mao/zgc:162608/arv1/soat2/sprb/hagh/hmgcs1/itpk1a/pck2/cyb5r2/ppip5k1b/spra/lss/pgp/sult1st2/cyp51/insig1/dio1/nus1/pnpo/cyp7a1/ttr/star/soat1/rdh1/ip6k2b/gk5/faxdc2/rnf180/cyp11c1/rdh10b/ch25h/oca2/cyp46a1.4/apoa4b.2/cyp46a1.3/itpka/miox/dbh/cyp11a2/hmgcra/pmvk/inpp5ka/th/apoa4b.3/fdx1b/apoa4b.1	52
up	GO:0006040	amino sugar metabolic process	15/2229	38/18857	1.26406e-05	0.00350718	0.0032309	chia.5/cmah/cmasa/gfpt2/chia.2/gnpnat1/npl/pgm3/uap1/si:ch211-226m16.2/chia.6/amdhd2/chst2b/gne/chia.1	15
up	GO:0032787	monocarboxylic acid metabolic process	55/2229	263/18857	1.62251e-05	0.00412659	0.00380152	ppardb/gip/abhd3/haao/rdh10a/pfkpb/acat2/zgc:174917/acox1/pgk1/bpgm/rcor1/fa2h/acsm3/hagh/pfkpa/acot18/hk1/pck2/eno1a/ptgs1/irg1l/phyh/ptgs2a/asrgl1/lias/agxtb/hadhaa/acot8/ptgs2b/abhd2b/cyp7a1/prxl2b/slc7a3a/acsf2/gapdhs/eno3/acaa2/decr2/acaca/pfkla/rdh10b/hacd2/acot19/aldocb/pgam1a/acadl/aclya/elovl1b/acat1/mlsl/hk2/elovl1a/hacd1/pkma	55
up	GO:0072330	monocarboxylic acid biosynthetic process	34/2229	138/18857	2.11291e-05	0.00496047	0.00456971	gip/abhd3/rdh10a/pfkpb/pgk1/bpgm/rcor1/fa2h/acsm3/pfkpa/hk1/eno1a/ptgs1/ptgs2a/lias/agxtb/ptgs2b/abhd2b/cyp7a1/prxl2b/gapdhs/eno3/acaca/pfkla/rdh10b/hacd2/aldocb/pgam1a/aclya/elovl1b/hk2/elovl1a/hacd1/pkma	34
up	GO:0007179	transforming growth factor beta receptor signaling pathway	21/2229	69/18857	2.90066e-05	0.00513156	0.00472733	skilb/thbs1b/dusp22a/bmpr1aa/smad1/smad6a/smad6b/ppm1bb/smad7/bambia/smad9/znf703/smad3a/tgfb1a/alg5/acvrl1/bambib/si:dkey-222b8.1/tgfb2/mir145/snx25	21
up	GO:0071559	response to transforming growth factor beta	21/2229	69/18857	2.90066e-05	0.00513156	0.00472733	skilb/thbs1b/dusp22a/bmpr1aa/smad1/smad6a/smad6b/ppm1bb/smad7/bambia/smad9/znf703/smad3a/tgfb1a/alg5/acvrl1/bambib/si:dkey-222b8.1/tgfb2/mir145/snx25	21
up	GO:0071560	cellular response to transforming growth factor beta stimulus	21/2229	69/18857	2.90066e-05	0.00513156	0.00472733	skilb/thbs1b/dusp22a/bmpr1aa/smad1/smad6a/smad6b/ppm1bb/smad7/bambia/smad9/znf703/smad3a/tgfb1a/alg5/acvrl1/bambib/si:dkey-222b8.1/tgfb2/mir145/snx25	21
up	GO:0030198	extracellular matrix organization	31/2229	123/18857	2.99086e-05	0.00513156	0.00472733	efemp2a/creb3l2/plod2/sec24d/sec13/fbln2/b3gat3/loxl2b/loxl3b/dpt/plod3/emid1/col18a1a/tnxba/si:dkey-14d8.6/col8a1b/hmcn1/ext2/col2a1a/col4a2/col11a2/ecm2/col8a1a/col5a2a/col1a2/fbln5/lamb2/has1/postnb/col18a1b/col27a1b	31
up	GO:0051248	negative regulation of protein metabolic process	50/2229	237/18857	3.02648e-05	0.00513156	0.00472733	serpina10a/timp2b/itm2bb/inpp5kb/tnrc6c1/ago3b/rbm24a/zfp36l1b/dusp1/dusp2/cnot7/serpina7/eif4ebp2/serpine1/ppp1r8b/cd59/tnrc6b/tfpia/smad6a/pabpc1b/bcl2l1/fetub/zgc:174259/xiap/serpinc1/si:ch211-186e20.7/nxn/sh3bp5la/agt/cdkn1ba/itm2ba/trip12/atraid/sirt2/itm2cb/cdkn1bb/cpeb1b/cst3/serpinh1a/ahsg2/serpinh1b/eif4ebp1/serpinh2/tfpi2/serpinf2a/zfp36l2/timp2a/zgc:162730/inpp5ka/si:dkey-175m17.7	50
up	GO:0008203	cholesterol metabolic process	18/2229	56/18857	4.74656e-05	0.00729559	0.00672088	nsdhl/zgc:162608/soat2/lss/cyp51/insig1/cyp7a1/star/soat1/cyp11c1/ch25h/cyp46a1.4/apoa4b.2/cyp46a1.3/cyp11a2/pmvk/apoa4b.3/apoa4b.1	18
up	GO:0010466	negative regulation of peptidase activity	20/2229	66/18857	4.78086e-05	0.00729559	0.00672088	serpina10a/timp2b/serpina7/serpine1/tfpia/bcl2l1/fetub/zgc:174259/xiap/serpinc1/si:ch211-186e20.7/agt/cst3/serpinh1a/ahsg2/serpinh1b/serpinh2/tfpi2/serpinf2a/timp2a	20
up	GO:1902652	secondary alcohol metabolic process	18/2229	57/18857	6.17729e-05	0.00894047	0.00823619	nsdhl/zgc:162608/soat2/lss/cyp51/insig1/cyp7a1/star/soat1/cyp11c1/ch25h/cyp46a1.4/apoa4b.2/cyp46a1.3/cyp11a2/pmvk/apoa4b.3/apoa4b.1	18
up	GO:0006694	steroid biosynthetic process	23/2229	83/18857	6.44464e-05	0.00894047	0.00823619	msmo1/nsdhl/zgc:162608/hmgcs1/cyb5r2/lss/sdr42e1/cyp51/cyp7a1/star/faxdc2/cyp11c1/ch25h/apoa4b.2/cyp11a2/hmgcra/cyp21a2/pmvk/hsd3b1/apoa4b.3/zgc:109982/fdx1b/apoa4b.1	23
up	GO:0097435	supramolecular fiber organization	82/2229	458/18857	7.53251e-05	0.00999531	0.00920793	efemp2a/megf10/baiap2l2a/actn1/inpp5kb/lmod1b/vaspb/dbn1/wasla/rbm24a/pfn2/gna13a/sorbs3/cdc42ep3/plod2/sdc2/rhobtb4/arpc1b/tnnt2c/loxl2b/rac3a/msrb2/ppp1r12a/igfn1.1/aif1l/cfl2/arpc5b/sdc4/waslb/gsna/ccdc88aa/tpm3/loxl3b/dpt/plod3/capza1b/tpm4b/mef2aa/evla/dnajb6b/kank4/tnxba/si:dkey-14d8.6/twf2b/pfn2l/baiap2a/ndel1a/pls3/rhoq/actr2a/wasa/mylkb/vcla/arpc5a/fscn1b/bcar1/col2a1a/tpm1/tnnt3a/bcl2l1…	82
up	GO:0009225	nucleotide-sugar metabolic process	2229-11-01	26/18857	8.68095e-05	0.0110393	0.0101697	ugp2b/gfpt2/gnpnat1/gmppb/pargl/gmppaa/pgm3/uap1/gmppab/tsta3/gne	11
up	GO:0006066	alcohol metabolic process	38/2229	173/18857	0.000107483	0.0131215	0.0120878	inpp5kb/rdh10a/ip6k2a/nsdhl/zgc:162608/soat2/sprb/itpk1a/pck2/ppip5k1b/spra/lss/pgp/cyp51/insig1/nus1/cyp7a1/ttr/star/soat1/rdh1/ip6k2b/gk5/cyp11c1/rdh10b/ch25h/cyp46a1.4/apoa4b.2/cyp46a1.3/itpka/miox/dbh/cyp11a2/pmvk/inpp5ka/apoa4b.3/fdx1b/apoa4b.1	38
up	GO:0008643	carbohydrate transport	2229-12-01	31/18857	0.000116957	0.013729	0.0126475	inpp5kb/tmem144a/slc2a10/slc35b1/c1qtnf12/slc37a2/slc35a5/slc2a12/slc35b4/m6pr/slc2a2/inpp5ka	12
up	GO:0007015	actin filament organization	56/2229	290/18857	0.000137498	0.0150414	0.0138565	baiap2l2a/actn1/inpp5kb/lmod1b/vaspb/dbn1/wasla/pfn2/gna13a/sorbs3/cdc42ep3/rhobtb4/arpc1b/rac3a/msrb2/ppp1r12a/igfn1.1/aif1l/cfl2/arpc5b/sdc4/waslb/gsna/tpm3/capza1b/tpm4b/evla/kank4/twf2b/pfn2l/baiap2a/pls3/rhoq/actr2a/wasa/mylkb/arpc5a/fscn1b/bcar1/tpm1/bcl2l16/rhoaa/zgc:154093/vil1/rnd1b/tmsb2/twf1b/espn/cdc42/baiap2l1b/cap2/inpp5ka/cdc42l/cdc42ep2/tpm2/wipf1b	56
up	GO:0045861	negative regulation of proteolysis	21/2229	76/18857	0.000137995	0.0150414	0.0138565	serpina10a/timp2b/serpina7/serpine1/cd59/tfpia/bcl2l1/fetub/zgc:174259/xiap/serpinc1/si:ch211-186e20.7/agt/cst3/serpinh1a/ahsg2/serpinh1b/serpinh2/tfpi2/serpinf2a/timp2a	21
up	GO:0042737	drug catabolic process	30/2229	128/18857	0.000165958	0.0174656	0.0160897	oxct1b/cyp2k19/amt/zgc:103559/pck2/chia.2/allc/cyp2ad6/cyp2x7/cyp2ad2/cyp2x9/npl/ada/cyp2n13/cyp2p6/cyp2ad3/si:ch211-226m16.2/smox/pipox/paox1/chia.6/zgc:66484/amdhd2/dbh/cyp2k16/cat/cyp2k21/chia.1/cyp2p8/cyp2p7	30
up	GO:0016042	lipid catabolic process	37/2229	171/18857	0.000181578	0.0184726	0.0170174	sgpl1/abhd3/pnpla8/plcd3a/acat2/zgc:162608/zgc:174917/gba2/acox1/pck2/pla2g7/bco2a/pdxdc1/galcb/phyh/idh1/hadhaa/acot8/abhd2b/cyp7a1/acaa2/plcxd3/pnpla2/bco1/abhd12/cyp46a1.4/apoa4b.2/cyp46a1.3/pla2g12b/bco1l/smpd1/pla2g1b/acadl/acat1/apoa4b.3/apoa4b.1/zgc:158619	37
up	GO:0010951	negative regulation of endopeptidase activity	17/2229	57/18857	0.000214672	0.0211348	0.0194699	serpina10a/timp2b/serpina7/serpine1/bcl2l1/fetub/zgc:174259/xiap/serpinc1/si:ch211-186e20.7/agt/serpinh1a/ahsg2/serpinh1b/serpinh2/serpinf2a/timp2a	17
up	GO:0006631	fatty acid metabolic process	33/2229	149/18857	0.000251566	0.0239931	0.0221031	ppardb/gip/abhd3/acat2/zgc:174917/acox1/fa2h/acsm3/acot18/pck2/ptgs1/irg1l/phyh/ptgs2a/lias/hadhaa/acot8/ptgs2b/abhd2b/prxl2b/slc7a3a/acsf2/acaa2/decr2/acaca/hacd2/acot19/acadl/aclya/elovl1b/acat1/elovl1a/hacd1	33
up	GO:0032269	negative regulation of cellular protein metabolic process	46/2229	232/18857	0.000282098	0.0260898	0.0240345	serpina10a/timp2b/inpp5kb/tnrc6c1/ago3b/rbm24a/zfp36l1b/dusp1/dusp2/cnot7/serpina7/eif4ebp2/serpine1/ppp1r8b/cd59/tnrc6b/tfpia/smad6a/pabpc1b/bcl2l1/fetub/zgc:174259/xiap/serpinc1/si:ch211-186e20.7/nxn/sh3bp5la/agt/cdkn1ba/trip12/atraid/cdkn1bb/cpeb1b/cst3/serpinh1a/ahsg2/serpinh1b/eif4ebp1/serpinh2/tfpi2/serpinf2a/zfp36l2/timp2a/zgc:162730/inpp5ka/si:dkey-175m17.7	46
up	GO:0010256	endomembrane system organization	37/2229	175/18857	0.000294884	0.0264701	0.024385	baiap2l2a/hace1/ctdnep1b/lman1/sec31a/cdipt/arv1/golga5/sec13/aktip/blzf1/adgrg1/pi4k2b/tor1/sec23b/golph3/tango2/tmed9/chmp4ba/gorasp2/baiap2a/tmed3/cav2/cog2/rint1/ist1/plekhj1/jagn1b/lman2/gorasp1a/tmed10/sqstm1/lurap1/baiap2l1b/si:ch211-51c14.1/cav1/tmed5	37
up	GO:0007030	Golgi organization	18/2229	64/18857	0.000318806	0.0270277	0.0248986	hace1/lman1/golga5/blzf1/pi4k2b/sec23b/golph3/tango2/tmed9/gorasp2/tmed3/cog2/rint1/lman2/gorasp1a/tmed10/lurap1/tmed5	18
up	GO:0030838	positive regulation of actin filament polymerization	18/2229	64/18857	0.000318806	0.0270277	0.0248986	baiap2l2a/wasla/cdc42ep3/rhobtb4/arpc1b/rac3a/arpc5b/waslb/gsna/baiap2a/actr2a/wasa/arpc5a/zgc:154093/vil1/baiap2l1b/cdc42ep2/wipf1b	18
up	GO:0006641	triglyceride metabolic process	13/2229	39/18857	0.000351773	0.0290165	0.0267308	ctdnep1b/zgc:162608/pck2/agpat9l/gpat3/slc7a3a/gk5/pnpla2/dgat1b/apoa4b.2/dgat1a/apoa4b.3/apoa4b.1	13
up	GO:0006956	complement activation	15/2229	49/18857	0.00036391	0.0292277	0.0269253	masp2/c3a.6/c3a.3/cd59/cfd/hbl4/colec11/c3b.2/c8b/mbl2/si:ch211-180a12.2/c7b/c3b.1/c3a.2/c7a	15
up	GO:0044242	cellular lipid catabolic process	27/2229	116/18857	0.00038667	0.0296931	0.027354	sgpl1/abhd3/acat2/zgc:162608/zgc:174917/gba2/acox1/pck2/bco2a/pdxdc1/galcb/phyh/idh1/hadhaa/acot8/abhd2b/acaa2/pnpla2/bco1/abhd12/apoa4b.2/bco1l/smpd1/acadl/acat1/apoa4b.3/apoa4b.1	27
up	GO:1901617	organic hydroxy compound biosynthetic process	29/2229	128/18857	0.000389162	0.0296931	0.027354	msmo1/ip6k2a/zgc:162608/sprb/hmgcs1/pck2/cyb5r2/ppip5k1b/spra/lss/pgp/cyp51/nus1/pnpo/cyp7a1/ip6k2b/faxdc2/ch25h/oca2/apoa4b.2/itpka/dbh/cyp11a2/hmgcra/pmvk/th/apoa4b.3/fdx1b/apoa4b.1	29
up	GO:0052547	regulation of peptidase activity	25/2229	105/18857	0.000435129	0.0323906	0.029839	serpina10a/timp2b/tp53/serpina7/serpine1/tfpia/bcl2l1/fetub/zgc:174259/pmaip1/xiap/serpinc1/si:ch211-186e20.7/agt/psme2/psme1/bcl2l16/cst3/serpinh1a/ahsg2/serpinh1b/serpinh2/tfpi2/serpinf2a/timp2a	25
up	GO:0006891	intra-Golgi vesicle-mediated transport	2229-10-01	26/18857	0.000460974	0.0334975	0.0308587	golga5/vti1b/cog8/rab41/cog2/cux1b/copz2/copg2/cog6/copb1	10
up	GO:0030833	regulation of actin filament polymerization	26/2229	112/18857	0.00051293	0.0348948	0.0321459	baiap2l2a/lmod1b/wasla/pfn2/cdc42ep3/rhobtb4/arpc1b/rac3a/arpc5b/waslb/gsna/capza1b/kank4/twf2b/pfn2l/baiap2a/actr2a/wasa/arpc5a/zgc:154093/vil1/tmsb2/twf1b/baiap2l1b/cdc42ep2/wipf1b	26
up	GO:0009310	amine catabolic process	2229-07-01	14/18857	0.000514503	0.0348948	0.0321459	haao/mao/tdo2a/smox/paox1/zgc:66484/ido1	7
up	GO:0042402	cellular biogenic amine catabolic process	2229-07-01	14/18857	0.000514503	0.0348948	0.0321459	haao/mao/tdo2a/smox/paox1/zgc:66484/ido1	7
up	GO:0006638	neutral lipid metabolic process	16/2229	56/18857	0.000556488	0.0361362	0.0332896	ctdnep1b/zgc:162608/pck2/agpat9l/gpat3/abhd2b/slc7a3a/si:dkey-172j4.3/gk5/pnpla2/dgat1b/abhd12/apoa4b.2/dgat1a/apoa4b.3/apoa4b.1	16
up	GO:0006639	acylglycerol metabolic process	16/2229	56/18857	0.000556488	0.0361362	0.0332896	ctdnep1b/zgc:162608/pck2/agpat9l/gpat3/abhd2b/slc7a3a/si:dkey-172j4.3/gk5/pnpla2/dgat1b/abhd12/apoa4b.2/dgat1a/apoa4b.3/apoa4b.1	16
up	GO:0048645	animal organ formation	14/2229	46/18857	0.000604982	0.0384668	0.0354365	slit2/gna13a/atoh8/fn1b/invs/gata5/nek8/tdgf1/fn1a/si:dkey-204f11.64/tbx1/vegfaa/si:ch211-286b5.5/gata6	14
up	GO:0001666	response to hypoxia	19/2229	73/18857	0.000642161	0.0399974	0.0368466	mmp14a/hyou1/tp53/pgk1/eif2ak3/loxl2b/hsp90b1/sdcbp2/atf6/ddit3/mmp2/ldha/sirt2/cpeb1b/hspa5/vegfaa/nrp1a/hif1al/igfbp1a	19
up	GO:0032482	Rab protein signal transduction	24/2229	102/18857	0.000673248	0.0407192	0.0375116	rab20/rabl3/rab1ba/zgc:100918/rab11ba/rab5aa/rab1ab/rab7a/rab18b/rab4a/rab22a/rab32a/rab34a/rab38b/rab41/rab5b/rab3db/rab33ba/rab2a/rab25b/zgc:162171/rab14/rab11a/rab40b	24
up	GO:0001501	skeletal system development	68/2229	391/18857	0.000680432	0.0407192	0.0375116	mmp14a/creb3l2/igfbp3/col12a1a/egr1/spp1/tmem165/scfd1/rbm24a/gdf6a/nr3c1/plod2/sec24d/sec13/wls/b3gat3/cacna1c/loxl2b/hmgcs1/prdm5/rbck1/hand2/loxa/sec23b/sh3pxd2b/cx43/slc35c2/loxl3b/ednraa/snorc/fgfrl1a/coch/inka1a/nog2/tinagl1/wnt11r/matn1/gcm2/mmp14b/pls3/ext2/sparc/rap1b/rdh1/col2a1a/shrprbck1r/col11a2/pthlha/fam20b/ctsk/adarb1a/vwa1/gata3/ilvbl/fn1a/alcama/raraa/pdgfrb/col1a2/msx1b/tbx1/mk…	68
up	GO:0032273	positive regulation of protein polymerization	18/2229	68/18857	0.000710547	0.0417036	0.0384184	baiap2l2a/wasla/cdc42ep3/rhobtb4/arpc1b/rac3a/arpc5b/waslb/gsna/baiap2a/actr2a/wasa/arpc5a/zgc:154093/vil1/baiap2l1b/cdc42ep2/wipf1b	18
up	GO:0017144	drug metabolic process	75/2229	441/18857	0.000724506	0.0417206	0.0384341	cox7a1/ND4L/oxct1b/haao/pycr1a/chia.5/pfkpb/cmah/cmasa/suclg2/pgk1/bpgm/cyp2k19/zgc:153031/amt/zgc:103559/ak3/sprb/pfkpa/idh3g/hk1/pck2/chia.2/gatm/allc/pargl/spra/cyp2ad6/cyp2x7/eno1a/irg1l/cyp2ad2/adcyap1a/idh1/cbsb/cyp2x9/agxtb/npl/pnpo/ada/si:ch211-140m22.7/cbsa/sdha/gapdhs/cyp2n13/eno3/cyp2p6/ggt5a/cyp11c1/cyp2ad3/pfkla/si:ch211-226m16.2/smox/pipox/paox1/chia.6/zgc:66484/amdhd2/aldocb/dbh/pg…	75
up	GO:0009308	amine metabolic process	14/2229	47/18857	0.000769042	0.0434651	0.0400412	haao/sat1a.2/mao/aoc1/srm/tdo2a/cbsb/aoc2/sat1b/smox/paox1/zgc:66484/dbh/ido1	14
up	GO:1902905	positive regulation of supramolecular fiber organization	21/2229	86/18857	0.000853049	0.0473365	0.0436075	baiap2l2a/wasla/rbm24a/pfn2/cdc42ep3/rhobtb4/arpc1b/rac3a/arpc5b/waslb/gsna/pfn2l/baiap2a/actr2a/wasa/arpc5a/zgc:154093/vil1/baiap2l1b/cdc42ep2/wipf1b	21
down	GO:0030900	forebrain development	60/2044	172/18857	3.45573e-17	7.41168e-14	6.02984e-14	adcyap1b/zic1/epha4a/wnt4a/dla/prox1a/dmrta2/ptprsa/six1b/neurog1/disc1/cyp26a1/gsx2/ntn1a/zic2a/nsfa/vax2/chd8/eya1/bsx/mettl14/tacc3/nr2e3/cxcr4b/pax6b/dlb/noto/nkx2.1/lhx1a/ntn1b/sim1a/lef1/otpa/pitx2/lhx9/sfrp5/lhx5/otpb/pax6a/rx3/pitx3/nr4a2a/auts2a/fgf3/pebp1/lhx2b/foxb1a/nkx2.4b/wnt3/nkx2.4a/lmo4a/fezf2/shhb/wnt3a/ndr2/neurod4/npas4a/arxa/agtpbp1/dcc	60
down	GO:0045165	cell fate commitment	61/2044	178/18857	5.02486e-17	7.41168e-14	6.02984e-14	dctn1a/dld/dlx4b/wnt4a/nr2f2/fgf24/wnt5b/ved/olig4/wnt7aa/en2a/hoxb5b/disc1/gsx2/ntn1a/nkx2.2a/eomesa/evx2/evx1/dusp6/isl1/drd4a/wnt7ba/wnt1/mespbb/noto/wnt9b/pax2a/dlx3b/wnt2/en2b/eve1/lhx9/isl2a/rx3/bmp7a/kctd15a/olig2/tmem88a/tfap2a/lhx4/fgf3/wnt9a/wnt3/fgf8a/wnt10a/vent/wnt16/tfap2c/shhb/nkx6.1/vox/olig1/wnt3a/ndr2/prdm12b/en1b/nrg1/klf2b/foxn4/dcc	61
down	GO:0048812	neuron projection morphogenesis	108/2044	457/18857	2.25231e-15	1.32886e-12	1.08111e-12	gap43/sema6bb/cad/srgap2/dscamb/epha4a/col19a1/fam206a/wnt4a/si:ch211-278a6.1/shtn1/gas7a/cntn3a.1/fam57ba/shank3a/sema5bb/ved/sema5a/ptch2/plxna3/en2a/islr2/tmem59l/notch1b/cxcl12b/ntn1a/nsfa/sema3fa/plxnb3/ncam1a/vax2/kif15/nrxn2a/nkx2.2a/l1cama/tnc/nyap2a/ngfb/isl1/elavl4/olfm1a/robo1/ncam1b/scn8aa/cxcr4b/agrn/sema4c/zgc:114120/thsd7aa/plxna4/tenm3/pacsin1b/vax1/adcy8/crmp1/mink1/chrna1/efna3b…	108
down	GO:0048858	cell projection morphogenesis	108/2044	457/18857	2.25231e-15	1.32886e-12	1.08111e-12	gap43/sema6bb/cad/srgap2/dscamb/epha4a/col19a1/fam206a/wnt4a/si:ch211-278a6.1/shtn1/gas7a/cntn3a.1/fam57ba/shank3a/sema5bb/ved/sema5a/ptch2/plxna3/en2a/islr2/tmem59l/notch1b/cxcl12b/ntn1a/nsfa/sema3fa/plxnb3/ncam1a/vax2/kif15/nrxn2a/nkx2.2a/l1cama/tnc/nyap2a/ngfb/isl1/elavl4/olfm1a/robo1/ncam1b/scn8aa/cxcr4b/agrn/sema4c/zgc:114120/thsd7aa/plxna4/tenm3/pacsin1b/vax1/adcy8/crmp1/mink1/chrna1/efna3b…	108
down	GO:0120039	plasma membrane bounded cell projection morphogenesis	108/2044	457/18857	2.25231e-15	1.32886e-12	1.08111e-12	gap43/sema6bb/cad/srgap2/dscamb/epha4a/col19a1/fam206a/wnt4a/si:ch211-278a6.1/shtn1/gas7a/cntn3a.1/fam57ba/shank3a/sema5bb/ved/sema5a/ptch2/plxna3/en2a/islr2/tmem59l/notch1b/cxcl12b/ntn1a/nsfa/sema3fa/plxnb3/ncam1a/vax2/kif15/nrxn2a/nkx2.2a/l1cama/tnc/nyap2a/ngfb/isl1/elavl4/olfm1a/robo1/ncam1b/scn8aa/cxcr4b/agrn/sema4c/zgc:114120/thsd7aa/plxna4/tenm3/pacsin1b/vax1/adcy8/crmp1/mink1/chrna1/efna3b…	108
down	GO:0032990	cell part morphogenesis	108/2044	465/18857	7.91824e-15	3.89314e-12	3.1673e-12	gap43/sema6bb/cad/srgap2/dscamb/epha4a/col19a1/fam206a/wnt4a/si:ch211-278a6.1/shtn1/gas7a/cntn3a.1/fam57ba/shank3a/sema5bb/ved/sema5a/ptch2/plxna3/en2a/islr2/tmem59l/notch1b/cxcl12b/ntn1a/nsfa/sema3fa/plxnb3/ncam1a/vax2/kif15/nrxn2a/nkx2.2a/l1cama/tnc/nyap2a/ngfb/isl1/elavl4/olfm1a/robo1/ncam1b/scn8aa/cxcr4b/agrn/sema4c/zgc:114120/thsd7aa/plxna4/tenm3/pacsin1b/vax1/adcy8/crmp1/mink1/chrna1/efna3b…	108
down	GO:0043010	camera-type eye development	92/2044	375/18857	2.59861e-14	1.09513e-11	8.90952e-12	adcyap1b/cad/dctn1a/zic1/dlx2a/epha4a/dlx4b/sox4b/sdk1a/tyrp1a/rx1/fgf24/foxe3/prkcz/ptch2/foxi2/six1b/six6a/otx1/mab21l2/tbx5a/fzd5/exoc5/dnmt1/zic2a/irx2a/vax2/mcm3/olfm1a/rx2/unc45b/igf1ra/cdh4/igf2bp1/vsx2/sox9b/pax6b/paics/sox21b/pcdh17/stk3/hmx1/pax2a/rfc5/ptch1/dlx3b/vax1/dlx1a/dnmt3bb.2/myf5/marcksa/bcor/lhx1a/foxg1a/pitx2/sfrp5/cactin/cdk5r1b/pax6a/rx3/pitx3/dmbx1b/myod1/six3b/tfap2a/fgf…	92
down	GO:0048667	cell morphogenesis involved in neuron differentiation	100/2044	425/18857	3.36318e-14	1.24017e-11	1.00896e-11	gap43/sema6bb/dscamb/epha4a/col19a1/fam206a/wnt4a/si:ch211-278a6.1/shtn1/cntn3a.1/fam57ba/shank3a/sema5bb/sema5a/ptch2/plxna3/en2a/islr2/tmem59l/notch1b/cxcl12b/ntn1a/nsfa/sema3fa/plxnb3/ncam1a/vax2/kif15/nrxn2a/nkx2.2a/l1cama/tnc/isl1/elavl4/olfm1a/robo1/emx2/ncam1b/scn8aa/cxcr4b/agrn/sema4c/zgc:114120/thsd7aa/cobl/plxna4/tenm3/pacsin1b/vax1/adcy8/crmp1/chrna1/efna3b/lhx1a/chodl/ntn1b/sim1a/efna…	100
down	GO:0051960	regulation of nervous system development	86/2044	345/18857	6.97315e-14	2.28564e-11	1.85951e-11	sema6bb/clstn2/adcyap1b/srgap2/dlx2a/bace1/epha4a/wnt4a/her13/si:ch211-278a6.1/six1a/her1/shtn1/shank3a/sema5bb/sema5a/olig4/plxna3/neurog1/brinp2/gsx2/ntn1a/dner/sema3fa/plxnb3/vax2/kif15/lfng/l1cama/her15.1/tnc/ngfb/neurod6a/cdh4/cxcr4b/glra1/sema4c/zgc:114120/plxna4/zbtb16a/dvl3a/tenm3/pacsin1b/vax1/her12/lrrc4bb/dlx1a/chrna1/pacsin1a/lhx1a/chodl/her8.2/her7/ntn1b/lef1/epha4b/slit1a/sema3gb/dp…	86
down	GO:0097485	neuron projection guidance	66/2044	235/18857	1.62335e-13	4.78888e-11	3.89604e-11	gap43/sema6bb/dscamb/col19a1/wnt4a/cntn3a.1/sema5bb/sema5a/ptch2/plxna3/islr2/cxcl12b/ntn1a/sema3fa/plxnb3/vax2/nrxn2a/nkx2.2a/tnc/robo1/ncam1b/scn8aa/cxcr4b/sema4c/plxna4/tenm3/vax1/adcy8/crmp1/chrna1/efna3b/lhx1a/chodl/ntn1b/sim1a/efna1a/lhx9/slit1a/kcnc3a/sema3gb/isl2a/efnb3b/nrp2b/kif5aa/kif5c/sema3b/sema4e/sema3ga/lhx2b/dscama/sema7a/rtn4r/lama1/sema3h/sema3aa/robo4/cyfip2/fezf2/si:dkey-49n2…	66
down	GO:0050767	regulation of neurogenesis	81/2044	322/18857	2.21436e-13	5.93851e-11	4.83133e-11	sema6bb/adcyap1b/srgap2/dlx2a/epha4a/wnt4a/her13/si:ch211-278a6.1/six1a/her1/shtn1/shank3a/sema5bb/sema5a/olig4/plxna3/neurog1/brinp2/gsx2/ntn1a/dner/sema3fa/plxnb3/vax2/kif15/lfng/l1cama/her15.1/tnc/ngfb/neurod6a/cdh4/cxcr4b/glra1/sema4c/zgc:114120/plxna4/zbtb16a/tenm3/pacsin1b/vax1/her12/dlx1a/chrna1/pacsin1a/chodl/her8.2/her7/ntn1b/lef1/epha4b/slit1a/sema3gb/dpysl3/her2/dmbx1b/olig2/sema3b/cnt…	81
down	GO:0021953	central nervous system neuron differentiation	45/2044	130/18857	4.16533e-13	9.79949e-11	7.97247e-11	dld/dla/jag2b/prox1a/fam57ba/hgfa/ved/olig4/neurog1/notch1b/disc1/gsx2/ntn1a/nsfa/ncam1a/nkx2.2a/evx2/evx1/isl1/igf1ra/drd4a/lhx1a/ntn1b/lef1/otpa/ewsr1b/otpb/olig2/nr4a2a/lhx4/auts2a/coro1a/dll4/tal2/fezf2/nkx6.1/met/insm1a/irx1a/prdm12b/nrg1/nkx2.2b/agtpbp1/foxn4/dcc	45
down	GO:0007411	axon guidance	65/2044	234/18857	4.31842e-13	9.79949e-11	7.97247e-11	gap43/sema6bb/dscamb/col19a1/wnt4a/cntn3a.1/sema5bb/sema5a/ptch2/plxna3/islr2/cxcl12b/ntn1a/sema3fa/plxnb3/vax2/nrxn2a/nkx2.2a/tnc/robo1/ncam1b/scn8aa/cxcr4b/sema4c/plxna4/tenm3/vax1/adcy8/crmp1/chrna1/efna3b/lhx1a/chodl/ntn1b/sim1a/efna1a/lhx9/slit1a/kcnc3a/sema3gb/isl2a/efnb3b/nrp2b/kif5aa/kif5c/sema3b/sema4e/sema3ga/lhx2b/dscama/sema7a/rtn4r/lama1/sema3h/sema3aa/robo4/cyfip2/fezf2/si:dkey-49n2…	65
down	GO:0001654	eye development	103/2044	463/18857	6.05539e-13	1.18641e-10	9.65213e-11	adcyap1b/rab11fip4a/cad/dctn1a/zic1/dlx2a/epha4a/dlx4b/sox4b/sdk1a/tyrp1a/rx1/fgf24/foxe3/fam57ba/prkcz/crx/six6b/ptch2/foxi2/six1b/six6a/otx1/mab21l2/tbx5a/fzd5/exoc5/dnmt1/zic2a/nsfa/irx2a/vax2/mcm3/her15.1/olfm1a/rx2/unc45b/igf1ra/cdh4/igf2bp1/vsx2/sox9b/pax6b/paics/sox21b/pcdh17/stk3/hmx1/pax2a/rfc5/ptch1/dlx3b/vax1/dlx1a/dnmt3bb.2/myf5/marcksa/bcor/neurod1/lhx1a/foxg1a/pitx2/sfrp5/cactin/lhx…	103
down	GO:0150063	visual system development	103/2044	463/18857	6.05539e-13	1.18641e-10	9.65213e-11	adcyap1b/rab11fip4a/cad/dctn1a/zic1/dlx2a/epha4a/dlx4b/sox4b/sdk1a/tyrp1a/rx1/fgf24/foxe3/fam57ba/prkcz/crx/six6b/ptch2/foxi2/six1b/six6a/otx1/mab21l2/tbx5a/fzd5/exoc5/dnmt1/zic2a/nsfa/irx2a/vax2/mcm3/her15.1/olfm1a/rx2/unc45b/igf1ra/cdh4/igf2bp1/vsx2/sox9b/pax6b/paics/sox21b/pcdh17/stk3/hmx1/pax2a/rfc5/ptch1/dlx3b/vax1/dlx1a/dnmt3bb.2/myf5/marcksa/bcor/neurod1/lhx1a/foxg1a/pitx2/sfrp5/cactin/lhx…	103
down	GO:0060284	regulation of cell development	85/2044	352/18857	6.43475e-13	1.18641e-10	9.65213e-11	sema6bb/adcyap1b/srgap2/dlx2a/epha4a/wnt4a/her13/si:ch211-278a6.1/six1a/her1/shtn1/shank3a/sema5bb/sema5a/olig4/crx/plxna3/neurog1/brinp2/gsx2/ntn1a/dner/sema3fa/plxnb3/vax2/kif15/lfng/l1cama/her15.1/tnc/ngfb/neurod6a/cdh4/cxcr4b/glra1/sema4c/zgc:114120/plxna4/zbtb16a/tenm3/pacsin1b/vax1/her12/dlx1a/myf5/chrna1/pacsin1a/chodl/her8.2/her7/ntn1b/lef1/epha4b/slit1a/sema3gb/dpysl3/her2/dmbx1b/olig2/m…	85
down	GO:0007409	axonogenesis	91/2044	391/18857	9.47893e-13	1.64487e-10	1.3382e-10	gap43/sema6bb/dscamb/epha4a/col19a1/wnt4a/shtn1/cntn3a.1/fam57ba/sema5bb/sema5a/ptch2/plxna3/en2a/islr2/tmem59l/notch1b/cxcl12b/ntn1a/nsfa/sema3fa/plxnb3/ncam1a/vax2/kif15/nrxn2a/nkx2.2a/l1cama/tnc/isl1/elavl4/olfm1a/robo1/ncam1b/scn8aa/cxcr4b/agrn/sema4c/thsd7aa/plxna4/tenm3/vax1/adcy8/crmp1/chrna1/efna3b/lhx1a/chodl/ntn1b/sim1a/efna1a/lhx9/epha4b/slit1a/kcnc3a/sema3gb/dpysl3/isl2a/efnb3b/nrp2b/…	91
down	GO:0060041	retina development in camera-type eye	66/2044	250/18857	3.63587e-12	5.64785e-10	4.59486e-10	cad/dctn1a/zic1/dlx2a/sdk1a/tyrp1a/rx1/fgf24/prkcz/six6a/otx1/mab21l2/tbx5a/exoc5/dnmt1/zic2a/irx2a/vax2/mcm3/olfm1a/rx2/cdh4/igf2bp1/vsx2/sox9b/paics/pcdh17/hmx1/rfc5/ptch1/vax1/dlx1a/dnmt3bb.2/marcksa/bcor/lhx1a/foxg1a/sfrp5/cactin/cdk5r1b/pax6a/rx3/dmbx1b/tfap2a/fgf3/si:ch211-148f13.1/tbx5b/dio3b/cyfip2/otx2b/rbp4l/fgf8a/dmbx1a/insm1a/lmx1bb/irx1a/ndr2/kif3b/marcksb/slbp/mcm2/otx2a/rpgrb/foxn4…	66
down	GO:0061564	axon development	95/2044	425/18857	3.6376e-12	5.64785e-10	4.59486e-10	gap43/sema6bb/dscamb/epha4a/col19a1/sema4d/wnt4a/shtn1/cntn3a.1/fam57ba/sema5bb/sema5a/ek1/ptch2/plxna3/en2a/neurog1/islr2/tmem59l/notch1b/cxcl12b/ntn1a/nsfa/sema3fa/plxnb3/ncam1a/vax2/kif15/nrxn2a/nkx2.2a/l1cama/tnc/isl1/elavl4/olfm1a/robo1/ncam1b/scn8aa/cxcr4b/agrn/sema4c/thsd7aa/plxna4/tenm3/vax1/adcy8/crmp1/chrna1/efna3b/lhx1a/chodl/ntn1b/sim1a/efna1a/lhx9/epha4b/lingo1a/slit1a/kcnc3a/sema3gb…	95
down	GO:0090596	sensory organ morphogenesis	78/2044	321/18857	4.11924e-12	6.07588e-10	4.94309e-10	rab11fip4a/dctn1a/hmx3a/zic1/epha4a/dlx4b/sox4b/tmie/sdk1a/rx1/fgf24/foxe3/pax8/prkcz/crx/six6b/otx1/mab21l2/tbx5a/exoc5/dnmt1/zic2a/nsfa/irx2a/vax2/eya1/atp1b2b/rx2/igf1ra/emx2/cdh4/veph1/sox9b/pax6b/pcdh17/hmx1/cobl/pax2a/ptch1/dlx3b/pacsin1b/vax1/dnmt3bb.2/marcksa/bcor/neurod1/lhx1a/foxg1a/pitx2/sfrp5/cdk5r1b/sox3/pax6a/rx3/six3b/tfap2a/fgf3/hmx2/si:ch211-148f13.1/tbx5b/lama1/cyfip2/fgf8a/tfap…	78
down	GO:0000904	cell morphogenesis involved in differentiation	104/2044	487/18857	6.61091e-12	9.28675e-10	7.55532e-10	gap43/sema6bb/dscamb/epha4a/col19a1/fam206a/wnt4a/si:ch211-278a6.1/shtn1/cntn3a.1/fam57ba/shank3a/sema5bb/sema5a/ptch2/plxna3/en2a/col7a1/islr2/tmem59l/notch1b/cxcl12b/ntn1a/nsfa/sema3fa/plxnb3/ncam1a/vax2/kif15/nrxn2a/nkx2.2a/l1cama/tnc/isl1/elavl4/olfm1a/robo1/emx2/ncam1b/scn8aa/cxcr4b/agrn/sema4c/zgc:114120/thsd7aa/cobl/plxna4/tenm3/pacsin1b/vax1/adcy8/crmp1/chrna1/efna3b/lhx1a/chodl/ntn1b/sim…	104
down	GO:0001708	cell fate specification	39/2044	111/18857	8.87079e-12	1.18949e-09	9.67723e-10	dlx4b/fgf24/ved/olig4/en2a/hoxb5b/disc1/gsx2/ntn1a/nkx2.2a/eomesa/evx2/evx1/dusp6/isl1/drd4a/mespbb/noto/pax2a/dlx3b/en2b/eve1/lhx9/isl2a/rx3/bmp7a/kctd15a/olig2/tfap2a/lhx4/fgf3/fgf8a/vent/tfap2c/vox/prdm12b/nrg1/klf2b/dcc	39
down	GO:0045664	regulation of neuron differentiation	63/2044	242/18857	2.15104e-11	2.75894e-09	2.24457e-09	sema6bb/adcyap1b/dlx2a/epha4a/wnt4a/si:ch211-278a6.1/six1a/shtn1/shank3a/sema5bb/sema5a/olig4/plxna3/neurog1/brinp2/ntn1a/sema3fa/plxnb3/vax2/kif15/lfng/l1cama/tnc/ngfb/cdh4/cxcr4b/glra1/sema4c/zgc:114120/plxna4/tenm3/pacsin1b/vax1/dlx1a/chrna1/pacsin1a/chodl/ntn1b/epha4b/slit1a/sema3gb/dpysl3/her2/sema3b/cntn2/fgf3/sema4e/sema3ga/ascl1b/sema7a/ssh1a/sema3h/sema3aa/glra4a/shank1/nkx6.1/si:dkey-49…	63
down	GO:0048663	neuron fate commitment	23/2044	46/18857	3.89713e-11	4.79022e-09	3.89713e-09	dctn1a/dlx4b/ved/olig4/gsx2/ntn1a/evx2/evx1/isl1/drd4a/dlx3b/lhx9/isl2a/olig2/lhx4/fgf3/fgf8a/shhb/olig1/prdm12b/en1b/foxn4/dcc	23
down	GO:0048593	camera-type eye morphogenesis	51/2044	182/18857	1.00106e-10	1.18125e-08	9.61018e-09	dctn1a/zic1/epha4a/sox4b/sdk1a/rx1/fgf24/foxe3/prkcz/tbx5a/exoc5/dnmt1/zic2a/irx2a/vax2/rx2/cdh4/pax6b/pcdh17/hmx1/pax2a/ptch1/vax1/dnmt3bb.2/marcksa/bcor/lhx1a/foxg1a/pitx2/sfrp5/cdk5r1b/pax6a/rx3/six3b/fgf3/si:ch211-148f13.1/tbx5b/lama1/cyfip2/fgf8a/smoc1/insm1a/lmx1bb/irx1a/ndr2/kif3b/marcksb/rpgrb/foxn4/cdk5r2a/irx7	51
down	GO:0021536	diencephalon development	36/2044	107/18857	2.2649e-10	2.56979e-08	2.09067e-08	adcyap1b/wnt4a/dla/dmrta2/six1b/neurog1/disc1/zic2a/nsfa/eya1/bsx/nr2e3/pax6b/dlb/noto/nkx2.1/sim1a/lef1/otpa/pitx2/lhx9/otpb/pax6a/rx3/pitx3/fgf3/lhx2b/foxb1a/nkx2.4b/wnt3/nkx2.4a/fezf2/wnt3a/ndr2/neurod4/arxa	36
down	GO:0030902	hindbrain development	42/2044	141/18857	5.6801e-10	6.20604e-08	5.04898e-08	zic1/epha4a/hoxb1a/gbx1/irx1b/hgfa/meis3/zic2b/neurog1/notch1b/disc1/cyp26a1/gsx2/zic2a/pax6b/wnt1/phox2a/pax2a/gbx2/crabp2a/zic4/lhx1a/celsr2/brf1b/cyp26c1/pax6a/efnb3b/bmp7a/olig2/tfap2a/fgf3/ascl1b/hoxb1b/otx2b/fgf8a/met/lmx1bb/nrg1/agtpbp1/otx2a/sp5l/irx7	42
down	GO:0030516	regulation of axon extension	29/2044	78/18857	8.76717e-10	9.23684e-08	7.51472e-08	sema6bb/epha4a/wnt4a/shtn1/sema5bb/sema5a/ntn1a/sema3fa/kif15/l1cama/tnc/cxcr4b/sema4c/chrna1/ntn1b/epha4b/slit1a/sema3gb/sema3b/cntn2/sema4e/sema3ga/sema7a/sema3h/sema3aa/nkx6.1/si:dkey-49n23.1/l1camb/dcc	29
down	GO:0048592	eye morphogenesis	58/2044	234/18857	1.03205e-09	1.04984e-07	8.5411e-08	rab11fip4a/dctn1a/zic1/epha4a/sox4b/sdk1a/rx1/fgf24/foxe3/prkcz/crx/six6b/mab21l2/tbx5a/exoc5/dnmt1/zic2a/nsfa/irx2a/vax2/rx2/cdh4/pax6b/pcdh17/hmx1/pax2a/ptch1/vax1/dnmt3bb.2/marcksa/bcor/neurod1/lhx1a/foxg1a/pitx2/sfrp5/cdk5r1b/pax6a/rx3/six3b/fgf3/si:ch211-148f13.1/tbx5b/lama1/cyfip2/fgf8a/smoc1/insm1a/lmx1bb/irx1a/ndr2/kif3b/marcksb/agtpbp1/rpgrb/foxn4/cdk5r2a/irx7	58
down	GO:0060042	retina morphogenesis in camera-type eye	39/2044	129/18857	1.44245e-09	1.41841e-07	1.15396e-07	dctn1a/zic1/sdk1a/rx1/fgf24/prkcz/tbx5a/exoc5/dnmt1/zic2a/irx2a/vax2/rx2/cdh4/pcdh17/hmx1/ptch1/vax1/dnmt3bb.2/marcksa/bcor/lhx1a/foxg1a/sfrp5/cdk5r1b/pax6a/fgf3/si:ch211-148f13.1/tbx5b/cyfip2/fgf8a/insm1a/irx1a/kif3b/marcksb/rpgrb/foxn4/cdk5r2a/irx7	39
down	GO:0003002	regionalization	91/2044	448/18857	2.07408e-09	1.97372e-07	1.60574e-07	dld/zic3/epha4a/smad4a/dmrt2b/her13/gsc/her1/fgf24/fgf22/rspo3/gdf11/gbx1/pax8/ved/tll1/ptch2/en2a/rbm24b/hoxb5b/btk/cyp26a1/gsx2/zic2a/her15.1/eomesa/evx2/evx1/dusp6/hoxa5a/igf1ra/hoxc4a/nr6a1b/lypd6/pax6b/agrn/sox19b/wnt1/mespbb/tpbga/hoxb6b/pax2a/hoxd3a/lrp6/her12/atl1/hoxb6a/lhx1a/nr6a1a/her8.2/her7/lef1/en2b/eve1/pitx2/bmpr1bb/cactin/ccm2l/spry1/her2/notum1a/pax6a/rx3/bmp7a/msgn1/fxr1/lhx4/f…	91
down	GO:0010975	regulation of neuron projection development	48/2044	180/18857	2.17186e-09	2.00218e-07	1.6289e-07	sema6bb/adcyap1b/epha4a/wnt4a/si:ch211-278a6.1/shtn1/shank3a/sema5bb/sema5a/plxna3/ntn1a/sema3fa/plxnb3/vax2/kif15/l1cama/tnc/cxcr4b/sema4c/zgc:114120/plxna4/tenm3/pacsin1b/vax1/chrna1/pacsin1a/chodl/ntn1b/epha4b/slit1a/sema3gb/dpysl3/sema3b/cntn2/sema4e/sema3ga/sema7a/ssh1a/sema3h/sema3aa/shank1/nkx6.1/si:dkey-49n23.1/gprc5ba/tenm4/l1camb/hecw1b/dcc	48
down	GO:0021515	cell differentiation in spinal cord	27/2044	72/18857	2.66432e-09	2.38174e-07	1.93769e-07	dld/dla/jag2b/ved/olig4/notch1b/gsx2/dbx1a/nkx2.2a/evx2/evx1/isl1/igf1ra/drd4a/lhx1a/otpa/olig2/lhx4/dll4/tal2/nkx6.1/met/insm1a/dbx1b/prdm12b/nkx2.2b/foxn4	27
down	GO:0021514	ventral spinal cord interneuron differentiation	15/2044	25/18857	3.61633e-09	3.1377e-07	2.55271e-07	dld/dla/jag2b/notch1b/nkx2.2a/evx2/evx1/drd4a/olig2/lhx4/dll4/tal2/prdm12b/nkx2.2b/foxn4	15
down	GO:0048675	axon extension	36/2044	118/18857	4.66124e-09	3.92876e-07	3.19628e-07	sema6bb/epha4a/col19a1/wnt4a/shtn1/sema5bb/sema5a/plxna3/tmem59l/ntn1a/sema3fa/kif15/l1cama/tnc/isl1/cxcr4b/sema4c/thsd7aa/chrna1/ntn1b/epha4b/slit1a/sema3gb/isl2a/sema3b/cntn2/auts2a/sema4e/sema3ga/sema7a/sema3h/sema3aa/nkx6.1/si:dkey-49n23.1/l1camb/dcc	36
down	GO:0048665	neuron fate specification	18/2044	36/18857	5.26086e-09	4.31098e-07	3.50724e-07	dlx4b/ved/olig4/gsx2/ntn1a/evx2/evx1/isl1/drd4a/dlx3b/lhx9/isl2a/olig2/lhx4/fgf3/fgf8a/prdm12b/dcc	18
down	GO:0061387	regulation of extent of cell growth	30/2044	89/18857	6.70999e-09	5.34986e-07	4.35243e-07	sema6bb/epha4a/wnt4a/shtn1/sema5bb/sema5a/plxna3/ntn1a/sema3fa/kif15/l1cama/tnc/cxcr4b/sema4c/chrna1/ntn1b/epha4b/slit1a/sema3gb/sema3b/cntn2/sema4e/sema3ga/sema7a/sema3h/sema3aa/nkx6.1/si:dkey-49n23.1/l1camb/dcc	30
down	GO:0009952	anterior/posterior pattern specification	62/2044	270/18857	6.91826e-09	5.37075e-07	4.36943e-07	dld/zic3/epha4a/dmrt2b/her13/gsc/her1/fgf22/rspo3/gdf11/gbx1/pax8/en2a/rbm24b/hoxb5b/btk/cyp26a1/her15.1/hoxa5a/igf1ra/hoxc4a/nr6a1b/lypd6/pax6b/agrn/wnt1/mespbb/tpbga/hoxb6b/pax2a/hoxd3a/her12/hoxb6a/lhx1a/nr6a1a/her8.2/her7/lef1/en2b/cactin/ccm2l/her2/notum1a/pax6a/msgn1/fxr1/fgf3/calcrla/foxb1a/hes2.1/otx2b/fgf8a/wnt3a/hoxc6b/lmx1bb/hoxa3a/ndr2/hoxa2b/mespab/hoxb4a/otx2a/sp5l	62
down	GO:1990138	neuron projection extension	36/2044	120/18857	7.67666e-09	5.8067e-07	4.7241e-07	sema6bb/epha4a/col19a1/wnt4a/shtn1/sema5bb/sema5a/plxna3/tmem59l/ntn1a/sema3fa/kif15/l1cama/tnc/isl1/cxcr4b/sema4c/thsd7aa/chrna1/ntn1b/epha4b/slit1a/sema3gb/isl2a/sema3b/cntn2/auts2a/sema4e/sema3ga/sema7a/sema3h/sema3aa/nkx6.1/si:dkey-49n23.1/l1camb/dcc	36
down	GO:0021510	spinal cord development	30/2044	90/18857	9.02911e-09	6.65897e-07	5.41746e-07	dld/dla/jag2b/ved/olig4/neurog1/notch1b/gsx2/dbx1a/nkx2.2a/evx2/evx1/isl1/igf1ra/drd4a/lhx1a/otpa/olig2/lhx4/dll4/zic6/tal2/nkx6.1/met/insm1a/dbx1b/prdm12b/nkx2.2b/zic6/foxn4	30
down	GO:0051962	positive regulation of nervous system development	34/2044	112/18857	1.42554e-08	1.02569e-06	8.34463e-07	clstn2/adcyap1b/dlx2a/bace1/shtn1/shank3a/plxna3/neurog1/brinp2/gsx2/plxnb3/l1cama/tnc/neurod6a/plxna4/tenm3/pacsin1b/lrrc4bb/dlx1a/pacsin1a/lhx1a/chodl/lef1/slit1a/olig2/cntn2/fgf3/ascl1b/shank1/brinp3b/gprc5ba/neurod4/tenm4/l1camb	34
down	GO:0003407	neural retina development	32/2044	104/18857	2.62828e-08	1.84605e-06	1.50187e-06	dctn1a/dlx2a/sdk1a/rx1/six6a/exoc5/dnmt1/olfm1a/rx2/igf2bp1/vsx2/pcdh17/hmx1/dlx1a/dnmt3bb.2/marcksa/lhx1a/cactin/cdk5r1b/pax6a/dmbx1b/si:ch211-148f13.1/dio3b/cyfip2/dmbx1a/insm1a/marcksb/slbp/rpgrb/foxn4/cdk5r2a/irx7	32
down	GO:0031344	regulation of cell projection organization	55/2044	236/18857	2.82399e-08	1.93739e-06	1.57618e-06	sema6bb/adcyap1b/epha4a/fam206a/mapkap1/wnt4a/si:ch211-278a6.1/shtn1/shank3a/sema5bb/sema5a/plxna3/ntn1a/sema3fa/plxnb3/gpm6ab/vax2/kif15/l1cama/tnc/cxcr4b/sema4c/zgc:114120/plxna4/eps8l2/tenm3/pacsin1b/vax1/chrna1/pacsin1a/chodl/ntn1b/epha4b/slit1a/sema3gb/dpysl3/sema3b/cntn2/auts2a/sema4e/sema3ga/sema7a/ssh1a/sema3h/sema3aa/shank1/nkx6.1/si:dkey-49n23.1/gprc5ba/capzb/tenm4/cdc42ep4a/l1camb/hecw…	55
down	GO:0050770	regulation of axonogenesis	36/2044	127/18857	3.9522e-08	2.64977e-06	2.15574e-06	sema6bb/epha4a/wnt4a/shtn1/sema5bb/sema5a/plxna3/ntn1a/sema3fa/plxnb3/vax2/kif15/l1cama/tnc/cxcr4b/sema4c/plxna4/vax1/chrna1/chodl/ntn1b/epha4b/slit1a/sema3gb/sema3b/cntn2/sema4e/sema3ga/sema7a/ssh1a/sema3h/sema3aa/nkx6.1/si:dkey-49n23.1/l1camb/dcc	36
down	GO:0021517	ventral spinal cord development	23/2044	62/18857	5.02649e-08	3.29514e-06	2.68079e-06	dld/dla/jag2b/ved/olig4/notch1b/nkx2.2a/evx2/evx1/isl1/igf1ra/drd4a/otpa/olig2/lhx4/dll4/tal2/nkx6.1/met/insm1a/prdm12b/nkx2.2b/foxn4	23
down	GO:0120035	regulation of plasma membrane bounded cell projection organization	54/2044	234/18857	5.35229e-08	3.43245e-06	2.7925e-06	sema6bb/adcyap1b/epha4a/fam206a/wnt4a/si:ch211-278a6.1/shtn1/shank3a/sema5bb/sema5a/plxna3/ntn1a/sema3fa/plxnb3/gpm6ab/vax2/kif15/l1cama/tnc/cxcr4b/sema4c/zgc:114120/plxna4/eps8l2/tenm3/pacsin1b/vax1/chrna1/pacsin1a/chodl/ntn1b/epha4b/slit1a/sema3gb/dpysl3/sema3b/cntn2/auts2a/sema4e/sema3ga/sema7a/ssh1a/sema3h/sema3aa/shank1/nkx6.1/si:dkey-49n23.1/gprc5ba/capzb/tenm4/cdc42ep4a/l1camb/hecw1b/dcc	54
down	GO:0022603	regulation of anatomical structure morphogenesis	88/2044	458/18857	5.82877e-08	3.65848e-06	2.97639e-06	sema6bb/epha4a/stab1/nphp4/elmo1/wnt4a/si:ch211-278a6.1/fgf24/shtn1/rspo3/gbx1/sema5bb/ved/sema5a/egfl6/prkcz/crx/stab2/dab2ipa/plxna3/hif1aa/disc1/ntn1a/sema3fa/plxnb3/vax2/kif15/l1cama/yjefn3/tnc/dusp6/cdh4/lypd6/cxcr4b/phip/wtip/tpbga/noto/sema4c/zgc:114120/apela/plxna4/dvl3a/aplnrb/vax1/myf5/chrna1/unc5b/si:ch211-173p18.3/lhx1a/chodl/ntn1b/vash2/eve1/ptk2ba/sfrp5/epha4b/slit1a/sema3gb/spry1/b…	88
down	GO:0021545	cranial nerve development	24/2044	68/18857	7.86713e-08	4.74193e-06	3.85784e-06	cad/dlx4b/dlx5a/tuba1a/hoxb1a/neurog1/tbx5a/nsfa/vax2/homer2/tnc/cdh4/lrrn1/foxd3/dlx3b/vax1/fgf5/slit1a/klf7b/six3b/lhx2b/tbx5b/nes/slit1b	24
down	GO:0010769	regulation of cell morphogenesis involved in differentiation	39/2044	147/18857	7.87642e-08	4.74193e-06	3.85784e-06	sema6bb/epha4a/wnt4a/si:ch211-278a6.1/shtn1/sema5bb/sema5a/plxna3/ntn1a/sema3fa/plxnb3/vax2/kif15/l1cama/tnc/cxcr4b/sema4c/zgc:114120/plxna4/vax1/chrna1/chodl/ntn1b/epha4b/slit1a/sema3gb/sema3b/cntn2/sema4e/sema3ga/sema7a/ssh1a/sema3h/sema3aa/nkx6.1/si:dkey-49n23.1/l1camb/hecw1b/dcc	39
down	GO:0006260	DNA replication	40/2044	153/18857	8.33834e-08	4.91962e-06	4.0024e-06	pola1/zranb3/cdt1/rrm2/dna2/rmi1/mcmbp/pole/lrwd1/dbf4/igfbp2b/dtl/mcm5/mcm3/blm/cdc7/prim2/mcm4/orc1/esco2/mcm6/cdc45/rfc5/pif1/sde2/gmnn/pcna/etaa1/slx4/tonsl/cdc6/rrm1/pole2/ssrp1a/primpol/dbf4b/twnk/ticrr/mcm7/mcm2	40
down	GO:0099536	synaptic signaling	80/2044	409/18857	1.06647e-07	6.1688e-06	5.01868e-06	clstn2/adcyap1b/gabrb3/npas4b/glra2/nlgn2b/sv2a/nlgn4xb/nlgn1/grm8a/chrng/snap25b/cacng2a/grin2bb/atcaya/shank3a/calb2b/stx1b/rapsn/grik5/grm2a/htr1aa/slc12a7b/cacng8a/syt9a/cacna1bb/syt4/nrxn2a/slc17a6a/cacnb3a/ngfb/sdcbp/sypb/syt1a/snap25a/gabrp/drd4a/glra1/cacng3b/gabrg2/syt2a/grm6a/ppp1r9bb/scn1lab/chrnd/chrnb3a/grin2cb/chrna1/nptx2a/grm8b/syn2a/htr1b/cacnb4b/ppfia3/apba2b/nlgn3b/grm2b/chrne/…	80
down	GO:0030901	midbrain development	20/2044	51/18857	1.27512e-07	7.23386e-06	5.88518e-06	dla/fgf22/zic2b/en2a/zic2a/chd8/kdm7aa/dlb/pax2a/lef1/en2b/dmbx1b/fgf3/zic5/foxb1a/otx2b/fgf8a/dmbx1a/taok2b/otx2a	20
down	GO:0008361	regulation of cell size	33/2044	116/18857	1.30764e-07	7.27134e-06	5.91567e-06	sema6bb/epha4a/wnt4a/shtn1/sema5bb/sema5a/plxna3/slc12a7b/ntn1a/slc12a3/sema3fa/kif15/l1cama/tnc/cxcr4b/sema4c/chrna1/ntn1b/epha4b/slit1a/sema3gb/sema3b/cntn2/sema4e/sema3ga/sema7a/sema3h/sema3aa/nkx6.1/si:dkey-49n23.1/lrrc8db/l1camb/dcc	33
down	GO:0050769	positive regulation of neurogenesis	30/2044	100/18857	1.33103e-07	7.27134e-06	5.91567e-06	adcyap1b/dlx2a/shtn1/shank3a/plxna3/neurog1/brinp2/gsx2/plxnb3/l1cama/tnc/neurod6a/plxna4/tenm3/pacsin1b/dlx1a/pacsin1a/chodl/lef1/slit1a/olig2/cntn2/fgf3/ascl1b/shank1/brinp3b/gprc5ba/neurod4/tenm4/l1camb	30
down	GO:0010720	positive regulation of cell development	32/2044	111/18857	1.43939e-07	7.46032e-06	6.06941e-06	adcyap1b/dlx2a/shtn1/shank3a/plxna3/neurog1/brinp2/gsx2/plxnb3/l1cama/tnc/neurod6a/plxna4/tenm3/pacsin1b/dlx1a/myf5/pacsin1a/chodl/lef1/slit1a/olig2/myod1/cntn2/fgf3/ascl1b/shank1/brinp3b/gprc5ba/neurod4/tenm4/l1camb	32
down	GO:0007268	chemical synaptic transmission	79/2044	405/18857	1.44148e-07	7.46032e-06	6.06941e-06	clstn2/adcyap1b/gabrb3/npas4b/glra2/nlgn2b/sv2a/nlgn4xb/nlgn1/grm8a/chrng/snap25b/cacng2a/grin2bb/atcaya/shank3a/calb2b/stx1b/rapsn/grik5/grm2a/htr1aa/slc12a7b/cacng8a/syt9a/cacna1bb/syt4/nrxn2a/slc17a6a/cacnb3a/ngfb/sdcbp/sypb/syt1a/snap25a/gabrp/drd4a/glra1/cacng3b/gabrg2/syt2a/grm6a/ppp1r9bb/chrnd/chrnb3a/grin2cb/chrna1/nptx2a/grm8b/syn2a/htr1b/cacnb4b/ppfia3/apba2b/nlgn3b/grm2b/chrne/grm3/cpl…	79
down	GO:0098916	anterograde trans-synaptic signaling	79/2044	405/18857	1.44148e-07	7.46032e-06	6.06941e-06	clstn2/adcyap1b/gabrb3/npas4b/glra2/nlgn2b/sv2a/nlgn4xb/nlgn1/grm8a/chrng/snap25b/cacng2a/grin2bb/atcaya/shank3a/calb2b/stx1b/rapsn/grik5/grm2a/htr1aa/slc12a7b/cacng8a/syt9a/cacna1bb/syt4/nrxn2a/slc17a6a/cacnb3a/ngfb/sdcbp/sypb/syt1a/snap25a/gabrp/drd4a/glra1/cacng3b/gabrg2/syt2a/grm6a/ppp1r9bb/chrnd/chrnb3a/grin2cb/chrna1/nptx2a/grm8b/syn2a/htr1b/cacnb4b/ppfia3/apba2b/nlgn3b/grm2b/chrne/grm3/cpl…	79
down	GO:0042330	taxis	78/2044	401/18857	1.94682e-07	9.90194e-06	8.05581e-06	yrk/gap43/sema6bb/dscamb/col19a1/wnt4a/cntn3a.1/sema5bb/sema5a/ptch2/plxna3/islr2/cxcl12b/ntn1a/sema3fa/plxnb3/vax2/nrxn2a/nkx2.2a/tnc/robo1/ncam1b/ccl39.3/scn8aa/cxcr4b/sema4c/plxna4/tenm3/vax1/adcy8/crmp1/chrna1/efna3b/lhx1a/chodl/ntn1b/sim1a/ccr9a/efna1a/ptk2ba/lhx9/arrb2a/slit1a/kcnc3a/sema3gb/isl2a/efnb3b/nrp2b/kif5aa/kif5c/sema3b/sema4e/sema3ga/lhx2b/dscama/sema7a/rtn4r/lama1/sema3h/sema3aa…	78
down	GO:0099537	trans-synaptic signaling	79/2044	408/18857	1.98123e-07	9.90614e-06	8.05923e-06	clstn2/adcyap1b/gabrb3/npas4b/glra2/nlgn2b/sv2a/nlgn4xb/nlgn1/grm8a/chrng/snap25b/cacng2a/grin2bb/atcaya/shank3a/calb2b/stx1b/rapsn/grik5/grm2a/htr1aa/slc12a7b/cacng8a/syt9a/cacna1bb/syt4/nrxn2a/slc17a6a/cacnb3a/ngfb/sdcbp/sypb/syt1a/snap25a/gabrp/drd4a/glra1/cacng3b/gabrg2/syt2a/grm6a/ppp1r9bb/chrnd/chrnb3a/grin2cb/chrna1/nptx2a/grm8b/syn2a/htr1b/cacnb4b/ppfia3/apba2b/nlgn3b/grm2b/chrne/grm3/cpl…	79
down	GO:0006935	chemotaxis	75/2044	381/18857	2.0338e-07	9.99954e-06	8.13522e-06	yrk/gap43/sema6bb/dscamb/col19a1/wnt4a/cntn3a.1/sema5bb/sema5a/ptch2/plxna3/islr2/cxcl12b/ntn1a/sema3fa/plxnb3/vax2/nrxn2a/nkx2.2a/tnc/robo1/ncam1b/ccl39.3/scn8aa/cxcr4b/sema4c/plxna4/tenm3/vax1/adcy8/crmp1/chrna1/efna3b/lhx1a/chodl/ntn1b/sim1a/ccr9a/efna1a/ptk2ba/lhx9/arrb2a/slit1a/kcnc3a/sema3gb/isl2a/efnb3b/nrp2b/kif5aa/kif5c/sema3b/sema4e/sema3ga/lhx2b/dscama/sema7a/rtn4r/lama1/sema3h/sema3aa…	75
down	GO:0071696	ectodermal placode development	19/2044	48/18857	2.20557e-07	1.06663e-05	8.67765e-06	dlx4b/dlx5a/fgf24/pax8/neurog1/homer2/lrrn1/sox9b/pax2a/dlx3b/sox3/rx3/tfap2a/fgf3/fgf8a/tfap2c/ndr2/neurod4/msx1a	19
down	GO:0021675	nerve development	27/2044	87/18857	2.59975e-07	1.23698e-05	1.00635e-05	cad/dlx4b/dlx5a/tuba1a/hoxb1a/en2a/neurog1/tbx5a/nsfa/vax2/homer2/tnc/ngfb/cdh4/lrrn1/foxd3/dlx3b/vax1/fgf5/slit1a/klf7b/six3b/lhx2b/tbx5b/nes/en1b/slit1b	27
down	GO:0048588	developmental cell growth	36/2044	137/18857	3.17537e-07	1.48688e-05	1.20966e-05	sema6bb/epha4a/col19a1/wnt4a/shtn1/sema5bb/sema5a/plxna3/tmem59l/ntn1a/sema3fa/kif15/l1cama/tnc/isl1/cxcr4b/sema4c/thsd7aa/chrna1/ntn1b/epha4b/slit1a/sema3gb/isl2a/sema3b/cntn2/auts2a/sema4e/sema3ga/sema7a/sema3h/sema3aa/nkx6.1/si:dkey-49n23.1/l1camb/dcc	36
down	GO:0050804	modulation of chemical synaptic transmission	35/2044	133/18857	4.43618e-07	2.01334e-05	1.63797e-05	clstn2/adcyap1b/npas4b/nlgn2b/nlgn4xb/nlgn1/grm8a/cacng2a/grin2bb/atcaya/shank3a/calb2b/stx1b/grik5/grm2a/cacng8a/ngfb/sypb/cacng3b/grm6a/ppp1r9bb/grin2cb/nptx2a/grm8b/nlgn3b/grm2b/grm3/cplx4c/nlgn3a/shank1/grik1b/rims2b/npas4a/shisa7b/usp46	35
down	GO:0099177	regulation of trans-synaptic signaling	35/2044	133/18857	4.43618e-07	2.01334e-05	1.63797e-05	clstn2/adcyap1b/npas4b/nlgn2b/nlgn4xb/nlgn1/grm8a/cacng2a/grin2bb/atcaya/shank3a/calb2b/stx1b/grik5/grm2a/cacng8a/ngfb/sypb/cacng3b/grm6a/ppp1r9bb/grin2cb/nptx2a/grm8b/nlgn3b/grm2b/grm3/cplx4c/nlgn3a/shank1/grik1b/rims2b/npas4a/shisa7b/usp46	35
down	GO:0021761	limbic system development	14/2044	29/18857	4.72667e-07	2.08703e-05	1.69793e-05	disc1/nsfa/nkx2.1/sim1a/lef1/otpa/otpb/rx3/pebp1/foxb1a/nkx2.4b/nkx2.4a/fezf2/ndr2	14
down	GO:0048638	regulation of developmental growth	33/2044	122/18857	4.74004e-07	2.08703e-05	1.69793e-05	sema6bb/epha4a/wnt4a/shtn1/sema5bb/sema5a/plxna3/igfbp2b/ntn1a/sema3fa/kif15/l1cama/tnc/orc1/cxcr4b/sema4c/chrna1/ntn1b/epha4b/slit1a/sema3gb/ruvbl2/sema3b/cntn2/sema4e/sema3ga/sema7a/sema3h/sema3aa/nkx6.1/si:dkey-49n23.1/l1camb/dcc	33
down	GO:0051094	positive regulation of developmental process	52/2044	238/18857	5.8322e-07	2.53014e-05	2.05842e-05	clstn2/adcyap1b/dlx2a/bace1/stab1/elmo1/shtn1/shank3a/stat5a/egfl6/stab2/plxna3/neurog1/brinp2/gsx2/plxnb3/l1cama/tnc/olfm1a/neurod6a/apela/plxna4/aplnrb/tenm3/pacsin1b/lrrc4bb/dlx1a/myf5/pacsin1a/lhx1a/chodl/lef1/cactin/slit1a/ddx46/spry1/olig2/ptger3/myod1/tal1/cntn2/fgf3/ascl1b/fgf8a/metrnlb/shank1/vegfab/brinp3b/gprc5ba/neurod4/tenm4/l1camb	52
down	GO:0045666	positive regulation of neuron differentiation	25/2044	80/18857	6.17633e-07	2.64061e-05	2.14829e-05	adcyap1b/dlx2a/shtn1/shank3a/plxna3/neurog1/brinp2/plxnb3/l1cama/tnc/plxna4/tenm3/pacsin1b/dlx1a/pacsin1a/chodl/slit1a/cntn2/fgf3/ascl1b/shank1/brinp3b/gprc5ba/tenm4/l1camb	25
down	GO:0048863	stem cell differentiation	57/2044	271/18857	6.42666e-07	2.70838e-05	2.20343e-05	sema6bb/dld/mettl22/radil/dlx2a/myca/fgf10a/dla/nr5a2/crhb/sema5bb/sema5a/ptch2/meis3/zic2b/etv2/hoxb5b/disc1/zic2a/sema3fa/tnc/pnn/jarid2b/nusap1/mych/wtip/vgll2a/sema4c/foxd3/ptch1/myf5/lef1/tgfb1b/sema3gb/ddx46/rx3/kctd15a/nrp2b/olig2/sema3b/tfap2a/fgf3/ret/sema4e/sema3ga/cdca7a/wnt9a/sema7a/sema3h/sema3aa/fgf8a/wnt16/tfap2c/si:dkey-49n23.1/capzb/hdac4/nrg1	57
down	GO:0051240	positive regulation of multicellular organismal process	58/2044	278/18857	6.80968e-07	2.82937e-05	2.30186e-05	clstn2/adcyap1b/dlx2a/bace1/stab1/elmo1/si:dkey-23c22.6/shtn1/shank3a/stat5a/egfl6/stab2/plxna3/neurog1/npvf/brinp2/gsx2/plxnb3/l1cama/tnc/olfm1a/neurod6a/scamp5a/avpr2l/apela/plxna4/zbtb16a/aplnrb/tenm3/pacsin1b/lrrc4bb/dlx1a/myf5/pacsin1a/lhx1a/chodl/lef1/cactin/slit1a/ddx46/spry1/si:ch211-261n11.7/olig2/ptger3/myod1/cntn2/fgf3/ascl1b/npy/fgf8a/shank1/vegfab/brinp3b/gprc5ba/neurod4/tenm4/l1camb…	58
down	GO:0048562	embryonic organ morphogenesis	83/2044	449/18857	7.4214e-07	3.03341e-05	2.46786e-05	hmx3a/camk2a/dlx2a/epha4a/nkx3.2/dlx4b/sox4b/dlx5a/tmie/wnt4a/vdrb/wnt5b/pax8/mical2b/zic2b/plxna3/otx1/mab21l2/rbm24b/tbx5a/disc1/ntn1a/zic2a/ndnf/nipblb/vax2/eya1/atp1b2b/igf1ra/slc8a4a/emx2/hoxc4a/veph1/sox9b/kras/wtip/vgll2a/noto/cobl/pax2a/hoxd3a/dlx3b/pacsin1b/vax1/dlx1a/prrx1a/apex1/pitx2/meis2b/sfrp5/tp73/sox3/rx3/bmp7a/six3b/tfap2a/auts2a/fgf3/hmx2/wnt9a/tbx5b/cenpf/smoc2/atp1a2a/fgf8a/x…	83
down	GO:0021915	neural tube development	29/2044	102/18857	7.50641e-07	3.03341e-05	2.46786e-05	trim71/dla/fgf22/gbx1/en2a/cyp26a1/zic2a/nkx2.2a/nr6a1b/wnt1/noto/pax2a/dvl3a/bcor/nr6a1a/en2b/map1b/cdh1/notum1a/zic5/foxb1a/hoxb1b/otx2b/fgf8a/wnt3a/lmx1bb/ndr2/nkx2.2b/otx2a	29
down	GO:0021537	telencephalon development	14/2044	30/18857	7.978e-07	3.18042e-05	2.58746e-05	dmrta2/ptprsa/neurog1/gsx2/ntn1a/tacc3/ntn1b/pebp1/lhx2b/foxb1a/ndr2/arxa/agtpbp1/dcc	14
down	GO:0035270	endocrine system development	37/2044	148/18857	8.34723e-07	3.28324e-05	2.67111e-05	adcyap1b/dlx4b/sox4b/dmrta2/wnt5b/gcga/six1b/etv2/bhmt/ntn1a/nkx2.2a/eya1/bsx/isl1/nr2e3/sox9b/kcnj11/pax6b/noto/pax2a/dlx3b/neurod1/rfx3/rx3/pitx3/tal1/fgf3/ascl1b/myt1b/nkx2.4b/fgf8a/dachb/nkx6.1/insm1a/arxa/ankrd55/insm1b	37
down	GO:0043583	ear development	46/2044	204/18857	1.01522e-06	3.94066e-05	3.20596e-05	hmx3a/rerea/dlx4b/tmie/vdrb/gsc/six1a/dla/wnt5b/pax8/oc90/tectb/six1b/otx1/eya1/atp1b2b/pax5/igf1ra/emx2/veph1/sox9b/dacha/myo6b/cobl/pax2a/dlx3b/pacsin1b/neurod1/sox3/tfap2a/fgf3/b4galt5/hmx2/hoxb1b/fgf8a/pou4f3/tfap2c/dachb/lmx1bb/irx1a/ndr2/kif3b/atoh1c/msx1a/nfe2/myo7aa	46
down	GO:0042490	mechanoreceptor differentiation	21/2044	62/18857	1.1048e-06	4.23269e-05	3.44354e-05	dlx4b/vdrb/six1a/dla/prox1a/irx4a/atp1b2b/pax5/emx2/myo6b/cobl/pax2a/dlx3b/pacsin1b/neurod1/fgf3/insm1a/lmx1bb/pho/atoh1c/myo7aa	21
down	GO:0048839	inner ear development	45/2044	199/18857	1.21982e-06	4.61342e-05	3.75329e-05	hmx3a/rerea/dlx4b/tmie/vdrb/gsc/six1a/dla/wnt5b/pax8/oc90/tectb/six1b/otx1/eya1/atp1b2b/pax5/igf1ra/emx2/sox9b/dacha/myo6b/cobl/pax2a/dlx3b/pacsin1b/neurod1/sox3/tfap2a/fgf3/b4galt5/hmx2/hoxb1b/fgf8a/pou4f3/tfap2c/dachb/lmx1bb/irx1a/ndr2/kif3b/atoh1c/msx1a/nfe2/myo7aa	45
down	GO:0022037	metencephalon development	20/2044	58/18857	1.43685e-06	5.33558e-05	4.34081e-05	hoxb1a/gbx1/hgfa/disc1/wnt1/phox2a/pax2a/gbx2/lhx1a/celsr2/brf1b/bmp7a/olig2/fgf3/otx2b/fgf8a/met/nrg1/agtpbp1/otx2a	20
down	GO:0050808	synapse organization	29/2044	105/18857	1.44694e-06	5.33558e-05	4.34081e-05	lrp4/clstn2/npas4b/nlgn2b/nlgn4xb/nlgn1/nbeaa/sdk1a/si:ch211-278a6.1/shank3a/gphnb/rapsn/tnc/cacnb3a/zgc:114120/lrrc4bb/il1rapl1b/cacnb4b/nlgn3b/cacna1da/si:ch211-148f13.1/gjd1a/nlgn3a/pclob/cacnb3b/shank1/bsnb/npas4a/ncam3	29
down	GO:0071697	ectodermal placode morphogenesis	16/2044	40/18857	1.68822e-06	6.14846e-05	5.00214e-05	dlx4b/dlx5a/pax8/homer2/lrrn1/sox9b/pax2a/dlx3b/sox3/rx3/tfap2a/fgf3/fgf8a/tfap2c/ndr2/msx1a	16
down	GO:0000280	nuclear division	47/2044	214/18857	1.71302e-06	6.1627e-05	5.01372e-05	si:ch211-161h7.4/mlh1/cdt1/mad2l1bp/kif11/kif18a/top2a/tpra/rmi1/bora/anapc1/cenpe/spice1/nipblb/ccne2/blm/ttk/cdc14aa/mlh3/fbxo5/ndc80/nuf2/aurka/nusap1/ccnb3/mnd1/ccnb1/ccnb2/bub1ba/slx4/cdca5/cdc14b/ccni2/pebp1/spdl1/sass6/bub1/si:dkey-57a22.11/ncapg/ccnf/kifc1/incenp/pds5b/sgo1/espl1/si:ch1073-266p11.2/smc1a	47
down	GO:0007059	chromosome segregation	40/2044	171/18857	1.90954e-06	6.78691e-05	5.52156e-05	si:ch211-161h7.4/mlh1/cenpn/cdt1/kif18a/cenph/top2a/tpra/rmi1/mcmbp/anapc1/oip5/knl1/cenpe/spice1/nipblb/ccne2/blm/ttk/cdc14aa/ndc80/nuf2/nusap1/ska3/esco2/mre11a/bub1ba/slx4/cdca5/cdc14b/spdl1/bub1/si:dkey-57a22.11/ncapg/incenp/pds5b/sgo1/espl1/si:ch1073-266p11.2/smc1a	40
down	GO:0007156	homophilic cell adhesion via plasma membrane adhesion molecules	36/2044	147/18857	1.97192e-06	6.92519e-05	5.63405e-05	clstn2/dscamb/pcdh18a/pcdh2aa1/pcdh12/sdk1a/cntn3a.1/celsr1a/cdh4/pcdh17/pcdh1g31/tenm3/igsf21a/celsr2/celsr3/cdh1/igsf21b/ret/dscama/si:ch211-148f13.1/si:ch211-141e20.2/si:dkey-22o22.2/si:ch73-233f7.3/robo4/pvrl2l/pcdh7a/pcdh1a/fat3a/cdh7a/pcdh2ab8/ncam3/tenm4/si:ch73-379j16.2/pcdh1g29/pcdh2ac/pcdh2aa15	36
down	GO:0098813	nuclear chromosome segregation	36/2044	148/18857	2.33745e-06	8.11231e-05	6.59985e-05	si:ch211-161h7.4/mlh1/cdt1/kif18a/top2a/tpra/rmi1/mcmbp/anapc1/knl1/cenpe/spice1/nipblb/ccne2/blm/ttk/cdc14aa/ndc80/nuf2/nusap1/esco2/mre11a/bub1ba/slx4/cdca5/cdc14b/spdl1/bub1/si:dkey-57a22.11/ncapg/incenp/pds5b/sgo1/espl1/si:ch1073-266p11.2/smc1a	36
down	GO:0014031	mesenchymal cell development	37/2044	155/18857	2.74884e-06	9.21485e-05	7.49683e-05	sema6bb/radil/dlx2a/dla/sema5bb/sema5a/meis3/zic2b/disc1/zic2a/sema3fa/tnc/nusap1/mych/wtip/vgll2a/sema4c/foxd3/myf5/lef1/sema3gb/rx3/nrp2b/sema3b/tfap2a/fgf3/ret/sema4e/sema3ga/sema7a/sema3h/sema3aa/tfap2c/si:dkey-49n23.1/capzb/hdac4/nrg1	37
down	GO:0014032	neural crest cell development	37/2044	155/18857	2.74884e-06	9.21485e-05	7.49683e-05	sema6bb/radil/dlx2a/dla/sema5bb/sema5a/meis3/zic2b/disc1/zic2a/sema3fa/tnc/nusap1/mych/wtip/vgll2a/sema4c/foxd3/myf5/lef1/sema3gb/rx3/nrp2b/sema3b/tfap2a/fgf3/ret/sema4e/sema3ga/sema7a/sema3h/sema3aa/tfap2c/si:dkey-49n23.1/capzb/hdac4/nrg1	37
down	GO:0048864	stem cell development	37/2044	155/18857	2.74884e-06	9.21485e-05	7.49683e-05	sema6bb/radil/dlx2a/dla/sema5bb/sema5a/meis3/zic2b/disc1/zic2a/sema3fa/tnc/nusap1/mych/wtip/vgll2a/sema4c/foxd3/myf5/lef1/sema3gb/rx3/nrp2b/sema3b/tfap2a/fgf3/ret/sema4e/sema3ga/sema7a/sema3h/sema3aa/tfap2c/si:dkey-49n23.1/capzb/hdac4/nrg1	37
down	GO:0014033	neural crest cell differentiation	39/2044	168/18857	3.1136e-06	0.000103204	8.39622e-05	sema6bb/radil/dlx2a/dla/sema5bb/sema5a/meis3/zic2b/disc1/zic2a/sema3fa/tnc/pnn/nusap1/mych/wtip/vgll2a/sema4c/foxd3/myf5/lef1/sema3gb/rx3/kctd15a/nrp2b/sema3b/tfap2a/fgf3/ret/sema4e/sema3ga/sema7a/sema3h/sema3aa/tfap2c/si:dkey-49n23.1/capzb/hdac4/nrg1	39
down	GO:0035315	hair cell differentiation	18/2044	51/18857	3.27005e-06	0.000107185	8.72013e-05	dlx4b/prox1a/irx4a/atp1b2b/pax5/emx2/myo6b/cobl/pax2a/dlx3b/pacsin1b/neurod1/fgf3/insm1a/lmx1bb/pho/atoh1c/myo7aa	18
down	GO:0007416	synapse assembly	19/2044	56/18857	3.45708e-06	0.00011207	9.11757e-05	clstn2/npas4b/nlgn2b/nlgn4xb/nlgn1/nbeaa/sdk1a/shank3a/rapsn/tnc/lrrc4bb/nlgn3b/si:ch211-148f13.1/gjd1a/nlgn3a/pclob/shank1/bsnb/npas4a	19
down	GO:0010721	negative regulation of cell development	26/2044	93/18857	3.89255e-06	0.000124815	0.000101545	sema6bb/adcyap1b/srgap2/dlx2a/epha4a/sema5bb/sema5a/crx/neurog1/dner/sema3fa/lfng/tnc/sema4c/dlx1a/epha4b/sema3gb/her2/sema3b/rflna/sema4e/sema3ga/sema7a/sema3h/sema3aa/si:dkey-49n23.1	26
down	GO:0000226	microtubule cytoskeleton organization	65/2044	342/18857	4.47358e-06	0.000141904	0.000115447	kif11/aspm/kif18a/tuba1a/cep152/cenph/tbc1d32/mapre3a/bora/ek1/map4l/spice1/ccdc114/hook2/atat1/zgc:65894/cdc14aa/tacc3/tubb2/ndc80/nuf2/aurka/nusap1/ska3/wtip/tpx2/daw1/ccdc151/plk4/racgap1/crmp1/ccdc88b/stmn1a/map1b/zgc:55461/fign/map7d2a/cdc14b/ruvbl2/map1aa/spdl1/dnah5/si:ch211-153a8.4/map6b/si:dkey-157g16.6/hoxb1b/sass6/lrriq1/si:ch73-100l22.3/stmn2a/cep72/stmn2b/tuba1c/map6a/ccnf/tppp3/cep1…	65
down	GO:0050768	negative regulation of neurogenesis	24/2044	83/18857	4.7758e-06	0.000149879	0.000121935	sema6bb/adcyap1b/srgap2/dlx2a/epha4a/sema5bb/sema5a/neurog1/dner/sema3fa/lfng/tnc/sema4c/dlx1a/epha4b/sema3gb/her2/sema3b/sema4e/sema3ga/sema7a/sema3h/sema3aa/si:dkey-49n23.1	24
down	GO:0060113	inner ear receptor cell differentiation	16/2044	43/18857	5.18756e-06	0.000161087	0.000131054	dlx4b/vdrb/six1a/dla/pax5/emx2/myo6b/cobl/pax2a/dlx3b/pacsin1b/neurod1/fgf3/lmx1bb/atoh1c/myo7aa	16
down	GO:0045596	negative regulation of cell differentiation	36/2044	153/18857	5.3009e-06	0.000162892	0.000132523	sema6bb/adcyap1b/srgap2/dlx2a/epha4a/fgf24/sema5bb/sema5a/crx/neurog1/dner/sema3fa/lfng/tnc/foxl2b/sema4c/dlx1a/zgc:153395/foxl2a/epha4b/sema3gb/her2/spi1b/bmp7a/sema3b/rflna/tmem88a/sema4e/sema3ga/sema7a/sema3h/sema3aa/fgf8a/si:dkey-49n23.1/klf2b/skor1a	36
down	GO:0060485	mesenchyme development	53/2044	263/18857	5.92445e-06	0.000180177	0.000146584	sema6bb/dld/radil/dlx2a/nphp4/kmt2a/gsc/dla/sema5bb/sema5a/ek1/meis3/zic2b/tbx5a/disc1/zic2a/sema3fa/tnc/pnn/nusap1/mych/sox9b/wtip/vgll2a/noto/sema4c/foxd3/rargb/myf5/lef1/prrx1a/sema3gb/rx3/kctd15a/nrp2b/msgn1/sema3b/tal1/tfap2a/fgf3/ret/sema4e/sema3ga/sema7a/fbxl18/sema3h/sema3aa/fgf8a/tfap2c/si:dkey-49n23.1/capzb/hdac4/nrg1	53
down	GO:0045597	positive regulation of cell differentiation	37/2044	160/18857	6.06187e-06	0.000182475	0.000148454	adcyap1b/dlx2a/shtn1/shank3a/stat5a/plxna3/neurog1/brinp2/gsx2/plxnb3/l1cama/tnc/neurod6a/plxna4/tenm3/pacsin1b/dlx1a/myf5/pacsin1a/lhx1a/chodl/lef1/slit1a/ddx46/olig2/myod1/tal1/cntn2/fgf3/ascl1b/metrnlb/shank1/brinp3b/gprc5ba/neurod4/tenm4/l1camb	37
down	GO:0140014	mitotic nuclear division	36/2044	154/18857	6.20637e-06	0.000184937	0.000150458	si:ch211-161h7.4/cdt1/mad2l1bp/kif11/kif18a/tpra/bora/anapc1/cenpe/spice1/nipblb/ccne2/cdc14aa/fbxo5/ndc80/nuf2/aurka/nusap1/ccnb3/ccnb1/ccnb2/bub1ba/cdca5/cdc14b/ccni2/pebp1/spdl1/bub1/ncapg/ccnf/kifc1/incenp/pds5b/sgo1/si:ch1073-266p11.2/smc1a	36
down	GO:0021575	hindbrain morphogenesis	15/2044	39/18857	6.34066e-06	0.000187032	0.000152162	hgfa/neurog1/disc1/gsx2/wnt1/pax2a/crabp2a/lhx1a/ascl1b/hoxb1b/fgf8a/met/nrg1/agtpbp1/irx7	15
down	GO:0051093	negative regulation of developmental process	47/2044	224/18857	6.40347e-06	0.000187032	0.000152162	sema6bb/adcyap1b/srgap2/dlx2a/epha4a/fgf24/rspo3/sema5bb/sema5a/crx/ptch2/dab2ipa/neurog1/igfbp2b/ntn1a/dner/sema3fa/lfng/yjefn3/tnc/foxl2b/tpbga/sema4c/ptch1/dlx1a/unc5b/zgc:153395/foxl2a/epha4b/sema3gb/her2/spi1b/bmp7a/sema3b/rflna/tmem88a/adgrb3/sema4e/sema3ga/sema7a/sema3h/adgrb1b/sema3aa/fgf8a/si:dkey-49n23.1/klf2b/skor1a	47
down	GO:0043269	regulation of ion transport	53/2044	264/18857	6.64513e-06	0.000192188	0.000156356	cacna1sb/adcyap1b/kcnf1a/kcnma1a/rrad/cacng2a/nkain4/shank3a/kcnj2a/kcna2b/kcnf1b/cacng8a/syt9a/cacna1bb/kcnc4/syt4/cacnb3a/syt1a/wnk1b/kcnc1a/scn1ba/drd4a/fxyd6/scn8aa/kcnj11/cacng3b/syt2a/scn1lab/aplnrb/cacnb4b/kcnc3a/stac3/cacna1da/kcnd1/scn3b/kcnh7/kcnj9/cacnb3b/kcnh3/nkain2/kcnb1/shank1/zgc:162160/hcn4/cacna1ab/cacna1aa/kcnj10a/kcnc3b/scn1bb/shisa7b/hecw1b/trh/kcnc1b	53
down	GO:0051129	negative regulation of cellular component organization	43/2044	199/18857	7.19792e-06	0.000206154	0.000167718	sema6bb/epha4a/si:dkey-108k21.10/tpra/si:ch211-113a14.24/zgc:110425/sema5bb/sema5a/lmod2a/si:dkey-261m9.12/gmfb/sptb/sema3fa/si:ch73-368j24.11/tnc/tmod2/jarid2b/fbxo5/ndc80/sema4c/gsnb/lmod2b/epha4b/bub1ba/sema3gb/tmsb/sema3b/sema4e/spdl1/sema3ga/sema7a/tmsb5/bub1/sema3h/sema3aa/zgc:153405/si:dkey-49n23.1/ccnf/capzb/si:dkey-108k21.21/mcm2/trim9/si:ch1073-153i20.4	43
down	GO:1903047	mitotic cell cycle process	66/2044	354/18857	7.36473e-06	0.000208904	0.000169955	si:ch211-161h7.4/pola1/trim71/cdt1/mad2l1bp/kif11/kif18a/cenph/top2a/tpra/bora/anapc1/chek2/cdk2/dtl/cenpe/spice1/cdc25d/nipblb/ccne2/blm/ttk/cdc14aa/fbxo5/ndc80/nuf2/sept4a/snap25a/aurka/orc1/nusap1/chek1/ccnb3/wtip/cdc45/tpx2/sept12/ccdc151/racgap1/mre11a/ccnb1/ccnb2/cdc25b/si: dkey-225f5.4/bub1ba/cdca5/cdc14b/ccni2/sept5b/cdc6/mrnip/pebp1/spdl1/hoxb1b/sass6/bub1/fbxl18/ncapg/ccnf/kifc1/incenp/…	66
down	GO:0048762	mesenchymal cell differentiation	42/2044	193/18857	7.60335e-06	0.000213618	0.000173791	sema6bb/radil/dlx2a/gsc/dla/sema5bb/sema5a/ek1/meis3/zic2b/disc1/zic2a/sema3fa/tnc/pnn/nusap1/mych/wtip/vgll2a/sema4c/foxd3/myf5/lef1/prrx1a/sema3gb/rx3/kctd15a/nrp2b/sema3b/tfap2a/fgf3/ret/sema4e/sema3ga/sema7a/sema3h/sema3aa/tfap2c/si:dkey-49n23.1/capzb/hdac4/nrg1	42
down	GO:0048640	negative regulation of developmental growth	17/2044	49/18857	7.96776e-06	0.000221744	0.000180402	sema6bb/epha4a/sema5bb/sema5a/igfbp2b/sema3fa/tnc/sema4c/epha4b/sema3gb/sema3b/sema4e/sema3ga/sema7a/sema3h/sema3aa/si:dkey-49n23.1	17
down	GO:0098742	cell-cell adhesion via plasma-membrane adhesion molecules	37/2044	162/18857	8.20874e-06	0.000226316	0.000184121	clstn2/dscamb/pcdh18a/pcdh2aa1/pcdh12/sdk1a/cntn3a.1/celsr1a/cdh4/pcdh17/pcdh1g31/tenm3/igsf21a/celsr2/celsr3/cdh1/igsf21b/ret/tenm1/dscama/si:ch211-148f13.1/si:ch211-141e20.2/si:dkey-22o22.2/si:ch73-233f7.3/robo4/pvrl2l/pcdh7a/pcdh1a/fat3a/cdh7a/pcdh2ab8/ncam3/tenm4/si:ch73-379j16.2/pcdh1g29/pcdh2ac/pcdh2aa15	37
down	GO:0010389	regulation of G2/M transition of mitotic cell cycle	2044-12-01	27/18857	9.28991e-06	0.000251424	0.000204549	cdk2/dtl/cdc25d/blm/orc1/chek1/ccnb3/mre11a/cdc25b/cdc6/mrnip/ticrr	12
down	GO:0021854	hypothalamus development	2044-12-01	27/18857	9.28991e-06	0.000251424	0.000204549	disc1/nsfa/nkx2.1/sim1a/lef1/otpb/rx3/foxb1a/nkx2.4b/nkx2.4a/fezf2/ndr2	12
down	GO:0071698	olfactory placode development	2044-09-01	16/18857	1.14013e-05	0.000305762	0.000248755	dlx4b/dlx5a/neurog1/homer2/lrrn1/dlx3b/tfap2a/tfap2c/neurod4	9
down	GO:0007422	peripheral nervous system development	21/2044	71/18857	1.25472e-05	0.000333463	0.000271292	dlx2a/bace1/fgf24/pax8/six1b/neurog1/notch1b/nsfa/nkx2.2a/ngfb/isl1/agrn/foxd3/pax2a/dpysl3/sox3/tfap2a/fgf3/rtn4r/fgf8a/nrg1	21
down	GO:0048285	organelle fission	49/2044	243/18857	1.28701e-05	0.000337249	0.000274372	si:ch211-161h7.4/mlh1/cdt1/mad2l1bp/kif11/kif18a/top2a/tpra/rmi1/bora/anapc1/cenpe/spice1/nipblb/ccne2/blm/ttk/cdc14aa/mlh3/fbxo5/ndc80/nuf2/aurka/nusap1/ccnb3/mtfr1l/mnd1/ccnb1/ccnb2/bub1ba/slx4/cdca5/cdc14b/ccni2/pebp1/spdl1/sass6/mxg/bub1/si:dkey-57a22.11/ncapg/ccnf/kifc1/incenp/pds5b/sgo1/espl1/si:ch1073-266p11.2/smc1a	49
down	GO:0040013	negative regulation of locomotion	23/2044	82/18857	1.30327e-05	0.000337249	0.000274372	sema6bb/srgap2/prox1a/sema5bb/sema5a/sema3fa/sinhcaf/cxcr4b/sema4c/lef1/tnfrsf19/sema3gb/rtn4rl2a/sema3b/sema4e/sema3ga/sema7a/dll4/sema3h/sema3aa/arhgap4a/si:dkey-49n23.1/inpp5d	23
down	GO:0051271	negative regulation of cellular component movement	23/2044	82/18857	1.30327e-05	0.000337249	0.000274372	sema6bb/srgap2/prox1a/sema5bb/sema5a/sema3fa/sinhcaf/cxcr4b/sema4c/lef1/tnfrsf19/sema3gb/rtn4rl2a/sema3b/sema4e/sema3ga/sema7a/dll4/sema3h/sema3aa/arhgap4a/si:dkey-49n23.1/inpp5d	23
down	GO:0045665	negative regulation of neuron differentiation	20/2044	66/18857	1.34716e-05	0.000345577	0.000281147	sema6bb/dlx2a/epha4a/sema5bb/sema5a/sema3fa/lfng/tnc/sema4c/dlx1a/epha4b/sema3gb/her2/sema3b/sema4e/sema3ga/sema7a/sema3h/sema3aa/si:dkey-49n23.1	20
down	GO:0010564	regulation of cell cycle process	41/2044	191/18857	1.37441e-05	0.000349527	0.000284361	rab11fip4a/mad2l1bp/tpra/bora/anapc1/cdk2/dtl/spice1/cdc25d/nipblb/ccne2/blm/cdc14aa/fbxo5/ndc80/aurka/orc1/chek1/ccnb3/cdc45/tpx2/plk4/mre11a/ccnb1/ccnb2/cdc25b/bub1ba/cdca5/cdc14b/ccni2/cdc6/mrnip/pebp1/spdl1/bub1/si:ch73-100l22.3/insm1a/ccnf/incenp/ticrr/si:ch1073-266p11.2	41
down	GO:0030517	negative regulation of axon extension	16/2044	46/18857	1.41328e-05	0.000353321	0.000287447	sema6bb/epha4a/sema5bb/sema5a/sema3fa/tnc/sema4c/epha4b/sema3gb/sema3b/sema4e/sema3ga/sema7a/sema3h/sema3aa/si:dkey-49n23.1	16
down	GO:0050771	negative regulation of axonogenesis	16/2044	46/18857	1.41328e-05	0.000353321	0.000287447	sema6bb/epha4a/sema5bb/sema5a/sema3fa/tnc/sema4c/epha4b/sema3gb/sema3b/sema4e/sema3ga/sema7a/sema3h/sema3aa/si:dkey-49n23.1	16
down	GO:0042471	ear morphogenesis	25/2044	94/18857	1.54411e-05	0.000382783	0.000311417	hmx3a/dlx4b/tmie/pax8/otx1/eya1/atp1b2b/igf1ra/emx2/veph1/sox9b/cobl/pax2a/dlx3b/pacsin1b/sox3/tfap2a/fgf3/hmx2/fgf8a/tfap2c/lmx1bb/irx1a/msx1a/nfe2	25
down	GO:0030855	epithelial cell differentiation	51/2044	259/18857	1.71496e-05	0.000421595	0.000342992	pou3f2b/dlx4b/thbs3a/cep152/nr2f2/nr5a2/prox1a/tll1/gcga/prkcz/stab2/irx4a/bhmt/irx3b/atp1b2b/pax5/isl1/emx2/sox9b/kcnj11/pax6b/myo6b/mespbb/thsd7aa/cobl/pax2a/dlx3b/pacsin1b/plk4/neurod1/lhx1a/tnfrsf19/pitx3/tal1/fgf3/kirrel3l/mafga/myt1b/lama1/mafgb/shhb/nkx6.1/insm1a/lmx1bb/pho/marcksb/atoh1c/arxa/ankrd55/insm1b/myo7aa	51
down	GO:0033333	fin development	29/2044	118/18857	1.75842e-05	0.000428707	0.000348778	grip2a/dlx5a/fgf10a/frem2a/fgf24/pax1b/tll1/tbx5a/tbx4/nipblb/evx1/sall4/itga3b/sox9b/kcnk5b/lef1/edar/cyp26c1/sp8b/rspo2/tbx5b/dll4/shox/met/irx1a/fbln1/sp9/bmp1a/dlx6a	29
down	GO:0010976	positive regulation of neuron projection development	18/2044	57/18857	1.92411e-05	0.000458632	0.000373124	adcyap1b/shtn1/shank3a/plxna3/plxnb3/l1cama/tnc/plxna4/tenm3/pacsin1b/pacsin1a/chodl/slit1a/cntn2/shank1/gprc5ba/tenm4/l1camb	18
down	GO:0010771	negative regulation of cell morphogenesis involved in differentiation	16/2044	47/18857	1.92836e-05	0.000458632	0.000373124	sema6bb/epha4a/sema5bb/sema5a/sema3fa/tnc/sema4c/epha4b/sema3gb/sema3b/sema4e/sema3ga/sema7a/sema3h/sema3aa/si:dkey-49n23.1	16
down	GO:0060788	ectodermal placode formation	13/2044	33/18857	1.94028e-05	0.000458632	0.000373124	dlx4b/pax8/sox9b/pax2a/dlx3b/sox3/rx3/tfap2a/fgf3/fgf8a/tfap2c/ndr2/msx1a	13
down	GO:0048846	axon extension involved in axon guidance	17/2044	52/18857	1.9589e-05	0.000458632	0.000373124	sema6bb/col19a1/wnt4a/sema5bb/sema5a/ntn1a/sema3fa/sema4c/sema3gb/sema3b/sema4e/sema3ga/sema7a/sema3h/sema3aa/si:dkey-49n23.1/dcc	17
down	GO:1902284	neuron projection extension involved in neuron projection guidance	17/2044	52/18857	1.9589e-05	0.000458632	0.000373124	sema6bb/col19a1/wnt4a/sema5bb/sema5a/ntn1a/sema3fa/sema4c/sema3gb/sema3b/sema4e/sema3ga/sema7a/sema3h/sema3aa/si:dkey-49n23.1/dcc	17
down	GO:0051310	metaphase plate congression	2044-09-01	17/18857	2.18915e-05	0.000508503	0.000413698	si:ch211-161h7.4/mlh1/cdt1/cenpe/spice1/ndc80/nuf2/cdca5/spdl1	9
down	GO:0043049	otic placode formation	2044-11-01	25/18857	2.47728e-05	0.000569556	0.000463368	dlx4b/pax8/sox9b/pax2a/dlx3b/sox3/tfap2a/fgf3/fgf8a/tfap2c/msx1a	11
down	GO:0048706	embryonic skeletal system development	45/2044	222/18857	2.4906e-05	0.000569556	0.000463368	dlx2a/nkx3.2/dlx4b/dlx5a/wnt4a/wnt5b/pax1b/zic2b/plxna3/mab21l2/rbm24b/disc1/zic2a/ndnf/nipblb/irx5a/ucmab/evx1/hoxc4a/kras/vgll2a/hoxd3a/dlx3b/dlx1a/nsd2/pitx2/tp73/tfap2a/auts2a/fgf3/wnt9a/smoc2/itpr3/fgf8a/wnt16/xylt1/shhb/wnt3a/hoxa3a/hoxa2b/hdac4/meis2a/hoxb4a/irf6/irx7	45
down	GO:0051961	negative regulation of nervous system development	24/2044	91/18857	2.63811e-05	0.000598649	0.000487036	sema6bb/adcyap1b/srgap2/dlx2a/epha4a/sema5bb/sema5a/neurog1/dner/sema3fa/lfng/tnc/sema4c/dlx1a/epha4b/sema3gb/her2/sema3b/sema4e/sema3ga/sema7a/sema3h/sema3aa/si:dkey-49n23.1	24
down	GO:0034765	regulation of ion transmembrane transport	44/2044	216/18857	2.68856e-05	0.00060544	0.000492561	cacna1sb/kcnf1a/kcnma1a/rrad/cacng2a/shank3a/kcnj2a/kcna2b/kcnf1b/cacng8a/cacna1bb/kcnc4/cacnb3a/wnk1b/kcnc1a/scn1ba/fxyd6/scn8aa/kcnj11/cacng3b/scn1lab/aplnrb/cacnb4b/kcnc3a/stac3/cacna1da/kcnd1/scn3b/kcnh7/kcnj9/cacnb3b/kcnh3/kcnb1/shank1/zgc:162160/hcn4/cacna1ab/cacna1aa/kcnj10a/kcnc3b/scn1bb/shisa7b/hecw1b/kcnc1b	44
down	GO:0051052	regulation of DNA metabolic process	29/2044	121/18857	2.9181e-05	0.000649309	0.000528252	zranb3/terf2ip/si:dkey-108k21.10/si:ch211-113a14.24/zgc:110425/dek/si:dkey-261m9.12/dbf4/igfbp2b/dnmt1/setdb1a/hells/si:ch73-368j24.11/fancb/eya1/blm/esco2/setdb1b/gmnn/pcna/fign/mrnip/si:dkey-157g16.6/zgc:153405/dbf4b/pot1/si:dkey-108k21.21/ticrr/si:ch1073-153i20.4	29
down	GO:0033044	regulation of chromosome organization	28/2044	115/18857	2.9274e-05	0.000649309	0.000528252	rerea/si:dkey-108k21.10/tpra/si:ch211-113a14.24/zgc:110425/meis3/anapc1/si:dkey-261m9.12/nipblb/setdb1a/si:ch73-368j24.11/jarid2b/ndc80/cdc45/dnmt3bb.2/setdb1b/bub1ba/cdca5/auts2a/spdl1/hoxb1b/bub1/zgc:153405/pot1/si:dkey-108k21.21/prdm12b/mcm2/si:ch1073-153i20.4	28
down	GO:0042472	inner ear morphogenesis	24/2044	92/18857	3.20662e-05	0.000705935	0.00057432	hmx3a/dlx4b/tmie/pax8/otx1/eya1/atp1b2b/igf1ra/emx2/sox9b/cobl/pax2a/dlx3b/pacsin1b/sox3/tfap2a/fgf3/hmx2/fgf8a/tfap2c/lmx1bb/irx1a/msx1a/nfe2	24
down	GO:0006270	DNA replication initiation	2044-12-01	30/18857	3.38706e-05	0.000738364	0.000600703	pola1/mcm5/mcm3/cdc7/mcm4/orc1/mcm6/cdc45/cdc6/ticrr/mcm7/mcm2	12
down	GO:0031345	negative regulation of cell projection organization	17/2044	54/18857	3.40739e-05	0.000738364	0.000600703	sema6bb/epha4a/sema5bb/sema5a/sema3fa/tnc/sema4c/epha4b/sema3gb/sema3b/sema4e/sema3ga/sema7a/sema3h/sema3aa/si:dkey-49n23.1/capzb	17
down	GO:0050922	negative regulation of chemotaxis	15/2044	44/18857	3.42901e-05	0.000738364	0.000600703	sema6bb/sema5bb/sema5a/sema3fa/cxcr4b/sema4c/sema3gb/sema3b/sema4e/sema3ga/sema7a/sema3h/sema3aa/si:dkey-49n23.1/inpp5d	15
down	GO:0000819	sister chromatid segregation	27/2044	110/18857	3.4608e-05	0.000738391	0.000600725	si:ch211-161h7.4/cdt1/kif18a/top2a/tpra/mcmbp/anapc1/cenpe/nipblb/cdc14aa/ndc80/nuf2/nusap1/esco2/mre11a/bub1ba/cdca5/cdc14b/spdl1/bub1/si:dkey-57a22.11/ncapg/incenp/pds5b/sgo1/si:ch1073-266p11.2/smc1a	27
down	GO:0010842	retina layer formation	16/2044	49/18857	3.4792e-05	0.000738391	0.000600725	dctn1a/sdk1a/rx1/exoc5/dnmt1/dnmt3bb.2/marcksa/lhx1a/cdk5r1b/si:ch211-148f13.1/cyfip2/marcksb/rpgrb/foxn4/cdk5r2a/irx7	16
down	GO:0031935	regulation of chromatin silencing	2044-11-01	26/18857	3.87407e-05	0.000816323	0.000664127	si:dkey-108k21.10/si:ch211-113a14.24/zgc:110425/si:dkey-261m9.12/setdb1a/si:ch73-368j24.11/cdc45/setdb1b/zgc:153405/si:dkey-108k21.21/si:ch1073-153i20.4	11
down	GO:0051966	regulation of synaptic transmission, glutamatergic	13/2044	35/18857	4.0585e-05	0.000849119	0.000690809	adcyap1b/grm8a/cacng2a/shank3a/grm2a/cacng8a/cacng3b/grm6a/nptx2a/grm8b/grm2b/grm3/shank1	13
down	GO:0007498	mesoderm development	28/2044	117/18857	4.09036e-05	0.000849758	0.000691328	dld/nphp4/kmt2a/mapkap1/ved/tll1/etv2/tnc/eomesa/dact2/wtip/noto/apela/rargb/myf5/eve1/pitx2/cdh1/msgn1/tal1/lft2/fgf8a/vent/vox/wnt3a/ndr2/klf2b/sp5l	28
down	GO:0032535	regulation of cellular component size	47/2044	240/18857	4.15852e-05	0.000857876	0.000697933	sema6bb/epha4a/fam206a/wnt4a/shtn1/sema5bb/sema5a/plxna3/lmod2a/gmfb/slc12a7b/ntn1a/sptb/slc12a3/sema3fa/kif15/l1cama/tnc/tmod2/evlb/cxcr4b/sema4c/chrna1/gsnb/lmod2b/ntn1b/epha4b/slit1a/sema3gb/tmsb/sema3b/cntn2/sema4e/sema3ga/sema7a/tmsb5/ssh1a/sema3h/sema3aa/fmn2b/nkx6.1/si:dkey-49n23.1/lrrc8db/capzb/cdc42ep4a/l1camb/dcc	47
down	GO:0021549	cerebellum development	14/2044	40/18857	4.46479e-05	0.000914662	0.000744132	gbx1/hgfa/disc1/wnt1/pax2a/gbx2/lhx1a/brf1b/otx2b/fgf8a/met/nrg1/agtpbp1/otx2a	14
down	GO:0060560	developmental growth involved in morphogenesis	40/2044	194/18857	4.59794e-05	0.000929431	0.000756148	sema6bb/epha4a/col19a1/nphp4/wnt4a/shtn1/wnt5b/sema5bb/sema5a/plxna3/tmem59l/ntn1a/sema3fa/kif15/l1cama/tnc/isl1/cxcr4b/tpbga/sema4c/thsd7aa/dvl3a/chrna1/ntn1b/epha4b/slit1a/sema3gb/isl2a/sema3b/cntn2/auts2a/sema4e/sema3ga/sema7a/sema3h/sema3aa/nkx6.1/si:dkey-49n23.1/l1camb/dcc	40
down	GO:0071526	semaphorin-plexin signaling pathway	16/2044	50/18857	4.6054e-05	0.000929431	0.000756148	sema6bb/sema5bb/sema5a/plxna3/sema3fa/plxnb3/sema4c/plxna4/sema3gb/sema3b/sema4e/sema3ga/sema7a/sema3h/sema3aa/si:dkey-49n23.1	16
down	GO:0001764	neuron migration	15/2044	45/18857	4.6314e-05	0.000929431	0.000756148	srgap2/shtn1/hgfa/cxcl12b/cxcr4b/lhx1a/cdh1/ctnnd2b/olig2/cntn2/auts2a/lama1/ackr3b/nkx6.1/met	15
down	GO:0001704	formation of primary germ layer	21/2044	77/18857	4.83252e-05	0.000963238	0.000783651	fgf24/ved/tll1/etv2/eomesa/dusp6/noto/apela/aplnrb/lhx1a/eve1/bmp7a/msgn1/tal1/fgf8a/vent/vox/mixl1/ndr2/klf2b/sp5l	21
down	GO:0030334	regulation of cell migration	46/2044	235/18857	5.05048e-05	0.000999927	0.0008135	sema6bb/srgap2/sst2/si:ch211-278a6.1/si:dkey-23c22.6/shtn1/prox1a/sema5bb/sema5a/prkcz/plxna3/sst1.2/gsx2/sema3fa/plxnb3/sinhcaf/cxcr4b/sema4c/zgc:114120/apela/plxna4/lef1/tnfrsf19/ptk2ba/arrb2a/sema3gb/dpysl3/tmsb/rtn4rl2a/si:ch211-261n11.7/sema3b/fgf3/sema4e/sema3ga/sema7a/tmsb5/dll4/lama1/sema3h/sema3aa/robo4/arhgap4a/fgf8a/vegfab/si:dkey-49n23.1/inpp5d	46
down	GO:0034762	regulation of transmembrane transport	44/2044	222/18857	5.35783e-05	0.00105371	0.000857253	cacna1sb/kcnf1a/kcnma1a/rrad/cacng2a/shank3a/kcnj2a/kcna2b/kcnf1b/cacng8a/cacna1bb/kcnc4/cacnb3a/wnk1b/kcnc1a/scn1ba/fxyd6/scn8aa/kcnj11/cacng3b/scn1lab/aplnrb/cacnb4b/kcnc3a/stac3/cacna1da/kcnd1/scn3b/kcnh7/kcnj9/cacnb3b/kcnh3/kcnb1/shank1/zgc:162160/hcn4/cacna1ab/cacna1aa/kcnj10a/kcnc3b/scn1bb/shisa7b/hecw1b/kcnc1b	44
down	GO:0033334	fin morphogenesis	20/2044	72/18857	5.46037e-05	0.00106284	0.000864681	grip2a/dlx5a/fgf10a/frem2a/fgf24/tll1/tbx5a/tbx4/nipblb/evx1/sall4/itga3b/sox9b/kcnk5b/lef1/sp8b/irx1a/fbln1/sp9/dlx6a	20
down	GO:1905114	cell surface receptor signaling pathway involved in cell-cell signaling	55/2044	298/18857	5.47631e-05	0.00106284	0.000864681	dot1l/npas4b/nphp4/cby1/wnt4a/sfrp2l/grin2bb/rspo3/wnt5b/shank3a/gbx1/wnt7aa/tle2a/fzd5/rnf146/btk/nipblb/vax2/chd8/dact2/lypd6/wnt7ba/wnt1/tpbga/wnt9b/lrp6/dvl3a/grin2cb/dab2/wnt2/dkk2/lef1/sfrp5/notum1a/kctd15a/fzd3b/tmem88a/fgf3/fzd9b/wnt9a/rspo2/tle3b/wnt3/fgf8a/wnt10a/wnt16/si:dkey-231j24.3/shank1/wnt3a/met/gprc5ba/nkd2b/si:ch211-244c8.4/npas4a/sp5l	55
down	GO:0000086	G2/M transition of mitotic cell cycle	13/2044	36/18857	5.72518e-05	0.00110388	0.000898068	cdk2/dtl/cdc25d/blm/orc1/chek1/ccnb3/mre11a/cdc25b/cdc6/mrnip/fbxl18/ticrr	13
down	GO:0021587	cerebellum morphogenesis	2044-09-01	19/18857	6.79436e-05	0.00129859	0.00105648	hgfa/disc1/wnt1/pax2a/lhx1a/fgf8a/met/nrg1/agtpbp1	9
down	GO:0006261	DNA-dependent DNA replication	25/2044	102/18857	6.8231e-05	0.00129859	0.00105648	pola1/zranb3/cdt1/dna2/mcmbp/pole/mcm5/mcm3/blm/cdc7/prim2/mcm4/orc1/mcm6/cdc45/rfc5/pcna/etaa1/tonsl/cdc6/pole2/primpol/ticrr/mcm7/mcm2	25
down	GO:1902749	regulation of cell cycle G2/M phase transition	2044-12-01	32/18857	7.18987e-05	0.00135962	0.00110613	cdk2/dtl/cdc25d/blm/orc1/chek1/ccnb3/mre11a/cdc25b/cdc6/mrnip/ticrr	12
down	GO:0031076	embryonic camera-type eye development	17/2044	57/18857	7.35326e-05	0.00137292	0.00111695	epha4a/sox4b/vax2/igf1ra/pax2a/vax1/pitx2/sfrp5/rx3/six3b/lmo4a/fgf8a/nes/smoc1/lmx1bb/irx1a/ndr2	17
down	GO:0045926	negative regulation of growth	17/2044	57/18857	7.35326e-05	0.00137292	0.00111695	sema6bb/epha4a/sema5bb/sema5a/igfbp2b/sema3fa/tnc/sema4c/epha4b/sema3gb/sema3b/sema4e/sema3ga/sema7a/sema3h/sema3aa/si:dkey-49n23.1	17
down	GO:1901990	regulation of mitotic cell cycle phase transition	22/2044	85/18857	7.66191e-05	0.00142155	0.00115651	mad2l1bp/tpra/cdk2/dtl/cdc25d/blm/cdc14aa/ndc80/orc1/chek1/ccnb3/cdc45/mre11a/cdc25b/bub1ba/cdca5/cdc14b/cdc6/mrnip/spdl1/bub1/ticrr	22
down	GO:0048843	negative regulation of axon extension involved in axon guidance	13/2044	37/18857	7.95543e-05	0.00144867	0.00117858	sema6bb/sema5bb/sema5a/sema3fa/sema4c/sema3gb/sema3b/sema4e/sema3ga/sema7a/sema3h/sema3aa/si:dkey-49n23.1	13
down	GO:0071600	otic vesicle morphogenesis	13/2044	37/18857	7.95543e-05	0.00144867	0.00117858	dlx4b/pax8/eya1/sox9b/pax2a/dlx3b/sox3/tfap2a/fgf3/fgf8a/tfap2c/msx1a/nfe2	13
down	GO:1902668	negative regulation of axon guidance	13/2044	37/18857	7.95543e-05	0.00144867	0.00117858	sema6bb/sema5bb/sema5a/sema3fa/sema4c/sema3gb/sema3b/sema4e/sema3ga/sema7a/sema3h/sema3aa/si:dkey-49n23.1	13
down	GO:0051241	negative regulation of multicellular organismal process	44/2044	226/18857	8.2997e-05	0.00150209	0.00122204	sema6bb/adcyap1b/srgap2/dlx2a/epha4a/fgf24/rspo3/sema5bb/sema5a/crx/ptch2/dab2ipa/neurog1/npvf/ntn1a/dner/sema3fa/lfng/yjefn3/tnc/tpbga/sema4c/ptch1/dlx1a/unc5b/epha4b/sema3gb/her2/spi1b/bmp7a/sema3b/rflna/tmem88a/adgrb3/sema4e/sema3ga/sema7a/dll4/sema3h/adgrb1b/sema3aa/fgf8a/si:dkey-49n23.1/klf2b	44
down	GO:0003310	pancreatic A cell differentiation	2044-07-01	12/18857	8.4111e-05	0.0015038	0.00122343	isl1/pax6b/myt1b/nkx6.1/insm1a/arxa/insm1b	7
down	GO:0007080	mitotic metaphase plate congression	2044-07-01	12/18857	8.4111e-05	0.0015038	0.00122343	si:ch211-161h7.4/cdt1/cenpe/ndc80/nuf2/cdca5/spdl1	7
down	GO:0048736	appendage development	29/2044	128/18857	8.7192e-05	0.0015495	0.00126061	grip2a/dlx5a/fgf10a/frem2a/fgf24/pax1b/tll1/tbx5a/tbx4/nipblb/evx1/sall4/itga3b/sox9b/kcnk5b/lef1/edar/cyp26c1/sp8b/rspo2/tbx5b/dll4/shox/met/irx1a/fbln1/sp9/bmp1a/dlx6a	29
down	GO:0045995	regulation of embryonic development	24/2044	98/18857	9.58777e-05	0.00169365	0.00137788	fgf24/rspo3/gbx1/ved/disc1/dusp6/lypd6/tpbga/noto/dvl3a/lhx1a/eve1/cdc25b/cactin/bmp7a/lama1/fgf8a/vent/vox/ndr2/hdac4/tenm4/nfe2/klf2b	24
down	GO:0001501	skeletal system development	67/2044	391/18857	9.90121e-05	0.00173861	0.00141446	dlx2a/rerea/nkx3.2/dlx4b/dlx5a/wnt4a/eda/nr5a2/wnt5b/pax1b/prkcz/zic2b/plxna3/col7a1/mab21l2/rbm24b/disc1/dnmt1/zic2a/ndnf/nipblb/irx5a/ucmab/evx1/hoxc4a/sox9b/kras/pappa2/vgll2a/barx1/foxd3/tfap2b/hoxd3a/dlx3b/rargb/dlx1a/chrna1/marcksa/nsd2/pitx2/tp73/edar/rflna/tfap2a/auts2a/fgf3/vwa2/wnt9a/rspo2/smoc2/itpr3/fgf8a/wnt16/xylt1/shhb/fat3a/wnt3a/hoxa3a/hoxa2b/marcksb/hdac4/meis2a/hoxb4a/irf6/bmp1…	67
down	GO:0010977	negative regulation of neuron projection development	16/2044	53/18857	0.000101296	0.00175779	0.00143007	sema6bb/epha4a/sema5bb/sema5a/sema3fa/tnc/sema4c/epha4b/sema3gb/sema3b/sema4e/sema3ga/sema7a/sema3h/sema3aa/si:dkey-49n23.1	16
down	GO:0030308	negative regulation of cell growth	16/2044	53/18857	0.000101296	0.00175779	0.00143007	sema6bb/epha4a/sema5bb/sema5a/sema3fa/tnc/sema4c/epha4b/sema3gb/sema3b/sema4e/sema3ga/sema7a/sema3h/sema3aa/si:dkey-49n23.1	16
down	GO:0007088	regulation of mitotic nuclear division	20/2044	75/18857	0.000102198	0.00176306	0.00143436	mad2l1bp/tpra/bora/anapc1/nipblb/ccne2/cdc14aa/fbxo5/ndc80/ccnb3/ccnb1/ccnb2/bub1ba/cdca5/cdc14b/ccni2/pebp1/spdl1/bub1/ccnf	20
down	GO:0044818	mitotic G2/M transition checkpoint	2044-08-01	16/18857	0.000108477	0.00186051	0.00151363	dtl/blm/orc1/chek1/mre11a/cdc6/mrnip/ticrr	8
down	GO:0006813	potassium ion transport	39/2044	195/18857	0.000113317	0.00193229	0.00157203	kcnn3/atp1a3a/adcyap1b/kcnf1a/kcnma1a/tmem38a/kcnk10b/kcnj2a/kcna2b/kcnk5a/kcnf1b/slc12a7b/slc12a3/kcnc4/kcnq5b/slc9a5/atp1b2b/wnk1b/kcnc1a/kcnj11/kcnk3b/kcnk5b/kcnk10a/kcnc3a/kcnk6/kcnab2a/kcnd1/kcnh7/kcnk2b/atp1a2a/kcnj9/kcnh3/kcnb1/zgc:162160/hcn4/kcnj10a/kcnc3b/abcc8/kcnc1b	39
down	GO:0002065	columnar/cuboidal epithelial cell differentiation	19/2044	70/18857	0.000116867	0.00198136	0.00161196	dlx4b/gcga/bhmt/isl1/sox9b/kcnj11/pax6b/myo6b/cobl/dlx3b/pacsin1b/myt1b/nkx6.1/insm1a/lmx1bb/atoh1c/arxa/ankrd55/insm1b	19
down	GO:0090066	regulation of anatomical structure size	57/2044	321/18857	0.000121137	0.00204203	0.00166131	sema6bb/adcyap1b/adra1ba/epha4a/fam206a/wnt4a/si:ch73-265d7.2/shtn1/drd1b/sema5bb/sema5a/plxna3/lmod2a/htr1aa/gmfb/slc12a7b/zgc:195023/ntn1a/sptb/slc12a3/sema3fa/kif15/l1cama/tnc/tmod2/evlb/cxcr4b/sema4c/avpr2l/chrna1/gsnb/lmod2b/ntn1b/epha4b/htr1b/slit1a/sema3gb/tmsb/sema3b/cntn2/sema4e/sema3ga/sema7a/tmsb5/ssh1a/sema3h/sema3aa/si:ch211-202p1.5/fmn2b/nkx6.1/si:dkey-49n23.1/lrrc8db/capzb/cdc42ep4…	57
down	GO:0009913	epidermal cell differentiation	20/2044	76/18857	0.000124734	0.0020789	0.00169131	dlx4b/prox1a/irx4a/atp1b2b/pax5/emx2/myo6b/cobl/pax2a/dlx3b/pacsin1b/neurod1/fgf3/mafga/mafgb/insm1a/lmx1bb/pho/atoh1c/myo7aa	20
down	GO:0032102	negative regulation of response to external stimulus	20/2044	76/18857	0.000124734	0.0020789	0.00169131	sema6bb/adcyap1b/epha4a/sema5bb/sema5a/sema3fa/cart4/cxcr4b/sema4c/epha4b/sema3gb/sema3b/sema4e/sema3ga/sema7a/sema3h/sema3aa/metrnlb/si:dkey-49n23.1/inpp5d	20
down	GO:0030916	otic vesicle formation	2044-11-01	29/18857	0.000127478	0.0021127	0.00171881	dlx4b/pax8/sox9b/pax2a/dlx3b/sox3/tfap2a/fgf3/fgf8a/tfap2c/msx1a	11
down	GO:0016358	dendrite development	16/2044	54/18857	0.0001296	0.00213587	0.00173766	srgap2/fam206a/nbeaa/si:ch211-278a6.1/shank3a/ntn1a/zgc:114120/tenm3/pacsin1b/pacsin1a/ntn1b/map1aa/grip1/shank1/hecw1b/dcc	16
down	GO:0001558	regulation of cell growth	32/2044	150/18857	0.000130786	0.00214344	0.00174381	sema6bb/epha4a/wnt4a/shtn1/sema5bb/sema5a/plxna3/igfbp2b/ntn1a/sema3fa/kif15/l1cama/tnc/cxcr4b/sema4c/chrna1/ntn1b/epha4b/slit1a/sema3gb/sema3b/cntn2/sema4e/sema3ga/sema7a/sema3h/sema3aa/esm1/nkx6.1/si:dkey-49n23.1/l1camb/dcc	32
down	GO:1902275	regulation of chromatin organization	18/2044	65/18857	0.000132504	0.00215157	0.00175043	rerea/si:dkey-108k21.10/si:ch211-113a14.24/zgc:110425/meis3/si:dkey-261m9.12/setdb1a/si:ch73-368j24.11/jarid2b/cdc45/dnmt3bb.2/setdb1b/auts2a/hoxb1b/zgc:153405/si:dkey-108k21.21/prdm12b/si:ch1073-153i20.4	18
down	GO:0000070	mitotic sister chromatid segregation	22/2044	88/18857	0.000133471	0.00215157	0.00175043	si:ch211-161h7.4/cdt1/kif18a/tpra/anapc1/cenpe/nipblb/cdc14aa/ndc80/nuf2/nusap1/bub1ba/cdca5/cdc14b/spdl1/bub1/ncapg/incenp/pds5b/sgo1/si:ch1073-266p11.2/smc1a	22
down	GO:0050920	regulation of chemotaxis	22/2044	88/18857	0.000133471	0.00215157	0.00175043	sema6bb/wnt4a/sema5bb/sema5a/cxcl12b/sema3fa/vax2/cxcr4b/sema4c/vax1/ptk2ba/arrb2a/sema3gb/sema3b/sema4e/sema3ga/sema7a/sema3h/sema3aa/vegfab/si:dkey-49n23.1/inpp5d	22
down	GO:0060119	inner ear receptor cell development	2044-12-01	34/18857	0.000142036	0.0022772	0.00185264	dlx4b/vdrb/pax5/emx2/cobl/pax2a/dlx3b/pacsin1b/neurod1/fgf3/lmx1bb/myo7aa	12
down	GO:0030917	midbrain-hindbrain boundary development	14/2044	44/18857	0.000145722	0.00232367	0.00189044	fgf22/gbx1/en2a/cyp26a1/nr6a1b/wnt1/pax2a/nr6a1a/en2b/otx2b/fgf8a/wnt3a/lmx1bb/otx2a	14
down	GO:0021872	forebrain generation of neurons	2044-10-01	25/18857	0.000154097	0.00243189	0.00197849	prox1a/neurog1/gsx2/mettl14/lef1/otpa/otpb/nr4a2a/auts2a/fezf2	10
down	GO:0071804	cellular potassium ion transport	35/2044	171/18857	0.000154981	0.00243189	0.00197849	kcnn3/atp1a3a/kcnf1a/kcnma1a/tmem38a/kcnk10b/kcnj2a/kcna2b/kcnk5a/kcnf1b/slc12a7b/slc12a3/kcnc4/kcnq5b/slc9a5/atp1b2b/wnk1b/kcnc1a/kcnj11/kcnk3b/kcnk5b/kcnk10a/kcnc3a/kcnk6/kcnd1/kcnh7/kcnk2b/atp1a2a/kcnj9/kcnh3/kcnb1/zgc:162160/hcn4/kcnc3b/kcnc1b	35
down	GO:0071805	potassium ion transmembrane transport	35/2044	171/18857	0.000154981	0.00243189	0.00197849	kcnn3/atp1a3a/kcnf1a/kcnma1a/tmem38a/kcnk10b/kcnj2a/kcna2b/kcnk5a/kcnf1b/slc12a7b/slc12a3/kcnc4/kcnq5b/slc9a5/atp1b2b/wnk1b/kcnc1a/kcnj11/kcnk3b/kcnk5b/kcnk10a/kcnc3a/kcnk6/kcnd1/kcnh7/kcnk2b/atp1a2a/kcnj9/kcnh3/kcnb1/zgc:162160/hcn4/kcnc3b/kcnc1b	35
down	GO:1903046	meiotic cell cycle process	22/2044	89/18857	0.000159391	0.00248785	0.00202402	si:ch211-161h7.4/mlh1/top2a/rmi1/cdc25d/ccne2/blm/ttk/mlh3/fbxo5/nuf2/aurka/mnd1/mre11a/cdc25b/bub1ba/slx4/bub1/si:dkey-57a22.11/rad50/sgo1/espl1	22
down	GO:0001755	neural crest cell migration	26/2044	114/18857	0.000176437	0.00271431	0.00220826	sema6bb/radil/sema5bb/sema5a/meis3/disc1/sema3fa/tnc/nusap1/sema4c/foxd3/lef1/sema3gb/rx3/nrp2b/sema3b/ret/sema4e/sema3ga/sema7a/sema3h/sema3aa/si:dkey-49n23.1/capzb/hdac4/nrg1	26
down	GO:0021554	optic nerve development	2044-09-01	21/18857	0.00017666	0.00271431	0.00220826	tuba1a/tbx5a/vax2/tnc/vax1/klf7b/six3b/lhx2b/tbx5b	9
down	GO:0021879	forebrain neuron differentiation	2044-09-01	21/18857	0.00017666	0.00271431	0.00220826	prox1a/neurog1/gsx2/lef1/otpa/otpb/nr4a2a/auts2a/fezf2	9
down	GO:0021954	central nervous system neuron development	15/2044	50/18857	0.000179101	0.0027149	0.00220873	prox1a/fam57ba/neurog1/ntn1a/nsfa/ncam1a/ntn1b/otpa/ewsr1b/otpb/nr4a2a/auts2a/coro1a/fezf2/dcc	15
down	GO:0061351	neural precursor cell proliferation	15/2044	50/18857	0.000179101	0.0027149	0.00220873	adcyap1b/trim71/zic1/fgf22/scrt2/melk/zic2b/zic2a/dner/chd8/zic4/lef1/her2/zic5/nes	15
down	GO:0060059	embryonic retina morphogenesis in camera-type eye	2044-11-01	30/18857	0.000181672	0.0027149	0.00220873	zic1/fgf24/zic2a/lhx1a/foxg1a/sfrp5/cdk5r1b/fgf3/fgf8a/cdk5r2a/irx7	11
down	GO:0045892	negative regulation of transcription, DNA-templated	67/2044	399/18857	0.00018222	0.0027149	0.00220873	dot1l/cipcb/ppid/si:ch73-386h18.1/si:dkey-108k21.10/si:ch211-160f23.5/six1a/her1/prox1a/si:ch211-113a14.24/zgc:110425/six2a/six2b/six6b/zgc:122979/gcfc2/mbd1b/six1b/six6a/si:dkey-261m9.12/cops2/zic2a/setdb1a/si:ch73-368j24.11/chd8/daxx/jarid2b/prox2/vsx2/foxo6a/sox21b/cdc45/cbx3a/foxd3/six4a/rargb/six4b/setdb1b/lhx1a/lef1/lhx9/kat7a/her2/ripply3/ruvbl2/hoxa13b/six3b/tshz3a/cux2b/sox18/prdm13/ppar…	67
down	GO:1902679	negative regulation of RNA biosynthetic process	67/2044	399/18857	0.00018222	0.0027149	0.00220873	dot1l/cipcb/ppid/si:ch73-386h18.1/si:dkey-108k21.10/si:ch211-160f23.5/six1a/her1/prox1a/si:ch211-113a14.24/zgc:110425/six2a/six2b/six6b/zgc:122979/gcfc2/mbd1b/six1b/six6a/si:dkey-261m9.12/cops2/zic2a/setdb1a/si:ch73-368j24.11/chd8/daxx/jarid2b/prox2/vsx2/foxo6a/sox21b/cdc45/cbx3a/foxd3/six4a/rargb/six4b/setdb1b/lhx1a/lef1/lhx9/kat7a/her2/ripply3/ruvbl2/hoxa13b/six3b/tshz3a/cux2b/sox18/prdm13/ppar…	67
down	GO:1903507	negative regulation of nucleic acid-templated transcription	67/2044	399/18857	0.00018222	0.0027149	0.00220873	dot1l/cipcb/ppid/si:ch73-386h18.1/si:dkey-108k21.10/si:ch211-160f23.5/six1a/her1/prox1a/si:ch211-113a14.24/zgc:110425/six2a/six2b/six6b/zgc:122979/gcfc2/mbd1b/six1b/six6a/si:dkey-261m9.12/cops2/zic2a/setdb1a/si:ch73-368j24.11/chd8/daxx/jarid2b/prox2/vsx2/foxo6a/sox21b/cdc45/cbx3a/foxd3/six4a/rargb/six4b/setdb1b/lhx1a/lef1/lhx9/kat7a/her2/ripply3/ruvbl2/hoxa13b/six3b/tshz3a/cux2b/sox18/prdm13/ppar…	67
down	GO:0040012	regulation of locomotion	51/2044	283/18857	0.000185445	0.00274906	0.00223652	sema6bb/srgap2/sst2/wnt4a/si:ch211-278a6.1/si:dkey-23c22.6/shtn1/prox1a/sema5bb/sema5a/prkcz/plxna3/sst1.2/cxcl12b/gsx2/sema3fa/plxnb3/vax2/sinhcaf/cxcr4b/sema4c/zgc:114120/apela/plxna4/vax1/lef1/tnfrsf19/ptk2ba/arrb2a/sema3gb/dpysl3/tmsb/rtn4rl2a/si:ch211-261n11.7/sema3b/fgf3/sema4e/sema3ga/sema7a/tmsb5/dll4/lama1/sema3h/sema3aa/robo4/arhgap4a/fgf8a/vegfab/si:dkey-49n23.1/inpp5d/chrm4a	51
down	GO:0045934	negative regulation of nucleobase-containing compound metabolic process	75/2044	459/18857	0.000187158	0.00276057	0.00224589	dot1l/cipcb/ppid/zranb3/si:ch73-386h18.1/terf2ip/si:dkey-108k21.10/si:ch211-160f23.5/six1a/her1/prox1a/si:ch211-113a14.24/zgc:110425/six2a/six2b/six6b/zgc:122979/gcfc2/mbd1b/six1b/six6a/si:dkey-261m9.12/igfbp2b/cops2/zic2a/setdb1a/si:ch73-368j24.11/chd8/fancb/blm/daxx/jarid2b/prox2/vsx2/foxo6a/sox21b/cdc45/cbx3a/foxd3/six4a/rargb/six4b/setdb1b/lhx1a/lef1/lhx9/gmnn/kat7a/her2/ripply3/ruvbl2/hoxa13…	75
down	GO:0000018	regulation of DNA recombination	14/2044	45/18857	0.000190616	0.00278374	0.00226474	terf2ip/si:dkey-108k21.10/si:ch211-113a14.24/zgc:110425/si:dkey-261m9.12/si:ch73-368j24.11/fancb/blm/fign/mrnip/si:dkey-157g16.6/zgc:153405/si:dkey-108k21.21/si:ch1073-153i20.4	14
down	GO:0048841	regulation of axon extension involved in axon guidance	14/2044	45/18857	0.000190616	0.00278374	0.00226474	sema6bb/wnt4a/sema5bb/sema5a/sema3fa/sema4c/sema3gb/sema3b/sema4e/sema3ga/sema7a/sema3h/sema3aa/si:dkey-49n23.1	14
down	GO:0030261	chromosome condensation	13/2044	40/18857	0.00019686	0.00286077	0.00232741	si:dkey-108k21.10/top2a/si:ch211-113a14.24/zgc:110425/si:dkey-261m9.12/nipblb/si:ch73-368j24.11/nusap1/cdca5/ncapg/zgc:153405/si:dkey-108k21.21/si:ch1073-153i20.4	13
down	GO:0048589	developmental growth	69/2044	416/18857	0.000213304	0.00308455	0.00250946	gap43/sema6bb/epha4a/col19a1/hoxc13a/nphp4/hapln1a/wnt4a/hmmr/shtn1/wnt5b/fam57ba/shank3a/sema5bb/stat5a/sema5a/plxna3/col7a1/tmem59l/igfbp2b/notch1b/ntn1a/sema3fa/nipblb/kif15/lfng/l1cama/tnc/ttk/isl1/igf1ra/orc1/cxcr4b/esco2/fgf20a/tpbga/sema4c/thsd7aa/dvl3a/plk4/chrna1/ntn1b/lef1/epha4b/slit1a/sema3gb/isl2a/ruvbl2/sema3b/six3b/cntn2/auts2a/sema4e/sema3ga/vwa2/sema7a/mrap2a/sema3h/sema3aa/shank…	69
down	GO:0035107	appendage morphogenesis	20/2044	79/18857	0.00022076	0.00317679	0.00258451	grip2a/dlx5a/fgf10a/frem2a/fgf24/tll1/tbx5a/tbx4/nipblb/evx1/sall4/itga3b/sox9b/kcnk5b/lef1/sp8b/irx1a/fbln1/sp9/dlx6a	20
down	GO:0099173	postsynapse organization	2044-10-01	26/18857	0.000226194	0.00323918	0.00263527	nlgn2b/nlgn4xb/nlgn1/si:ch211-278a6.1/shank3a/gphnb/zgc:114120/nlgn3b/nlgn3a/shank1	10
down	GO:0021533	cell differentiation in hindbrain	2044-06-01	10/18857	0.000229643	0.00324137	0.00263705	hgfa/disc1/lhx1a/met/nrg1/agtpbp1	6
down	GO:0021697	cerebellar cortex formation	2044-06-01	10/18857	0.000229643	0.00324137	0.00263705	hgfa/disc1/lhx1a/met/nrg1/agtpbp1	6
down	GO:0021884	forebrain neuron development	2044-06-01	10/18857	0.000229643	0.00324137	0.00263705	prox1a/neurog1/otpa/otpb/nr4a2a/auts2a	6
down	GO:0016049	cell growth	39/2044	202/18857	0.000244459	0.00343407	0.00279382	sema6bb/epha4a/col19a1/wnt4a/shtn1/wnt5b/sema5bb/sema5a/plxna3/tmem59l/igfbp2b/ntn1a/sema3fa/kif15/l1cama/tnc/isl1/cxcr4b/sema4c/thsd7aa/chrna1/ntn1b/epha4b/slit1a/sema3gb/isl2a/sema3b/cntn2/auts2a/sema4e/sema3ga/sema7a/sema3h/sema3aa/esm1/nkx6.1/si:dkey-49n23.1/l1camb/dcc	39
down	GO:0048857	neural nucleus development	2044-11-01	31/18857	0.000254185	0.00355377	0.00289121	hoxb1a/cxcl12b/cxcr4b/phox2a/pax2a/celsr2/bmp7a/olig2/fgf3/ackr3b/fgf8a	11
down	GO:1902667	regulation of axon guidance	16/2044	57/18857	0.000259715	0.00359958	0.00292847	sema6bb/wnt4a/sema5bb/sema5a/sema3fa/vax2/sema4c/vax1/sema3gb/sema3b/sema4e/sema3ga/sema7a/sema3h/sema3aa/si:dkey-49n23.1	16
down	GO:0044839	cell cycle G2/M phase transition	13/2044	41/18857	0.000259902	0.00359958	0.00292847	cdk2/dtl/cdc25d/blm/orc1/chek1/ccnb3/mre11a/cdc25b/cdc6/mrnip/fbxl18/ticrr	13
down	GO:0048678	response to axon injury	2044-12-01	36/18857	0.000263824	0.00363682	0.00295877	gap43/epha4a/sema4d/neurog1/tnc/epha4b/lingo1a/sarm1/dpysl3/cntn2/l1camb/dcc	12
down	GO:0043949	regulation of cAMP-mediated signaling	2044-07-01	14/18857	0.000299389	0.00408888	0.00332655	adcyap1b/pde11a/aplnrb/pebp1/mrap2a/npy/nme3	7
down	GO:0061074	regulation of neural retina development	2044-07-01	14/18857	0.000299389	0.00408888	0.00332655	dlx2a/olfm1a/vsx2/dlx1a/dmbx1b/dio3b/dmbx1a	7
down	GO:2000145	regulation of cell motility	46/2044	253/18857	0.000304452	0.00413886	0.00336721	sema6bb/srgap2/sst2/si:ch211-278a6.1/si:dkey-23c22.6/shtn1/prox1a/sema5bb/sema5a/prkcz/plxna3/sst1.2/gsx2/sema3fa/plxnb3/sinhcaf/cxcr4b/sema4c/zgc:114120/apela/plxna4/lef1/tnfrsf19/ptk2ba/arrb2a/sema3gb/dpysl3/tmsb/rtn4rl2a/si:ch211-261n11.7/sema3b/fgf3/sema4e/sema3ga/sema7a/tmsb5/dll4/lama1/sema3h/sema3aa/robo4/arhgap4a/fgf8a/vegfab/si:dkey-49n23.1/inpp5d	46
down	GO:0048705	skeletal system morphogenesis	45/2044	246/18857	0.000306314	0.00414508	0.00337227	dlx2a/nkx3.2/dlx4b/dlx5a/wnt4a/wnt5b/prkcz/zic2b/plxna3/col7a1/mab21l2/rbm24b/disc1/zic2a/ndnf/nipblb/hoxc4a/kras/vgll2a/foxd3/hoxd3a/dlx3b/rargb/dlx1a/chrna1/pitx2/tp73/edar/rflna/tfap2a/auts2a/fgf3/vwa2/wnt9a/smoc2/fgf8a/xylt1/shhb/wnt3a/hoxa3a/hoxa2b/hdac4/meis2a/hoxb4a/irf6	45
down	GO:0098609	cell-cell adhesion	51/2044	289/18857	0.000312877	0.00419703	0.00341453	clstn2/nlgn2b/dscamb/pcdh18a/pcdh2aa1/nlgn4xb/pcdh12/nlgn1/sdk1a/gsc/si:dkey-23c22.6/cntn3a.1/esama/celsr1a/blm/cdh4/pcdh17/si:ch211-66e2.3/pcdh1g31/tenm3/igsf21a/celsr2/celsr3/cdh1/igsf21b/ctnnd2b/si:ch211-261n11.7/ret/tenm1/nlgn3b/dscama/si:ch211-148f13.1/si:ch211-141e20.2/si:dkey-22o22.2/si:ch73-233f7.3/nlgn3a/robo4/pvrl2l/pcdh7a/pcdh1a/fat3a/cdh7a/si:dkey-56f14.7/pcdh2ab8/ncam3/tenm4/si:ch73-…	51
down	GO:0008544	epidermis development	22/2044	93/18857	0.000312999	0.00419703	0.00341453	dlx4b/prox1a/irx4a/atp1b2b/pax5/emx2/myo6b/cobl/pax2a/dlx3b/pacsin1b/neurod1/fgf3/mafga/col17a1a/mafgb/insm1a/lmx1bb/pho/atoh1c/tp63/myo7aa	22
down	GO:0044772	mitotic cell cycle phase transition	26/2044	118/18857	0.000315837	0.00421592	0.00342991	trim71/mad2l1bp/tpra/anapc1/cdk2/dtl/cdc25d/ccne2/blm/cdc14aa/ndc80/orc1/chek1/ccnb3/cdc45/mre11a/cdc25b/bub1ba/cdca5/cdc14b/cdc6/mrnip/spdl1/bub1/fbxl18/ticrr	26
down	GO:0040008	regulation of growth	37/2044	191/18857	0.000324878	0.00431707	0.00351219	gap43/sema6bb/epha4a/wnt4a/shtn1/sema5bb/sema5a/plxna3/mc4r/igfbp2b/ntn1a/sema3fa/kif15/l1cama/tnc/orc1/cxcr4b/sema4c/chrna1/ntn1b/epha4b/slit1a/sema3gb/ruvbl2/sema3b/cntn2/sema4e/sema3ga/sema7a/mrap2a/sema3h/sema3aa/esm1/nkx6.1/si:dkey-49n23.1/l1camb/dcc	37
down	GO:0048596	embryonic camera-type eye morphogenesis	13/2044	42/18857	0.00033941	0.00448995	0.00365284	epha4a/sox4b/vax2/pax2a/vax1/pitx2/sfrp5/rx3/six3b/fgf8a/smoc1/lmx1bb/ndr2	13
down	GO:0198738	cell-cell signaling by wnt	50/2044	283/18857	0.000346316	0.00456086	0.00371053	dot1l/nphp4/cby1/wnt4a/sfrp2l/rspo3/wnt5b/gbx1/wnt7aa/tle2a/fzd5/rnf146/btk/nipblb/vax2/porcn/chd8/dact2/lypd6/wnt7ba/wnt1/tpbga/wnt9b/lrp6/dvl3a/dab2/wnt2/dkk2/lef1/sfrp5/notum1a/kctd15a/fzd3b/tmem88a/fgf3/fzd9b/wnt9a/rspo2/tle3b/wnt3/fgf8a/wnt10a/wnt16/si:dkey-231j24.3/wnt3a/met/gprc5ba/nkd2b/si:ch211-244c8.4/sp5l	50
down	GO:2001251	negative regulation of chromosome organization	15/2044	53/18857	0.000363609	0.00476731	0.00387849	si:dkey-108k21.10/tpra/si:ch211-113a14.24/zgc:110425/si:dkey-261m9.12/si:ch73-368j24.11/jarid2b/ndc80/bub1ba/spdl1/bub1/zgc:153405/si:dkey-108k21.21/mcm2/si:ch1073-153i20.4	15
down	GO:1901987	regulation of cell cycle phase transition	22/2044	94/18857	0.000367447	0.00479632	0.00390209	mad2l1bp/tpra/cdk2/dtl/cdc25d/blm/cdc14aa/ndc80/orc1/chek1/ccnb3/cdc45/mre11a/cdc25b/bub1ba/cdca5/cdc14b/cdc6/mrnip/spdl1/bub1/ticrr	22
down	GO:0051303	establishment of chromosome localization	2044-09-01	23/18857	0.000401575	0.00521871	0.00424573	si:ch211-161h7.4/mlh1/cdt1/cenpe/spice1/ndc80/nuf2/cdca5/spdl1	9
down	GO:0071363	cellular response to growth factor stimulus	50/2044	285/18857	0.0004101	0.00530612	0.00431685	cad/trim71/rgmb/rgmd/rerea/fgf10a/smad4a/acvr2ab/fgf22/tll1/ntrk2a/dab2ipa/nrros/bmp10/fstl1a/ngfb/sall4/dusp6/bmp2a/noto/rargb/atl1/dab2/zgc:153395/tgfb1b/fgf5/sfrp5/bmpr1bb/spry1/ntrk2b/bmp7a/nrp2b/fgf3/b4galt5/sp8b/dll4/smoc2/gb:cr929477/ntrk3b/fgfbp1a/fgf8a/fgf7/wnt16/vegfab/ndr2/fgf4/sp9/il17rd/skor1a/fgf2	50
down	GO:0072175	epithelial tube formation	17/2044	65/18857	0.000423977	0.00546171	0.00444343	dlx4b/fgf22/pax8/zic2a/sox9b/pax2a/dvl3a/dlx3b/cdh1/sox3/tfap2a/fgf3/zic5/hoxb1b/fgf8a/tfap2c/msx1a	17
down	GO:0031346	positive regulation of cell projection organization	22/2044	95/18857	0.000430003	0.00551525	0.00448698	adcyap1b/shtn1/shank3a/plxna3/plxnb3/l1cama/tnc/plxna4/eps8l2/tenm3/pacsin1b/pacsin1a/chodl/slit1a/dpysl3/cntn2/auts2a/shank1/gprc5ba/tenm4/cdc42ep4a/l1camb	22
down	GO:0070848	response to growth factor	50/2044	286/18857	0.000445782	0.00565424	0.00460006	cad/trim71/rgmb/rgmd/rerea/fgf10a/smad4a/acvr2ab/fgf22/tll1/ntrk2a/dab2ipa/nrros/bmp10/fstl1a/ngfb/sall4/dusp6/bmp2a/noto/rargb/atl1/dab2/zgc:153395/tgfb1b/fgf5/sfrp5/bmpr1bb/spry1/ntrk2b/bmp7a/nrp2b/fgf3/b4galt5/sp8b/dll4/smoc2/gb:cr929477/ntrk3b/fgfbp1a/fgf8a/fgf7/wnt16/vegfab/ndr2/fgf4/sp9/il17rd/skor1a/fgf2	50
down	GO:0051783	regulation of nuclear division	20/2044	83/18857	0.00044597	0.00565424	0.00460006	mad2l1bp/tpra/bora/anapc1/nipblb/ccne2/cdc14aa/fbxo5/ndc80/ccnb3/ccnb1/ccnb2/bub1ba/cdca5/cdc14b/ccni2/pebp1/spdl1/bub1/ccnf	20
down	GO:0071103	DNA conformation change	32/2044	160/18857	0.000446589	0.00565424	0.00460006	zgc:173552/zranb3/si:ch73-36p18.1/si:dkey-108k21.10/top2a/si:ch211-113a14.24/zgc:110425/oip5/si:dkey-261m9.12/nipblb/si:ch73-368j24.11/blm/zgc:110216/nusap1/si:ch211-113a14.18/pif1/zgc:153409/seta/si:ch73-368j24.14/hp1bp3/cdca5/ttn.2/cabin1/ncapg/si:ch211-113a14.22/zgc:153405/rad50/si:dkey-108k21.21/mcm2/si:ch1073-153i20.4/zgc:173552/LOC562770	32
down	GO:0022604	regulation of cell morphogenesis	43/2044	236/18857	0.000448848	0.00565855	0.00460357	sema6bb/epha4a/wnt4a/si:ch211-278a6.1/shtn1/sema5bb/sema5a/plxna3/ntn1a/sema3fa/plxnb3/vax2/kif15/l1cama/tnc/cxcr4b/phip/wtip/sema4c/zgc:114120/plxna4/vax1/chrna1/si:ch211-173p18.3/chodl/ntn1b/epha4b/slit1a/sema3gb/sema3b/cntn2/sema4e/sema3ga/sema7a/ssh1a/sema3h/sema3aa/nkx6.1/si:dkey-49n23.1/cdc42ep4a/l1camb/hecw1b/dcc	43
down	GO:0002072	optic cup morphogenesis involved in camera-type eye development	2044-08-01	19/18857	0.000472469	0.00589446	0.00479549	sox4b/vax2/vax1/pitx2/sfrp5/fgf8a/smoc1/lmx1bb	8
down	GO:0016584	nucleosome positioning	2044-08-01	19/18857	0.000472469	0.00589446	0.00479549	si:dkey-108k21.10/si:ch211-113a14.24/zgc:110425/si:dkey-261m9.12/si:ch73-368j24.11/zgc:153405/si:dkey-108k21.21/si:ch1073-153i20.4	8
down	GO:0050919	negative chemotaxis	2044-11-01	33/18857	0.000473555	0.00589446	0.00479549	sema6bb/sema3fa/sema4c/sema3gb/sema3b/sema4e/sema3ga/sema7a/sema3h/sema3aa/si:dkey-49n23.1	11
down	GO:0035249	synaptic transmission, glutamatergic	16/2044	60/18857	0.000490216	0.00607621	0.00494336	adcyap1b/grm8a/cacng2a/shank3a/grik5/grm2a/cacng8a/slc17a6a/cacng3b/grm6a/nptx2a/grm8b/grm2b/grm3/shank1/grik1b	16
down	GO:1902866	regulation of retina development in camera-type eye	2044-07-01	15/18857	0.000508908	0.0062815	0.00511037	dlx2a/olfm1a/vsx2/dlx1a/dmbx1b/dio3b/dmbx1a	7
down	GO:0016055	Wnt signaling pathway	49/2044	281/18857	0.000536546	0.00656767	0.00534319	dot1l/nphp4/cby1/wnt4a/sfrp2l/rspo3/wnt5b/gbx1/wnt7aa/tle2a/fzd5/rnf146/btk/nipblb/vax2/chd8/dact2/lypd6/wnt7ba/wnt1/tpbga/wnt9b/lrp6/dvl3a/dab2/wnt2/dkk2/lef1/sfrp5/notum1a/kctd15a/fzd3b/tmem88a/fgf3/fzd9b/wnt9a/rspo2/tle3b/wnt3/fgf8a/wnt10a/wnt16/si:dkey-231j24.3/wnt3a/met/gprc5ba/nkd2b/si:ch211-244c8.4/sp5l	49
down	GO:0051270	regulation of cellular component movement	49/2044	281/18857	0.000536546	0.00656767	0.00534319	sema6bb/srgap2/sst2/wnt4a/si:ch211-278a6.1/si:dkey-23c22.6/shtn1/prox1a/sema5bb/sema5a/prkcz/plxna3/sst1.2/gsx2/sema3fa/plxnb3/vax2/sinhcaf/cxcr4b/sema4c/zgc:114120/apela/plxna4/vax1/lef1/tnfrsf19/ptk2ba/arrb2a/sema3gb/dpysl3/tmsb/rtn4rl2a/si:ch211-261n11.7/sema3b/fgf3/sema4e/sema3ga/sema7a/tmsb5/dll4/lama1/sema3h/sema3aa/robo4/arhgap4a/fgf8a/vegfab/si:dkey-49n23.1/inpp5d	49
down	GO:0051253	negative regulation of RNA metabolic process	68/2044	422/18857	0.000541362	0.00659925	0.00536888	dot1l/cipcb/ppid/si:ch73-386h18.1/si:dkey-108k21.10/si:ch211-160f23.5/six1a/her1/prox1a/si:ch211-113a14.24/zgc:110425/six2a/six2b/six6b/zgc:122979/gcfc2/mbd1b/six1b/six6a/si:dkey-261m9.12/cops2/zic2a/setdb1a/si:ch73-368j24.11/chd8/daxx/jarid2b/prox2/vsx2/foxo6a/sox21b/cdc45/cbx3a/foxd3/six4a/rargb/six4b/setdb1b/lhx1a/lef1/lhx9/kat7a/her2/ripply3/ruvbl2/hoxa13b/six3b/tent5c/tshz3a/cux2b/sox18/prdm…	68
down	GO:0010558	negative regulation of macromolecule biosynthetic process	77/2044	491/18857	0.000556112	0.00672348	0.00546995	dot1l/cipcb/ppid/trim71/zranb3/si:ch73-386h18.1/itm2ca/si:dkey-108k21.10/si:ch211-160f23.5/six1a/her1/prox1a/si:ch211-113a14.24/zgc:110425/six2a/six2b/six6b/zgc:122979/gcfc2/mbd1b/six1b/six6a/si:dkey-261m9.12/igfbp2b/cops2/zic2a/setdb1a/si:ch73-368j24.11/chd8/mettl14/daxx/jarid2b/prox2/vsx2/foxo6a/sox21b/cdc45/cbx3a/foxd3/six4a/rargb/six4b/setdb1b/lhx1a/lef1/lhx9/gmnn/ago2/kat7a/her2/ripply3/ruvb…	77
down	GO:2000113	negative regulation of cellular macromolecule biosynthetic process	77/2044	491/18857	0.000556112	0.00672348	0.00546995	dot1l/cipcb/ppid/trim71/zranb3/si:ch73-386h18.1/itm2ca/si:dkey-108k21.10/si:ch211-160f23.5/six1a/her1/prox1a/si:ch211-113a14.24/zgc:110425/six2a/six2b/six6b/zgc:122979/gcfc2/mbd1b/six1b/six6a/si:dkey-261m9.12/igfbp2b/cops2/zic2a/setdb1a/si:ch73-368j24.11/chd8/mettl14/daxx/jarid2b/prox2/vsx2/foxo6a/sox21b/cdc45/cbx3a/foxd3/six4a/rargb/six4b/setdb1b/lhx1a/lef1/lhx9/gmnn/ago2/kat7a/her2/ripply3/ruvb…	77
down	GO:1901991	negative regulation of mitotic cell cycle phase transition	13/2044	44/18857	0.00056157	0.00673949	0.00548297	tpra/dtl/blm/ndc80/orc1/chek1/mre11a/bub1ba/cdc6/mrnip/spdl1/bub1/ticrr	13
down	GO:0051053	negative regulation of DNA metabolic process	15/2044	55/18857	0.000562005	0.00673949	0.00548297	zranb3/terf2ip/si:dkey-108k21.10/si:ch211-113a14.24/zgc:110425/si:dkey-261m9.12/igfbp2b/si:ch73-368j24.11/fancb/blm/gmnn/zgc:153405/pot1/si:dkey-108k21.21/si:ch1073-153i20.4	15
down	GO:0050000	chromosome localization	2044-09-01	24/18857	0.0005811	0.00694026	0.00564632	si:ch211-161h7.4/mlh1/cdt1/cenpe/spice1/ndc80/nuf2/cdca5/spdl1	9
down	GO:0035051	cardiocyte differentiation	22/2044	97/18857	0.000583486	0.00694067	0.00564664	nr2f1a/neb/ptch2/hoxb5b/tbx5a/cyp26a1/isl1/myh7/mylk3/ptch1/alpk3a/dab2/mybphb/cyp26c1/tmem88a/ttn.2/alpk3b/ttn.1/fgf8a/shhb/nrg1/plekha7a	22
down	GO:0071599	otic vesicle development	16/2044	61/18857	0.000598559	0.00709136	0.00576924	dlx4b/vdrb/gsc/pax8/eya1/sox9b/pax2a/dlx3b/sox3/tfap2a/fgf3/hoxb1b/fgf8a/tfap2c/msx1a/nfe2	16
down	GO:0060900	embryonic camera-type eye formation	2044-10-01	29/18857	0.000629132	0.00742376	0.00603967	sox4b/vax2/vax1/pitx2/sfrp5/rx3/fgf8a/smoc1/lmx1bb/ndr2	10
down	GO:0045910	negative regulation of DNA recombination	2044-11-01	34/18857	0.000632107	0.00742915	0.00604405	terf2ip/si:dkey-108k21.10/si:ch211-113a14.24/zgc:110425/si:dkey-261m9.12/si:ch73-368j24.11/fancb/blm/zgc:153405/si:dkey-108k21.21/si:ch1073-153i20.4	11
down	GO:0021903	rostrocaudal neural tube patterning	14/2044	50/18857	0.000637281	0.00743075	0.00604535	fgf22/gbx1/en2a/cyp26a1/nr6a1b/wnt1/pax2a/nr6a1a/en2b/otx2b/fgf8a/wnt3a/lmx1bb/otx2a	14
down	GO:0045132	meiotic chromosome segregation	14/2044	50/18857	0.000637281	0.00743075	0.00604535	si:ch211-161h7.4/mlh1/top2a/rmi1/ccne2/blm/ttk/nuf2/bub1ba/slx4/bub1/si:dkey-57a22.11/sgo1/espl1	14
down	GO:0031016	pancreas development	35/2044	184/18857	0.000657441	0.00763564	0.00621204	dld/sox4b/nphp4/fgf24/isl2b/jag2b/nr5a2/wnt5b/gcga/meis3/bhmt/cyp26a1/dnmt1/nkx2.2a/isl1/sox9b/kcnj11/pax6b/ccdc151/rargb/dnmt3bb.2/neurod1/rfx3/gmnn/ddx46/isl2a/ascl1b/myt1b/dachb/nkx6.1/met/insm1a/arxa/ankrd55/insm1b	35
down	GO:0048704	embryonic skeletal system morphogenesis	37/2044	198/18857	0.000665524	0.0076992	0.00626376	dlx2a/nkx3.2/dlx4b/dlx5a/wnt4a/wnt5b/zic2b/plxna3/mab21l2/rbm24b/disc1/zic2a/ndnf/nipblb/hoxc4a/kras/vgll2a/hoxd3a/dlx3b/dlx1a/pitx2/tp73/tfap2a/auts2a/fgf3/wnt9a/smoc2/fgf8a/xylt1/shhb/wnt3a/hoxa3a/hoxa2b/hdac4/meis2a/hoxb4a/irf6	37
down	GO:0021532	neural tube patterning	15/2044	56/18857	0.000691719	0.00797098	0.00648486	fgf22/gbx1/en2a/cyp26a1/nr6a1b/wnt1/pax2a/nr6a1a/en2b/notum1a/otx2b/fgf8a/wnt3a/lmx1bb/otx2a	15
down	GO:0000075	cell cycle checkpoint	21/2044	92/18857	0.000703985	0.00808076	0.00657418	dot1l/cdt1/top2a/tpra/chek2/dtl/wdr76/blm/ttk/ndc80/orc1/chek1/mre11a/si: dkey-225f5.4/bub1ba/etaa1/cdc6/mrnip/spdl1/bub1/ticrr	21
down	GO:0010972	negative regulation of G2/M transition of mitotic cell cycle	2044-08-01	20/18857	0.000713005	0.0081211	0.006607	dtl/blm/orc1/chek1/mre11a/cdc6/mrnip/ticrr	8
down	GO:0021548	pons development	2044-08-01	20/18857	0.000713005	0.0081211	0.006607	hoxb1a/phox2a/pax2a/celsr2/bmp7a/olig2/fgf3/fgf8a	8
down	GO:0007093	mitotic cell cycle checkpoint	17/2044	68/18857	0.000744945	0.00841987	0.00685007	top2a/tpra/chek2/dtl/blm/ttk/ndc80/orc1/chek1/mre11a/si: dkey-225f5.4/bub1ba/cdc6/mrnip/spdl1/bub1/ticrr	17
down	GO:0070507	regulation of microtubule cytoskeleton organization	17/2044	68/18857	0.000744945	0.00841987	0.00685007	mapre3a/bora/ek1/spice1/atat1/ska3/tpx2/plk4/stmn1a/map1b/map6b/stmn2a/stmn2b/map6a/ccnf/cep70/stmn1b	17
down	GO:0099068	postsynapse assembly	2044-07-01	16/18857	0.000820355	0.00917729	0.00746627	nlgn2b/nlgn4xb/nlgn1/shank3a/nlgn3b/nlgn3a/shank1	7
down	GO:0021546	rhombomere development	2044-09-01	25/18857	0.000821289	0.00917729	0.00746627	epha4a/hoxb1a/notch1b/cyp26a1/cyp26c1/efnb3b/fgf3/hoxb1b/fgf8a	9
down	GO:0021602	cranial nerve morphogenesis	2044-09-01	25/18857	0.000821289	0.00917729	0.00746627	cad/dlx5a/tuba1a/homer2/lrrn1/slit1a/klf7b/six3b/slit1b	9
down	GO:0060581	cell fate commitment involved in pattern specification	2044-06-01	12/18857	0.000833488	0.00927845	0.00754857	evx2/evx1/rx3/lhx4/prdm12b/foxn4	6
down	GO:0016331	morphogenesis of embryonic epithelium	15/2044	57/18857	0.000846005	0.00938239	0.00763313	sox4b/fgf22/zic2a/vax2/dvl3a/vax1/pitx2/sfrp5/cdh1/zic5/hoxb1b/fgf8a/smoc1/lmx1bb/neurod4	15
down	GO:0035987	endodermal cell differentiation	2044-10-01	30/18857	0.000852862	0.00942301	0.00766618	fgf24/ved/eomesa/dusp6/apela/aplnrb/bmp7a/fgf8a/vent/vox	10
down	GO:0007169	transmembrane receptor protein tyrosine kinase signaling pathway	54/2044	324/18857	0.00087726	0.0096564	0.00785606	yrk/irs4a/cad/trim71/erbb4a/rerea/epha4a/fgf10a/fgf22/pdgfd/stat5a/tek/ek1/ntrk2a/dab2ipa/flt1/cbl/igfbp2b/ngfb/sall4/dusp6/igf1ra/epha4l/foxo6a/phip/efna3a/efna3b/efna1a/fgf5/ptk2ba/epha4b/spry1/ntrk2b/efnb3b/nrp2b/epha6/fgf3/sp8b/dll4/si:ch211-284e13.4/ntrk3b/fgfbp1a/fgf8a/fgf7/wnt16/fyna/vegfab/met/foxo6b/fgf4/sp9/ephb2b/il17rd/fgf2	54
down	GO:0014706	striated muscle tissue development	43/2044	244/18857	0.000912525	0.0100072	0.00814149	nr2f1a/smad4a/six1a/itga6a/neb/six1b/rbm24b/tbx5a/cyp26a1/scube3/ppargc1a/isl1/myh7/unc45b/slc8a4a/mespbb/mylk3/aplnrb/myf5/alpk3a/dab2/chrna1/marcksa/mybphb/cyp26c1/desma/fxr1/myod1/tmem88a/ret/stac3/ttn.2/klhl40a/alpk3b/gfra3/ttn.1/atp1a2a/fgf8a/ndrg4/marcksb/nrg1/plekha7a/klhl40b	43
down	GO:0006333	chromatin assembly or disassembly	24/2044	113/18857	0.000918699	0.0100376	0.00816621	zgc:173552/si:ch73-36p18.1/si:dkey-108k21.10/si:ch211-113a14.24/zgc:110425/oip5/si:dkey-261m9.12/si:ch73-368j24.11/zgc:110216/si:ch211-113a14.18/zgc:153409/seta/si:ch73-368j24.14/hp1bp3/supt16h/ttn.2/cabin1/si:ch211-113a14.22/zgc:153405/si:dkey-108k21.21/asf1ba/si:ch1073-153i20.4/zgc:173552/LOC562770	24
down	GO:0065004	protein-DNA complex assembly	31/2044	160/18857	0.000947652	0.0102498	0.00833879	zgc:173552/si:ch211-161h7.4/cenpn/cdt1/si:ch73-36p18.1/si:dkey-108k21.10/cenph/si:ch211-113a14.24/zgc:110425/oip5/si:dkey-261m9.12/si:ch73-368j24.11/cenpi/zgc:110216/cdc45/si:ch211-113a14.18/zgc:153409/seta/si:ch73-368j24.14/brf1b/hp1bp3/rag1/ttn.2/si:ch211-225g23.1/cabin1/si:ch211-113a14.22/zgc:153405/si:dkey-108k21.21/si:ch1073-153i20.4/zgc:173552/LOC562770	31
down	GO:0006323	DNA packaging	27/2044	133/18857	0.000948534	0.0102498	0.00833879	zgc:173552/si:ch73-36p18.1/si:dkey-108k21.10/top2a/si:ch211-113a14.24/zgc:110425/oip5/si:dkey-261m9.12/nipblb/si:ch73-368j24.11/zgc:110216/nusap1/si:ch211-113a14.18/zgc:153409/seta/si:ch73-368j24.14/hp1bp3/cdca5/ttn.2/cabin1/ncapg/si:ch211-113a14.22/zgc:153405/si:dkey-108k21.21/si:ch1073-153i20.4/zgc:173552/LOC562770	27
down	GO:0033043	regulation of organelle organization	77/2044	500/18857	0.000948538	0.0102498	0.00833879	mad2l1bp/rerea/fam206a/si:dkey-108k21.10/slc25a1a/arhgef10lb/tpra/si:ch211-113a14.24/zgc:110425/mapre3a/bora/ek1/meis3/anapc1/arhgap44/lmod2a/si:dkey-261m9.12/gmfb/spice1/sptb/nipblb/ccne2/setdb1a/atat1/si:ch73-368j24.11/tmod2/cdc14aa/jarid2b/fbxo5/ndc80/evlb/ska3/ccnb3/cdc45/tpx2/plk4/dnmt3bb.2/gsnb/setdb1b/lmod2b/stmn1a/ccnb1/ptk2ba/ccnb2/map1b/bub1ba/tmsb/cdca5/cdc14b/ccni2/auts2a/pebp1/spdl1/…	77
down	GO:0048048	embryonic eye morphogenesis	14/2044	52/18857	0.000977089	0.0105198	0.00855844	epha4a/sox4b/mab21l2/vax2/pax2a/vax1/pitx2/sfrp5/rx3/six3b/fgf8a/smoc1/lmx1bb/ndr2	14
down	GO:0035113	embryonic appendage morphogenesis	2044-12-01	41/18857	0.000996134	0.0106858	0.00869353	fgf10a/fgf24/tll1/tbx5a/tbx4/nipblb/sall4/sox9b/sp8b/irx1a/fbln1/sp9	12
down	GO:0007219	Notch signaling pathway	29/2044	147/18857	0.00101274	0.0108245	0.0088064	cad/dld/her13/her1/dla/jag2b/plvapb/egfl6/notch1b/gsx2/lfng/her15.1/pappa2/dlb/jag2a/thsd7aa/her12/dab2/neurod1/her8.2/her7/her2/dll4/hes2.1/fezf2/wnt16/maml3/mfng/numbl	29
down	GO:0031018	endocrine pancreas development	19/2044	82/18857	0.00102248	0.0108892	0.00885901	sox4b/wnt5b/gcga/bhmt/nkx2.2a/isl1/sox9b/kcnj11/pax6b/neurod1/rfx3/ascl1b/myt1b/dachb/nkx6.1/insm1a/arxa/ankrd55/insm1b	19
down	GO:0031936	negative regulation of chromatin silencing	2044-08-01	21/18857	0.00104306	0.0110685	0.00900486	si:dkey-108k21.10/si:ch211-113a14.24/zgc:110425/si:dkey-261m9.12/si:ch73-368j24.11/zgc:153405/si:dkey-108k21.21/si:ch1073-153i20.4	8
down	GO:0048925	lateral line system development	27/2044	134/18857	0.0010676	0.0112883	0.00918369	hoxb8a/hmx3a/tmie/fgf10a/prox1a/rspo3/wnt5b/neurog1/irx4a/nsfa/atp1b2b/cdh4/wnk1b/cxcr4b/foxd3/neurod1/dkk2/lef1/tnfrsf19/ntrk2b/rtn4rl2a/fgf3/hmx2/ackr3b/insm1a/pho/kif3b	27
down	GO:0060795	cell fate commitment involved in formation of primary germ layer	2044-11-01	36/18857	0.00108266	0.0114066	0.00927999	fgf24/ved/eomesa/dusp6/noto/eve1/bmp7a/fgf8a/vent/vox/klf2b	11
down	GO:0006281	DNA repair	53/2044	320/18857	0.00112605	0.0118215	0.0096175	mbd4/mlh1/pola1/zranb3/terf2ip/pms2/rmi1/pole/dek/parp1/xpc/dtl/brca2/nipblb/fancb/eya1/blm/mlh3/cdc7/neil1/hmga2/fancl/paxip1/cdc45/pif1/mre11a/rad18/apex1/pcna/fign/slx4/fancd2/tonsl/cdca5/ruvbl2/fan1/fancc/mrnip/pole2/dclre1a/rad23aa/tdp1/si:dkey-157g16.6/ssrp1a/si:ch211-141o9.10/si:dkey-57h18.1/primpol/rad50/ticrr/pds5b/nsmce1/rad51ap1/smc1a	53
down	GO:0035148	tube formation	17/2044	71/18857	0.00125401	0.0128942	0.0104902	dlx4b/fgf22/pax8/zic2a/sox9b/pax2a/dvl3a/dlx3b/cdh1/sox3/tfap2a/fgf3/zic5/hoxb1b/fgf8a/tfap2c/msx1a	17
down	GO:0048916	posterior lateral line development	17/2044	71/18857	0.00125401	0.0128942	0.0104902	hoxb8a/hmx3a/tmie/fgf10a/rspo3/irx4a/atp1b2b/wnk1b/cxcr4b/neurod1/lef1/tnfrsf19/rtn4rl2a/fgf3/hmx2/ackr3b/insm1a	17
down	GO:0055007	cardiac muscle cell differentiation	17/2044	71/18857	0.00125401	0.0128942	0.0104902	nr2f1a/neb/tbx5a/cyp26a1/isl1/myh7/mylk3/alpk3a/dab2/mybphb/cyp26c1/tmem88a/ttn.2/alpk3b/ttn.1/fgf8a/plekha7a	17
down	GO:0140013	meiotic nuclear division	17/2044	71/18857	0.00125401	0.0128942	0.0104902	si:ch211-161h7.4/mlh1/top2a/rmi1/ccne2/blm/ttk/mlh3/fbxo5/nuf2/mnd1/bub1ba/slx4/bub1/si:dkey-57a22.11/sgo1/espl1	17
down	GO:0002067	glandular epithelial cell differentiation	2044-12-01	42/18857	0.00125882	0.0128942	0.0104902	gcga/bhmt/isl1/sox9b/kcnj11/pax6b/myt1b/nkx6.1/insm1a/arxa/ankrd55/insm1b	12
down	GO:0035883	enteroendocrine cell differentiation	2044-12-01	42/18857	0.00125882	0.0128942	0.0104902	gcga/bhmt/isl1/sox9b/kcnj11/pax6b/myt1b/nkx6.1/insm1a/arxa/ankrd55/insm1b	12
down	GO:0060968	regulation of gene silencing	2044-12-01	42/18857	0.00125882	0.0128942	0.0104902	trim71/si:dkey-108k21.10/si:ch211-113a14.24/zgc:110425/si:dkey-261m9.12/setdb1a/si:ch73-368j24.11/cdc45/setdb1b/zgc:153405/si:dkey-108k21.21/si:ch1073-153i20.4	12
down	GO:0061386	closure of optic fissure	2044-07-01	17/18857	0.00126479	0.0129105	0.0105035	sox4b/vax2/vax1/pitx2/sfrp5/fgf8a/lmx1bb	7
down	GO:0060537	muscle tissue development	43/2044	248/18857	0.0012744	0.0129637	0.0105467	nr2f1a/smad4a/six1a/itga6a/neb/six1b/rbm24b/tbx5a/cyp26a1/scube3/ppargc1a/isl1/myh7/unc45b/slc8a4a/mespbb/mylk3/aplnrb/myf5/alpk3a/dab2/chrna1/marcksa/mybphb/cyp26c1/desma/fxr1/myod1/tmem88a/ret/stac3/ttn.2/klhl40a/alpk3b/gfra3/ttn.1/atp1a2a/fgf8a/ndrg4/marcksb/nrg1/plekha7a/klhl40b	43
down	GO:0044770	cell cycle phase transition	26/2044	129/18857	0.0013021	0.0132	0.010739	trim71/mad2l1bp/tpra/anapc1/cdk2/dtl/cdc25d/ccne2/blm/cdc14aa/ndc80/orc1/chek1/ccnb3/cdc45/mre11a/cdc25b/bub1ba/cdca5/cdc14b/cdc6/mrnip/spdl1/bub1/fbxl18/ticrr	26
down	GO:0006310	DNA recombination	32/2044	170/18857	0.00130884	0.0132229	0.0107576	mlh1/terf2ip/si:dkey-108k21.10/top2a/rmi1/si:ch211-113a14.24/zgc:110425/si:dkey-261m9.12/brca2/nipblb/si:ch73-368j24.11/fancb/blm/mlh3/cdc7/cdc45/mnd1/pif1/mre11a/fign/slx4/rag1/tonsl/ruvbl2/fan1/mrnip/si:dkey-157g16.6/zgc:153405/rad50/si:dkey-108k21.21/nsmce1/si:ch1073-153i20.4	32
down	GO:0051726	regulation of cell cycle	69/2044	444/18857	0.00133503	0.0134414	0.0109354	adcyap1b/rab11fip4a/dot1l/cdt1/mad2l1bp/kif11/si:ch211-160f23.5/top2a/tpra/bora/tfdp2/anapc1/chek2/cdk2/dtl/brinp2/spice1/wdr76/cdc25d/nipblb/ccne2/ccnh/blm/tfdp1a/ttk/cdc14aa/fbxo5/ndc80/gadd45gb.1/aurka/orc1/chek1/ccnb3/cdc45/tpx2/plk4/mre11a/tfdp1b/ccnb1/gmnn/ccnb2/cdc25b/tp73/si: dkey-225f5.4/bub1ba/etaa1/cdca5/cdc14b/dmbx1b/ccni2/cdc6/mrnip/pebp1/spdl1/bub1/fbxl18/ssrp1a/si:ch73-100l22.3/ccn…	69
down	GO:0048882	lateral line development	24/2044	116/18857	0.00134811	0.013527	0.011005	hoxb8a/hmx3a/tmie/fgf10a/prox1a/rspo3/wnt5b/neurog1/irx4a/atp1b2b/wnk1b/cxcr4b/neurod1/dkk2/lef1/tnfrsf19/ntrk2b/rtn4rl2a/fgf3/hmx2/ackr3b/insm1a/pho/kif3b	24
down	GO:0007062	sister chromatid cohesion	2044-11-01	37/18857	0.00139168	0.0139168	0.0113221	mcmbp/nipblb/esco2/mre11a/bub1ba/cdca5/bub1/si:dkey-57a22.11/pds5b/sgo1/smc1a	11
down	GO:0031572	G2 DNA damage checkpoint	2044-06-01	13/18857	0.00140635	0.014016	0.0114028	dtl/blm/chek1/mre11a/mrnip/ticrr	6
down	GO:0033339	pectoral fin development	18/2044	78/18857	0.00144034	0.0142872	0.0116235	dlx5a/fgf10a/fgf24/pax1b/tbx5a/nipblb/sall4/sox9b/lef1/cyp26c1/sp8b/rspo2/tbx5b/shox/met/irx1a/sp9/dlx6a	18
down	GO:0071824	protein-DNA complex subunit organization	34/2044	185/18857	0.00144496	0.0142872	0.0116235	zgc:173552/si:ch211-161h7.4/cenpn/cdt1/si:ch73-36p18.1/si:dkey-108k21.10/cenph/si:ch211-113a14.24/zgc:110425/oip5/si:dkey-261m9.12/si:ch73-368j24.11/cenpi/zgc:110216/cdc45/si:ch211-113a14.18/zgc:153409/seta/si:ch73-368j24.14/brf1b/hp1bp3/rag1/supt16h/ttn.2/si:ch211-225g23.1/cabin1/hoxb1b/si:ch211-113a14.22/srcap/zgc:153405/si:dkey-108k21.21/si:ch1073-153i20.4/zgc:173552/LOC562770	34
down	GO:0009953	dorsal/ventral pattern formation	33/2044	178/18857	0.00144809	0.0142872	0.0116235	smad4a/gsc/fgf24/rspo3/ved/tll1/gsx2/zic2a/eomesa/evx2/evx1/dusp6/lypd6/sox19b/tpbga/lrp6/atl1/lhx1a/eve1/bmpr1bb/bmp7a/lhx4/fgf3/b4galt5/fgf8a/vent/vox/wnt3a/ndr2/prdm12b/bmp1a/il17rd/foxn4	33
down	GO:0048484	enteric nervous system development	2044-10-01	32/18857	0.00149625	0.0146444	0.0119141	phox2bb/tbata/gfra2a/meis3/chd8/foxd3/ret/gfra1b/nrg1/gfra1a	10
down	GO:0045787	positive regulation of cell cycle	16/2044	66/18857	0.00149858	0.0146444	0.0119141	cdc25d/nipblb/ccne2/ndc80/ccnb3/cdc45/plk4/ccnb1/ccnb2/cdc25b/cdca5/ccni2/pebp1/ccny/ccnf/si:ch1073-266p11.2	16
down	GO:0060562	epithelial tube morphogenesis	46/2044	272/18857	0.00149919	0.0146444	0.0119141	camk2a/dlx4b/vdrb/fgf22/pax8/mical2b/rbm24b/tbx5a/ntn1a/slc12a3/zic2a/nipblb/eya1/irx3b/slc8a4a/sox9b/wtip/noto/cobl/pax2a/dvl3a/dlx3b/unc5b/lhx1a/prrx1a/apex1/meis2b/cdh1/sox3/bmp7a/tfap2a/fgf3/zic5/ppp2r2aa/tbx5b/dll4/cenpf/hoxb1b/atp1a2a/fgf8a/tfap2c/ndrg4/ndr2/msx1a/nfe2/foxn4	46
down	GO:0010639	negative regulation of organelle organization	27/2044	137/18857	0.0015058	0.0146604	0.0119271	si:dkey-108k21.10/tpra/si:ch211-113a14.24/zgc:110425/lmod2a/si:dkey-261m9.12/gmfb/sptb/si:ch73-368j24.11/tmod2/jarid2b/fbxo5/ndc80/gsnb/lmod2b/bub1ba/tmsb/spdl1/tmsb5/bub1/zgc:153405/ccnf/capzb/si:dkey-108k21.21/mcm2/trim9/si:ch1073-153i20.4	27
down	GO:0048488	synaptic vesicle endocytosis	2044-09-01	27/18857	0.00154223	0.0149167	0.0121356	nlgn2b/nlgn4xb/nlgn1/syt1a/syt2a/dnm1b/nlgn3b/nlgn3a/amph	9
down	GO:0140238	presynaptic endocytosis	2044-09-01	27/18857	0.00154223	0.0149167	0.0121356	nlgn2b/nlgn4xb/nlgn1/syt1a/syt2a/dnm1b/nlgn3b/nlgn3a/amph	9
down	GO:0006334	nucleosome assembly	22/2044	104/18857	0.00155326	0.0149743	0.0121824	zgc:173552/si:ch73-36p18.1/si:dkey-108k21.10/si:ch211-113a14.24/zgc:110425/oip5/si:dkey-261m9.12/si:ch73-368j24.11/zgc:110216/si:ch211-113a14.18/zgc:153409/seta/si:ch73-368j24.14/hp1bp3/ttn.2/cabin1/si:ch211-113a14.22/zgc:153405/si:dkey-108k21.21/si:ch1073-153i20.4/zgc:173552/LOC562770	22
down	GO:0001706	endoderm formation	2044-12-01	43/18857	0.00157629	0.0150487	0.012243	fgf24/ved/eomesa/dusp6/apela/aplnrb/lhx1a/bmp7a/fgf8a/vent/vox/mixl1	12
down	GO:0010470	regulation of gastrulation	2044-12-01	43/18857	0.00157629	0.0150487	0.012243	fgf24/ved/disc1/dusp6/lhx1a/eve1/bmp7a/fgf8a/vent/vox/tenm4/klf2b	12
down	GO:0021522	spinal cord motor neuron differentiation	2044-12-01	43/18857	0.00157629	0.0150487	0.012243	dld/jag2b/ved/olig4/isl1/igf1ra/drd4a/otpa/olig2/nkx6.1/met/insm1a	12
down	GO:0048738	cardiac muscle tissue development	23/2044	111/18857	0.00164452	0.0156495	0.0127318	nr2f1a/smad4a/neb/rbm24b/tbx5a/cyp26a1/isl1/myh7/unc45b/mylk3/aplnrb/alpk3a/dab2/mybphb/cyp26c1/tmem88a/ttn.2/alpk3b/ttn.1/fgf8a/ndrg4/nrg1/plekha7a	23
down	GO:0001707	mesoderm formation	13/2044	49/18857	0.00169702	0.0159943	0.0130123	ved/tll1/etv2/noto/apela/eve1/msgn1/tal1/vent/vox/ndr2/klf2b/sp5l	13
down	GO:0006342	chromatin silencing	13/2044	49/18857	0.00169702	0.0159943	0.0130123	dot1l/si:dkey-108k21.10/si:ch211-113a14.24/zgc:110425/mbd1b/si:dkey-261m9.12/setdb1a/si:ch73-368j24.11/cdc45/setdb1b/zgc:153405/si:dkey-108k21.21/si:ch1073-153i20.4	13
down	GO:0031290	retinal ganglion cell axon guidance	13/2044	49/18857	0.00169702	0.0159943	0.0130123	ptch2/islr2/cxcl12b/vax2/cxcr4b/tenm3/vax1/adcy8/lhx2b/lama1/cyfip2/ndr2/slbp	13
down	GO:0007346	regulation of mitotic cell cycle	44/2044	260/18857	0.00184816	0.0173633	0.0141261	mad2l1bp/top2a/tpra/bora/anapc1/chek2/cdk2/dtl/brinp2/cdc25d/nipblb/ccne2/blm/ttk/cdc14aa/fbxo5/ndc80/orc1/chek1/ccnb3/cdc45/tpx2/mre11a/ccnb1/ccnb2/cdc25b/si: dkey-225f5.4/bub1ba/cdca5/cdc14b/dmbx1b/ccni2/cdc6/mrnip/pebp1/spdl1/bub1/dmbx1a/pimr62/brinp3b/ccnf/incenp/ticrr/pim2	44
down	GO:0007157	heterophilic cell-cell adhesion via plasma membrane cell adhesion molecules	2044-07-01	18/18857	0.00187739	0.0175819	0.0143039	tenm3/igsf21a/igsf21b/tenm1/si:ch211-141e20.2/pvrl2l/tenm4	7
down	GO:0010453	regulation of cell fate commitment	2044-10-01	33/18857	0.00194091	0.0180515	0.014686	fgf24/ved/dusp6/eve1/bmp7a/tmem88a/fgf8a/vent/vox/klf2b	10
down	GO:0008543	fibroblast growth factor receptor signaling pathway	18/2044	80/18857	0.00195201	0.0180515	0.014686	trim71/rerea/fgf10a/fgf22/sall4/dusp6/fgf5/spry1/fgf3/sp8b/fgfbp1a/fgf8a/fgf7/wnt16/fgf4/sp9/il17rd/fgf2	18
down	GO:0044344	cellular response to fibroblast growth factor stimulus	18/2044	80/18857	0.00195201	0.0180515	0.014686	trim71/rerea/fgf10a/fgf22/sall4/dusp6/fgf5/spry1/fgf3/sp8b/fgfbp1a/fgf8a/fgf7/wnt16/fgf4/sp9/il17rd/fgf2	18
down	GO:0071774	response to fibroblast growth factor	18/2044	80/18857	0.00195201	0.0180515	0.014686	trim71/rerea/fgf10a/fgf22/sall4/dusp6/fgf5/spry1/fgf3/sp8b/fgfbp1a/fgf8a/fgf7/wnt16/fgf4/sp9/il17rd/fgf2	18
down	GO:0034728	nucleosome organization	25/2044	126/18857	0.00200332	0.0183879	0.0149597	zgc:173552/si:ch73-36p18.1/si:dkey-108k21.10/si:ch211-113a14.24/zgc:110425/oip5/si:dkey-261m9.12/si:ch73-368j24.11/zgc:110216/si:ch211-113a14.18/zgc:153409/seta/si:ch73-368j24.14/hp1bp3/supt16h/ttn.2/cabin1/hoxb1b/si:ch211-113a14.22/srcap/zgc:153405/si:dkey-108k21.21/si:ch1073-153i20.4/zgc:173552/LOC562770	25
down	GO:0031497	chromatin assembly	22/2044	106/18857	0.00200709	0.0183879	0.0149597	zgc:173552/si:ch73-36p18.1/si:dkey-108k21.10/si:ch211-113a14.24/zgc:110425/oip5/si:dkey-261m9.12/si:ch73-368j24.11/zgc:110216/si:ch211-113a14.18/zgc:153409/seta/si:ch73-368j24.14/hp1bp3/ttn.2/cabin1/si:ch211-113a14.22/zgc:153405/si:dkey-108k21.21/si:ch1073-153i20.4/zgc:173552/LOC562770	22
down	GO:0045930	negative regulation of mitotic cell cycle	22/2044	106/18857	0.00200709	0.0183879	0.0149597	top2a/tpra/chek2/dtl/brinp2/blm/ttk/cdc14aa/fbxo5/ndc80/orc1/chek1/mre11a/si: dkey-225f5.4/bub1ba/cdc14b/cdc6/mrnip/spdl1/bub1/brinp3b/ticrr	22
down	GO:0042659	regulation of cell fate specification	2044-09-01	28/18857	0.0020567	0.0186046	0.0151359	fgf24/ved/dusp6/eve1/bmp7a/fgf8a/vent/vox/klf2b	9
down	GO:0001714	endodermal cell fate specification	2044-08-01	23/18857	0.00206227	0.0186046	0.0151359	fgf24/ved/eomesa/dusp6/bmp7a/fgf8a/vent/vox	8
down	GO:0036342	post-anal tail morphogenesis	2044-08-01	23/18857	0.00206227	0.0186046	0.0151359	wnt5b/ved/tll1/dvl3a/eve1/bmp7a/wnt3a/sp5l	8
down	GO:0045815	positive regulation of gene expression, epigenetic	2044-08-01	23/18857	0.00206227	0.0186046	0.0151359	si:dkey-108k21.10/si:ch211-113a14.24/zgc:110425/si:dkey-261m9.12/si:ch73-368j24.11/zgc:153405/si:dkey-108k21.21/si:ch1073-153i20.4	8
down	GO:0060969	negative regulation of gene silencing	2044-08-01	23/18857	0.00206227	0.0186046	0.0151359	si:dkey-108k21.10/si:ch211-113a14.24/zgc:110425/si:dkey-261m9.12/si:ch73-368j24.11/zgc:153405/si:dkey-108k21.21/si:ch1073-153i20.4	8
down	GO:0045814	negative regulation of gene expression, epigenetic	13/2044	50/18857	0.00206936	0.0186116	0.0151417	dot1l/si:dkey-108k21.10/si:ch211-113a14.24/zgc:110425/mbd1b/si:dkey-261m9.12/setdb1a/si:ch73-368j24.11/cdc45/setdb1b/zgc:153405/si:dkey-108k21.21/si:ch1073-153i20.4	13
down	GO:0042063	gliogenesis	23/2044	113/18857	0.00210248	0.018852	0.0153373	adcyap1b/bace1/prdm8b/kmt2a/nrros/disc1/gsx2/dner/nsfa/nkx2.2a/prdm8/mettl14/sox9b/foxd3/her2/sox8b/olig2/fgf3/fgf8a/shhb/olig1/nrg1/tenm4	23
down	GO:0061061	muscle structure development	63/2044	406/18857	0.002184	0.0195236	0.0158836	nr2f1a/foxf2b/smad4a/dmrt2b/six1a/itga6a/neb/prox1a/st8sia3/ptch2/six1b/lmod2a/rbm24b/tbx5a/dysf/cyp26a1/scube3/ppargc1a/tmod2/tnni2a.4/myh7ba/isl1/tgfbi/myh7/unc45b/slc8a4a/mespbb/mylk3/ptch1/chrnd/myf5/alpk3a/dab2/chrna1/marcksa/mybphb/lmod2b/lef1/cyp26c1/desma/msgn1/fxr1/myod1/hsp90aa1.1/tmem88a/ret/stac3/ttn.2/klhl40a/kirrel3l/alpk3b/gfra3/ttn.1/noc3l/atp1a2a/fgf8a/shhb/capzb/marcksb/nrg1/spe…	63
down	GO:0008038	neuron recognition	2044-11-01	39/18857	0.00222663	0.0198446	0.0161448	gap43/dscamb/cntn3a.1/ek1/neurog1/tnc/plxna4/adcy8/nrp2b/dscama/robo4	11
down	GO:0045944	positive regulation of transcription by RNA polymerase II	61/2044	391/18857	0.00223783	0.0198843	0.0161771	adcyap1b/npas4b/vdrb/si:ch211-160f23.5/top2a/nr5a2/prox1a/mical2b/stat5a/dhx9/meis3/neurog1/ncoa1/hif1aa/tbx5a/nipblb/ppargc1a/isl1/asxl1/prox2/sox9b/hsf2/pax6b/foxo6a/onecut1/camta1b/hoxd3a/ebf2/rargb/dlx1a/myf5/lef1/srfb/kat7a/pax6a/supt16h/sox8b/nr5a1b/myod1/crtc3/auts2a/rxrab/tet1/ascl1b/onecut2/onecut3a/camta1a/npas1/scap/pparaa/rsf1b.1/creb3l3b/maml3/foxo6b/hoxa3a/ebf1a/hoxa2b/meox2b/npas4a…	61
down	GO:0046530	photoreceptor cell differentiation	22/2044	107/18857	0.0022733	0.0201389	0.0163842	dctn1a/dlx2a/rx1/prkcz/crx/pitpnb/irx4a/exoc5/rx2/cdh4/pcdh17/hmx1/dlx1a/dnmt3bb.2/neurod1/pax6a/insm1a/irx1a/kif3b/slbp/agtpbp1/rpgrb	22
down	GO:0071699	olfactory placode morphogenesis	2044-05-01	10/18857	0.00234779	0.0205519	0.0167202	dlx4b/dlx5a/homer2/lrrn1/dlx3b	5
down	GO:0097090	presynaptic membrane organization	2044-05-01	10/18857	0.00234779	0.0205519	0.0167202	nlgn2b/nlgn4xb/nlgn1/nlgn3b/nlgn3a	5
down	GO:0097104	postsynaptic membrane assembly	2044-05-01	10/18857	0.00234779	0.0205519	0.0167202	nlgn2b/nlgn4xb/nlgn1/nlgn3b/nlgn3a	5
down	GO:0097105	presynaptic membrane assembly	2044-05-01	10/18857	0.00234779	0.0205519	0.0167202	nlgn2b/nlgn4xb/nlgn1/nlgn3b/nlgn3a	5
down	GO:0048884	neuromast development	17/2044	75/18857	0.00236593	0.0206494	0.0167995	tmie/fgf10a/prox1a/rspo3/wnt5b/neurog1/irx4a/atp1b2b/wnk1b/neurod1/dkk2/lef1/tnfrsf19/rtn4rl2a/insm1a/pho/kif3b	17
down	GO:0048915	posterior lateral line system development	19/2044	88/18857	0.00246123	0.0214178	0.0174246	hoxb8a/hmx3a/tmie/fgf10a/rspo3/neurog1/irx4a/nsfa/atp1b2b/wnk1b/cxcr4b/neurod1/lef1/tnfrsf19/rtn4rl2a/fgf3/hmx2/ackr3b/insm1a	19
down	GO:0031103	axon regeneration	2044-10-01	34/18857	0.00248624	0.0215718	0.0175499	gap43/epha4a/sema4d/neurog1/tnc/epha4b/lingo1a/cntn2/l1camb/dcc	10
down	GO:0048709	oligodendrocyte differentiation	13/2044	51/18857	0.00250637	0.0216193	0.0175886	prdm8b/disc1/gsx2/nkx2.2a/prdm8/sox9b/sox8b/olig2/fgf3/fgf8a/olig1/nrg1/tenm4	13
down	GO:1901988	negative regulation of cell cycle phase transition	13/2044	51/18857	0.00250637	0.0216193	0.0175886	tpra/dtl/blm/ndc80/orc1/chek1/mre11a/bub1ba/cdc6/mrnip/spdl1/bub1/ticrr	13
down	GO:0042663	regulation of endodermal cell fate specification	2044-07-01	19/18857	0.00269693	0.0230793	0.0187764	fgf24/ved/dusp6/bmp7a/fgf8a/vent/vox	7
down	GO:0006275	regulation of DNA replication	2044-09-01	29/18857	0.0026991	0.0230793	0.0187764	zranb3/dbf4/igfbp2b/blm/esco2/gmnn/pcna/dbf4b/ticrr	9
down	GO:0060078	regulation of postsynaptic membrane potential	2044-09-01	29/18857	0.0026991	0.0230793	0.0187764	adcyap1b/npas4b/grin2bb/shank3a/gabrg2/grin2cb/shank1/gabrg1/npas4a	9
down	GO:0032886	regulation of microtubule-based process	17/2044	76/18857	0.00274594	0.0234119	0.019047	mapre3a/bora/ek1/spice1/atat1/ska3/tpx2/plk4/stmn1a/map1b/map6b/stmn2a/stmn2b/map6a/ccnf/cep70/stmn1b	17
down	GO:0001711	endodermal cell fate commitment	2044-08-01	24/18857	0.00280285	0.0237598	0.01933	fgf24/ved/eomesa/dusp6/bmp7a/fgf8a/vent/vox	8
down	GO:1902750	negative regulation of cell cycle G2/M phase transition	2044-08-01	24/18857	0.00280285	0.0237598	0.01933	dtl/blm/orc1/chek1/mre11a/cdc6/mrnip/ticrr	8
down	GO:0048483	autonomic nervous system development	2044-12-01	46/18857	0.00294364	0.0248818	0.0202428	phox2bb/tbata/cad/hoxb1a/gfra2a/meis3/chd8/foxd3/ret/gfra1b/nrg1/gfra1a	12
down	GO:0042692	muscle cell differentiation	45/2044	274/18857	0.00300487	0.0253268	0.0206049	nr2f1a/foxf2b/dmrt2b/six1a/neb/prox1a/six1b/lmod2a/tbx5a/dysf/cyp26a1/scube3/tmod2/tnni2a.4/myh7ba/isl1/tgfbi/myh7/unc45b/mylk3/chrnd/myf5/alpk3a/dab2/chrna1/mybphb/lmod2b/lef1/cyp26c1/desma/fxr1/myod1/hsp90aa1.1/tmem88a/stac3/ttn.2/klhl40a/kirrel3l/alpk3b/ttn.1/fgf8a/shhb/capzb/plekha7a/klhl40b	45
down	GO:0048332	mesoderm morphogenesis	14/2044	58/18857	0.00301523	0.0253417	0.0206169	ved/tll1/etv2/dact2/noto/apela/eve1/msgn1/tal1/vent/vox/ndr2/klf2b/sp5l	14
down	GO:0045786	negative regulation of cell cycle	30/2044	165/18857	0.00314016	0.0263167	0.0214102	adcyap1b/dot1l/cdt1/top2a/tpra/chek2/dtl/brinp2/wdr76/blm/ttk/cdc14aa/fbxo5/ndc80/orc1/chek1/mre11a/gmnn/tp73/si: dkey-225f5.4/bub1ba/etaa1/cdc14b/cdc6/mrnip/spdl1/bub1/brinp3b/ccnf/ticrr	30
down	GO:0001941	postsynaptic membrane organization	2044-06-01	15/18857	0.00338834	0.028145	0.0228976	nlgn2b/nlgn4xb/nlgn1/gphnb/nlgn3b/nlgn3a	6
down	GO:0021696	cerebellar cortex morphogenesis	2044-06-01	15/18857	0.00338834	0.028145	0.0228976	hgfa/disc1/lhx1a/met/nrg1/agtpbp1	6
down	GO:0048382	mesendoderm development	2044-06-01	15/18857	0.00338834	0.028145	0.0228976	mapkap1/eomesa/apela/pitx2/cdh1/ndr2	6
down	GO:0010001	glial cell differentiation	20/2044	97/18857	0.00339648	0.028145	0.0228976	bace1/prdm8b/kmt2a/nrros/disc1/gsx2/dner/nsfa/nkx2.2a/prdm8/mettl14/sox9b/foxd3/sox8b/olig2/fgf3/fgf8a/olig1/nrg1/tenm4	20
down	GO:1902850	microtubule cytoskeleton organization involved in mitosis	18/2044	84/18857	0.00343992	0.0284251	0.0231255	kif11/cenph/bora/spice1/cdc14aa/ndc80/nuf2/aurka/nusap1/wtip/tpx2/ccdc151/cdc14b/spdl1/hoxb1b/sass6/kifc1/si:ch1073-266p11.2	18
down	GO:0031570	DNA integrity checkpoint	14/2044	59/18857	0.00356659	0.0293895	0.0239101	dot1l/cdt1/top2a/chek2/dtl/wdr76/blm/orc1/chek1/mre11a/etaa1/cdc6/mrnip/ticrr	14
down	GO:0040007	growth	71/2044	478/18857	0.00370501	0.030445	0.0247688	gap43/sema6bb/epha4a/col19a1/hoxc13a/nphp4/hapln1a/wnt4a/hmmr/shtn1/wnt5b/fam57ba/shank3a/sema5bb/stat5a/sema5a/plxna3/col7a1/tmem59l/mc4r/igfbp2b/notch1b/ntn1a/sema3fa/nipblb/kif15/lfng/l1cama/tnc/ttk/isl1/igf1ra/orc1/cxcr4b/esco2/fgf20a/tpbga/sema4c/thsd7aa/dvl3a/plk4/chrna1/ntn1b/lef1/epha4b/slit1a/sema3gb/isl2a/ruvbl2/sema3b/six3b/cntn2/auts2a/sema4e/sema3ga/vwa2/sema7a/mrap2a/sema3h/sema3aa/…	71
down	GO:0048883	neuromast primordium migration	2044-08-01	25/18857	0.00373535	0.0305987	0.0248938	hoxb8a/tmie/fgf10a/cxcr4b/ntrk2b/fgf3/ackr3b/insm1a	8
down	GO:0042491	inner ear auditory receptor cell differentiation	2044-07-01	20/18857	0.00376519	0.0305987	0.0248938	dlx4b/myo6b/cobl/dlx3b/pacsin1b/lmx1bb/atoh1c	7
down	GO:1903224	regulation of endodermal cell differentiation	2044-07-01	20/18857	0.00376519	0.0305987	0.0248938	fgf24/ved/dusp6/bmp7a/fgf8a/vent/vox	7
down	GO:2000177	regulation of neural precursor cell proliferation	2044-07-01	20/18857	0.00376519	0.0305987	0.0248938	adcyap1b/trim71/scrt2/dner/chd8/lhx1a/nes	7
down	GO:0021513	spinal cord dorsal/ventral patterning	2044-05-01	11/18857	0.00392196	0.0316114	0.0257178	evx2/evx1/lhx4/prdm12b/foxn4	5
down	GO:0042551	neuron maturation	2044-05-01	11/18857	0.00392196	0.0316114	0.0257178	snap25b/nsfa/il1rapl1b/sclt1/ndrg4	5
down	GO:0051383	kinetochore organization	2044-05-01	11/18857	0.00392196	0.0316114	0.0257178	si:ch211-161h7.4/cenpn/cenph/nuf2/si:ch211-225g23.1	5
down	GO:0048919	posterior lateral line neuromast development	2044-10-01	36/18857	0.00394201	0.0316865	0.0257788	fgf10a/rspo3/irx4a/atp1b2b/wnk1b/neurod1/lef1/tnfrsf19/rtn4rl2a/insm1a	10
down	GO:0048881	mechanosensory lateral line system development	19/2044	92/18857	0.00415595	0.0333153	0.027104	hoxb8a/hmx3a/tmie/fgf10a/rspo3/neurog1/irx4a/nsfa/atp1b2b/wnk1b/cxcr4b/neurod1/lef1/tnfrsf19/rtn4rl2a/fgf3/hmx2/ackr3b/insm1a	19
down	GO:0034968	histone lysine methylation	2044-12-01	48/18857	0.00429937	0.0343716	0.0279634	dot1l/kmt2a/dnmt1/setdb1a/jarid2b/dnmt3bb.2/ash2l/setdb1b/nsd2/auts2a/setd2/prdm12b	12
down	GO:0036465	synaptic vesicle recycling	2044-09-01	31/18857	0.00445269	0.0353103	0.028727	nlgn2b/nlgn4xb/nlgn1/syt1a/syt2a/dnm1b/nlgn3b/nlgn3a/amph	9
down	GO:0050772	positive regulation of axonogenesis	2044-09-01	31/18857	0.00445269	0.0353103	0.028727	shtn1/plxna3/plxnb3/l1cama/plxna4/chodl/slit1a/cntn2/l1camb	9
down	GO:1905268	negative regulation of chromatin organization	2044-09-01	31/18857	0.00445269	0.0353103	0.028727	si:dkey-108k21.10/si:ch211-113a14.24/zgc:110425/si:dkey-261m9.12/si:ch73-368j24.11/jarid2b/zgc:153405/si:dkey-108k21.21/si:ch1073-153i20.4	9
down	GO:0001932	regulation of protein phosphorylation	71/2044	482/18857	0.00454198	0.0359219	0.0292246	camk2n2/adcyap1b/erbb4a/pak6b/epha4a/si:dkey-23c22.6/nek12/si:dkey-17m8.1/gdf11/tek/ek1/pik3r5/ntrk2a/dusp10/pkib/flt1/cbl/bmp10/camk2n1a/si:ch211-45c16.2/cart4/ccne2/ccnh/blm/dusp6/igf1ra/gadd45gb.1/ccl39.3/ccnb3/epha4l/bmp2a/tpx2/stk3/apela/aplnrb/mink1/map3k9/pak2b/tnfrsf19/ccnb1/tgfb1b/ccnb2/epha4b/edar/spry1/etaa1/ntrk2b/mapk8ip3/bmp7a/si:ch211-261n11.7/ccni2/ppil4/mrnip/epha6/ret/pebp1/lft2…	71
down	GO:0044774	mitotic DNA integrity checkpoint	2044-10-01	37/18857	0.00488658	0.038468	0.031296	top2a/chek2/dtl/blm/orc1/chek1/mre11a/cdc6/mrnip/ticrr	10
down	GO:0007501	mesodermal cell fate specification	2044-06-01	16/18857	0.00492912	0.038468	0.031296	ved/noto/eve1/vent/vox/klf2b	6
down	GO:0010569	regulation of double-strand break repair via homologous recombination	2044-06-01	16/18857	0.00492912	0.038468	0.031296	terf2ip/fancb/blm/fign/mrnip/si:dkey-157g16.6	6
down	GO:0060079	excitatory postsynaptic potential	2044-06-01	16/18857	0.00492912	0.038468	0.031296	npas4b/grin2bb/shank3a/grin2cb/shank1/npas4a	6
down	GO:0106027	neuron projection organization	2044-06-01	16/18857	0.00492912	0.038468	0.031296	si:ch211-278a6.1/shank3a/emx2/zgc:114120/kif5aa/shank1	6
down	GO:0051146	striated muscle cell differentiation	40/2044	244/18857	0.00509574	0.0395745	0.0321962	nr2f1a/dmrt2b/six1a/neb/prox1a/six1b/lmod2a/tbx5a/cyp26a1/scube3/tmod2/tnni2a.4/isl1/tgfbi/myh7/unc45b/mylk3/chrnd/myf5/alpk3a/dab2/chrna1/mybphb/lmod2b/lef1/cyp26c1/desma/fxr1/myod1/hsp90aa1.1/tmem88a/ttn.2/klhl40a/kirrel3l/alpk3b/ttn.1/fgf8a/shhb/plekha7a/klhl40b	40
down	GO:0090630	activation of GTPase activity	2044-11-01	43/18857	0.00509773	0.0395745	0.0321962	sgsm2/tbc1d10ab/tbc1d4/ralgapb/tiam1a/si:ch211-239f4.1/si:ch211-266k8.4/tbc1d9/sgsm1b/tbc1d22b/sgsm3	11
down	GO:0006376	mRNA splice site selection	2044-07-01	21/18857	0.00512626	0.0396515	0.0322589	celf3a/celf5a/si:dkey-205h23.2/celf2/celf4/celf3b/celf5b	7
down	GO:0007492	endoderm development	16/2044	74/18857	0.00513454	0.0396515	0.0322589	mapkap1/fgf24/ved/eomesa/dusp6/apela/aplnrb/lhx1a/pitx2/cdh1/bmp7a/fgf8a/vent/vox/mixl1/ndr2	16
down	GO:0007517	muscle organ development	38/2044	230/18857	0.00545697	0.0420315	0.0341951	smad4a/six1a/itga6a/st8sia3/ptch2/six1b/rbm24b/dysf/scube3/ppargc1a/unc45b/slc8a4a/mespbb/ptch1/myf5/alpk3a/dab2/chrna1/marcksa/mybphb/desma/fxr1/myod1/hsp90aa1.1/tmem88a/ret/stac3/ttn.2/klhl40a/gfra3/ttn.1/noc3l/atp1a2a/fgf8a/marcksb/nrg1/spega/klhl40b	38
down	GO:0035118	embryonic pectoral fin morphogenesis	2044-09-01	32/18857	0.00560956	0.0429823	0.0349687	fgf10a/fgf24/tbx5a/nipblb/sall4/sox9b/sp8b/irx1a/sp9	9
down	GO:0048333	mesodermal cell differentiation	2044-09-01	32/18857	0.00560956	0.0429823	0.0349687	ved/etv2/noto/eve1/msgn1/tal1/vent/vox/klf2b	9
down	GO:0042391	regulation of membrane potential	30/2044	172/18857	0.00584824	0.0446951	0.0363621	adcyap1b/gabrb3/npas4b/ppid/glra2/chrng/grin2bb/shank3a/scn1ba/gabrp/scn8aa/glra1/gabrg2/scn1lab/chrnd/chrnb3a/grin2cb/kcnk5b/chrna1/chrne/scn3b/kcnh7/glra4a/kcnh3/shank1/rims2b/scn1bb/gabrg1/npas4a/gabrb4	30
down	GO:0007158	neuron cell-cell adhesion	2044-05-01	12/18857	0.00612801	0.0458908	0.0373349	nlgn2b/nlgn4xb/nlgn1/nlgn3b/nlgn3a	5
down	GO:0042661	regulation of mesodermal cell fate specification	2044-05-01	12/18857	0.00612801	0.0458908	0.0373349	ved/eve1/vent/vox/klf2b	5
down	GO:0099054	presynapse assembly	2044-05-01	12/18857	0.00612801	0.0458908	0.0373349	nlgn2b/nlgn4xb/nlgn1/nlgn3b/nlgn3a	5
down	GO:0099172	presynapse organization	2044-05-01	12/18857	0.00612801	0.0458908	0.0373349	nlgn2b/nlgn4xb/nlgn1/nlgn3b/nlgn3a	5
down	GO:1905770	regulation of mesodermal cell differentiation	2044-05-01	12/18857	0.00612801	0.0458908	0.0373349	ved/eve1/vent/vox/klf2b	5
down	GO:1905902	regulation of mesoderm formation	2044-05-01	12/18857	0.00612801	0.0458908	0.0373349	ved/eve1/vent/vox/klf2b	5
down	GO:0099504	synaptic vesicle cycle	20/2044	102/18857	0.00613918	0.0458908	0.0373349	nlgn2b/slc32a1/nlgn4xb/nlgn1/snap25b/stx1b/syt9a/syt4/slc17a6a/syt1a/snap25a/slc18a2/syt2a/dnm1b/nlgn3b/cplx4c/doc2b/nlgn3a/rims2b/amph	20
down	GO:0001946	lymphangiogenesis	2044-11-01	44/18857	0.0061447	0.0458908	0.0373349	cad/stab1/elmo1/nr2f2/prox1a/wnt5b/stab2/iqsec1a/notch1b/dll4/sox18	11
down	GO:0036303	lymph vessel morphogenesis	2044-11-01	44/18857	0.0061447	0.0458908	0.0373349	cad/stab1/elmo1/nr2f2/prox1a/wnt5b/stab2/iqsec1a/notch1b/dll4/sox18	11
down	GO:0010948	negative regulation of cell cycle process	15/2044	69/18857	0.00627846	0.0467713	0.0380512	tpra/dtl/blm/fbxo5/ndc80/orc1/chek1/mre11a/bub1ba/cdc6/mrnip/spdl1/bub1/ccnf/ticrr	15
down	GO:0060037	pharyngeal system development	2044-08-01	27/18857	0.00630025	0.0468155	0.0380872	dlx2a/rerea/ntn1a/barx1/dnmt3bb.2/kctd15a/wnt9a/fgf8a	8
down	GO:0099003	vesicle-mediated transport in synapse	19/2044	96/18857	0.00671744	0.0497901	0.0405072	nlgn2b/nlgn4xb/nlgn1/snap25b/stx1b/syt9a/syt4/syt1a/snap25a/syt2a/dnm1b/kif5aa/kif5c/nlgn3b/cplx4c/doc2b/nlgn3a/rims2b/amph	19
