# Supplementary material for: Genomic and physiological analyses of the zebrafish atrioventricular canal reveal molecular building blocks of the secondary pacemaker region
Source: Cell Mol Life Sci. 2021 Sep 23;78(19-20):6669–87. doi: 10.1007/s00018-021-03939-y (PMC8558220; doi:10.1007/s00018-021-03939-y)
Supplement: Supplementary file 14 — Supplementary file14 (XLSX 68 KB) [file 18_2021_3939_MOESM14_ESM.xlsx]

## Sheet: GO_WNT_TGFB_NOTCH_48h
Name	external_gene_name	NCBI.gene.ID	Pathway	baseMean	log2FoldChange	lfcSE	stat	pvalue	padj	Gene description	GO
ENSDARG00000032234	wnt2bb	556087	Wnt signalling	67.527	4.00272	0.445564	8.9835	2.62284e-19	3.38932e-17	wingless-type MMTV integration site family, member 2Bb [Source:ZFIN;Acc:ZDB-GENE-060824-6]	Wnt signaling pathway, multicellular organism development, liver development, pancreas development, angiogenesis, cell fate commitment, canonical Wnt signaling pathway, neuron differentiation, swim bladder development, hepaticobiliary system development, gall bladder development, hepatic duct development, hepatocyte proliferation, common bile duct development
ENSDARG00000104973	wnt5a	568191	Wnt signalling	160.796	3.43936	0.742435	4.63254	3.61207e-06	3.28401e-05	wingless-type MMTV integration site family, member 5a [Source:ZFIN;Acc:ZDB-GENE-060328-3]	Wnt signaling pathway, multicellular organism development, pronephros development, cell fate commitment, neuron differentiation
ENSDARG00000102375	si:ch211-204c21.1	NA	Wnt signalling	67.2283	3.17446	0.515095	6.16286	7.14418e-10	1.50305e-08	si:ch211-204c21.1 [Source:ZFIN;Acc:ZDB-GENE-030429-35]	negative regulation of canonical Wnt signaling pathway, receptor-mediated endocytosis, positive regulation of endocytosis, negative regulation of canonical Wnt signaling pathway, receptor-mediated endocytosis, positive regulation of endocytosis
ENSDARG00000014103	dkk1a	799377	Wnt signalling	46.9401	2.8721	0.666292	4.31058	1.62825e-05	0.0001275	dickkopf WNT signaling pathway inhibitor 1a [Source:ZFIN;Acc:ZDB-GENE-090313-406]	negative regulation of Wnt signaling pathway, multicellular organism development, negative regulation of canonical Wnt signaling pathway, neuromast development, negative regulation of signaling receptor activity, sensory epithelium regeneration
ENSDARG00000074082	gpc5c	100006305	Wnt signalling	45.1085	2.84068	0.48859	5.81402	6.09883e-09	1.05046e-07	glypican 5c [Source:ZFIN;Acc:ZDB-GENE-141112-1]	regulation of signal transduction, cell migration, positive regulation of canonical Wnt signaling pathway, regulation of protein localization to membrane
ENSDARG00000070050	sfrp2	566878	Wnt signalling	840.68	2.3997	0.381189	6.2953	3.06807e-10	7.01112e-09	secreted frizzled-related protein 2 [Source:ZFIN;Acc:ZDB-GENE-061013-293]	canonical Wnt signaling pathway, multicellular organism development, Wnt signaling pathway, negative regulation of canonical Wnt signaling pathway
ENSDARG00000059774	dub	566846	Wnt signalling	2332.62	2.38036	0.702517	3.38833	0.000703194	0.00355606	duboraya [Source:ZFIN;Acc:ZDB-GENE-060825-81]	heart looping, cilium assembly, determination of left/right symmetry, heart jogging, non-canonical Wnt signaling pathway involved in heart development
ENSDARG00000032389	tspan12	394127	Wnt signalling	272.016	2.30069	0.450396	5.10816	3.25318e-07	3.79891e-06	tetraspanin 12 [Source:ZFIN;Acc:ZDB-GENE-040426-1285]	retina layer formation, cell surface receptor signaling pathway, Wnt signaling pathway, regulation of angiogenesis
ENSDARG00000073935	wnt6b	561831	Wnt signalling	16.256	2.16975	0.880725	2.46359	0.0137552	0.0450144	wingless-type MMTV integration site family, member 6b [Source:ZFIN;Acc:ZDB-GENE-070912-513]	Wnt signaling pathway, multicellular organism development, cell fate commitment, neuron differentiation
ENSDARG00000002483	wnt7ab	568110	Wnt signalling	11.6659	2.03809	0.711594	2.86412	0.00418169	0.0166933	wingless-type MMTV integration site family, member 7Ab [Source:ZFIN;Acc:ZDB-GENE-100922-44]	Wnt signaling pathway, multicellular organism development, cell fate commitment, neuron differentiation
ENSDARG00000076420	dkk2	792404	Wnt signalling	45.3353	2.03717	0.480297	4.24148	2.22046e-05	0.000168032	dickkopf WNT signaling pathway inhibitor 2 [Source:ZFIN;Acc:ZDB-GENE-080204-14]	negative regulation of Wnt signaling pathway, multicellular organism development, negative regulation of canonical Wnt signaling pathway, liver development, neuromast development, negative regulation of signaling receptor activity
ENSDARG00000039041	sfrp5	117510	Wnt signalling	484.719	1.93457	0.312186	6.19683	5.76102e-10	1.23971e-08	secreted frizzled-related protein 5 [Source:ZFIN;Acc:ZDB-GENE-011108-2]	regulation of Wnt signaling pathway, canonical Wnt signaling pathway, positive regulation of BMP signaling pathway, multicellular organism development, eye development, Wnt signaling pathway, negative regulation of canonical Wnt signaling pathway, convergent extension, forebrain development, closure of optic fissure, embryonic retina morphogenesis in camera-type eye, endodermal digestive tract mo…
ENSDARG00000068710	nid1a	562690	Wnt signalling	4567.9	1.9165	0.375206	5.10787	3.25815e-07	3.80123e-06	nidogen 1a [Source:ZFIN;Acc:ZDB-GENE-050302-58]	canonical Wnt signaling pathway, cell-matrix adhesion
ENSDARG00000071208	wnt4	30123	Wnt signalling	132.073	1.87779	0.31028	6.05194	1.43113e-09	2.81331e-08	wingless-type MMTV integration site family, member 4 [Source:NCBI gene;Acc:30123]	Wnt signaling pathway, multicellular organism development, heart development, embryonic viscerocranium morphogenesis, cell migration involved in gastrulation, cell fate commitment, neuron differentiation, positive regulation of transcription, DNA-templated, habenula development, regulation of axon extension involved in axon guidance, sensory epithelium regeneration
ENSDARG00000045219	dkk1b	30197	Wnt signalling	478.384	1.83549	0.7206	2.54717	0.01086	0.0370048	dickkopf WNT signaling pathway inhibitor 1b [Source:ZFIN;Acc:ZDB-GENE-990708-5]	negative regulation of Wnt signaling pathway, multicellular organism development, negative regulation of canonical Wnt signaling pathway, liver development, cell migration involved in gastrulation, forebrain development, notochord development, posterior lateral line neuromast development, ectoderm development, forebrain neuron differentiation, negative regulation of signaling receptor activity, s…
ENSDARG00000005541	wif1	30476	Wnt signalling	796.839	1.82196	0.341333	5.33777	9.40942e-08	1.24888e-06	wnt inhibitory factor 1 [Source:NCBI gene;Acc:30476]	NA
ENSDARG00000055271	nkd2a	794221	Wnt signalling	237.652	1.66153	0.393527	4.22216	2.41969e-05	0.000181384	Danio rerio NKD inhibitor of WNT signaling pathway 2a (nkd2a), mRNA. [Source:RefSeq mRNA;Acc:NM_001098197]	negative regulation of Wnt signaling pathway
ENSDARG00000111701	lbh	393492	Wnt signalling	142.715	1.65615	0.622871	2.6589	0.00783962	0.0282455	LBH regulator of WNT signaling pathway [Source:ZFIN;Acc:ZDB-GENE-040426-1613]	regulation of transcription, DNA-templated, neural crest cell migration, embryonic viscerocranium morphogenesis
ENSDARG00000099677	bambib	431736	Wnt signalling/TGF-beta	1239.26	1.60923	0.373247	4.31142	1.62206e-05	0.000127133	BMP and activin membrane-bound inhibitor homolog (Xenopus laevis) b [Source:ZFIN;Acc:ZDB-GENE-040704-30]	positive regulation of canonical Wnt signaling pathway, negative regulation of transforming growth factor beta receptor signaling pathway, transforming growth factor beta receptor signaling pathway
ENSDARG00000035185	fzd9a	557447	Wnt signalling	249.734	1.59922	0.564415	2.83342	0.0046053	0.0181089	frizzled class receptor 9a [Source:ZFIN;Acc:ZDB-GENE-060531-77]	cell surface receptor signaling pathway, canonical Wnt signaling pathway, multicellular organism development, Wnt signaling pathway
ENSDARG00000101540	fgf3	30549	Wnt signalling	264.005	1.59682	0.564074	2.83086	0.00464232	0.0182291	fibroblast growth factor 3 [Source:NCBI gene;Acc:30549]	fibroblast growth factor receptor signaling pathway, retina development in camera-type eye, multicellular organism development, negative regulation of apoptotic process, inner ear morphogenesis, neuron fate specification, embryonic neurocranium morphogenesis, anterior/posterior pattern specification, posterior lateral line neuromast primordium migration, cell differentiation, positive regulation …
ENSDARG00000006288	prdm5	432371	Wnt signalling	404.466	1.57373	0.33642	4.67787	2.8987e-06	2.70997e-05	PR domain containing 5 [Source:ZFIN;Acc:ZDB-GENE-040708-1]	regulation of transcription, DNA-templated, neurogenesis, embryonic neurocranium morphogenesis, embryonic cranial skeleton morphogenesis, embryonic viscerocranium morphogenesis, histone deacetylation, regulation of canonical Wnt signaling pathway, histone H3-K9 methylation, positive regulation of histone H3-K9 methylation, regulation of non-canonical Wnt signaling pathway
ENSDARG00000102464	wnt5b	30105	Wnt signalling	752.273	1.56898	0.573749	2.7346	0.00624557	0.0233518	wingless-type MMTV integration site family, member 5b [Source:NCBI gene;Acc:30105]	Wnt signaling pathway, multicellular organism development, convergent extension involved in axis elongation, convergent extension involved in gastrulation, angiogenesis, endocrine pancreas development, embryonic cranial skeleton morphogenesis, embryonic viscerocranium morphogenesis, cell migration involved in gastrulation, somite development, neuromast development, convergent extension, fin regen…
ENSDARG00000059729	sec14l8	558964	Wnt signalling	829.35	1.55994	0.270008	5.77738	7.58748e-09	1.27327e-07	SEC14-like lipid binding 8 [Source:ZFIN;Acc:ZDB-GENE-060526-180]	Wnt signaling pathway, calcium modulating pathway, regulation of convergent extension involved in axis elongation, positive regulation of epiboly involved in gastrulation with mouth forming second
ENSDARG00000070081	rspo3	100007702	Wnt signalling	569.814	1.55097	0.281726	5.50525	3.68653e-08	5.32925e-07	R-spondin 3 [Source:NCBI gene;Acc:100007702]	positive regulation of Wnt signaling pathway
ENSDARG00000075557	apcdd1l	100001408	Wnt signalling	258.119	1.50221	0.271773	5.52745	3.2492e-08	4.74555e-07	adenomatosis polyposis coli down-regulated 1-like [Source:ZFIN;Acc:ZDB-GENE-121022-3]	negative regulation of Wnt signaling pathway
ENSDARG00000031761	dab2	404040	Wnt signalling	596.125	1.49794	0.398828	3.75585	0.000172756	0.00105237	DAB adaptor protein 2 [Source:ZFIN;Acc:ZDB-GENE-040303-1]	negative regulation of canonical Wnt signaling pathway, angiogenesis, vasculature development, receptor-mediated endocytosis, regulation of BMP signaling pathway, positive regulation of endocytosis, Notch signaling pathway
ENSDARG00000035308	grb10b	562032	Wnt signalling	2279.78	1.4939	0.345809	4.32002	1.56017e-05	0.00012285	growth factor receptor-bound protein 10b [Source:ZFIN;Acc:ZDB-GENE-091020-12]	signal transduction, positive regulation of signal transduction, negative regulation of Wnt signaling pathway, negative regulation of insulin receptor signaling pathway, insulin receptor signaling pathway
ENSDARG00000038428	sulf1	337298	Wnt signalling	2289.99	1.48857	0.424305	3.50826	0.000451057	0.00243584	sulfatase 1 [Source:ZFIN;Acc:ZDB-GENE-030131-9242]	vasculogenesis, vasculature development, blood circulation, somitogenesis, positive regulation of Wnt signaling pathway, positive regulation of vascular endothelial growth factor production, heparan sulfate proteoglycan metabolic process, glomerular basement membrane development, negative regulation of fibroblast growth factor receptor signaling pathway, neuromast deposition, regulation of develo…
ENSDARG00000027589	fzd7b	30412	Wnt signalling	5727.15	1.406	0.2802	5.01784	5.22559e-07	5.84994e-06	frizzled class receptor 7b [Source:ZFIN;Acc:ZDB-GENE-990415-229]	Wnt signaling pathway, cell surface receptor signaling pathway, canonical Wnt signaling pathway, multicellular organism development, convergent extension involved in gastrulation, epiboly
ENSDARG00000006603	csrp1a	378726	Wnt signalling	7726.58	1.34165	0.536824	2.49925	0.0124458	0.0413945	cysteine and glycine-rich protein 1a [Source:ZFIN;Acc:ZDB-GENE-030909-4]	convergent extension involved in gastrulation, actin cytoskeleton organization, heart morphogenesis, cell migration involved in gastrulation, sarcomere organization, Wnt signaling pathway, muscle tissue development, JNK cascade, neuron projection regeneration
ENSDARG00000087910	dact3a	101884530	Wnt signalling	407.235	1.31292	0.464216	2.82825	0.00468031	0.018367	dishevelled-binding antagonist of beta-catenin 3a [Source:ZFIN;Acc:ZDB-GENE-091204-226]	regulation of Wnt signaling pathway
ENSDARG00000054438	fzd2	30370	Wnt signalling	3888.31	1.30687	0.2682	4.87274	1.1006e-06	1.14359e-05	frizzled class receptor 2 [Source:ZFIN;Acc:ZDB-GENE-990415-224]	Wnt signaling pathway, cell surface receptor signaling pathway, canonical Wnt signaling pathway, multicellular organism development, convergent extension involved in gastrulation, heart looping, endocrine pancreas development, cilium assembly, determination of left/right symmetry, heart jogging, cell migration, sensory epithelium regeneration, non-canonical Wnt signaling pathway involved in heart…
ENSDARG00000088816	trabd2b	566028	Wnt signalling	453.989	1.30261	0.268915	4.84396	1.27275e-06	1.30592e-05	TraB domain containing 2B [Source:NCBI gene;Acc:566028]	proteolysis, negative regulation of Wnt signaling pathway, Wnt signaling pathway
ENSDARG00000055381	bambia	83496	Wnt signalling/TGF-beta	6067.47	1.2931	0.36416	3.55093	0.000383878	0.00211753	BMP and activin membrane-bound inhibitor (Xenopus laevis) homolog a [Source:ZFIN;Acc:ZDB-GENE-010416-1]	positive regulation of canonical Wnt signaling pathway, negative regulation of transforming growth factor beta receptor signaling pathway, dorsal/ventral pattern formation, negative regulation of BMP signaling pathway, transforming growth factor beta receptor signaling pathway, platelet activation
ENSDARG00000103647	gpc5a	559454	Wnt signalling	165.806	1.28675	0.342203	3.76018	0.000169788	0.00103677	glypican 5a [Source:ZFIN;Acc:ZDB-GENE-140106-260]	regulation of signal transduction, cell migration, positive regulation of canonical Wnt signaling pathway, regulation of protein localization to membrane
ENSDARG00000035521	sfrp1a	402843	Wnt signalling	801.058	1.28039	0.366038	3.49796	0.000468827	0.00251898	secreted frizzled-related protein 1a [Source:ZFIN;Acc:ZDB-GENE-040310-5]	canonical Wnt signaling pathway, positive regulation of BMP signaling pathway, multicellular organism development, eye development, Wnt signaling pathway, negative regulation of canonical Wnt signaling pathway, closure of optic fissure, embryonic retina morphogenesis in camera-type eye, positive regulation of Wnt signaling pathway
ENSDARG00000070787	jupa	30415	Wnt signalling	7160.52	1.27712	0.329333	3.8779	0.000105363	0.000674941	junction plakoglobin a [Source:ZFIN;Acc:ZDB-GENE-991207-22]	cell adhesion, positive regulation of transcription by RNA polymerase II, heart development, atrioventricular valve morphogenesis, desmosome assembly, negative regulation of Wnt signaling pathway involved in heart development, negative regulation of Wnt signaling pathway
ENSDARG00000032765	net1	493607	Wnt signalling	17489.6	1.27244	0.275656	4.61606	3.91098e-06	3.53432e-05	neuroepithelial cell transforming 1 [Source:ZFIN;Acc:ZDB-GENE-041121-18]	positive regulation of Rho protein signal transduction, activation of protein kinase activity, dorsal/ventral axis specification, canonical Wnt signaling pathway, mesendoderm development, regulation of nodal signaling pathway, intracellular signal transduction
ENSDARG00000040649	prickle1a	368249	Wnt signalling	1136.83	1.26485	0.384964	3.28563	0.00101754	0.00492183	prickle homolog 1a [Source:ZFIN;Acc:ZDB-GENE-030724-5]	convergent extension involved in gastrulation, Kupffer's vesicle development, heart looping, cell migration involved in gastrulation, intrahepatic bile duct development, neural retina development, determination of digestive tract left/right asymmetry, establishment of mitotic spindle orientation, neuron migration, Wnt signaling pathway, determination of liver left/right asymmetry, cell migration …
ENSDARG00000043531	jun	335916	Wnt signalling	30681.2	1.18418	0.283483	4.17725	2.95054e-05	0.000215839	Jun proto-oncogene, AP-1 transcription factor subunit [Source:ZFIN;Acc:ZDB-GENE-030131-7859]	regulation of transcription, DNA-templated, negative regulation of transcription by RNA polymerase II, positive regulation of transcription by RNA polymerase II, response to cadmium ion, regulation of cell cycle, response to organic substance, response to cytokine, regulation of cell population proliferation, response to drug, cellular response to hormone stimulus, brain development, response to …
ENSDARG00000014796	wnt11	30283	Wnt signalling	8350.67	1.17855	0.202511	5.81965	5.89716e-09	1.01986e-07	wingless-type MMTV integration site family, member 11 [Source:ZFIN;Acc:ZDB-GENE-980526-249]	Wnt signaling pathway, multicellular organism development, heart development, heart looping, embryonic viscerocranium morphogenesis, cell migration involved in gastrulation, cell fate commitment, neuron differentiation, pharyngeal system development
ENSDARG00000014673	fzd9b	58023	Wnt signalling	2212.96	1.13806	0.405291	2.80801	0.00498492	0.0193506	frizzled class receptor 9b [Source:ZFIN;Acc:ZDB-GENE-000906-4]	cell surface receptor signaling pathway, canonical Wnt signaling pathway, multicellular organism development, Wnt signaling pathway
ENSDARG00000019838	ugdh	116991	Wnt signalling	3530.92	1.08297	0.204533	5.29482	1.19136e-07	1.55212e-06	UDP-glucose 6-dehydrogenase [Source:ZFIN;Acc:ZDB-GENE-011022-1]	oxidation-reduction process, heart development, determination of left/right symmetry, positive regulation of canonical Wnt signaling pathway, atrioventricular valve formation, positive regulation of smoothened signaling pathway, heart valve formation, glycosaminoglycan biosynthetic process
ENSDARG00000070681	c1qtnf12	790933	Wnt signalling	315.571	1.07797	0.304529	3.53981	0.000400417	0.00219828	C1q and TNF related 12 [Source:NCBI gene;Acc:790933]	Wnt signaling pathway, multicellular organism development, regulation of glucose import
ENSDARG00000060004	fzd7a	30369	Wnt signalling	6013.77	1.07411	0.270195	3.97532	7.02842e-05	0.000469366	frizzled class receptor 7a [Source:ZFIN;Acc:ZDB-GENE-990415-223]	Wnt signaling pathway, cell surface receptor signaling pathway, canonical Wnt signaling pathway, multicellular organism development, convergent extension involved in gastrulation, cell migration involved in gastrulation, epiboly, chondrocyte proliferation
ENSDARG00000009534	wls	406420	Wnt signalling	10674	1.07394	0.208879	5.14143	2.7265e-07	3.25862e-06	Wnt ligand secretion mediator [Source:ZFIN;Acc:ZDB-GENE-040426-2161]	Wnt signaling pathway, intracellular protein transport, embryonic viscerocranium morphogenesis, cartilage morphogenesis, habenula development, midbrain-hindbrain boundary development, ossification, intramembranous ossification, endochondral ossification, semicircular canal development, chondrocyte proliferation, chondrocyte activation, Wnt protein secretion
ENSDARG00000089701	trabd2a	564021	Wnt signalling	242.154	1.06755	0.384824	2.77412	0.00553518	0.0211163	TraB domain containing 2A [Source:NCBI gene;Acc:564021]	proteolysis, negative regulation of Wnt signaling pathway, Wnt signaling pathway, head development
ENSDARG00000104874	fzd6	393533	Wnt signalling	1386.12	0.926552	0.373972	2.4776	0.013227	0.0436051	frizzled class receptor 6 [Source:ZFIN;Acc:ZDB-GENE-040426-1451]	Wnt signaling pathway, cell surface receptor signaling pathway, canonical Wnt signaling pathway, multicellular organism development, angiogenesis, embryonic cranial skeleton morphogenesis
ENSDARG00000056184	dvl2	323630	Wnt signalling	2348.06	0.90652	0.252638	3.58822	0.000332943	0.0018702	dishevelled segment polarity protein 2 [Source:ZFIN;Acc:ZDB-GENE-041118-20]	Wnt signaling pathway, intracellular signal transduction, convergent extension involved in axis elongation, canonical Wnt signaling pathway, head development, cell migration in hindbrain, planar cell polarity pathway involved in neural tube closure, post-anal tail morphogenesis, non-canonical Wnt signaling pathway
ENSDARG00000038159	tcf7l1a	30523	Wnt signalling	3111.79	0.841275	0.238114	3.53307	0.000410758	0.00224778	transcription factor 7 like 1a [Source:NCBI gene;Acc:30523]	canonical Wnt signaling pathway, Wnt signaling pathway, regulation of transcription by RNA polymerase II, regulation of transcription, DNA-templated, multicellular organism development, neurogenesis, heart development, generation of neurons, forebrain development, rostrocaudal neural tube patterning, midbrain development, positive regulation of cell population proliferation, negative regulation o…
ENSDARG00000071699	ids	559959	Wnt signalling/TGF-beta	267.323	0.727284	0.247437	2.93927	0.00328983	0.0135648	iduronate 2-sulfatase [Source:ZFIN;Acc:ZDB-GENE-061215-37]	chordate embryonic development, smoothened signaling pathway, cartilage morphogenesis, heart trabecula formation, negative regulation of transforming growth factor beta receptor signaling pathway, canonical Wnt signaling pathway involved in heart development
ENSDARG00000043905	rnf14	415177	Wnt signalling	802.163	0.639318	0.22855	2.79728	0.00515355	0.0198748	ring finger protein 14 [Source:ZFIN;Acc:ZDB-GENE-040625-65]	protein ubiquitination, ubiquitin-dependent protein catabolic process, protein polyubiquitination, positive regulation of proteasomal ubiquitin-dependent protein catabolic process, regulation of canonical Wnt signaling pathway
ENSDARG00000015681	gsk3ab	30664	Wnt signalling	5028.12	-0.73826	0.288222	-2.56143	0.0104242	0.0357642	glycogen synthase kinase 3 alpha b [Source:ZFIN;Acc:ZDB-GENE-990714-3]	signal transduction, protein phosphorylation, negative regulation of TOR signaling, negative regulation of canonical Wnt signaling pathway, heart looping, cardiac muscle cell development, dorsal/ventral pattern formation, insulin receptor signaling pathway, extrinsic apoptotic signaling pathway in absence of ligand, regulation of neuron projection development, phosphorylation
ENSDARG00000089981	rnf146	334065	Wnt signalling	1456.74	-0.871526	0.22721	-3.83578	0.000125165	0.000785973	ring finger protein 146 [Source:NCBI gene;Acc:334065]	Wnt signaling pathway, protein ubiquitination
ENSDARG00000060257	zranb1a	334230	Wnt signalling	510.066	-0.954172	0.376911	-2.53156	0.0113558	0.0383807	zinc finger, RAN-binding domain containing 1a [Source:ZFIN;Acc:ZDB-GENE-100212-3]	brain development, cell migration, cytoskeleton organization, positive regulation of Wnt signaling pathway, protein K29-linked deubiquitination, protein deubiquitination involved in ubiquitin-dependent protein catabolic process, protein K33-linked deubiquitination
ENSDARG00000044216	fto	553363	Wnt signalling	441.859	-0.992526	0.36738	-2.70164	0.00689992	0.0253831	FTO alpha-ketoglutarate dependent dioxygenase [Source:ZFIN;Acc:ZDB-GENE-061108-1]	chordate embryonic development, cilium assembly, left/right pattern formation, positive regulation of canonical Wnt signaling pathway, DNA dealkylation involved in DNA repair, oxidative single-stranded DNA demethylation, oxidative single-stranded RNA demethylation, regulation of multicellular organism growth, RNA repair
ENSDARG00000103462	dvl3b	100149082	Wnt signalling	416.587	-1.05262	0.266325	-3.95237	7.73813e-05	0.000511807	dishevelled segment polarity protein 3b [Source:ZFIN;Acc:ZDB-GENE-121101-2]	Wnt signaling pathway, intracellular signal transduction, canonical Wnt signaling pathway, planar cell polarity pathway involved in neural tube closure
ENSDARG00000021805	tle5	393395	Wnt signalling	341.456	-1.05856	0.239955	-4.41149	1.02664e-05	8.44702e-05	TLE family member 5, transcriptional modulator [Source:ZFIN;Acc:ZDB-GENE-040426-1409]	regulation of transcription, DNA-templated, negative regulation of canonical Wnt signaling pathway, dorsal/ventral axis specification, negative regulation of nucleic acid-templated transcription
ENSDARG00000008735	atp6ap2	406296	Wnt signalling	4540.3	-1.06345	0.365762	-2.9075	0.00364333	0.0148294	ATPase H+ transporting accessory protein 2 [Source:ZFIN;Acc:ZDB-GENE-040426-1960]	intrahepatic bile duct development, positive regulation of Wnt signaling pathway
ENSDARG00000061257		751673	Wnt signalling	344.61	-1.12853	0.269423	-4.18869	2.80564e-05	0.000206366	zgc:153240 [Source:ZFIN;Acc:ZDB-GENE-060825-218]	biological_process, Arp2/3 complex-mediated actin nucleation, regulation of transcription by RNA polymerase II, positive regulation of nucleic acid-templated transcription, 'de novo' actin filament nucleation, G protein-coupled receptor signaling pathway, signal transduction, protein homooligomerization, potassium ion transport, transmembrane transport, ion transport, regulation of ion transmembr…
ENSDARG00000060112	sybu	568207	Wnt signalling	66.7056	-1.14467	0.469191	-2.43967	0.0147007	0.0475221	syntabulin (syntaxin-interacting) [Source:ZFIN;Acc:ZDB-GENE-060929-1202]	determination of dorsal identity, regulation of canonical Wnt signaling pathway, regulation of Wnt signaling pathway involved in dorsal/ventral axis specification
ENSDARG00000106062	fzd1	557384	Wnt signalling	279.235	-1.19153	0.350473	-3.39976	0.000674445	0.00342838	frizzled class receptor 1 [Source:ZFIN;Acc:ZDB-GENE-990415-219]	Wnt signaling pathway, cell surface receptor signaling pathway, multicellular organism development
ENSDARG00000031894	lef1	30701	Wnt signalling	2906.18	-1.2893	0.38068	-3.38685	0.000707011	0.00357323	lymphoid enhancer-binding factor 1 [Source:ZFIN;Acc:ZDB-GENE-990714-26]	Wnt signaling pathway, regulation of transcription by RNA polymerase II, regulation of transcription, DNA-templated, positive regulation of transcription by RNA polymerase II, canonical Wnt signaling pathway, neurogenesis, negative regulation of transcription, DNA-templated, positive regulation of transcription, DNA-templated, muscle fiber development, neural crest cell migration, fin development…
ENSDARG00000058692	fzd3b	567746	Wnt signalling	200.285	-1.30818	0.378052	-3.46031	0.000539553	0.00284142	frizzled class receptor 3b [Source:ZFIN;Acc:ZDB-GENE-070122-1]	Wnt signaling pathway, canonical Wnt signaling pathway, cell surface receptor signaling pathway, multicellular organism development
ENSDARG00000042484	tle2a	565013	Wnt signalling	4170.74	-1.33185	0.299124	-4.45252	8.48693e-06	7.15877e-05	TLE family member 2, transcriptional corepressor a [Source:ZFIN;Acc:ZDB-GENE-030131-2826]	regulation of transcription, DNA-templated, negative regulation of canonical Wnt signaling pathway, negative regulation of nucleic acid-templated transcription
ENSDARG00000025302	dixdc1a	360137	Wnt signalling	1631.58	-1.34555	0.27033	-4.97744	6.44293e-07	7.02732e-06	DIX domain containing 1a [Source:NCBI gene;Acc:360137]	Wnt signaling pathway
ENSDARG00000006911	wnt8b	30144	Wnt signalling	65.0282	-1.35684	0.39242	-3.45763	0.000544945	0.00286389	wingless-type MMTV integration site family, member 8b [Source:NCBI gene;Acc:30144]	Wnt signaling pathway, multicellular organism development
ENSDARG00000057678	sfrp1b	798564	Wnt signalling	94.819	-1.37938	0.503395	-2.74015	0.00614108	0.0230512	secreted frizzled-related protein 1b [Source:ZFIN;Acc:ZDB-GENE-061103-1]	canonical Wnt signaling pathway, multicellular organism development, Wnt signaling pathway, negative regulation of canonical Wnt signaling pathway
ENSDARG00000056267	dixdc1b	794716	Wnt signalling	991.283	-1.43461	0.448337	-3.19984	0.00137505	0.00640173	DIX domain containing 1b [Source:ZFIN;Acc:ZDB-GENE-041008-148]	Wnt signaling pathway, canonical Wnt signaling pathway
ENSDARG00000008767	tle2b	564019	Wnt signalling	270.464	-1.57714	0.351919	-4.48154	7.41068e-06	6.31371e-05	TLE family member 2, transcriptional corepressor b [Source:ZFIN;Acc:ZDB-GENE-050208-677]	regulation of transcription, DNA-templated, negative regulation of canonical Wnt signaling pathway, negative regulation of nucleic acid-templated transcription
ENSDARG00000038569	fzd8b	58072	Wnt signalling	522.111	-1.66786	0.493678	-3.37844	0.000728976	0.00366822	frizzled class receptor 8b [Source:ZFIN;Acc:ZDB-GENE-000328-4]	cell surface receptor signaling pathway, canonical Wnt signaling pathway, multicellular organism development, Wnt signaling pathway, dorsal/ventral pattern formation
ENSDARG00000038954	ctnnbip1	58117	Wnt signalling	7971.9	-1.74325	0.32729	-5.32632	1.00224e-07	1.31923e-06	catenin, beta interacting protein 1 [Source:ZFIN;Acc:ZDB-GENE-000906-3]	negative regulation of Wnt signaling pathway
ENSDARG00000010231	ppm1na	405817	Wnt signalling	25.3625	-1.82006	0.697026	-2.61117	0.00902321	0.0317973	protein phosphatase, Mg2+/Mn2+ dependent, 1Na (putative) [Source:ZFIN;Acc:ZDB-GENE-040426-2731]	protein dephosphorylation, positive regulation of canonical Wnt signaling pathway, negative regulation of I-kappaB kinase/NF-kappaB signaling
ENSDARG00000006566	nlk1	405892	Wnt signalling	2410.22	-1.8349	0.368032	-4.98571	6.17353e-07	6.76246e-06	nemo-like kinase, type 1 [Source:ZFIN;Acc:ZDB-GENE-040701-1]	protein phosphorylation, phosphorylation, intracellular signal transduction, regulation of gene expression, MAPK cascade, negative regulation of Notch signaling pathway, positive regulation of neurogenesis, positive regulation of Wnt signaling pathway
ENSDARG00000087681	si:dkey-1c11.1	100002427	Wnt signalling	276.453	-1.89607	0.707661	-2.67935	0.00737663	0.0268497	si:dkey-1c11.1 [Source:ZFIN;Acc:ZDB-GENE-081104-352]	axon guidance, Wnt signaling pathway
ENSDARG00000045893	kctd15a	449991	Wnt signalling	1320.78	-1.93143	0.458022	-4.21689	2.47696e-05	0.000185404	potassium channel tetramerization domain containing 15a [Source:NCBI gene;Acc:449991]	protein homooligomerization, neural crest cell differentiation, brain development, canonical Wnt signaling pathway, pharyngeal system development, neural crest cell fate specification, regulation of RNA biosynthetic process
ENSDARG00000053713	ccdc88c	553231	Wnt signalling	841.169	-1.93233	0.320019	-6.03817	1.55875e-09	3.04069e-08	coiled-coil domain containing 88C [Source:ZFIN;Acc:ZDB-GENE-100419-3]	Wnt signaling pathway, cytoplasmic microtubule organization, cytoskeleton-dependent intracellular transport, neural tube formation, apical constriction, small GTPase mediated signal transduction
ENSDARG00000055552	dvl1b	560032	Wnt signalling	139.552	-1.96972	0.443928	-4.43704	9.12055e-06	7.62001e-05	dishevelled segment polarity protein 1b [Source:ZFIN;Acc:ZDB-GENE-071004-1]	Wnt signaling pathway, intracellular signal transduction, canonical Wnt signaling pathway, planar cell polarity pathway involved in neural tube closure
ENSDARG00000091293	dmxl2	378958	Wnt signalling	474.417	-2.03311	0.480476	-4.23145	2.32193e-05	0.000174828	Dmx-like 2 [Source:ZFIN;Acc:ZDB-GENE-031007-6]	vacuolar acidification, neural crest cell migration, positive regulation of canonical Wnt signaling pathway, regulation of endocytosis, regulation of synaptic vesicle lumen acidification
ENSDARG00000042115	tmem198a	553226	Wnt signalling	557.845	-2.06164	0.246332	-8.36935	5.79383e-17	5.05114e-15	transmembrane protein 198a [Source:ZFIN;Acc:ZDB-GENE-070912-716]	positive regulation of canonical Wnt signaling pathway
ENSDARG00000038990	wnt3	569420	Wnt signalling	57.1219	-2.07536	0.669281	-3.10088	0.00192949	0.00857078	wingless-type MMTV integration site family, member 3 [Source:ZFIN;Acc:ZDB-GENE-081003-1]	Wnt signaling pathway, multicellular organism development, cell fate commitment, neuron differentiation, cloaca development, thalamus development
ENSDARG00000103591	dkk3a	570418	Wnt signalling	211.337	-2.07635	0.436446	-4.75741	1.96098e-06	1.91634e-05	dickkopf WNT signaling pathway inhibitor 3a [Source:ZFIN;Acc:ZDB-GENE-110519-1]	negative regulation of Wnt signaling pathway, multicellular organism development, negative regulation of canonical Wnt signaling pathway, regulation of protein stability, negative regulation of signaling receptor activity
ENSDARG00000058868	apc	386762	Wnt signalling	3968.24	-2.13347	0.389065	-5.48357	4.16822e-08	5.96797e-07	APC regulator of WNT signaling pathway [Source:ZFIN;Acc:ZDB-GENE-031112-7]	negative regulation of microtubule depolymerization, mitotic cytokinesis, cell migration, negative regulation of cell population proliferation, cellular response to DNA damage stimulus, positive regulation of apoptotic process, negative regulation of Wnt signaling pathway, Wnt signaling pathway, cell cycle arrest, retina development in camera-type eye, muscle cell development, exocrine pancreas d…
ENSDARG00000021664	fzd3a	565921	Wnt signalling	1546.46	-2.16044	0.428404	-5.04301	4.58266e-07	5.18493e-06	frizzled class receptor 3a [Source:ZFIN;Acc:ZDB-GENE-990415-225]	Wnt signaling pathway, cell surface receptor signaling pathway, canonical Wnt signaling pathway, multicellular organism development, anterior/posterior axon guidance, facial nucleus development, commissural neuron axon guidance
ENSDARG00000018423	sulf2a	393910	Wnt signalling	370.26	-2.35788	0.598286	-3.94105	8.1125e-05	0.000533643	sulfatase 2a [Source:ZFIN;Acc:ZDB-GENE-040426-759]	positive regulation of Wnt signaling pathway, positive regulation of vascular endothelial growth factor production, heparan sulfate proteoglycan metabolic process, glomerular basement membrane development, negative regulation of fibroblast growth factor receptor signaling pathway, cartilage development, kidney development, chondrocyte development, esophagus smooth muscle contraction, glial cell-d…
ENSDARG00000071418	gbx1	142985	Wnt signalling	107.737	-2.41778	0.926431	-2.60977	0.00906018	0.0319188	gastrulation brain homeobox 1 [Source:ZFIN;Acc:ZDB-GENE-020117-2]	regulation of transcription, DNA-templated, positive regulation of transcription by RNA polymerase II, cerebellum development, midbrain-hindbrain boundary morphogenesis, regulation of nervous system development, regulation of canonical Wnt signaling pathway involved in neural plate anterior/posterior pattern formation, hindbrain development
ENSDARG00000045150	csnk1e	100006858	Wnt signalling	485.029	-2.49495	0.283047	-8.81462	1.20089e-18	1.37707e-16	casein kinase 1, epsilon [Source:ZFIN;Acc:ZDB-GENE-030131-7873]	protein phosphorylation, phosphorylation, peptidyl-serine phosphorylation, Wnt signaling pathway
ENSDARG00000103959	pak1	373103	Wnt signalling	1560.7	-2.55874	0.462483	-5.53262	3.1549e-08	4.63174e-07	p21 protein (Cdc42/Rac)-activated kinase 1 [Source:ZFIN;Acc:ZDB-GENE-030826-29]	protein phosphorylation, regulation of mitotic cell cycle, phosphorylation, heart development, heart looping, neural crest cell migration, embryonic viscerocranium morphogenesis, convergent extension, signal transduction by protein phosphorylation, stress-activated protein kinase signaling cascade, activation of protein kinase activity, bulbus arteriosus development, dorsal/ventral axis specifica…
ENSDARG00000041735	tmem237a	557237	Wnt signalling	77.0984	-2.63277	1.06666	-2.46824	0.0135781	0.0445549	transmembrane protein 237a [Source:NCBI gene;Acc:557237]	convergent extension involved in gastrulation, cilium assembly, cell projection organization, regulation of Wnt signaling pathway
ENSDARG00000057032	ppm1nb	564875	Wnt signalling	98.6482	-2.85411	0.600748	-4.75093	2.02481e-06	1.9704e-05	protein phosphatase, Mg2+/Mn2+ dependent, 1Nb (putative) [Source:ZFIN;Acc:ZDB-GENE-071004-34]	protein dephosphorylation, positive regulation of canonical Wnt signaling pathway, negative regulation of I-kappaB kinase/NF-kappaB signaling
ENSDARG00000032199	gpc3	387365	Wnt signalling	26.8552	-2.90561	0.629207	-4.61789	3.87665e-06	3.50579e-05	glypican 3 [Source:NCBI gene;Acc:387365]	regulation of signal transduction, cell migration, positive regulation of canonical Wnt signaling pathway, regulation of protein localization to membrane, cell migration involved in gastrulation, negative regulation of canonical Wnt signaling pathway, coronary vasculature development, positive regulation of protein catabolic process, positive regulation of endocytosis, negative regulation of smoo…
ENSDARG00000058702	vax2	373869	Wnt signalling	211.866	-2.93826	0.753934	-3.89724	9.72952e-05	0.000628003	ventral anterior homeobox 2 [Source:NCBI gene;Acc:373869]	regulation of transcription by RNA polymerase II, visual perception, regulation of transcription, DNA-templated, retina development in camera-type eye, multicellular organism development, central nervous system development, Wnt signaling pathway, negative regulation of transcription by RNA polymerase II, retina morphogenesis in camera-type eye, neuron differentiation, optic nerve development, for…
ENSDARG00000045131	id4	664761	Wnt signalling	823.07	-3.0647	0.591362	-5.18244	2.19002e-07	2.67264e-06	inhibitor of DNA binding 4 [Source:ZFIN;Acc:ZDB-GENE-051113-208]	negative regulation of transcription, DNA-templated, negative regulation of transcription by RNA polymerase II, cell differentiation, circadian regulation of gene expression, atrioventricular canal development, atrioventricular valve development, regulation of Wnt signaling pathway involved in heart development
ENSDARG00000004415	tcf7l2	30510	Wnt signalling	2313.31	-3.18884	0.547562	-5.82369	5.75608e-09	9.98859e-08	transcription factor 7 like 2 [Source:ZFIN;Acc:ZDB-GENE-991110-8]	Wnt signaling pathway, regulation of transcription, DNA-templated, canonical Wnt signaling pathway, regulation of transcription by RNA polymerase II, exocrine pancreas development, habenula development, glucose homeostasis, digestive system development, intestinal epithelial structure maintenance, response to lithium ion, positive regulation of insulin secretion, determination of left/right asymm…
ENSDARG00000075222	amer2	100101649	Wnt signalling	2109.21	-3.4972	0.447931	-7.80745	5.83545e-15	3.49537e-13	APC membrane recruitment protein 2 [Source:NCBI gene;Acc:100101649]	Wnt signaling pathway, regulation of canonical Wnt signaling pathway, ectoderm development, negative regulation of canonical Wnt signaling pathway
ENSDARG00000052558	porcn	100006275	Wnt signalling	153.445	-3.68851	0.731463	-5.04265	4.59129e-07	5.19238e-06	porcupine O-acyltransferase [Source:ZFIN;Acc:ZDB-GENE-081105-87]	convergent extension involved in gastrulation, protein lipidation, Wnt protein secretion
ENSDARG00000105882	CABZ01041495.1	100000094	Wnt signalling	13.9182	-3.88227	1.50502	-2.57954	0.00989308	0.0342931	LBH regulator of WNT signaling pathway, like [Source:NCBI gene;Acc:100000094]	NA
ENSDARG00000075513	ccdc136b	100321715	Wnt signalling	10.6713	-3.89192	1.28008	-3.04037	0.0023629	0.0102057	coiled-coil domain containing 136b [Source:ZFIN;Acc:ZDB-GENE-081104-244]	negative regulation of Wnt signaling pathway involved in dorsal/ventral axis specification, negative regulation of Wnt signaling pathway involved in dorsal/ventral axis specification
ENSDARG00000103071	si:ch211-244c8.4	101883905	Wnt signalling	1096.73	-3.98527	0.624003	-6.38662	1.69595e-10	4.11242e-09	si:ch211-244c8.4 [Source:ZFIN;Acc:ZDB-GENE-141216-488]	regulation of canonical Wnt signaling pathway
ENSDARG00000058256	draxin	619245	Wnt signalling	1422.97	-4.38068	0.562015	-7.79458	6.46212e-15	3.81685e-13	dorsal inhibitory axon guidance protein [Source:NCBI gene;Acc:619245]	axon guidance, Wnt signaling pathway, multicellular organism development, dorsal spinal cord development, commissural neuron differentiation in spinal cord, forebrain development
ENSDARG00000044561	ccr7	565958	Wnt signalling	4.01665	-4.38108	1.59651	-2.74415	0.00606674	0.0228164	chemokine (C-C motif) receptor 7 [Source:ZFIN;Acc:ZDB-GENE-060522-2]	chemotaxis, G protein-coupled receptor signaling pathway, signal transduction, positive regulation of cytosolic calcium ion concentration, immune response, dorsal/ventral pattern formation, calcium-mediated signaling, negative regulation of canonical Wnt signaling pathway, cell chemotaxis, chemokine-mediated signaling pathway
ENSDARG00000055136	si:dkey-101k6.5	560446	TGF-beta	124.814	1.99513	0.55198	3.6145	0.000300928	0.00171113	si:dkey-101k6.5 [Source:ZFIN;Acc:ZDB-GENE-081105-143]	transmembrane receptor protein serine/threonine kinase signaling pathway, protein phosphorylation, phosphorylation, cellular response to growth factor stimulus, heart development, transforming growth factor beta receptor signaling pathway, activin receptor signaling pathway, apoptotic process, cell differentiation, regulation of growth
ENSDARG00000071586	tgfbi	321421	TGF-beta	7778	1.897	0.440998	4.30161	1.69559e-05	0.000132245	transforming growth factor, beta-induced [Source:ZFIN;Acc:ZDB-GENE-030131-73]	cell population proliferation, cell adhesion, extracellular matrix organization, muscle fiber development, cellular response to xenobiotic stimulus
ENSDARG00000018179	acvrl1	266753	TGF-beta	967.947	1.83661	0.2949	6.22792	4.7267e-10	1.03463e-08	activin A receptor like type 1 [Source:ZFIN;Acc:ZDB-GENE-021003-1]	transmembrane receptor protein serine/threonine kinase signaling pathway, protein phosphorylation, phosphorylation, BMP signaling pathway, cellular response to growth factor stimulus, blood vessel morphogenesis, heart development, blood vessel endothelial cell migration, vasculature development, angiogenesis, blood vessel development, determination of ventral identity, transforming growth factor …
ENSDARG00000105424	si:rp71-46j2.7	368429	TGF-beta	339.758	1.63993	0.365419	4.4878	7.19638e-06	6.16414e-05	si:rp71-46j2.7 [Source:ZFIN;Acc:ZDB-GENE-160113-120]	negative regulation of transforming growth factor beta receptor signaling pathway
ENSDARG00000027087	tgfb2	369194	TGF-beta	298.593	1.45858	0.481934	3.02651	0.00247398	0.0106242	transforming growth factor, beta 2 [Source:ZFIN;Acc:ZDB-GENE-030723-3]	positive regulation of pathway-restricted SMAD protein phosphorylation, BMP signaling pathway, SMAD protein signal transduction, regulation of cell population proliferation, transforming growth factor beta receptor signaling pathway, sclerotome development, hard palate development
ENSDARG00000088590	pxna	399546	TGF-beta	2036.78	1.42135	0.265096	5.36165	8.24642e-08	1.10664e-06	paxillin a [Source:NCBI gene;Acc:399546]	chordate embryonic development, myotome development, protein localization, skeletal muscle tissue development, somitogenesis, substrate adhesion-dependent cell spreading, regulation of nucleic acid-templated transcription, transforming growth factor beta receptor signaling pathway, endothelial cell migration
ENSDARG00000039850	dusp22b	100002272	TGF-beta	613.408	1.39132	0.462092	3.01092	0.00260456	0.0110951	dual specificity phosphatase 22b [Source:NCBI gene;Acc:100002272]	dephosphorylation, protein dephosphorylation, peptidyl-tyrosine dephosphorylation, regulation of cell population proliferation, positive regulation of JNK cascade, transforming growth factor beta receptor signaling pathway
ENSDARG00000031763	smad6b	564395	TGF-beta	6250.18	1.29621	0.401505	3.22839	0.00124491	0.00587208	SMAD family member 6b [Source:ZFIN;Acc:ZDB-GENE-050419-198]	transforming growth factor beta receptor signaling pathway, regulation of transcription, DNA-templated
ENSDARG00000019367	tgfb3	369195	TGF-beta	7562	1.20961	0.41121	2.94159	0.00326531	0.0134768	transforming growth factor, beta 3 [Source:ZFIN;Acc:ZDB-GENE-030723-4]	positive regulation of pathway-restricted SMAD protein phosphorylation, BMP signaling pathway, SMAD protein signal transduction, hematopoietic stem cell differentiation, regulation of cell population proliferation, positive regulation of cell division, regulation of cartilage development, transforming growth factor beta receptor signaling pathway, regulation of ossification
ENSDARG00000070428	si:dkey-222b8.1	100151181	TGF-beta	1137.97	1.19806	0.403639	2.96815	0.00299599	0.0125031	si:dkey-222b8.1 [Source:ZFIN;Acc:ZDB-GENE-060503-248]	transforming growth factor beta receptor signaling pathway, regulation of transcription, DNA-templated, transforming growth factor beta receptor signaling pathway, regulation of transcription, DNA-templated
ENSDARG00000075733	zyx	564246	TGF-beta	1458.32	1.08409	0.367559	2.94943	0.0031836	0.0131866	zyxin [Source:ZFIN;Acc:ZDB-GENE-070928-18]	signal transduction, integrin-mediated signaling pathway, transforming growth factor beta receptor signaling pathway
ENSDARG00000034541	tgfbr2b	30739	TGF-beta	3201.11	1.05132	0.407212	2.58176	0.00982976	0.0340968	transforming growth factor beta receptor 2b [Source:ZFIN;Acc:ZDB-GENE-980526-375]	transforming growth factor beta receptor signaling pathway, transmembrane receptor protein serine/threonine kinase signaling pathway, protein phosphorylation, phosphorylation, apoptotic process, cellular response to growth factor stimulus, hematopoietic stem cell differentiation, heart development, cell differentiation, activin receptor signaling pathway, regulation of growth
ENSDARG00000027199	smad1	30628	TGF-beta	1634.45	1.04133	0.249721	4.16996	3.04651e-05	0.000222221	SMAD family member 1 [Source:NCBI gene;Acc:30628]	transforming growth factor beta receptor signaling pathway, regulation of transcription, DNA-templated, embryonic pattern specification, BMP signaling pathway
ENSDARG00000021938	smad9	445564	TGF-beta	6541.33	0.952736	0.315823	3.01667	0.00255565	0.0109105	SMAD family member 9 [Source:ZFIN;Acc:ZDB-GENE-031014-1]	transforming growth factor beta receptor signaling pathway, regulation of transcription, DNA-templated, negative regulation of transcription, DNA-templated, dorsal/ventral pattern formation, myeloid cell development
ENSDARG00000037238	smad5	30641	TGF-beta	4453.98	0.794099	0.193913	4.09512	4.21945e-05	0.000296726	SMAD family member 5 [Source:NCBI gene;Acc:30641]	transforming growth factor beta receptor signaling pathway, regulation of transcription, DNA-templated, multicellular organism development, heart looping, blood vessel morphogenesis, determination of left/right symmetry, dorsal/ventral pattern formation, BMP signaling pathway, lymph vessel development, positive regulation of transcription, DNA-templated, otic placode formation, posterior lateral …
ENSDARG00000041502	tgfb1a	359834	TGF-beta	1527.04	0.718599	0.283765	2.53238	0.0113292	0.0383113	transforming growth factor, beta 1a [Source:ZFIN;Acc:ZDB-GENE-030618-1]	positive regulation of pathway-restricted SMAD protein phosphorylation, BMP signaling pathway, SMAD protein signal transduction, hematopoietic stem cell differentiation, regulation of cell population proliferation, posterior lateral line neuromast primordium migration, positive regulation of cell division, posterior lateral line neuromast development, posterior lateral line neuromast hair cell de…
ENSDARG00000062385	flcn	678628	TGF-beta	723.489	-0.985766	0.281433	-3.50267	0.000460618	0.00248011	folliculin [Source:ZFIN;Acc:ZDB-GENE-060421-3470]	negative regulation of transcription by RNA polymerase II, positive regulation of GTPase activity, positive regulation of TORC1 signaling, positive regulation of transforming growth factor beta receptor signaling pathway
ENSDARG00000010207	smad3b	326283	TGF-beta	514.094	-1.0545	0.333442	-3.16246	0.00156442	0.00715001	SMAD family member 3b [Source:ZFIN;Acc:ZDB-GENE-030128-4]	transforming growth factor beta receptor signaling pathway, regulation of transcription, DNA-templated
ENSDARG00000099545	snx25	793657	TGF-beta	1064	-1.98442	0.340933	-5.82056	5.86518e-09	1.01502e-07	sorting nexin 25 [Source:ZFIN;Acc:ZDB-GENE-121105-11]	negative regulation of transforming growth factor beta receptor signaling pathway

## Sheet: GO_WNT_TGFB_NOTCH_72h
Name	external_gene_name	NCBI.gene.ID	Pathway	baseMean	log2FoldChange	lfcSE	stat	pvalue	padj	Gene description	GO
ENSDARG00000068710	nid1a	562690	Wnt signalling	4567.9	3.059	0.373425	8.19174	2.57483e-16	2.39224e-14	nidogen 1a [Source:ZFIN;Acc:ZDB-GENE-050302-58]	canonical Wnt signaling pathway, cell-matrix adhesion
ENSDARG00000035185	fzd9a	557447	Wnt signalling	249.734	3.00303	0.508863	5.90144	3.60339e-09	1.06789e-07	frizzled class receptor 9a [Source:ZFIN;Acc:ZDB-GENE-060531-77]	cell surface receptor signaling pathway, canonical Wnt signaling pathway, multicellular organism development, Wnt signaling pathway
ENSDARG00000045444	fzd8a	58073	Wnt signalling	2781.03	2.31778	0.236101	9.81688	9.5245e-23	2.18437e-20	frizzled class receptor 8a [Source:ZFIN;Acc:ZDB-GENE-000328-3]	cell surface receptor signaling pathway, canonical Wnt signaling pathway, multicellular organism development, Wnt signaling pathway, forebrain neuron differentiation, spinal cord oligodendrocyte cell differentiation, spinal cord radial glial cell differentiation, eye field cell fate commitment involved in camera-type eye formation
ENSDARG00000059774	dub	566846	Wnt signalling	2332.62	2.21985	0.698833	3.17651	0.0014906	0.0104708	duboraya [Source:ZFIN;Acc:ZDB-GENE-060825-81]	heart looping, cilium assembly, determination of left/right symmetry, heart jogging, non-canonical Wnt signaling pathway involved in heart development
ENSDARG00000068213	fzd10	30366	Wnt signalling	1918.24	2.15194	0.402144	5.35117	8.73855e-08	1.93609e-06	frizzled class receptor 10 [Source:ZFIN;Acc:ZDB-GENE-990415-220]	Wnt signaling pathway, cell surface receptor signaling pathway, canonical Wnt signaling pathway, multicellular organism development, epiboly
ENSDARG00000089701	trabd2a	564021	Wnt signalling	242.154	1.79974	0.399628	4.50353	6.68347e-06	9.48918e-05	TraB domain containing 2A [Source:NCBI gene;Acc:564021]	proteolysis, negative regulation of Wnt signaling pathway, Wnt signaling pathway, head development
ENSDARG00000070050	sfrp2	566878	Wnt signalling	840.68	1.799	0.381311	4.71794	2.3824e-06	3.80482e-05	secreted frizzled-related protein 2 [Source:ZFIN;Acc:ZDB-GENE-061013-293]	canonical Wnt signaling pathway, multicellular organism development, Wnt signaling pathway, negative regulation of canonical Wnt signaling pathway
ENSDARG00000027777	tnfaip3	564497	Wnt signalling	803.154	1.76669	0.537269	3.28827	0.00100804	0.00755197	tumor necrosis factor, alpha-induced protein 3 [Source:ZFIN;Acc:ZDB-GENE-100212-2]	protein ubiquitination, protein deubiquitination, cell migration, cranial skeletal system development, cytoskeleton organization, positive regulation of Wnt signaling pathway, protein K29-linked deubiquitination, protein deubiquitination involved in ubiquitin-dependent protein catabolic process, protein K33-linked deubiquitination
ENSDARG00000032389	tspan12	394127	Wnt signalling	272.016	1.74089	0.438717	3.96814	7.24344e-05	0.000782003	tetraspanin 12 [Source:ZFIN;Acc:ZDB-GENE-040426-1285]	retina layer formation, cell surface receptor signaling pathway, Wnt signaling pathway, regulation of angiogenesis
ENSDARG00000059729	sec14l8	558964	Wnt signalling	829.35	1.67999	0.265578	6.32579	2.51935e-10	9.13605e-09	SEC14-like lipid binding 8 [Source:ZFIN;Acc:ZDB-GENE-060526-180]	Wnt signaling pathway, calcium modulating pathway, regulation of convergent extension involved in axis elongation, positive regulation of epiboly involved in gastrulation with mouth forming second
ENSDARG00000056184	dvl2	323630	Wnt signalling	2348.06	1.67812	0.252728	6.64004	3.13594e-11	1.32172e-09	dishevelled segment polarity protein 2 [Source:ZFIN;Acc:ZDB-GENE-041118-20]	Wnt signaling pathway, intracellular signal transduction, convergent extension involved in axis elongation, canonical Wnt signaling pathway, head development, cell migration in hindbrain, planar cell polarity pathway involved in neural tube closure, post-anal tail morphogenesis, non-canonical Wnt signaling pathway
ENSDARG00000087910	dact3a	101884530	Wnt signalling	407.235	1.64673	0.467169	3.52491	0.000423626	0.00361524	dishevelled-binding antagonist of beta-catenin 3a [Source:ZFIN;Acc:ZDB-GENE-091204-226]	regulation of Wnt signaling pathway
ENSDARG00000006288	prdm5	432371	Wnt signalling	404.466	1.58287	0.333866	4.74104	2.12623e-06	3.4542e-05	PR domain containing 5 [Source:ZFIN;Acc:ZDB-GENE-040708-1]	regulation of transcription, DNA-templated, neurogenesis, embryonic neurocranium morphogenesis, embryonic cranial skeleton morphogenesis, embryonic viscerocranium morphogenesis, histone deacetylation, regulation of canonical Wnt signaling pathway, histone H3-K9 methylation, positive regulation of histone H3-K9 methylation, regulation of non-canonical Wnt signaling pathway
ENSDARG00000103959	pak1	373103	Wnt signalling	1560.7	1.52768	0.463133	3.29858	0.00097174	0.00732748	p21 protein (Cdc42/Rac)-activated kinase 1 [Source:ZFIN;Acc:ZDB-GENE-030826-29]	protein phosphorylation, regulation of mitotic cell cycle, phosphorylation, heart development, heart looping, neural crest cell migration, embryonic viscerocranium morphogenesis, convergent extension, signal transduction by protein phosphorylation, stress-activated protein kinase signaling cascade, activation of protein kinase activity, bulbus arteriosus development, dorsal/ventral axis specifica…
ENSDARG00000014571	ctnnb1	30265	Wnt signalling	34670.4	1.41255	0.372214	3.795	0.000147645	0.00145023	catenin (cadherin-associated protein), beta 1 [Source:NCBI gene;Acc:30265]	cell adhesion, positive regulation of transcription by RNA polymerase II, Wnt signaling pathway, liver development, glomerular filtration, dorsal/ventral pattern formation, convergent extension, ectoderm development, positive regulation of Wnt signaling pathway involved in dorsal/ventral axis specification, embryonic axis specification, determination of dorsal/ventral asymmetry
ENSDARG00000035563	znf703	114429	Wnt signalling/TGF-beta	5867.56	1.4098	0.3013	4.67904	2.88216e-06	4.52909e-05	zinc finger protein 703 [Source:NCBI gene;Acc:114429]	multicellular organism development, negative regulation of transcription, DNA-templated, cilium assembly, determination of left/right symmetry, brain development, hindbrain development, embryonic camera-type eye morphogenesis, positive regulation of cell migration, regulation of canonical Wnt signaling pathway, regulation of transforming growth factor beta receptor signaling pathway, positive reg…
ENSDARG00000059507		799082	Wnt signalling	3128.43	1.20737	0.456456	2.64509	0.00816702	0.0414455	si:dkey-163m14.2 [Source:ZFIN;Acc:ZDB-GENE-120215-47]	biological_process, Arp2/3 complex-mediated actin nucleation, regulation of transcription by RNA polymerase II, positive regulation of nucleic acid-templated transcription, 'de novo' actin filament nucleation, G protein-coupled receptor signaling pathway, signal transduction, protein homooligomerization, potassium ion transport, transmembrane transport, ion transport, regulation of ion transmembr…
ENSDARG00000014673	fzd9b	58023	Wnt signalling	2212.96	1.16838	0.407195	2.86933	0.00411339	0.0239731	frizzled class receptor 9b [Source:ZFIN;Acc:ZDB-GENE-000906-4]	cell surface receptor signaling pathway, canonical Wnt signaling pathway, multicellular organism development, Wnt signaling pathway
ENSDARG00000039041	sfrp5	117510	Wnt signalling	484.719	1.12867	0.317061	3.55979	0.000371152	0.00323023	secreted frizzled-related protein 5 [Source:ZFIN;Acc:ZDB-GENE-011108-2]	regulation of Wnt signaling pathway, canonical Wnt signaling pathway, positive regulation of BMP signaling pathway, multicellular organism development, eye development, Wnt signaling pathway, negative regulation of canonical Wnt signaling pathway, convergent extension, forebrain development, closure of optic fissure, embryonic retina morphogenesis in camera-type eye, endodermal digestive tract mo…
ENSDARG00000032765	net1	493607	Wnt signalling	17489.6	1.11	0.275522	4.02873	5.608e-05	0.000622331	neuroepithelial cell transforming 1 [Source:ZFIN;Acc:ZDB-GENE-041121-18]	positive regulation of Rho protein signal transduction, activation of protein kinase activity, dorsal/ventral axis specification, canonical Wnt signaling pathway, mesendoderm development, regulation of nodal signaling pathway, intracellular signal transduction
ENSDARG00000088816	trabd2b	566028	Wnt signalling	453.989	1.10891	0.261723	4.23695	2.26578e-05	0.000279322	TraB domain containing 2B [Source:NCBI gene;Acc:566028]	proteolysis, negative regulation of Wnt signaling pathway, Wnt signaling pathway
ENSDARG00000032234	wnt2bb	556087	Wnt signalling	67.5271	1.09297	0.37127	2.94387	0.00324134	0.0198197	wingless-type MMTV integration site family, member 2Bb [Source:ZFIN;Acc:ZDB-GENE-060824-6]	Wnt signaling pathway, multicellular organism development, liver development, pancreas development, angiogenesis, cell fate commitment, canonical Wnt signaling pathway, neuron differentiation, swim bladder development, hepaticobiliary system development, gall bladder development, hepatic duct development, hepatocyte proliferation, common bile duct development
ENSDARG00000060004	fzd7a	30369	Wnt signalling	6013.77	1.086	0.270568	4.01375	5.97606e-05	0.000659153	frizzled class receptor 7a [Source:ZFIN;Acc:ZDB-GENE-990415-223]	Wnt signaling pathway, cell surface receptor signaling pathway, canonical Wnt signaling pathway, multicellular organism development, convergent extension involved in gastrulation, cell migration involved in gastrulation, epiboly, chondrocyte proliferation
ENSDARG00000027589	fzd7b	30412	Wnt signalling	5727.15	1.08311	0.280203	3.86544	0.000110888	0.00113871	frizzled class receptor 7b [Source:ZFIN;Acc:ZDB-GENE-990415-229]	Wnt signaling pathway, cell surface receptor signaling pathway, canonical Wnt signaling pathway, multicellular organism development, convergent extension involved in gastrulation, epiboly
ENSDARG00000017500	rock2a	317747	Wnt signalling	2532.03	1.04803	0.367826	2.84924	0.00438232	0.0252001	rho-associated, coiled-coil containing protein kinase 2a [Source:ZFIN;Acc:ZDB-GENE-030115-3]	regulation of actin cytoskeleton organization, actin cytoskeleton organization, intracellular signal transduction, smooth muscle contraction, Rho protein signal transduction, protein phosphorylation, mitotic cytokinesis, phosphorylation, cortical actin cytoskeleton organization, heart morphogenesis, peptidyl-threonine phosphorylation, actomyosin structure organization, cell migration involved in …
ENSDARG00000019838	ugdh	116991	Wnt signalling	3530.92	1.01681	0.203965	4.98522	6.189e-07	1.13922e-05	UDP-glucose 6-dehydrogenase [Source:ZFIN;Acc:ZDB-GENE-011022-1]	oxidation-reduction process, heart development, determination of left/right symmetry, positive regulation of canonical Wnt signaling pathway, atrioventricular valve formation, positive regulation of smoothened signaling pathway, heart valve formation, glycosaminoglycan biosynthetic process
ENSDARG00000075557	apcdd1l	100001408	Wnt signalling	258.119	1.01602	0.273096	3.72038	0.000198922	0.00188672	adenomatosis polyposis coli down-regulated 1-like [Source:ZFIN;Acc:ZDB-GENE-121022-3]	negative regulation of Wnt signaling pathway
ENSDARG00000055381	bambia	83496	Wnt signalling/TGF-beta	6067.47	1.00522	0.36377	2.76334	0.00572132	0.0312415	BMP and activin membrane-bound inhibitor (Xenopus laevis) homolog a [Source:ZFIN;Acc:ZDB-GENE-010416-1]	positive regulation of canonical Wnt signaling pathway, negative regulation of transforming growth factor beta receptor signaling pathway, dorsal/ventral pattern formation, negative regulation of BMP signaling pathway, transforming growth factor beta receptor signaling pathway, platelet activation
ENSDARG00000008859	mylipa	335888	Wnt signalling	1312.79	0.912396	0.281822	3.23748	0.00120588	0.00879093	myosin regulatory light chain interacting protein a [Source:NCBI gene;Acc:335888]	multicellular organism development, ubiquitin-dependent protein catabolic process, protein ubiquitination, gastrulation, negative regulation of Wnt signaling pathway
ENSDARG00000070787	jupa	30415	Wnt signalling	7160.52	0.882737	0.329322	2.68047	0.00735185	0.0381562	junction plakoglobin a [Source:ZFIN;Acc:ZDB-GENE-991207-22]	cell adhesion, positive regulation of transcription by RNA polymerase II, heart development, atrioventricular valve morphogenesis, desmosome assembly, negative regulation of Wnt signaling pathway involved in heart development, negative regulation of Wnt signaling pathway
ENSDARG00000006921	lrp5	568518	Wnt signalling	1653.37	0.836672	0.285384	2.93174	0.00337071	0.0204597	low density lipoprotein receptor-related protein 5 [Source:ZFIN;Acc:ZDB-GENE-050518-2]	canonical Wnt signaling pathway, liver development, neural crest cell migration, embryonic viscerocranium morphogenesis, posterior lateral line neuromast hair cell development, sensory perception of sound, otolith morphogenesis, anterior lateral line neuromast hair cell development
ENSDARG00000038159	tcf7l1a	30523	Wnt signalling	3111.79	0.820469	0.238588	3.43885	0.000584183	0.00475776	transcription factor 7 like 1a [Source:NCBI gene;Acc:30523]	canonical Wnt signaling pathway, Wnt signaling pathway, regulation of transcription by RNA polymerase II, regulation of transcription, DNA-templated, multicellular organism development, neurogenesis, heart development, generation of neurons, forebrain development, rostrocaudal neural tube patterning, midbrain development, positive regulation of cell population proliferation, negative regulation o…
ENSDARG00000009534	wls	406420	Wnt signalling	10674	0.611773	0.20862	2.93247	0.00336277	0.0204164	Wnt ligand secretion mediator [Source:ZFIN;Acc:ZDB-GENE-040426-2161]	Wnt signaling pathway, intracellular protein transport, embryonic viscerocranium morphogenesis, cartilage morphogenesis, habenula development, midbrain-hindbrain boundary development, ossification, intramembranous ossification, endochondral ossification, semicircular canal development, chondrocyte proliferation, chondrocyte activation, Wnt protein secretion
ENSDARG00000071208	wnt4	30123	Wnt signalling	132.073	-1.19332	0.311077	-3.83608	0.000125015	0.00126793	wingless-type MMTV integration site family, member 4 [Source:NCBI gene;Acc:30123]	Wnt signaling pathway, multicellular organism development, heart development, embryonic viscerocranium morphogenesis, cell migration involved in gastrulation, cell fate commitment, neuron differentiation, positive regulation of transcription, DNA-templated, habenula development, regulation of axon extension involved in axon guidance, sensory epithelium regeneration
ENSDARG00000045150	csnk1e	100006858	Wnt signalling	485.029	-1.26425	0.285024	-4.43559	9.18194e-06	0.000125872	casein kinase 1, epsilon [Source:ZFIN;Acc:ZDB-GENE-030131-7873]	protein phosphorylation, phosphorylation, peptidyl-serine phosphorylation, Wnt signaling pathway
ENSDARG00000060112	sybu	568207	Wnt signalling	66.7056	-1.40634	0.462292	-3.0421	0.00234933	0.0152646	syntabulin (syntaxin-interacting) [Source:ZFIN;Acc:ZDB-GENE-060929-1202]	determination of dorsal identity, regulation of canonical Wnt signaling pathway, regulation of Wnt signaling pathway involved in dorsal/ventral axis specification
ENSDARG00000031761	dab2	404040	Wnt signalling	596.125	-1.70642	0.399705	-4.2692	1.96178e-05	0.000246136	DAB adaptor protein 2 [Source:ZFIN;Acc:ZDB-GENE-040303-1]	negative regulation of canonical Wnt signaling pathway, angiogenesis, vasculature development, receptor-mediated endocytosis, regulation of BMP signaling pathway, positive regulation of endocytosis, Notch signaling pathway
ENSDARG00000079570	rspo2	566054	Wnt signalling	1417.74	-1.80544	0.41989	-4.29978	1.70965e-05	0.000217613	R-spondin 2 [Source:ZFIN;Acc:ZDB-GENE-060503-667]	skeletal system development, caudal fin development, pectoral fin development, pelvic fin development, anal fin development, dorsal fin development, medial fin development, positive regulation of Wnt signaling pathway
ENSDARG00000089563	sfrp2l	100538205	Wnt signalling	248.588	-1.86808	0.683096	-2.73472	0.00624328	0.0334741	secreted frizzled-related protein 2 like [Source:ZFIN;Acc:ZDB-GENE-061122-2]	multicellular organism development, Wnt signaling pathway, canonical Wnt signaling pathway, negative regulation of canonical Wnt signaling pathway
ENSDARG00000058256	draxin	619245	Wnt signalling	1422.97	-1.92546	0.56385	-3.41485	0.000638178	0.00512172	dorsal inhibitory axon guidance protein [Source:NCBI gene;Acc:619245]	axon guidance, Wnt signaling pathway, multicellular organism development, dorsal spinal cord development, commissural neuron differentiation in spinal cord, forebrain development
ENSDARG00000037889	wnt9b	565677	Wnt signalling	735.098	-1.98546	0.633671	-3.13327	0.00172869	0.0118268	wingless-type MMTV integration site family, member 9B [Source:ZFIN;Acc:ZDB-GENE-080201-1]	Wnt signaling pathway, multicellular organism development, cell fate commitment, neuron differentiation
ENSDARG00000101576	tbxta	30399	Wnt signalling	25.062	-2.01796	0.584114	-3.45474	0.000550823	0.00452479	T-box transcription factor Ta [Source:NCBI gene;Acc:30399]	regulation of transcription, DNA-templated, negative regulation of transcription by RNA polymerase II, convergent extension involved in axis elongation, positive regulation of transcription by RNA polymerase II, multicellular organism development, Wnt signaling pathway, liver development, pancreas development, Kupffer's vesicle development, heart looping, somite development, determination of hear…
ENSDARG00000010231	ppm1na	405817	Wnt signalling	25.3625	-2.13951	0.604263	-3.54069	0.000399085	0.00343227	protein phosphatase, Mg2+/Mn2+ dependent, 1Na (putative) [Source:ZFIN;Acc:ZDB-GENE-040426-2731]	protein dephosphorylation, positive regulation of canonical Wnt signaling pathway, negative regulation of I-kappaB kinase/NF-kappaB signaling
ENSDARG00000002013	grb10a	446167	Wnt signalling	3346.76	-2.17396	0.457203	-4.7549	1.98542e-06	3.25243e-05	growth factor receptor-bound protein 10a [Source:ZFIN;Acc:ZDB-GENE-040822-32]	signal transduction, positive regulation of signal transduction, negative regulation of Wnt signaling pathway, negative regulation of insulin receptor signaling pathway, insulin receptor signaling pathway
ENSDARG00000041117	wnt2	30127	Wnt signalling	491.123	-2.35148	0.600102	-3.91847	8.91137e-05	0.000935492	wingless-type MMTV integration site family member 2 [Source:NCBI gene;Acc:30127]	Wnt signaling pathway, multicellular organism development, liver development, cell fate commitment, neuron differentiation, swim bladder development, hepatocyte proliferation
ENSDARG00000104973	wnt5a	568191	Wnt signalling	160.796	-2.40635	0.663795	-3.62514	0.000288801	0.00260895	wingless-type MMTV integration site family, member 5a [Source:ZFIN;Acc:ZDB-GENE-060328-3]	Wnt signaling pathway, multicellular organism development, pronephros development, cell fate commitment, neuron differentiation
ENSDARG00000063437	wnt9a	751644	Wnt signalling	38.7526	-2.58564	0.748842	-3.45285	0.000554691	0.00455362	wingless-type MMTV integration site family, member 9A [Source:ZFIN;Acc:ZDB-GENE-060825-97]	Wnt signaling pathway, multicellular organism development, hematopoietic stem cell differentiation, embryonic neurocranium morphogenesis, embryonic cranial skeleton morphogenesis, cell fate commitment, cartilage development, cartilage morphogenesis, neuron differentiation, pharyngeal system development, ossification, endochondral ossification
ENSDARG00000045131	id4	664761	Wnt signalling	823.07	-2.59766	0.593259	-4.37863	1.19427e-05	0.000158668	inhibitor of DNA binding 4 [Source:ZFIN;Acc:ZDB-GENE-051113-208]	negative regulation of transcription, DNA-templated, negative regulation of transcription by RNA polymerase II, cell differentiation, circadian regulation of gene expression, atrioventricular canal development, atrioventricular valve development, regulation of Wnt signaling pathway involved in heart development
ENSDARG00000044827	wnt7aa	565714	Wnt signalling	1013.96	-2.64382	0.536322	-4.92954	8.24223e-07	1.47554e-05	wingless-type MMTV integration site family, member 7Aa [Source:ZFIN;Acc:ZDB-GENE-051129-1]	Wnt signaling pathway, multicellular organism development, cell fate commitment, neuron differentiation
ENSDARG00000004307	lypd6	447932	Wnt signalling	652.884	-2.66383	0.400256	-6.65533	2.82663e-11	1.20734e-09	LY6/PLAUR domain containing 6 [Source:NCBI gene;Acc:447932]	positive regulation of canonical Wnt signaling pathway, negative regulation of signaling receptor activity, Spemann organizer formation, regulation of neurotransmitter receptor activity, regulation of Wnt signaling pathway involved in dorsal/ventral axis specification, regulation of canonical Wnt signaling pathway involved in neural plate anterior/posterior pattern formation
ENSDARG00000075222	amer2	100101649	Wnt signalling	2109.21	-2.84864	0.449718	-6.33428	2.38453e-10	8.73422e-09	APC membrane recruitment protein 2 [Source:NCBI gene;Acc:100101649]	Wnt signaling pathway, regulation of canonical Wnt signaling pathway, ectoderm development, negative regulation of canonical Wnt signaling pathway
ENSDARG00000004433	btk	568653	Wnt signalling	339.219	-2.99226	0.441014	-6.78495	1.16125e-11	5.27893e-10	Bruton agammaglobulinemia tyrosine kinase [Source:ZFIN;Acc:ZDB-GENE-070531-1]	intracellular signal transduction, protein phosphorylation, phosphorylation, peptidyl-tyrosine phosphorylation, anterior/posterior pattern specification, regulation of canonical Wnt signaling pathway, negative regulation of Wnt signaling pathway
ENSDARG00000057032	ppm1nb	564875	Wnt signalling	98.6482	-3.03745	0.606351	-5.00939	5.46017e-07	1.0146e-05	protein phosphatase, Mg2+/Mn2+ dependent, 1Nb (putative) [Source:ZFIN;Acc:ZDB-GENE-071004-34]	protein dephosphorylation, positive regulation of canonical Wnt signaling pathway, negative regulation of I-kappaB kinase/NF-kappaB signaling
ENSDARG00000056920	tmem88a	402969	Wnt signalling	5488.49	-3.10545	0.556358	-5.58174	2.38129e-08	5.94902e-07	transmembrane protein 88 a [Source:ZFIN;Acc:ZDB-GENE-040426-1808]	negative regulation of canonical Wnt signaling pathway, myeloid cell differentiation, primitive hemopoiesis, negative regulation of canonical Wnt signaling pathway involved in cardiac muscle cell fate commitment
ENSDARG00000115868	sp5l	324261	Wnt signalling	13.7346	-3.38927	0.983326	-3.44674	0.000567396	0.00464593	Sp5 transcription factor-like [Source:ZFIN;Acc:ZDB-GENE-030131-2981]	regulation of transcription, DNA-templated, regulation of transcription by RNA polymerase II, anterior/posterior pattern specification, mesoderm development, notochord development, Wnt signaling pathway, hindbrain development, mesoderm formation, mesoderm morphogenesis, post-anal tail morphogenesis
ENSDARG00000075513	ccdc136b	100321715	Wnt signalling	10.6713	-3.40991	1.25876	-2.70895	0.00674958	0.0356851	coiled-coil domain containing 136b [Source:ZFIN;Acc:ZDB-GENE-081104-244]	negative regulation of Wnt signaling pathway involved in dorsal/ventral axis specification, negative regulation of Wnt signaling pathway involved in dorsal/ventral axis specification
ENSDARG00000103071	si:ch211-244c8.4	101883905	Wnt signalling	1096.73	-3.63565	0.636792	-5.70932	1.13428e-08	3.03632e-07	si:ch211-244c8.4 [Source:ZFIN;Acc:ZDB-GENE-141216-488]	regulation of canonical Wnt signaling pathway
ENSDARG00000052558	porcn	100006275	Wnt signalling	153.445	-4.46424	0.785786	-5.68124	1.3372e-08	3.54964e-07	porcupine O-acyltransferase [Source:ZFIN;Acc:ZDB-GENE-081105-87]	convergent extension involved in gastrulation, protein lipidation, Wnt protein secretion
ENSDARG00000071418	gbx1	142985	Wnt signalling	107.737	-4.52803	0.99658	-4.54357	5.53107e-06	8.0644e-05	gastrulation brain homeobox 1 [Source:ZFIN;Acc:ZDB-GENE-020117-2]	regulation of transcription, DNA-templated, positive regulation of transcription by RNA polymerase II, cerebellum development, midbrain-hindbrain boundary morphogenesis, regulation of nervous system development, regulation of canonical Wnt signaling pathway involved in neural plate anterior/posterior pattern formation, hindbrain development
ENSDARG00000057790	ankrd6a	100330565	Wnt signalling	57.3873	-5.74901	0.946953	-6.07106	1.27065e-09	4.07907e-08	ankyrin repeat domain 6a [Source:ZFIN;Acc:ZDB-GENE-120525-1]	negative regulation of canonical Wnt signaling pathway, positive regulation of JNK cascade
ENSDARG00000105882	CABZ01041495.1	100000094	Wnt signalling	13.9182	-7.80483	1.42166	-5.48993	4.02084e-08	9.54838e-07	LBH regulator of WNT signaling pathway, like [Source:NCBI gene;Acc:100000094]	NA
ENSDARG00000058702	vax2	373869	Wnt signalling	211.866	-7.81931	1.4017	-5.57843	2.42699e-08	6.05132e-07	ventral anterior homeobox 2 [Source:NCBI gene;Acc:373869]	regulation of transcription by RNA polymerase II, visual perception, regulation of transcription, DNA-templated, retina development in camera-type eye, multicellular organism development, central nervous system development, Wnt signaling pathway, negative regulation of transcription by RNA polymerase II, retina morphogenesis in camera-type eye, neuron differentiation, optic nerve development, for…
ENSDARG00000041735	tmem237a	557237	Wnt signalling	77.0984	-8.00884	1.09716	-7.29962	2.88589e-13	1.73422e-11	transmembrane protein 237a [Source:NCBI gene;Acc:557237]	convergent extension involved in gastrulation, cilium assembly, cell projection organization, regulation of Wnt signaling pathway
ENSDARG00000099137	BX663503.3	100333499	TGF-beta	9289.02	4.09295	0.466703	8.76991	1.78813e-18	2.3052e-16	latent-transforming growth factor beta-binding protein 4 [Source:NCBI gene;Acc:100333499]	NA
ENSDARG00000027087	tgfb2	369194	TGF-beta	298.593	3.33642	0.477707	6.98424	2.86406e-12	1.4553e-10	transforming growth factor, beta 2 [Source:ZFIN;Acc:ZDB-GENE-030723-3]	positive regulation of pathway-restricted SMAD protein phosphorylation, BMP signaling pathway, SMAD protein signal transduction, regulation of cell population proliferation, transforming growth factor beta receptor signaling pathway, sclerotome development, hard palate development
ENSDARG00000035682	FP102018.1	562912	TGF-beta	15248.7	3.30461	0.506265	6.52743	6.69062e-11	2.68648e-09	latent transforming growth factor beta binding protein 3 [Source:NCBI gene;Acc:562912]	NA
ENSDARG00000053479	gdf6a	566470	TGF-beta	703.913	2.42215	0.328796	7.36672	1.74878e-13	1.08318e-11	growth differentiation factor 6a [Source:NCBI gene;Acc:566470]	camera-type eye development, retina development in camera-type eye, apoptotic process, positive regulation of pathway-restricted SMAD protein phosphorylation, BMP signaling pathway, positive regulation of BMP signaling pathway, SMAD protein signal transduction, multicellular organism development, camera-type eye photoreceptor cell differentiation, skeletal muscle fiber development, blood vessel m…
ENSDARG00000095378	gdf10a	563003	TGF-beta	1724.6	2.2667	0.435052	5.21017	1.88669e-07	3.87648e-06	growth differentiation factor 10a [Source:ZFIN;Acc:ZDB-GENE-090312-17]	positive regulation of pathway-restricted SMAD protein phosphorylation, BMP signaling pathway, SMAD protein signal transduction
ENSDARG00000022904	skilb	100170835	TGF-beta	2646.32	2.17794	0.397465	5.47957	4.26363e-08	1.00592e-06	SKI-like proto-oncogene b [Source:ZFIN;Acc:ZDB-GENE-080723-40]	negative regulation of transforming growth factor beta receptor signaling pathway, negative regulation of transcription by RNA polymerase II, negative regulation of BMP signaling pathway
ENSDARG00000031763	smad6b	564395	TGF-beta	6250.18	1.89871	0.401402	4.73018	2.24315e-06	3.61417e-05	SMAD family member 6b [Source:ZFIN;Acc:ZDB-GENE-050419-198]	transforming growth factor beta receptor signaling pathway, regulation of transcription, DNA-templated
ENSDARG00000075733	zyx	564246	TGF-beta	1458.32	1.80805	0.366871	4.9283	8.29482e-07	1.48392e-05	zyxin [Source:ZFIN;Acc:ZDB-GENE-070928-18]	signal transduction, integrin-mediated signaling pathway, transforming growth factor beta receptor signaling pathway
ENSDARG00000053209	smad6a	116992	TGF-beta	2725.36	1.80266	0.356419	5.0577	4.24335e-07	8.1404e-06	SMAD family member 6a [Source:ZFIN;Acc:ZDB-GENE-011015-1]	transforming growth factor beta receptor signaling pathway, regulation of transcription, DNA-templated, heart development, negative regulation of BMP signaling pathway, negative regulation of pathway-restricted SMAD protein phosphorylation
ENSDARG00000070428	si:dkey-222b8.1	100151181	TGF-beta	1137.97	1.75182	0.402158	4.35605	1.32433e-05	0.000173422	si:dkey-222b8.1 [Source:ZFIN;Acc:ZDB-GENE-060503-248]	transforming growth factor beta receptor signaling pathway, regulation of transcription, DNA-templated, transforming growth factor beta receptor signaling pathway, regulation of transcription, DNA-templated
ENSDARG00000060766	pxnb	565130	TGF-beta	276.398	1.61042	0.593811	2.71201	0.00668768	0.0354315	paxillin b [Source:ZFIN;Acc:ZDB-GENE-130530-697]	myotome development, substrate adhesion-dependent cell spreading, regulation of nucleic acid-templated transcription, transforming growth factor beta receptor signaling pathway, endothelial cell migration
ENSDARG00000088590	pxna	399546	TGF-beta	2036.78	1.57931	0.264498	5.97099	2.35822e-09	7.23291e-08	paxillin a [Source:NCBI gene;Acc:399546]	chordate embryonic development, myotome development, protein localization, skeletal muscle tissue development, somitogenesis, substrate adhesion-dependent cell spreading, regulation of nucleic acid-templated transcription, transforming growth factor beta receptor signaling pathway, endothelial cell migration
ENSDARG00000018179	acvrl1	266753	TGF-beta	967.947	1.19493	0.292101	4.09081	4.29862e-05	0.000491379	activin A receptor like type 1 [Source:ZFIN;Acc:ZDB-GENE-021003-1]	transmembrane receptor protein serine/threonine kinase signaling pathway, protein phosphorylation, phosphorylation, BMP signaling pathway, cellular response to growth factor stimulus, blood vessel morphogenesis, heart development, blood vessel endothelial cell migration, vasculature development, angiogenesis, blood vessel development, determination of ventral identity, transforming growth factor …
ENSDARG00000008034	skib	30113	TGF-beta	2951.72	1.14405	0.401404	2.85013	0.00437014	0.0251641	v-ski avian sarcoma viral oncogene homolog b [Source:ZFIN;Acc:ZDB-GENE-990715-10]	negative regulation of transcription by RNA polymerase II, heart looping, dorsal/ventral pattern formation, cartilage development, negative regulation of BMP signaling pathway, negative regulation of transforming growth factor beta receptor signaling pathway
ENSDARG00000021938	smad9	445564	TGF-beta	6541.33	1.12082	0.315159	3.55636	0.000376025	0.00326371	SMAD family member 9 [Source:ZFIN;Acc:ZDB-GENE-031014-1]	transforming growth factor beta receptor signaling pathway, regulation of transcription, DNA-templated, negative regulation of transcription, DNA-templated, dorsal/ventral pattern formation, myeloid cell development
ENSDARG00000027199	smad1	30628	TGF-beta	1634.45	1.10665	0.249219	4.44049	8.97528e-06	0.000123105	SMAD family member 1 [Source:NCBI gene;Acc:30628]	transforming growth factor beta receptor signaling pathway, regulation of transcription, DNA-templated, embryonic pattern specification, BMP signaling pathway
ENSDARG00000063230	bmp7b	557567	TGF-beta	507.939	1.10428	0.336982	3.27697	0.00104927	0.00781717	bone morphogenetic protein 7b [Source:ZFIN;Acc:ZDB-GENE-060929-328]	positive regulation of pathway-restricted SMAD protein phosphorylation, BMP signaling pathway, SMAD protein signal transduction
ENSDARG00000105424	si:rp71-46j2.7	368429	TGF-beta	339.758	1.01663	0.361135	2.81509	0.00487628	0.0274454	si:rp71-46j2.7 [Source:ZFIN;Acc:ZDB-GENE-160113-120]	negative regulation of transforming growth factor beta receptor signaling pathway
ENSDARG00000019995	bmp4	30612	TGF-beta	2345.04	0.920515	0.16582	5.5513	2.83558e-08	6.94089e-07	bone morphogenetic protein 4 [Source:ZFIN;Acc:ZDB-GENE-980528-2059]	positive regulation of pathway-restricted SMAD protein phosphorylation, BMP signaling pathway, positive regulation of BMP signaling pathway, SMAD protein signal transduction, heart development, pronephros development, heart looping, determination of heart left/right asymmetry, determination of left/right symmetry, dorsal/ventral pattern formation, digestive tract development, BMP signaling pathwa…
ENSDARG00000040777	inhbb	30275	TGF-beta	3791.94	0.888231	0.301858	2.94255	0.00325524	0.0198726	inhibin subunit beta B [Source:ZFIN;Acc:ZDB-GENE-990415-2]	positive regulation of pathway-restricted SMAD protein phosphorylation, SMAD protein signal transduction
ENSDARG00000041502	tgfb1a	359834	TGF-beta	1527.04	0.826427	0.283278	2.91737	0.00352993	0.0212237	transforming growth factor, beta 1a [Source:ZFIN;Acc:ZDB-GENE-030618-1]	positive regulation of pathway-restricted SMAD protein phosphorylation, BMP signaling pathway, SMAD protein signal transduction, hematopoietic stem cell differentiation, regulation of cell population proliferation, posterior lateral line neuromast primordium migration, positive regulation of cell division, posterior lateral line neuromast development, posterior lateral line neuromast hair cell de…
ENSDARG00000037238	smad5	30641	TGF-beta	4453.98	0.677479	0.194301	3.48674	0.00048894	0.00409439	SMAD family member 5 [Source:NCBI gene;Acc:30641]	transforming growth factor beta receptor signaling pathway, regulation of transcription, DNA-templated, multicellular organism development, heart looping, blood vessel morphogenesis, determination of left/right symmetry, dorsal/ventral pattern formation, BMP signaling pathway, lymph vessel development, positive regulation of transcription, DNA-templated, otic placode formation, posterior lateral …
ENSDARG00000059337	tgif1	321756	TGF-beta	10204.8	0.607387	0.21078	2.88162	0.00395639	0.0232069	TGFB-induced factor homeobox 1 [Source:ZFIN;Acc:ZDB-GENE-030131-475]	regulation of transcription, DNA-templated, brain morphogenesis, sensory epithelium regeneration, regulation of transforming growth factor beta receptor signaling pathway, regulation of retinoic acid receptor signaling pathway, forebrain anterior/posterior pattern specification, regulation of stem cell proliferation
ENSDARG00000012671	inhbaa	30072	TGF-beta	2540	-1.27234	0.425675	-2.989	0.00279889	0.0175712	inhibin subunit beta Aa [Source:ZFIN;Acc:ZDB-GENE-000210-21]	positive regulation of pathway-restricted SMAD protein phosphorylation, SMAD protein signal transduction, fin regeneration, cardiac muscle myoblast proliferation
ENSDARG00000103679	bmp16	100329171	TGF-beta	3507.62	-1.28183	0.379414	-3.37846	0.000728932	0.00574502	bone morphogenetic protein 16 [Source:ZFIN;Acc:ZDB-GENE-100115-1]	positive regulation of pathway-restricted SMAD protein phosphorylation, BMP signaling pathway, positive regulation of BMP signaling pathway, SMAD protein signal transduction
ENSDARG00000013409	bmp2a	30631	TGF-beta	610.937	-1.48023	0.345041	-4.29	1.7867e-05	0.000226176	bone morphogenetic protein 2a [Source:ZFIN;Acc:ZDB-GENE-980526-388]	positive regulation of pathway-restricted SMAD protein phosphorylation, BMP signaling pathway, positive regulation of BMP signaling pathway, SMAD protein signal transduction
ENSDARG00000034895	tgfb1b	563884	TGF-beta	188.803	-1.99716	0.399183	-5.00313	5.6408e-07	1.04511e-05	transforming growth factor, beta 1b [Source:ZFIN;Acc:ZDB-GENE-091028-1]	positive regulation of pathway-restricted SMAD protein phosphorylation, BMP signaling pathway, SMAD protein signal transduction, hematopoietic stem cell differentiation, regulation of cell population proliferation, positive regulation of cell division, transforming growth factor beta receptor signaling pathway
ENSDARG00000061769	bmp10	562533	TGF-beta	340.46	-3.50622	0.607451	-5.77202	7.83271e-09	2.1792e-07	bone morphogenetic protein 10 [Source:ZFIN;Acc:ZDB-GENE-060526-211]	positive regulation of pathway-restricted SMAD protein phosphorylation, BMP signaling pathway, SMAD protein signal transduction, artery development
ENSDARG00000063614	skor2	NA	TGF-beta	86.5774	-6.71399	1.12995	-5.94186	2.81806e-09	8.54041e-08	SKI family transcriptional corepressor 2 [Source:ZFIN;Acc:ZDB-GENE-060825-57]	negative regulation of transforming growth factor beta receptor signaling pathway, negative regulation of transcription by RNA polymerase II, negative regulation of BMP signaling pathway

## Sheet: GO_WNT_TGFB_NOTCH_72vs48
Name	NCBI.gene.ID	external_gene_name	Pathway	baseMean	log2FoldChange	lfcSE	stat	pvalue	padj	Gene description	GO
ENSDARG00000103129	NA	nid1b	Wnt signalling	30430.8	1.65174	0.547593	3.01636	0.00255831	0.0130384	nidogen 1b [Source:ZFIN;Acc:ZDB-GENE-070802-3]	cell-matrix adhesion, canonical Wnt signaling pathway
ENSDARG00000045444	58073	fzd8a	Wnt signalling	2781.03	1.6437	0.234834	6.99942	2.57015e-12	1.51104e-10	frizzled class receptor 8a [Source:ZFIN;Acc:ZDB-GENE-000328-3]	cell surface receptor signaling pathway, canonical Wnt signaling pathway, multicellular organism development, Wnt signaling pathway, forebrain neuron differentiation, spinal cord oligodendrocyte cell differentiation, spinal cord radial glial cell differentiation, eye field cell fate commitment involved in camera-type eye formation
ENSDARG00000057678	798564	sfrp1b	Wnt signalling	94.819	1.5678	0.501624	3.12545	0.00177532	0.00968793	secreted frizzled-related protein 1b [Source:ZFIN;Acc:ZDB-GENE-061103-1]	canonical Wnt signaling pathway, multicellular organism development, Wnt signaling pathway, negative regulation of canonical Wnt signaling pathway
ENSDARG00000088816	566028	trabd2b	Wnt signalling	453.989	1.55347	0.260649	5.96002	2.52202e-09	7.71671e-08	TraB domain containing 2B [Source:NCBI gene;Acc:566028]	proteolysis, negative regulation of Wnt signaling pathway, Wnt signaling pathway
ENSDARG00000032389	394127	tspan12	Wnt signalling	272.016	1.4801	0.435216	3.40084	0.000671801	0.00428838	tetraspanin 12 [Source:ZFIN;Acc:ZDB-GENE-040426-1285]	retina layer formation, cell surface receptor signaling pathway, Wnt signaling pathway, regulation of angiogenesis
ENSDARG00000055381	83496	bambia	Wnt signalling/TGF-beta	6067.47	1.44741	0.363718	3.97948	6.90658e-05	0.000621446	BMP and activin membrane-bound inhibitor (Xenopus laevis) homolog a [Source:ZFIN;Acc:ZDB-GENE-010416-1]	positive regulation of canonical Wnt signaling pathway, negative regulation of transforming growth factor beta receptor signaling pathway, dorsal/ventral pattern formation, negative regulation of BMP signaling pathway, transforming growth factor beta receptor signaling pathway, platelet activation
ENSDARG00000034685	564608	tmem198b	Wnt signalling	942.202	1.44109	0.28091	5.1301	2.89593e-07	5.35378e-06	transmembrane protein 198b [Source:NCBI gene;Acc:564608]	positive regulation of canonical Wnt signaling pathway
ENSDARG00000063190	777720	zranb1b	Wnt signalling	45.0672	1.40426	0.526465	2.66733	0.00764565	0.0315557	zinc finger, RAN-binding domain containing 1b [Source:NCBI gene;Acc:777720]	cell migration, proteolysis, Wnt signaling pathway, brain development, cytoskeleton organization, positive regulation of Wnt signaling pathway, central nervous system morphogenesis, protein K29-linked deubiquitination, protein deubiquitination involved in ubiquitin-dependent protein catabolic process, protein K33-linked deubiquitination, regulation of cell morphogenesis, protein K63-linked deubiq…
ENSDARG00000077207	100005471	lzts2b	Wnt signalling	116.13	1.40235	0.564462	2.48441	0.0129768	0.0479115	leucine zipper, putative tumor suppressor 2b [Source:ZFIN;Acc:ZDB-GENE-030131-9587]	cell division, cell cycle, Wnt signaling pathway, microtubule severing, mitotic cytokinesis, negative regulation of Wnt signaling pathway, nuclear export, spindle midzone assembly
ENSDARG00000025302	360137	dixdc1a	Wnt signalling	1631.58	1.33853	0.270308	4.95187	7.35045e-07	1.21271e-05	DIX domain containing 1a [Source:NCBI gene;Acc:360137]	Wnt signaling pathway
ENSDARG00000032765	493607	net1	Wnt signalling	17489.6	1.29956	0.275475	4.71752	2.38739e-06	3.401e-05	neuroepithelial cell transforming 1 [Source:ZFIN;Acc:ZDB-GENE-041121-18]	positive regulation of Rho protein signal transduction, activation of protein kinase activity, dorsal/ventral axis specification, canonical Wnt signaling pathway, mesendoderm development, regulation of nodal signaling pathway, intracellular signal transduction
ENSDARG00000059177	406779	tax1bp3	Wnt signalling	5133.45	1.28665	0.485455	2.65041	0.00803939	0.0327874	Tax1 (human T-cell leukemia virus type I) binding protein 3 [Source:ZFIN;Acc:ZDB-GENE-040426-2830]	convergent extension involved in axis elongation, activation of GTPase activity, Rho protein signal transduction, Wnt signaling pathway, negative regulation of protein localization to cell surface
ENSDARG00000110967	101884738	FP102169.1	Wnt signalling	171.278	1.26296	0.366357	3.44734	0.000566139	0.00371685	secreted frizzled-related protein 5-like [Source:NCBI gene;Acc:101884738]	multicellular organism development, Wnt signaling pathway
ENSDARG00000056184	323630	dvl2	Wnt signalling	2348.06	1.20149	0.251757	4.77242	1.82022e-06	2.68877e-05	dishevelled segment polarity protein 2 [Source:ZFIN;Acc:ZDB-GENE-041118-20]	Wnt signaling pathway, intracellular signal transduction, convergent extension involved in axis elongation, canonical Wnt signaling pathway, head development, cell migration in hindbrain, planar cell polarity pathway involved in neural tube closure, post-anal tail morphogenesis, non-canonical Wnt signaling pathway
ENSDARG00000044216	553363	fto	Wnt signalling	441.859	1.16234	0.367906	3.15933	0.00158131	0.00875677	FTO alpha-ketoglutarate dependent dioxygenase [Source:ZFIN;Acc:ZDB-GENE-061108-1]	chordate embryonic development, cilium assembly, left/right pattern formation, positive regulation of canonical Wnt signaling pathway, DNA dealkylation involved in DNA repair, oxidative single-stranded DNA demethylation, oxidative single-stranded RNA demethylation, regulation of multicellular organism growth, RNA repair
ENSDARG00000070795	415205	eaf1	Wnt signalling	1300.97	1.16132	0.296116	3.92184	8.78765e-05	0.000765597	ELL associated factor 1 [Source:ZFIN;Acc:ZDB-GENE-040625-109]	regulation of transcription, DNA-templated, convergent extension involved in axis elongation, heart development, pancreas development, cell migration involved in gastrulation, definitive hemopoiesis, primitive hemopoiesis, negative regulation of transcription by RNA polymerase II, muscle cell migration, regulation of Wnt signaling pathway, convergent extension involved in organogenesis
ENSDARG00000019838	116991	ugdh	Wnt signalling	3530.92	1.15126	0.203623	5.65385	1.56895e-08	3.90809e-07	UDP-glucose 6-dehydrogenase [Source:ZFIN;Acc:ZDB-GENE-011022-1]	oxidation-reduction process, heart development, determination of left/right symmetry, positive regulation of canonical Wnt signaling pathway, atrioventricular valve formation, positive regulation of smoothened signaling pathway, heart valve formation, glycosaminoglycan biosynthetic process
ENSDARG00000099677	431736	bambib	Wnt signalling/TGF-beta	1239.26	1.13113	0.370958	3.04921	0.00229442	0.0119178	BMP and activin membrane-bound inhibitor homolog (Xenopus laevis) b [Source:ZFIN;Acc:ZDB-GENE-040704-30]	positive regulation of canonical Wnt signaling pathway, negative regulation of transforming growth factor beta receptor signaling pathway, transforming growth factor beta receptor signaling pathway
ENSDARG00000011496	100003481	ppm1bb	Wnt signalling/TGF-beta	1590.92	1.11782	0.233927	4.77848	1.76624e-06	2.62943e-05	protein phosphatase, Mg2+/Mn2+ dependent, 1Bb [Source:ZFIN;Acc:ZDB-GENE-041114-185]	protein dephosphorylation, positive regulation of canonical Wnt signaling pathway, negative regulation of I-kappaB kinase/NF-kappaB signaling, negative regulation of transforming growth factor beta receptor signaling pathway
ENSDARG00000009534	406420	wls	Wnt signalling	10674	1.11744	0.208571	5.35759	8.43373e-08	1.7656e-06	Wnt ligand secretion mediator [Source:ZFIN;Acc:ZDB-GENE-040426-2161]	Wnt signaling pathway, intracellular protein transport, embryonic viscerocranium morphogenesis, cartilage morphogenesis, habenula development, midbrain-hindbrain boundary development, ossification, intramembranous ossification, endochondral ossification, semicircular canal development, chondrocyte proliferation, chondrocyte activation, Wnt protein secretion
ENSDARG00000088411	566040	notum2	Wnt signalling	62.3397	1.1102	0.40886	2.71536	0.00662028	0.028178	Danio rerio notum pectinacetylesterase 2 (notum2), mRNA. [Source:RefSeq mRNA;Acc:NM_001353872]	motor neuron axon guidance, negative regulation of canonical Wnt signaling pathway, negative regulation of Wnt signaling pathway, protein depalmitoleylation
ENSDARG00000053091	368323	si:ch211-204c21.1	Wnt signalling	2989.34	1.10832	0.276875	4.00294	6.25593e-05	0.000572044	si:ch211-204c21.1 [Source:ZFIN;Acc:ZDB-GENE-030429-35]	negative regulation of canonical Wnt signaling pathway, receptor-mediated endocytosis, positive regulation of endocytosis, negative regulation of canonical Wnt signaling pathway, receptor-mediated endocytosis, positive regulation of endocytosis
ENSDARG00000099746	445235	rgs3a	Wnt signalling	4447.6	1.10234	0.287529	3.83385	0.000126153	0.00104066	regulator of G protein signaling 3a [Source:ZFIN;Acc:ZDB-GENE-040801-150]	somite development, regulation of Wnt signaling pathway, calcium modulating pathway, negative regulation of Wnt signaling pathway, calcium modulating pathway
ENSDARG00000035563	114429	znf703	Wnt signalling/TGF-beta	5867.56	1.08998	0.301035	3.62077	0.000293724	0.00214557	zinc finger protein 703 [Source:NCBI gene;Acc:114429]	multicellular organism development, negative regulation of transcription, DNA-templated, cilium assembly, determination of left/right symmetry, brain development, hindbrain development, embryonic camera-type eye morphogenesis, positive regulation of cell migration, regulation of canonical Wnt signaling pathway, regulation of transforming growth factor beta receptor signaling pathway, positive reg…
ENSDARG00000006288	432371	prdm5	Wnt signalling	404.466	1.04249	0.329899	3.16005	0.00157744	0.00874879	PR domain containing 5 [Source:ZFIN;Acc:ZDB-GENE-040708-1]	regulation of transcription, DNA-templated, neurogenesis, embryonic neurocranium morphogenesis, embryonic cranial skeleton morphogenesis, embryonic viscerocranium morphogenesis, histone deacetylation, regulation of canonical Wnt signaling pathway, histone H3-K9 methylation, positive regulation of histone H3-K9 methylation, regulation of non-canonical Wnt signaling pathway
ENSDARG00000008767	564019	tle2b	Wnt signalling	270.464	1.00256	0.35257	2.84358	0.00446095	0.0205283	TLE family member 2, transcriptional corepressor b [Source:ZFIN;Acc:ZDB-GENE-050208-677]	regulation of transcription, DNA-templated, negative regulation of canonical Wnt signaling pathway, negative regulation of nucleic acid-templated transcription
ENSDARG00000022768	393685	gid8a	Wnt signalling	1537.92	0.907799	0.324381	2.79855	0.00513318	0.0229996	GID complex subunit 8 homolog a (S. cerevisiae) [Source:NCBI gene;Acc:393685]	multicellular organism development, Wnt signaling pathway, determination of dorsal identity, positive regulation of canonical Wnt signaling pathway
ENSDARG00000102571	323452	metap2b	Wnt signalling	4549.15	0.904242	0.219736	4.11513	3.86964e-05	0.000379612	methionyl aminopeptidase 2b [Source:ZFIN;Acc:ZDB-GENE-030131-2172]	proteolysis, hematopoietic stem cell differentiation, definitive hemopoiesis, Wnt signaling pathway, protein initiator methionine removal
ENSDARG00000070681	790933	c1qtnf12	Wnt signalling	315.571	0.863538	0.298547	2.89247	0.00382224	0.0180079	C1q and TNF related 12 [Source:NCBI gene;Acc:790933]	Wnt signaling pathway, multicellular organism development, regulation of glucose import
ENSDARG00000010432	415252	eaf2	Wnt signalling	3118.66	0.778316	0.235652	3.30282	0.00095718	0.00574827	ELL associated factor 2 [Source:ZFIN;Acc:ZDB-GENE-040625-179]	regulation of transcription, DNA-templated, convergent extension involved in axis elongation, heart development, pancreas development, cell migration involved in gastrulation, muscle cell migration, regulation of Wnt signaling pathway, convergent extension involved in organogenesis
ENSDARG00000005458	554152	csnk1g2a	Wnt signalling	3070.31	0.77307	0.211025	3.6634	0.000248892	0.00186849	casein kinase 1, gamma 2a [Source:ZFIN;Acc:ZDB-GENE-030131-6445]	peptidyl-serine phosphorylation, positive regulation of canonical Wnt signaling pathway, Wnt signaling pathway, protein phosphorylation, phosphorylation
ENSDARG00000034056	561724	csnk1g2b	Wnt signalling	3376	0.761502	0.252608	3.01457	0.00257348	0.0130974	casein kinase 1, gamma 2b [Source:ZFIN;Acc:ZDB-GENE-060825-285]	protein phosphorylation, peptidyl-serine phosphorylation, positive regulation of canonical Wnt signaling pathway, Wnt signaling pathway, phosphorylation
ENSDARG00000015707	80972	dvl3a	Wnt signalling	1912.1	-0.558581	0.183139	-3.05003	0.00228815	0.0118939	dishevelled segment polarity protein 3a [Source:ZFIN;Acc:ZDB-GENE-010319-1]	Wnt signaling pathway, intracellular signal transduction, convergent extension involved in axis elongation, canonical Wnt signaling pathway, planar cell polarity pathway involved in neural tube closure, post-anal tail morphogenesis
ENSDARG00000089981	334065	rnf146	Wnt signalling	1456.74	-0.571926	0.228025	-2.50817	0.0121359	0.0453528	ring finger protein 146 [Source:NCBI gene;Acc:334065]	Wnt signaling pathway, protein ubiquitination
ENSDARG00000052468	557882	gsk3bb	Wnt signalling	176.853	-0.660991	0.248729	-2.65747	0.00787297	0.0322793	glycogen synthase kinase 3 beta, genome duplicate b [Source:ZFIN;Acc:ZDB-GENE-090312-2]	protein phosphorylation, signal transduction, regulation of microtubule cytoskeleton organization, negative regulation of canonical Wnt signaling pathway, insulin receptor signaling pathway, extrinsic apoptotic signaling pathway in absence of ligand, regulation of neuron projection development
ENSDARG00000001888	30672	ppm1ba	Wnt signalling	1337.69	-0.683313	0.233217	-2.92994	0.0033903	0.0163429	protein phosphatase, Mg2+/Mn2+ dependent, 1Ba [Source:ZFIN;Acc:ZDB-GENE-991102-16]	protein dephosphorylation, positive regulation of canonical Wnt signaling pathway, negative regulation of I-kappaB kinase/NF-kappaB signaling
ENSDARG00000042484	565013	tle2a	Wnt signalling	4170.74	-0.881794	0.299511	-2.94411	0.00323883	0.015756	TLE family member 2, transcriptional corepressor a [Source:ZFIN;Acc:ZDB-GENE-030131-2826]	regulation of transcription, DNA-templated, negative regulation of canonical Wnt signaling pathway, negative regulation of nucleic acid-templated transcription
ENSDARG00000061052	794108	nipblb	Wnt signalling	3021.26	-0.909749	0.320183	-2.84134	0.00449244	0.0206471	NIPBL cohesin loading factor b [Source:NCBI gene;Acc:794108]	regulation of gene expression, cell cycle, multicellular organism development, heart development, mitotic chromosome condensation, embryonic viscerocranium morphogenesis, central nervous system development, digestive tract development, neuron cellular homeostasis, double-strand break repair, regulation of canonical Wnt signaling pathway, embryonic pectoral fin morphogenesis, heart jogging, mitoti…
ENSDARG00000039041	117510	sfrp5	Wnt signalling	484.719	-1.01757	0.310053	-3.28192	0.00103103	0.00612675	secreted frizzled-related protein 5 [Source:ZFIN;Acc:ZDB-GENE-011108-2]	regulation of Wnt signaling pathway, canonical Wnt signaling pathway, positive regulation of BMP signaling pathway, multicellular organism development, eye development, Wnt signaling pathway, negative regulation of canonical Wnt signaling pathway, convergent extension, forebrain development, closure of optic fissure, embryonic retina morphogenesis in camera-type eye, endodermal digestive tract mo…
ENSDARG00000031894	30701	lef1	Wnt signalling	2906.18	-1.07917	0.38111	-2.83166	0.00463067	0.0211753	lymphoid enhancer-binding factor 1 [Source:ZFIN;Acc:ZDB-GENE-990714-26]	Wnt signaling pathway, regulation of transcription by RNA polymerase II, regulation of transcription, DNA-templated, positive regulation of transcription by RNA polymerase II, canonical Wnt signaling pathway, neurogenesis, negative regulation of transcription, DNA-templated, positive regulation of transcription, DNA-templated, muscle fiber development, neural crest cell migration, fin development…
ENSDARG00000042115	553226	tmem198a	Wnt signalling	557.845	-1.10369	0.252934	-4.36356	1.27961e-05	0.000145555	transmembrane protein 198a [Source:ZFIN;Acc:ZDB-GENE-070912-716]	positive regulation of canonical Wnt signaling pathway
ENSDARG00000069014	560234	nphp4	Wnt signalling	412.738	-1.11609	0.395646	-2.82094	0.00478833	0.0217323	nephronophthisis 4 [Source:ZFIN;Acc:ZDB-GENE-060503-715]	negative regulation of canonical Wnt signaling pathway, convergent extension involved in axis elongation, pronephros development, Kupffer's vesicle development, determination of heart left/right asymmetry, determination of digestive tract left/right asymmetry, determination of left/right asymmetry in lateral mesoderm, axis elongation, determination of pancreatic left/right asymmetry, cloaca devel…
ENSDARG00000075543	568214	chd8	Wnt signalling	1077.3	-1.14419	0.249791	-4.58057	4.63715e-06	6.05685e-05	chromodomain helicase DNA binding protein 8 [Source:NCBI gene;Acc:568214]	ATP-dependent chromatin remodeling, DNA duplex unwinding, Wnt signaling pathway, negative regulation of apoptotic process, chromatin organization, positive regulation of transcription, DNA-templated, negative regulation of Wnt signaling pathway, negative regulation of transcription, DNA-templated
ENSDARG00000061992	559945	dot1l	Wnt signalling	899.248	-1.15677	0.341125	-3.39106	0.000696233	0.00442326	DOT1-like histone H3K79 methyltransferase [Source:ZFIN;Acc:ZDB-GENE-060503-341]	regulation of cell cycle, methylation, chromatin organization, DNA repair, canonical Wnt signaling pathway, cellular homeostasis, intestinal epithelial structure maintenance, DNA damage checkpoint, chromatin silencing at telomere, histone H3-K79 methylation, regulation of transcription regulatory region DNA binding
ENSDARG00000013174	100500933	nkd3	Wnt signalling	143.319	-1.27623	0.473112	-2.69753	0.00698562	0.0294182	NKD inhibitor of WNT signaling pathway 3 [Source:ZFIN;Acc:ZDB-GENE-060503-63]	Kupffer's vesicle development, Kupffer's vesicle development, Kupffer's vesicle development, negative regulation of Wnt signaling pathway, Kupffer's vesicle development
ENSDARG00000004307	447932	lypd6	Wnt signalling	652.884	-1.30866	0.400884	-3.26443	0.00109683	0.00645598	LY6/PLAUR domain containing 6 [Source:NCBI gene;Acc:447932]	positive regulation of canonical Wnt signaling pathway, negative regulation of signaling receptor activity, Spemann organizer formation, regulation of neurotransmitter receptor activity, regulation of Wnt signaling pathway involved in dorsal/ventral axis specification, regulation of canonical Wnt signaling pathway involved in neural plate anterior/posterior pattern formation
ENSDARG00000099609	373095	tpbga	Wnt signalling	198.591	-1.45492	0.373416	-3.89626	9.76912e-05	0.00083876	trophoblast glycoprotein a [Source:ZFIN;Acc:ZDB-GENE-030827-4]	convergent extension involved in axis elongation, negative regulation of canonical Wnt signaling pathway, negative regulation of canonical Wnt signaling pathway involved in neural plate anterior/posterior pattern formation, positive regulation of non-canonical Wnt signaling pathway, negative regulation of Wnt signaling pathway involved in dorsal/ventral axis specification
ENSDARG00000056920	402969	tmem88a	Wnt signalling	5488.49	-1.46605	0.556427	-2.63476	0.00841969	0.0340168	transmembrane protein 88 a [Source:ZFIN;Acc:ZDB-GENE-040426-1808]	negative regulation of canonical Wnt signaling pathway, myeloid cell differentiation, primitive hemopoiesis, negative regulation of canonical Wnt signaling pathway involved in cardiac muscle cell fate commitment
ENSDARG00000044827	565714	wnt7aa	Wnt signalling	1013.96	-1.5059	0.53644	-2.80722	0.0049971	0.0224874	wingless-type MMTV integration site family, member 7Aa [Source:ZFIN;Acc:ZDB-GENE-051129-1]	Wnt signaling pathway, multicellular organism development, cell fate commitment, neuron differentiation
ENSDARG00000014673	58023	fzd9b	Wnt signalling	2212.96	-1.51698	0.405361	-3.74228	0.000182357	0.0014227	frizzled class receptor 9b [Source:ZFIN;Acc:ZDB-GENE-000906-4]	cell surface receptor signaling pathway, canonical Wnt signaling pathway, multicellular organism development, Wnt signaling pathway
ENSDARG00000079570	566054	rspo2	Wnt signalling	1417.74	-1.55013	0.419778	-3.69274	0.000221853	0.00169093	R-spondin 2 [Source:ZFIN;Acc:ZDB-GENE-060503-667]	skeletal system development, caudal fin development, pectoral fin development, pelvic fin development, anal fin development, dorsal fin development, medial fin development, positive regulation of Wnt signaling pathway
ENSDARG00000071208	30123	wnt4	Wnt signalling	132.073	-1.55364	0.305457	-5.08629	3.65139e-07	6.55525e-06	wingless-type MMTV integration site family, member 4 [Source:NCBI gene;Acc:30123]	Wnt signaling pathway, multicellular organism development, heart development, embryonic viscerocranium morphogenesis, cell migration involved in gastrulation, cell fate commitment, neuron differentiation, positive regulation of transcription, DNA-templated, habenula development, regulation of axon extension involved in axon guidance, sensory epithelium regeneration
ENSDARG00000095919	NA	si:ch73-236e11.2	Wnt signalling	68.7993	-1.6156	0.551839	-2.92766	0.00341526	0.0164341	si:ch73-236e11.2 [Source:ZFIN;Acc:ZDB-GENE-110411-131]	Wnt signaling pathway, canonical Wnt signaling pathway
ENSDARG00000031761	404040	dab2	Wnt signalling	596.125	-1.64034	0.398918	-4.11197	3.92291e-05	0.000384394	DAB adaptor protein 2 [Source:ZFIN;Acc:ZDB-GENE-040303-1]	negative regulation of canonical Wnt signaling pathway, angiogenesis, vasculature development, receptor-mediated endocytosis, regulation of BMP signaling pathway, positive regulation of endocytosis, Notch signaling pathway
ENSDARG00000004433	568653	btk	Wnt signalling	339.219	-1.65964	0.441736	-3.75709	0.000171901	0.00135189	Bruton agammaglobulinemia tyrosine kinase [Source:ZFIN;Acc:ZDB-GENE-070531-1]	intracellular signal transduction, protein phosphorylation, phosphorylation, peptidyl-tyrosine phosphorylation, anterior/posterior pattern specification, regulation of canonical Wnt signaling pathway, negative regulation of Wnt signaling pathway
ENSDARG00000070081	100007702	rspo3	Wnt signalling	569.814	-1.66623	0.281675	-5.91544	3.3099e-09	9.91258e-08	R-spondin 3 [Source:NCBI gene;Acc:100007702]	positive regulation of Wnt signaling pathway
ENSDARG00000003399	30538	fgf8a	Wnt signalling	84.1292	-1.68136	0.382273	-4.39833	1.09088e-05	0.000127681	fibroblast growth factor 8a [Source:NCBI gene;Acc:30538]	fibroblast growth factor receptor signaling pathway, retina development in camera-type eye, animal organ morphogenesis, heart morphogenesis, Kupffer's vesicle development, neuron fate specification, embryonic neurocranium morphogenesis, anterior/posterior pattern specification, somite development, inner ear development, cilium assembly, determination of left/right symmetry, dorsal/ventral pattern…
ENSDARG00000025420	30364	fzd5	Wnt signalling	364.572	-1.68818	0.442496	-3.81514	0.000136107	0.00111053	frizzled class receptor 5 [Source:ZFIN;Acc:ZDB-GENE-990415-218]	cell surface receptor signaling pathway, camera-type eye development, canonical Wnt signaling pathway, multicellular organism development, Wnt signaling pathway, liver development, swim bladder development, negative regulation of canonical Wnt signaling pathway, non-canonical Wnt signaling pathway
ENSDARG00000105237	100537329	mcc	Wnt signalling	600.863	-1.77789	0.548867	-3.23921	0.00119863	0.0069544	MCC regulator of WNT signaling pathway [Source:ZFIN;Acc:ZDB-GENE-141210-1]	convergent extension involved in gastrulation
ENSDARG00000103647	559454	gpc5a	Wnt signalling	165.806	-1.78712	0.343877	-5.19697	2.02562e-07	3.90264e-06	glypican 5a [Source:ZFIN;Acc:ZDB-GENE-140106-260]	regulation of signal transduction, cell migration, positive regulation of canonical Wnt signaling pathway, regulation of protein localization to membrane
ENSDARG00000055271	794221	nkd2a	Wnt signalling	237.652	-1.81593	0.393324	-4.61687	3.89569e-06	5.22786e-05	Danio rerio NKD inhibitor of WNT signaling pathway 2a (nkd2a), mRNA. [Source:RefSeq mRNA;Acc:NM_001098197]	negative regulation of Wnt signaling pathway
ENSDARG00000100143	100003877	lrp6	Wnt signalling	261.149	-1.81761	0.57309	-3.17159	0.00151607	0.00847487	low density lipoprotein receptor-related protein 6 [Source:ZFIN;Acc:ZDB-GENE-090821-1]	canonical Wnt signaling pathway, dorsal/ventral axis specification
ENSDARG00000058692	567746	fzd3b	Wnt signalling	200.285	-1.85547	0.390199	-4.75519	1.98257e-06	2.88903e-05	frizzled class receptor 3b [Source:ZFIN;Acc:ZDB-GENE-070122-1]	Wnt signaling pathway, canonical Wnt signaling pathway, cell surface receptor signaling pathway, multicellular organism development
ENSDARG00000094973	791563	wnt16	Wnt signalling	31.4426	-2.04926	0.621768	-3.29586	0.000981212	0.00587182	wingless-type MMTV integration site family, member 16 [Source:ZFIN;Acc:ZDB-GENE-040426-2330]	Wnt signaling pathway, multicellular organism development, hematopoietic progenitor cell differentiation, hematopoietic stem cell differentiation, cell fate commitment, neuron differentiation, regulation of hematopoietic stem cell differentiation, embryonic skeletal joint development, Notch signaling pathway, fibroblast growth factor receptor signaling pathway
ENSDARG00000045893	449991	kctd15a	Wnt signalling	1320.78	-2.06881	0.460409	-4.49343	7.00865e-06	8.64854e-05	potassium channel tetramerization domain containing 15a [Source:NCBI gene;Acc:449991]	protein homooligomerization, neural crest cell differentiation, brain development, canonical Wnt signaling pathway, pharyngeal system development, neural crest cell fate specification, regulation of RNA biosynthetic process
ENSDARG00000069006	100007463	tle3b	Wnt signalling	2558.97	-2.1646	0.547725	-3.95199	7.75044e-05	0.000686271	TLE family member 3, transcriptional corepressor b [Source:NCBI gene;Acc:100007463]	regulation of transcription, DNA-templated, negative regulation of canonical Wnt signaling pathway, myeloid cell differentiation, negative regulation of nucleic acid-templated transcription
ENSDARG00000102464	30105	wnt5b	Wnt signalling	752.273	-2.16724	0.574151	-3.77469	0.000160204	0.00127169	wingless-type MMTV integration site family, member 5b [Source:NCBI gene;Acc:30105]	Wnt signaling pathway, multicellular organism development, convergent extension involved in axis elongation, convergent extension involved in gastrulation, angiogenesis, endocrine pancreas development, embryonic cranial skeleton morphogenesis, embryonic viscerocranium morphogenesis, cell migration involved in gastrulation, somite development, neuromast development, convergent extension, fin regen…
ENSDARG00000095819	100001940	si:dkey-231j24.3	Wnt signalling	27.0365	-2.4419	0.931176	-2.62238	0.0087319	0.0350446	si:dkey-231j24.3 [Source:ZFIN;Acc:ZDB-GENE-030131-8217]	regulation of canonical Wnt signaling pathway
ENSDARG00000101540	30549	fgf3	Wnt signalling	264.005	-2.46684	0.565888	-4.35924	1.30517e-05	0.000147604	fibroblast growth factor 3 [Source:NCBI gene;Acc:30549]	fibroblast growth factor receptor signaling pathway, retina development in camera-type eye, multicellular organism development, negative regulation of apoptotic process, inner ear morphogenesis, neuron fate specification, embryonic neurocranium morphogenesis, anterior/posterior pattern specification, posterior lateral line neuromast primordium migration, cell differentiation, positive regulation …
ENSDARG00000052558	100006275	porcn	Wnt signalling	153.445	-2.55589	0.792889	-3.22352	0.00126627	0.00727497	porcupine O-acyltransferase [Source:ZFIN;Acc:ZDB-GENE-081105-87]	convergent extension involved in gastrulation, protein lipidation, Wnt protein secretion
ENSDARG00000103071	101883905	si:ch211-244c8.4	Wnt signalling	1096.73	-2.64162	0.636958	-4.14724	3.36513e-05	0.000337135	si:ch211-244c8.4 [Source:ZFIN;Acc:ZDB-GENE-141216-488]	regulation of canonical Wnt signaling pathway
ENSDARG00000076420	792404	dkk2	Wnt signalling	45.3353	-2.64517	0.487007	-5.43149	5.58865e-08	1.22965e-06	dickkopf WNT signaling pathway inhibitor 2 [Source:ZFIN;Acc:ZDB-GENE-080204-14]	negative regulation of Wnt signaling pathway, multicellular organism development, negative regulation of canonical Wnt signaling pathway, liver development, neuromast development, negative regulation of signaling receptor activity
ENSDARG00000063437	751644	wnt9a	Wnt signalling	38.7526	-2.67842	0.743993	-3.60007	0.000318137	0.00229103	wingless-type MMTV integration site family, member 9A [Source:ZFIN;Acc:ZDB-GENE-060825-97]	Wnt signaling pathway, multicellular organism development, hematopoietic stem cell differentiation, embryonic neurocranium morphogenesis, embryonic cranial skeleton morphogenesis, cell fate commitment, cartilage development, cartilage morphogenesis, neuron differentiation, pharyngeal system development, ossification, endochondral ossification
ENSDARG00000002013	446167	grb10a	Wnt signalling	3346.76	-2.6809	0.45699	-5.86642	4.45296e-09	1.28964e-07	growth factor receptor-bound protein 10a [Source:ZFIN;Acc:ZDB-GENE-040822-32]	signal transduction, positive regulation of signal transduction, negative regulation of Wnt signaling pathway, negative regulation of insulin receptor signaling pathway, insulin receptor signaling pathway
ENSDARG00000038990	569420	wnt3	Wnt signalling	57.1219	-2.78618	0.73579	-3.78666	0.000152689	0.00122118	wingless-type MMTV integration site family, member 3 [Source:ZFIN;Acc:ZDB-GENE-081003-1]	Wnt signaling pathway, multicellular organism development, cell fate commitment, neuron differentiation, cloaca development, thalamus development
ENSDARG00000115868	324261	sp5l	Wnt signalling	13.7346	-2.94195	0.977863	-3.00855	0.00262497	0.0133195	Sp5 transcription factor-like [Source:ZFIN;Acc:ZDB-GENE-030131-2981]	regulation of transcription, DNA-templated, regulation of transcription by RNA polymerase II, anterior/posterior pattern specification, mesoderm development, notochord development, Wnt signaling pathway, hindbrain development, mesoderm formation, mesoderm morphogenesis, post-anal tail morphogenesis
ENSDARG00000022858	563427	wnt7ba	Wnt signalling	10.3767	-3.12052	1.16935	-2.66859	0.00761695	0.0314576	wingless-type MMTV integration site family, member 7Ba [Source:ZFIN;Acc:ZDB-GENE-041210-178]	Wnt signaling pathway, multicellular organism development, cell fate commitment, neuron differentiation
ENSDARG00000055554	30128	wnt1	Wnt signalling	14.8115	-3.62469	1.34913	-2.68668	0.00721654	0.030171	wingless-type MMTV integration site family, member 1 [Source:NCBI gene;Acc:30128]	Wnt signaling pathway, multicellular organism development, cell differentiation, nervous system development, cerebellum morphogenesis, cell fate commitment, neuron differentiation, hindbrain development, brain segmentation, fourth ventricle development, midbrain-hindbrain boundary development
ENSDARG00000071418	142985	gbx1	Wnt signalling	107.737	-3.64744	0.997016	-3.65836	0.000253837	0.0018961	gastrulation brain homeobox 1 [Source:ZFIN;Acc:ZDB-GENE-020117-2]	regulation of transcription, DNA-templated, positive regulation of transcription by RNA polymerase II, cerebellum development, midbrain-hindbrain boundary morphogenesis, regulation of nervous system development, regulation of canonical Wnt signaling pathway involved in neural plate anterior/posterior pattern formation, hindbrain development
ENSDARG00000017155	30171	wnt10a	Wnt signalling	108.878	-3.75344	0.558323	-6.72271	1.78376e-11	8.83449e-10	wingless-type MMTV integration site family, member 10a [Source:NCBI gene;Acc:30171]	Wnt signaling pathway, multicellular organism development
ENSDARG00000041117	30127	wnt2	Wnt signalling	491.123	-3.78826	0.598151	-6.33329	2.39994e-10	9.14598e-09	wingless-type MMTV integration site family member 2 [Source:NCBI gene;Acc:30127]	Wnt signaling pathway, multicellular organism development, liver development, cell fate commitment, neuron differentiation, swim bladder development, hepatocyte proliferation
ENSDARG00000037889	565677	wnt9b	Wnt signalling	735.098	-3.87431	0.631788	-6.1323	8.66187e-10	2.91674e-08	wingless-type MMTV integration site family, member 9B [Source:ZFIN;Acc:ZDB-GENE-080201-1]	Wnt signaling pathway, multicellular organism development, cell fate commitment, neuron differentiation
ENSDARG00000058822	60632	wnt3a	Wnt signalling	11.9755	-4.18151	0.989093	-4.22762	2.3618e-05	0.000246108	wingless-type MMTV integration site family, member 3A [Source:ZFIN;Acc:ZDB-GENE-001106-1]	Wnt signaling pathway, multicellular organism development, anterior/posterior pattern specification, embryonic viscerocranium morphogenesis, dorsal/ventral pattern formation, convergent extension, cell fate commitment, mesoderm development, neuron differentiation, somitogenesis, notochord development, midbrain-hindbrain boundary development, thalamus development, embryonic pattern specification, …
ENSDARG00000089563	100538205	sfrp2l	Wnt signalling	248.588	-4.25519	0.676107	-6.29366	3.10064e-10	1.14895e-08	secreted frizzled-related protein 2 like [Source:ZFIN;Acc:ZDB-GENE-061122-2]	multicellular organism development, Wnt signaling pathway, canonical Wnt signaling pathway, negative regulation of canonical Wnt signaling pathway
ENSDARG00000031126	570510	notum1a	Wnt signalling	317.01	-4.48234	0.6901	-6.49521	8.29173e-11	3.55957e-09	notum, palmitoleoyl-protein carboxylesterase a [Source:NCBI gene;Acc:570510]	Wnt signaling pathway, negative regulation of canonical Wnt signaling pathway, anterior/posterior pattern specification, negative regulation of Wnt signaling pathway, neural tube patterning, GPI anchor release, protein depalmitoleylation
ENSDARG00000058702	373869	vax2	Wnt signalling	211.866	-8.37235	1.39821	-5.9879	2.12565e-09	6.63961e-08	ventral anterior homeobox 2 [Source:NCBI gene;Acc:373869]	regulation of transcription by RNA polymerase II, visual perception, regulation of transcription, DNA-templated, retina development in camera-type eye, multicellular organism development, central nervous system development, Wnt signaling pathway, negative regulation of transcription by RNA polymerase II, retina morphogenesis in camera-type eye, neuron differentiation, optic nerve development, for…
ENSDARG00000099137	100333499	BX663503.3	TGF-beta	9289.02	7.02298	0.468668	14.985	9.20816e-51	2.34412e-47	latent-transforming growth factor beta-binding protein 4 [Source:NCBI gene;Acc:100333499]	NA
ENSDARG00000035682	562912	FP102018.1	TGF-beta	15248.7	3.91394	0.506222	7.73168	1.06139e-14	1.01198e-12	latent transforming growth factor beta binding protein 3 [Source:NCBI gene;Acc:562912]	NA
ENSDARG00000027087	369194	tgfb2	TGF-beta	298.593	2.55855	0.469686	5.44737	5.11201e-08	1.1319e-06	transforming growth factor, beta 2 [Source:ZFIN;Acc:ZDB-GENE-030723-3]	positive regulation of pathway-restricted SMAD protein phosphorylation, BMP signaling pathway, SMAD protein signal transduction, regulation of cell population proliferation, transforming growth factor beta receptor signaling pathway, sclerotome development, hard palate development
ENSDARG00000095378	563003	gdf10a	TGF-beta	1724.6	2.44248	0.434661	5.61928	1.91751e-08	4.67487e-07	growth differentiation factor 10a [Source:ZFIN;Acc:ZDB-GENE-090312-17]	positive regulation of pathway-restricted SMAD protein phosphorylation, BMP signaling pathway, SMAD protein signal transduction
ENSDARG00000021938	445564	smad9	TGF-beta	6541.33	2.29445	0.315216	7.27897	3.36376e-13	2.38527e-11	SMAD family member 9 [Source:ZFIN;Acc:ZDB-GENE-031014-1]	transforming growth factor beta receptor signaling pathway, regulation of transcription, DNA-templated, negative regulation of transcription, DNA-templated, dorsal/ventral pattern formation, myeloid cell development
ENSDARG00000022904	100170835	skilb	TGF-beta	2646.32	2.00254	0.396927	5.04511	4.53262e-07	7.92492e-06	SKI-like proto-oncogene b [Source:ZFIN;Acc:ZDB-GENE-080723-40]	negative regulation of transforming growth factor beta receptor signaling pathway, negative regulation of transcription by RNA polymerase II, negative regulation of BMP signaling pathway
ENSDARG00000070428	100151181	si:dkey-222b8.1	TGF-beta	1137.97	1.82996	0.401441	4.55848	5.15253e-06	6.63134e-05	si:dkey-222b8.1 [Source:ZFIN;Acc:ZDB-GENE-060503-248]	transforming growth factor beta receptor signaling pathway, regulation of transcription, DNA-templated, transforming growth factor beta receptor signaling pathway, regulation of transcription, DNA-templated
ENSDARG00000053209	116992	smad6a	TGF-beta	2725.36	1.60573	0.355917	4.51155	6.43565e-06	8.04677e-05	SMAD family member 6a [Source:ZFIN;Acc:ZDB-GENE-011015-1]	transforming growth factor beta receptor signaling pathway, regulation of transcription, DNA-templated, heart development, negative regulation of BMP signaling pathway, negative regulation of pathway-restricted SMAD protein phosphorylation
ENSDARG00000075733	564246	zyx	TGF-beta	1458.32	1.58093	0.366024	4.31921	1.5659e-05	0.000173168	zyxin [Source:ZFIN;Acc:ZDB-GENE-070928-18]	signal transduction, integrin-mediated signaling pathway, transforming growth factor beta receptor signaling pathway
ENSDARG00000036096	58092	smad3a	TGF-beta	6219.79	1.56176	0.3512	4.44692	8.71106e-06	0.000105148	SMAD family member 3a [Source:ZFIN;Acc:ZDB-GENE-000509-3]	transforming growth factor beta receptor signaling pathway, regulation of transcription, DNA-templated, mesoderm development, primitive hemopoiesis
ENSDARG00000053479	566470	gdf6a	TGF-beta	703.913	1.5374	0.325106	4.72893	2.25709e-06	3.23386e-05	growth differentiation factor 6a [Source:NCBI gene;Acc:566470]	camera-type eye development, retina development in camera-type eye, apoptotic process, positive regulation of pathway-restricted SMAD protein phosphorylation, BMP signaling pathway, positive regulation of BMP signaling pathway, SMAD protein signal transduction, multicellular organism development, camera-type eye photoreceptor cell differentiation, skeletal muscle fiber development, blood vessel m…
ENSDARG00000031763	564395	smad6b	TGF-beta	6250.18	1.42896	0.401173	3.56196	0.000368103	0.0025887	SMAD family member 6b [Source:ZFIN;Acc:ZDB-GENE-050419-198]	transforming growth factor beta receptor signaling pathway, regulation of transcription, DNA-templated
ENSDARG00000088590	399546	pxna	TGF-beta	2036.78	1.18754	0.263598	4.50512	6.63352e-06	8.26577e-05	paxillin a [Source:NCBI gene;Acc:399546]	chordate embryonic development, myotome development, protein localization, skeletal muscle tissue development, somitogenesis, substrate adhesion-dependent cell spreading, regulation of nucleic acid-templated transcription, transforming growth factor beta receptor signaling pathway, endothelial cell migration
ENSDARG00000056396	436787	dusp22a	TGF-beta	295.787	1.18083	0.388528	3.03924	0.00237178	0.0122596	dual specificity phosphatase 22a [Source:NCBI gene;Acc:436787]	dephosphorylation, protein dephosphorylation, peptidyl-tyrosine dephosphorylation, regulation of cell population proliferation, positive regulation of JNK cascade, transforming growth factor beta receptor signaling pathway
ENSDARG00000016858	326282	smad7	TGF-beta	1262.19	1.13296	0.279727	4.05023	5.11664e-05	0.00048296	SMAD family member 7 [Source:ZFIN;Acc:ZDB-GENE-030128-3]	regulation of transcription, DNA-templated, transforming growth factor beta receptor signaling pathway
ENSDARG00000041502	359834	tgfb1a	TGF-beta	1527.04	1.02794	0.282738	3.63566	0.000277268	0.0020471	transforming growth factor, beta 1a [Source:ZFIN;Acc:ZDB-GENE-030618-1]	positive regulation of pathway-restricted SMAD protein phosphorylation, BMP signaling pathway, SMAD protein signal transduction, hematopoietic stem cell differentiation, regulation of cell population proliferation, posterior lateral line neuromast primordium migration, positive regulation of cell division, posterior lateral line neuromast development, posterior lateral line neuromast hair cell de…
ENSDARG00000099545	793657	snx25	TGF-beta	1064	1.02706	0.341345	3.00885	0.00262237	0.0133089	sorting nexin 25 [Source:ZFIN;Acc:ZDB-GENE-121105-11]	negative regulation of transforming growth factor beta receptor signaling pathway
ENSDARG00000018179	266753	acvrl1	TGF-beta	967.947	1.0146	0.291067	3.4858	0.000490665	0.00329574	activin A receptor like type 1 [Source:ZFIN;Acc:ZDB-GENE-021003-1]	transmembrane receptor protein serine/threonine kinase signaling pathway, protein phosphorylation, phosphorylation, BMP signaling pathway, cellular response to growth factor stimulus, blood vessel morphogenesis, heart development, blood vessel endothelial cell migration, vasculature development, angiogenesis, blood vessel development, determination of ventral identity, transforming growth factor …
ENSDARG00000027199	30628	smad1	TGF-beta	1634.45	0.969215	0.248383	3.90211	9.53592e-05	0.000822902	SMAD family member 1 [Source:NCBI gene;Acc:30628]	transforming growth factor beta receptor signaling pathway, regulation of transcription, DNA-templated, embryonic pattern specification, BMP signaling pathway
ENSDARG00000105424	368429	si:rp71-46j2.7	TGF-beta	339.758	0.884476	0.358539	2.46689	0.0136293	0.0498443	si:rp71-46j2.7 [Source:ZFIN;Acc:ZDB-GENE-160113-120]	negative regulation of transforming growth factor beta receptor signaling pathway
ENSDARG00000019995	30612	bmp4	TGF-beta	2345.04	0.640433	0.164926	3.88315	0.00010311	0.000879062	bone morphogenetic protein 4 [Source:ZFIN;Acc:ZDB-GENE-980528-2059]	positive regulation of pathway-restricted SMAD protein phosphorylation, BMP signaling pathway, positive regulation of BMP signaling pathway, SMAD protein signal transduction, heart development, pronephros development, heart looping, determination of heart left/right asymmetry, determination of left/right symmetry, dorsal/ventral pattern formation, digestive tract development, BMP signaling pathwa…
ENSDARG00000062385	678628	flcn	TGF-beta	723.489	-0.732463	0.282585	-2.59201	0.00954172	0.0375489	folliculin [Source:ZFIN;Acc:ZDB-GENE-060421-3470]	negative regulation of transcription by RNA polymerase II, positive regulation of GTPase activity, positive regulation of TORC1 signaling, positive regulation of transforming growth factor beta receptor signaling pathway
ENSDARG00000075226	559111	smad4a	TGF-beta	427.799	-0.999403	0.200593	-4.98224	6.2853e-07	1.06245e-05	SMAD family member 4a [Source:ZFIN;Acc:ZDB-GENE-990603-8]	transforming growth factor beta receptor signaling pathway, regulation of transcription, DNA-templated, convergent extension, cardiac muscle tissue development, skeletal muscle tissue development, determination of ventral identity
ENSDARG00000018260	30584	bmp7a	TGF-beta	263.232	-1.05122	0.323618	-3.24834	0.00116079	0.00677446	bone morphogenetic protein 7a [Source:ZFIN;Acc:ZDB-GENE-000208-25]	positive regulation of pathway-restricted SMAD protein phosphorylation, BMP signaling pathway, SMAD protein signal transduction, heart looping, protein-containing complex assembly, determination of left/right symmetry, dorsal/ventral pattern formation, embryonic heart tube morphogenesis, determination of ventral identity, post-anal tail morphogenesis, BMP signaling pathway involved in heart joggi…
ENSDARG00000012649	794669	smad4b	TGF-beta	253.859	-1.05237	0.38374	-2.74241	0.00609905	0.0264323	SMAD family member 4b [Source:ZFIN;Acc:ZDB-GENE-060130-140]	transforming growth factor beta receptor signaling pathway, regulation of transcription, DNA-templated
ENSDARG00000034895	563884	tgfb1b	TGF-beta	188.803	-1.09741	0.39971	-2.74553	0.00604138	0.0262222	transforming growth factor, beta 1b [Source:ZFIN;Acc:ZDB-GENE-091028-1]	positive regulation of pathway-restricted SMAD protein phosphorylation, BMP signaling pathway, SMAD protein signal transduction, hematopoietic stem cell differentiation, regulation of cell population proliferation, positive regulation of cell division, transforming growth factor beta receptor signaling pathway
ENSDARG00000101279	30292	ndr2	TGF-beta	37.0823	-1.18162	0.452651	-2.61043	0.00904274	0.0360365	nodal-related 2 [Source:ZFIN;Acc:ZDB-GENE-990415-181]	retina development in camera-type eye, animal organ morphogenesis, positive regulation of pathway-restricted SMAD protein phosphorylation, BMP signaling pathway, SMAD protein signal transduction, brain morphogenesis, heart looping, anterior/posterior pattern specification, inner ear development, determination of left/right symmetry, dorsal/ventral pattern formation, notochord formation, notochord…
ENSDARG00000071586	321421	tgfbi	TGF-beta	7778	-2.01677	0.441005	-4.57314	4.80474e-06	6.25648e-05	transforming growth factor, beta-induced [Source:ZFIN;Acc:ZDB-GENE-030131-73]	cell population proliferation, cell adhesion, extracellular matrix organization, muscle fiber development, cellular response to xenobiotic stimulus
ENSDARG00000103892	100332902	CABZ01074203.1	TGF-beta	39.5371	-2.11298	0.628007	-3.36459	0.000766584	0.00479718	inhibin beta B chain-like [Source:NCBI gene;Acc:100332902]	positive regulation of pathway-restricted SMAD protein phosphorylation, SMAD protein signal transduction
ENSDARG00000013409	30631	bmp2a	TGF-beta	610.937	-2.95231	0.342451	-8.62112	6.63042e-18	1.06158e-15	bone morphogenetic protein 2a [Source:ZFIN;Acc:ZDB-GENE-980526-388]	positive regulation of pathway-restricted SMAD protein phosphorylation, BMP signaling pathway, positive regulation of BMP signaling pathway, SMAD protein signal transduction
ENSDARG00000044924	406247	gdf11	TGF-beta	391.329	-3.04606	0.4144	-7.35054	1.97412e-13	1.47376e-11	growth differentiation factor 11 [Source:ZFIN;Acc:ZDB-GENE-040427-2]	positive regulation of pathway-restricted SMAD protein phosphorylation, SMAD protein signal transduction, anterior/posterior pattern specification
ENSDARG00000044059	30146	lft2	TGF-beta	14.6862	-3.30984	0.932716	-3.5486	0.000387282	0.00270779	lefty2 [Source:ZFIN;Acc:ZDB-GENE-990630-11]	positive regulation of pathway-restricted SMAD protein phosphorylation, BMP signaling pathway, SMAD protein signal transduction, multicellular organism development, mesoderm development, heart field specification
ENSDARG00000061769	562533	bmp10	TGF-beta	340.46	-3.63654	0.606524	-5.99571	2.02602e-09	6.35962e-08	bone morphogenetic protein 10 [Source:ZFIN;Acc:ZDB-GENE-060526-211]	positive regulation of pathway-restricted SMAD protein phosphorylation, BMP signaling pathway, SMAD protein signal transduction, artery development
ENSDARG00000063614	NA	skor2	TGF-beta	86.5774	-5.10499	1.13379	-4.5026	6.71279e-06	8.34004e-05	SKI family transcriptional corepressor 2 [Source:ZFIN;Acc:ZDB-GENE-060825-57]	negative regulation of transforming growth factor beta receptor signaling pathway, negative regulation of transcription by RNA polymerase II, negative regulation of BMP signaling pathway
ENSDARG00000039579	553553	cfd	Notch signalling	5922.92	3.37426	0.731997	4.60966	4.03323e-06	5.38406e-05	complement factor D (adipsin) [Source:ZFIN;Acc:ZDB-GENE-050522-411]	Notch signaling pathway, proteolysis, complement activation, alternative pathway
ENSDARG00000056732	100149863	her4.1	Notch signalling	1959.25	2.25789	0.53144	4.24863	2.15083e-05	0.000227761	hairy-related 4, tandem duplicate 1 [Source:ZFIN;Acc:ZDB-GENE-980526-521]	regulation of transcription, DNA-templated, anterior/posterior pattern specification, peripheral nervous system neuron axonogenesis, somite specification, Notch signaling pathway, adenohypophysis development
ENSDARG00000091481	100148408	foxc1a	Notch signalling	1551.14	1.9417	0.480479	4.04117	5.31846e-05	0.000498315	forkhead box C1a [Source:NCBI gene;Acc:100148408]	regulation of transcription, DNA-templated, camera-type eye development, regulation of transcription by RNA polymerase II, heart development, cell differentiation, motor neuron axon guidance, anatomical structure morphogenesis, glomerular visceral epithelial cell development, neural crest cell migration, cerebellum vasculature development, vasculature development, regulation of fibroblast growth …
ENSDARG00000030289	140421	jag1a	Notch signalling	565.319	1.58524	0.55096	2.87724	0.00401168	0.0187903	jagged canonical Notch ligand 1a [Source:NCBI gene;Acc:140421]	Notch signaling pathway, multicellular organism development, cell communication
ENSDARG00000013441	58146	hey2	Notch signalling	1004.92	1.50263	0.411264	3.65368	0.000258504	0.00192701	hes-related family bHLH transcription factor with YRPW motif 2 [Source:NCBI gene;Acc:58146]	regulation of transcription, DNA-templated, negative regulation of transcription by RNA polymerase II, multicellular organism development, heart development, cell differentiation, vasculogenesis, Notch signaling pathway, blood vessel morphogenesis, negative regulation of transcription, DNA-templated, blood vessel development, dorsal aorta morphogenesis, anterior/posterior pattern specification, r…
ENSDARG00000055786	563933	prss23	Notch signalling	883.12	1.46038	0.357688	4.08284	4.44892e-05	0.000428028	serine protease 23 [Source:ZFIN;Acc:ZDB-GENE-030131-9149]	proteolysis, endocardium morphogenesis, regulation of Notch signaling pathway, atrioventricular valve development
ENSDARG00000014995	445190	jagn1b	Notch signalling	1843.6	1.3583	0.470001	2.88998	0.0038526	0.0181386	jagunal homolog 1b [Source:NCBI gene;Acc:445190]	endoplasmic reticulum organization, protein transport, immune system process, vesicle-mediated transport, neutrophil mediated immunity, neutrophil differentiation, granulocyte colony-stimulating factor signaling pathway, defense response to fungus, neutrophil migration
ENSDARG00000008697	566886	epas1a	Notch signalling	430.495	1.06392	0.291516	3.64961	0.000262638	0.00195211	endothelial PAS domain protein 1a [Source:ZFIN;Acc:ZDB-GENE-030131-4490]	regulation of transcription, DNA-templated, positive regulation of transcription by RNA polymerase II, regulation of transcription by RNA polymerase II, hematopoietic stem cell differentiation, Notch signaling pathway
ENSDARG00000006553	449660	rras	Notch signalling	6298.9	1.0248	0.168628	6.07726	1.22255e-09	4.00031e-08	RAS related [Source:ZFIN;Acc:ZDB-GENE-041010-217]	signal transduction, Ras protein signal transduction, Notch signaling pathway, maintenance of epithelial cell apical/basal polarity
ENSDARG00000032324	368449	epb41l5	Notch signalling	3700.32	0.903393	0.319819	2.8247	0.00473247	0.0215479	erythrocyte membrane protein band 4.1 like 5 [Source:ZFIN;Acc:ZDB-GENE-030616-450]	kidney development, actomyosin structure organization, establishment or maintenance of epithelial cell apical/basal polarity, embryonic retina morphogenesis in camera-type eye, embryonic eye morphogenesis, dorsal motor nucleus of vagus nerve development, cellular protein-containing complex localization, establishment or maintenance of apical/basal cell polarity, maintenance of epithelial cell api…
ENSDARG00000063636	558716	galnt11	Notch signalling	1166.68	0.640984	0.2074	3.09056	0.00199777	0.0106396	UDP-N-acetyl-alpha-D-galactosamine:polypeptide N-acetylgalactosaminyltransferase 11 (GalNAc-T11) [Source:ZFIN;Acc:ZDB-GENE-060929-998]	protein glycosylation, regulation of Notch signaling pathway
ENSDARG00000079552	101886283	maml3	Notch signalling	659.692	-0.790266	0.304243	-2.59749	0.0093909	0.0371106	mastermind-like transcriptional coactivator 3 [Source:ZFIN;Acc:ZDB-GENE-090313-292]	positive regulation of transcription of Notch receptor target, positive regulation of transcription by RNA polymerase II, Notch signaling pathway
ENSDARG00000041895	266992	cad	Notch signalling	4384.25	-0.853862	0.235741	-3.62203	0.000292298	0.00213727	carbamoyl-phosphate synthetase 2, aspartate transcarbamylase, and dihydroorotase [Source:ZFIN;Acc:ZDB-GENE-021030-4]	cellular amino acid metabolic process, retina development in camera-type eye, lymphangiogenesis, regulation of vascular endothelial growth factor receptor signaling pathway, glutamine metabolic process, nitrogen compound metabolic process, regulation of Notch signaling pathway, neuron projection morphogenesis, citrulline biosynthetic process, 'de novo' pyrimidine nucleobase biosynthetic process, …
ENSDARG00000101949	497616	numbl	Notch signalling	422.668	-0.920636	0.296576	-3.10422	0.00190781	0.0102379	NUMB like endocytic adaptor protein [Source:ZFIN;Acc:ZDB-GENE-051113-340]	determination of left/right symmetry, nervous system development, negative regulation of Notch signaling pathway, primitive erythrocyte differentiation, positive regulation of neurogenesis
ENSDARG00000021389	140422	jag2b	Notch signalling	1104.62	-1.18526	0.336227	-3.52518	0.000423191	0.00291324	jagged canonical Notch ligand 2b [Source:ZFIN;Acc:ZDB-GENE-011128-3]	Notch signaling pathway, multicellular organism development, cell communication, exocrine pancreas development, pronephros development, heterophilic cell-cell adhesion via plasma membrane cell adhesion molecules, liver development, pancreas development, ventral spinal cord interneuron differentiation, spinal cord motor neuron differentiation, intrahepatic bile duct development, establishment or m…
ENSDARG00000042925	493633	mfng	Notch signalling	584.043	-1.20617	0.437952	-2.75412	0.00588502	0.0256708	MFNG O-fucosylpeptide 3-beta-N-acetylglucosaminyltransferase [Source:NCBI gene;Acc:493633]	pattern specification process, multicellular organism development, regulation of Notch signaling pathway, protein O-linked fucosylation
ENSDARG00000019566	30169	neurod1	Notch signalling	5038.71	-1.32512	0.40917	-3.23856	0.00120135	0.00696203	neuronal differentiation 1 [Source:NCBI gene;Acc:30169]	neuron development, nervous system development, regulation of transcription, DNA-templated, multicellular organism development, endocrine pancreas development, regeneration, cell differentiation, posterior lateral line neuromast hair cell differentiation, negative regulation of Notch signaling pathway, inner ear receptor cell development, compound eye photoreceptor development
ENSDARG00000045958	436730	egfl6	Notch signalling	907.831	-1.32834	0.522094	-2.54426	0.0109509	0.0417957	EGF-like-domain, multiple 6 [Source:ZFIN;Acc:ZDB-GENE-040718-157]	notochord development, regulation of Notch signaling pathway, positive regulation of sprouting angiogenesis, positive regulation of cell-substrate adhesion
ENSDARG00000020219	30138	dld	Notch signalling	1219.75	-1.34507	0.373851	-3.59787	0.000320831	0.00230652	deltaD [Source:NCBI gene;Acc:30138]	Notch signaling pathway, multicellular organism development, cell communication
ENSDARG00000037879	30158	lfng	Notch signalling	5994.92	-1.49494	0.378111	-3.95372	7.69454e-05	0.000681795	LFNG O-fucosylpeptide 3-beta-N-acetylglucosaminyltransferase [Source:NCBI gene;Acc:30158]	pattern specification process, multicellular organism development, negative regulation of neuron differentiation, cell differentiation, nervous system development, fin regeneration, hypochord development, regulation of Notch signaling pathway, Notch signaling pathway, protein O-linked fucosylation
ENSDARG00000014246	566455	jag2a	Notch signalling	68.808	-1.6689	0.671857	-2.48401	0.0129913	0.0479442	jagged canonical Notch ligand 2a [Source:ZFIN;Acc:ZDB-GENE-130530-549]	Notch signaling pathway, multicellular organism development, cell communication, negative regulation of Notch signaling pathway
ENSDARG00000052094	794892	notch1b	Notch signalling	1729.4	-1.83941	0.460146	-3.99745	6.40271e-05	0.000582121	notch receptor 1b [Source:ZFIN;Acc:ZDB-GENE-990415-183]	regulation of developmental process, cell differentiation, Notch signaling pathway, multicellular organism development, regulation of transcription, DNA-templated, hematopoietic progenitor cell differentiation, heterophilic cell-cell adhesion via plasma membrane cell adhesion molecules, hematopoietic stem cell differentiation, ventral spinal cord interneuron differentiation, establishment or main…
ENSDARG00000076020	567038	pappa2	Notch signalling	62.3364	-1.85714	0.74363	-2.4974	0.0125109	0.0464406	pappalysin 2 [Source:ZFIN;Acc:ZDB-GENE-070912-525]	proteolysis, angiogenesis, cartilage development, notochord development, regulation of Notch signaling pathway
ENSDARG00000070425	563920	dll4	Notch signalling	2350.8	-1.97367	0.289144	-6.8259	8.7373e-12	4.68264e-10	delta-like 4 (Drosophila) [Source:ZFIN;Acc:ZDB-GENE-041014-73]	Notch signaling pathway, multicellular organism development, cell communication, angiogenesis, sprouting angiogenesis, blood vessel endothelial cell migration, ventral spinal cord interneuron differentiation, regulation of angiogenesis, branching involved in blood vessel morphogenesis, lymphangiogenesis, regulation of vascular endothelial growth factor receptor signaling pathway, dorsal aorta dev…
ENSDARG00000006181	797150	hif1aa	Notch signalling	151.445	-1.98474	0.444909	-4.461	8.15766e-06	9.91736e-05	hypoxia inducible factor 1 subunit alpha a [Source:ZFIN;Acc:ZDB-GENE-080917-55]	regulation of transcription, DNA-templated, positive regulation of transcription by RNA polymerase II, regulation of transcription by RNA polymerase II, hematopoietic stem cell differentiation, regulation of angiogenesis, Notch signaling pathway, macrophage migration
ENSDARG00000045003	570276	plvapb	Notch signalling	795.984	-2.22614	0.420071	-5.29944	1.1616e-07	2.37326e-06	plasmalemma vesicle associated protein b [Source:ZFIN;Acc:ZDB-GENE-060616-96]	Notch signaling pathway
ENSDARG00000061031	100332110	dner	Notch signalling	45.0713	-2.29357	0.686729	-3.33985	0.00083823	0.00516428	delta/notch-like EGF repeat containing [Source:ZFIN;Acc:ZDB-GENE-130502-1]	neurogenesis, glial cell differentiation, negative regulation of glial cell proliferation, negative regulation of neural precursor cell proliferation
ENSDARG00000004232	30141	dlb	Notch signalling	2464.07	-2.4982	0.375731	-6.64892	2.95255e-11	1.39708e-09	deltaB [Source:NCBI gene;Acc:30141]	cell communication, multicellular organism development, Notch signaling pathway, cell differentiation, nervous system development, midbrain development, negative regulation of Notch signaling pathway, diencephalon development
ENSDARG00000014722	30287	her1	Notch signalling	7.35604	-2.79135	0.94214	-2.96278	0.00304875	0.0150236	hairy-related 1 [Source:ZFIN;Acc:ZDB-GENE-980526-125]	Notch signaling pathway, negative regulation of transcription by RNA polymerase II, regulation of transcription, DNA-templated, cell differentiation, negative regulation of transcription, DNA-templated, somitogenesis, somite specification, anterior/posterior pattern specification, regulation of neurogenesis
ENSDARG00000054562	100534909	her15.1	Notch signalling	8691.18	-3.55619	0.632508	-5.62235	1.88372e-08	4.60652e-07	hairy and enhancer of split-related 15, tandem duplicate 1 [Source:ZFIN;Acc:ZDB-GENE-030707-2]	eye development, brain development, somitogenesis, Notch signaling pathway
ENSDARG00000010791	30131	dla	Notch signalling	3366.02	-3.71483	0.47887	-7.75748	8.663e-15	8.38532e-13	deltaA [Source:NCBI gene;Acc:30131]	Notch signaling pathway, multicellular organism development, cell communication
ENSDARG00000032963	402914	her12	Notch signalling	433.887	-4.5988	0.8478	-5.42439	5.81524e-08	1.26963e-06	hairy-related 12 [Source:ZFIN;Acc:ZDB-GENE-040824-5]	regulation of transcription, DNA-templated, negative regulation of transcription by RNA polymerase II, cell differentiation, brain development, somitogenesis, Notch signaling pathway, anterior/posterior pattern specification, regulation of neurogenesis
ENSDARG00000070677	60634	fezf2	Notch signalling	383.969	-5.20019	0.691892	-7.5159	5.65197e-14	4.74859e-12	FEZ family zinc finger 2 [Source:NCBI gene;Acc:60634]	regulation of transcription by RNA polymerase II, central nervous system neuron development, multicellular organism development, central nervous system development, nervous system development, negative regulation of transcription, DNA-templated, cell differentiation, forebrain development, hypothalamus development, forebrain neuron differentiation, regulation of Notch signaling pathway, neuronal …
