# Supplementary material for: Genomic and physiological analyses of the zebrafish atrioventricular canal reveal molecular building blocks of the secondary pacemaker region
Source: Cell Mol Life Sci. 2021 Sep 23;78(19-20):6669–87. doi: 10.1007/s00018-021-03939-y (PMC8558220; doi:10.1007/s00018-021-03939-y)
Supplement: Supplementary file 15 — Supplementary file15 (XLSX 97 KB) [file 18_2021_3939_MOESM15_ESM.xlsx]

## Sheet: 48hpf Arrhythmia
ClinVar_term	Condition.s.	Gene.stable.ID.1	external_gene_name	log2FoldChange	padj	Gene.description	GO
Arrhythmia	Familial visceral amyloidosis, Ostertag type	ENSDARG00000020741	fga	6.1462	9.55723e-20	fibrinogen alpha chain [Source:ZFIN;Acc:ZDB-GENE-031010-21]	platelet activation, blood coagulation, protein polymerization, blood coagulation, fibrin clot formation
Arrhythmia	Atrial fibrillation, familial, 6	ENSDARG00000052958	nppb	5.87157	6.51127e-12	natriuretic peptide B [Source:ZFIN;Acc:ZDB-GENE-130530-642]	cGMP biosynthetic process, receptor guanylyl cyclase signaling pathway, cardiac muscle cell proliferation, neuropeptide signaling pathway, cGMP-mediated signaling, atrioventricular canal development, negative regulation of systemic arterial blood pressure, cardiac jelly development
Arrhythmia	Atrial fibrillation, familial, 18	ENSDARG00000032976	cmlc1	5.52238	7.17105e-10	cardiac myosin light chain-1 [Source:ZFIN;Acc:ZDB-GENE-030522-1]	sarcomere organization, heart contraction, heart morphogenesis, cardiac muscle tissue development, ventricular cardiac myofibril assembly, ventricular cardiac muscle cell development
Arrhythmia	Familial atrial fibrillation	ENSDARG00000032976	cmlc1	5.52238	7.17105e-10	cardiac myosin light chain-1 [Source:ZFIN;Acc:ZDB-GENE-030522-1]	sarcomere organization, heart contraction, heart morphogenesis, cardiac muscle tissue development, ventricular cardiac myofibril assembly, ventricular cardiac muscle cell development
Arrhythmia	Familial hypertrophic cardiomyopathy 8	ENSDARG00000032976	cmlc1	5.52238	7.17105e-10	cardiac myosin light chain-1 [Source:ZFIN;Acc:ZDB-GENE-030522-1]	sarcomere organization, heart contraction, heart morphogenesis, cardiac muscle tissue development, ventricular cardiac myofibril assembly, ventricular cardiac muscle cell development
Arrhythmia	Familial restrictive cardiomyopathy 1	ENSDARG00000032976	cmlc1	5.52238	7.17105e-10	cardiac myosin light chain-1 [Source:ZFIN;Acc:ZDB-GENE-030522-1]	sarcomere organization, heart contraction, heart morphogenesis, cardiac muscle tissue development, ventricular cardiac myofibril assembly, ventricular cardiac muscle cell development
Arrhythmia	Dilated cardiomyopathy 1Z	ENSDARG00000037539	tnnc1b	5.50198	9.75155e-19	troponin C type 1b (slow) [Source:ZFIN;Acc:ZDB-GENE-040625-62]	skeletal muscle contraction, cardiac muscle contraction, regulation of muscle contraction
Arrhythmia	Polymorphic ventricular tachycardia	ENSDARG00000008982	casq2	5.00882	8.11794e-21	calsequestrin 2 [Source:ZFIN;Acc:ZDB-GENE-010724-12]	regulation of cardiac muscle contraction by regulation of the release of sequestered calcium ion
Arrhythmia	Ventricular tachycardia, catecholaminergic polymorphic, 2	ENSDARG00000008982	casq2	5.00882	8.11794e-21	calsequestrin 2 [Source:ZFIN;Acc:ZDB-GENE-010724-12]	regulation of cardiac muscle contraction by regulation of the release of sequestered calcium ion
Arrhythmia	Atrial septal defect	ENSDARG00000057911	zgc:86709	4.99974	2.14397e-19	zgc:86709 [Source:ZFIN;Acc:ZDB-GENE-040625-35]	positive regulation of gene expression, mesenchyme migration
Arrhythmia	Dilated Cardiomyopathy, Dominant	ENSDARG00000057911	zgc:86709	4.99974	2.14397e-19	zgc:86709 [Source:ZFIN;Acc:ZDB-GENE-040625-35]	positive regulation of gene expression, mesenchyme migration
Arrhythmia	Dilated cardiomyopathy	ENSDARG00000057911	zgc:86709	4.99974	2.14397e-19	zgc:86709 [Source:ZFIN;Acc:ZDB-GENE-040625-35]	positive regulation of gene expression, mesenchyme migration
Arrhythmia	Familial restrictive cardiomyopathy	ENSDARG00000057911	zgc:86709	4.99974	2.14397e-19	zgc:86709 [Source:ZFIN;Acc:ZDB-GENE-040625-35]	positive regulation of gene expression, mesenchyme migration
Arrhythmia	Hypertrophic cardiomyopathy	ENSDARG00000057911	zgc:86709	4.99974	2.14397e-19	zgc:86709 [Source:ZFIN;Acc:ZDB-GENE-040625-35]	positive regulation of gene expression, mesenchyme migration
Arrhythmia	Inborn genetic diseases	ENSDARG00000057911	zgc:86709	4.99974	2.14397e-19	zgc:86709 [Source:ZFIN;Acc:ZDB-GENE-040625-35]	positive regulation of gene expression, mesenchyme migration
Arrhythmia	Left ventricular noncompaction	ENSDARG00000057911	zgc:86709	4.99974	2.14397e-19	zgc:86709 [Source:ZFIN;Acc:ZDB-GENE-040625-35]	positive regulation of gene expression, mesenchyme migration
Arrhythmia	Left ventricular noncompaction cardiomyopathy	ENSDARG00000057911	zgc:86709	4.99974	2.14397e-19	zgc:86709 [Source:ZFIN;Acc:ZDB-GENE-040625-35]	positive regulation of gene expression, mesenchyme migration
Arrhythmia	Primary dilated cardiomyopathy	ENSDARG00000057911	zgc:86709	4.99974	2.14397e-19	zgc:86709 [Source:ZFIN;Acc:ZDB-GENE-040625-35]	positive regulation of gene expression, mesenchyme migration
Arrhythmia	Wolff-Parkinson-White pattern	ENSDARG00000057911	zgc:86709	4.99974	2.14397e-19	zgc:86709 [Source:ZFIN;Acc:ZDB-GENE-040625-35]	positive regulation of gene expression, mesenchyme migration
Arrhythmia	Asymmetric septal hypertrophy	ENSDARG00000011615	mybpc3	4.99657	4.00276e-12	myosin binding protein C, cardiac [Source:ZFIN;Acc:ZDB-GENE-070112-2362]	ventricular cardiac muscle tissue morphogenesis, regulation of heart rate, cardiac atrium formation, cardiac ventricle formation
Arrhythmia	Familial hypertrophic cardiomyopathy 4	ENSDARG00000011615	mybpc3	4.99657	4.00276e-12	myosin binding protein C, cardiac [Source:ZFIN;Acc:ZDB-GENE-070112-2362]	ventricular cardiac muscle tissue morphogenesis, regulation of heart rate, cardiac atrium formation, cardiac ventricle formation
Arrhythmia	Heart block	ENSDARG00000011615	mybpc3	4.99657	4.00276e-12	myosin binding protein C, cardiac [Source:ZFIN;Acc:ZDB-GENE-070112-2362]	ventricular cardiac muscle tissue morphogenesis, regulation of heart rate, cardiac atrium formation, cardiac ventricle formation
Arrhythmia	Left ventricular noncompaction 10	ENSDARG00000011615	mybpc3	4.99657	4.00276e-12	myosin binding protein C, cardiac [Source:ZFIN;Acc:ZDB-GENE-070112-2362]	ventricular cardiac muscle tissue morphogenesis, regulation of heart rate, cardiac atrium formation, cardiac ventricle formation
Arrhythmia	MYBPC3-Related Disorders	ENSDARG00000011615	mybpc3	4.99657	4.00276e-12	myosin binding protein C, cardiac [Source:ZFIN;Acc:ZDB-GENE-070112-2362]	ventricular cardiac muscle tissue morphogenesis, regulation of heart rate, cardiac atrium formation, cardiac ventricle formation
Arrhythmia	Paroxysmal atrial fibrillation	ENSDARG00000011615	mybpc3	4.99657	4.00276e-12	myosin binding protein C, cardiac [Source:ZFIN;Acc:ZDB-GENE-070112-2362]	ventricular cardiac muscle tissue morphogenesis, regulation of heart rate, cardiac atrium formation, cardiac ventricle formation
Arrhythmia	Premature ventricular contraction	ENSDARG00000011615	mybpc3	4.99657	4.00276e-12	myosin binding protein C, cardiac [Source:ZFIN;Acc:ZDB-GENE-070112-2362]	ventricular cardiac muscle tissue morphogenesis, regulation of heart rate, cardiac atrium formation, cardiac ventricle formation
Arrhythmia	Prolonged QT interval	ENSDARG00000011615	mybpc3	4.99657	4.00276e-12	myosin binding protein C, cardiac [Source:ZFIN;Acc:ZDB-GENE-070112-2362]	ventricular cardiac muscle tissue morphogenesis, regulation of heart rate, cardiac atrium formation, cardiac ventricle formation
Arrhythmia	Ventricular extrasystoles	ENSDARG00000011615	mybpc3	4.99657	4.00276e-12	myosin binding protein C, cardiac [Source:ZFIN;Acc:ZDB-GENE-070112-2362]	ventricular cardiac muscle tissue morphogenesis, regulation of heart rate, cardiac atrium formation, cardiac ventricle formation
Arrhythmia	Abnormality of T cell physiology	ENSDARG00000079782	myh7l	4.96917	3.49398e-10	myosin heavy chain 7-like [Source:ZFIN;Acc:ZDB-GENE-061027-393]
Arrhythmia	Abnormality of cellular immune system	ENSDARG00000079782	myh7l	4.96917	3.49398e-10	myosin heavy chain 7-like [Source:ZFIN;Acc:ZDB-GENE-061027-393]
Arrhythmia	Cardiomyopathy, left ventricular noncompaction	ENSDARG00000079782	myh7l	4.96917	3.49398e-10	myosin heavy chain 7-like [Source:ZFIN;Acc:ZDB-GENE-061027-393]
Arrhythmia	Congenital combined immunodeficiency	ENSDARG00000079782	myh7l	4.96917	3.49398e-10	myosin heavy chain 7-like [Source:ZFIN;Acc:ZDB-GENE-061027-393]
Arrhythmia	Congenital myopathy	ENSDARG00000079782	myh7l	4.96917	3.49398e-10	myosin heavy chain 7-like [Source:ZFIN;Acc:ZDB-GENE-061027-393]
Arrhythmia	Congenital myopathy with fiber type disproportion	ENSDARG00000079782	myh7l	4.96917	3.49398e-10	myosin heavy chain 7-like [Source:ZFIN;Acc:ZDB-GENE-061027-393]
Arrhythmia	Craniosynostosis 4	ENSDARG00000079782	myh7l	4.96917	3.49398e-10	myosin heavy chain 7-like [Source:ZFIN;Acc:ZDB-GENE-061027-393]
Arrhythmia	Delayed gross motor development	ENSDARG00000079782	myh7l	4.96917	3.49398e-10	myosin heavy chain 7-like [Source:ZFIN;Acc:ZDB-GENE-061027-393]
Arrhythmia	Delayed speech and language development	ENSDARG00000079782	myh7l	4.96917	3.49398e-10	myosin heavy chain 7-like [Source:ZFIN;Acc:ZDB-GENE-061027-393]
Arrhythmia	Ebstein anomaly of the tricuspid valve	ENSDARG00000079782	myh7l	4.96917	3.49398e-10	myosin heavy chain 7-like [Source:ZFIN;Acc:ZDB-GENE-061027-393]
Arrhythmia	Familial cardiomyopathy	ENSDARG00000079782	myh7l	4.96917	3.49398e-10	myosin heavy chain 7-like [Source:ZFIN;Acc:ZDB-GENE-061027-393]
Arrhythmia	Idiopathic camptocormia	ENSDARG00000079782	myh7l	4.96917	3.49398e-10	myosin heavy chain 7-like [Source:ZFIN;Acc:ZDB-GENE-061027-393]
Arrhythmia	Immunodeficiency	ENSDARG00000079782	myh7l	4.96917	3.49398e-10	myosin heavy chain 7-like [Source:ZFIN;Acc:ZDB-GENE-061027-393]
Arrhythmia	Left ventricular noncompaction 5	ENSDARG00000079782	myh7l	4.96917	3.49398e-10	myosin heavy chain 7-like [Source:ZFIN;Acc:ZDB-GENE-061027-393]
Arrhythmia	Lymphopenia	ENSDARG00000079782	myh7l	4.96917	3.49398e-10	myosin heavy chain 7-like [Source:ZFIN;Acc:ZDB-GENE-061027-393]
Arrhythmia	MYH7-Related Disorders	ENSDARG00000079782	myh7l	4.96917	3.49398e-10	myosin heavy chain 7-like [Source:ZFIN;Acc:ZDB-GENE-061027-393]
Arrhythmia	MYH7-related late-onset scapuloperoneal muscular dystrophy	ENSDARG00000079782	myh7l	4.96917	3.49398e-10	myosin heavy chain 7-like [Source:ZFIN;Acc:ZDB-GENE-061027-393]
Arrhythmia	Muscular ventricular septal defect	ENSDARG00000079782	myh7l	4.96917	3.49398e-10	myosin heavy chain 7-like [Source:ZFIN;Acc:ZDB-GENE-061027-393]
Arrhythmia	Myopathy, distal, 1	ENSDARG00000079782	myh7l	4.96917	3.49398e-10	myosin heavy chain 7-like [Source:ZFIN;Acc:ZDB-GENE-061027-393]
Arrhythmia	Myopathy, myosin storage, autosomal recessive	ENSDARG00000079782	myh7l	4.96917	3.49398e-10	myosin heavy chain 7-like [Source:ZFIN;Acc:ZDB-GENE-061027-393]
Arrhythmia	Myosin storage myopathy	ENSDARG00000079782	myh7l	4.96917	3.49398e-10	myosin heavy chain 7-like [Source:ZFIN;Acc:ZDB-GENE-061027-393]
Arrhythmia	Neuromuscular disease	ENSDARG00000079782	myh7l	4.96917	3.49398e-10	myosin heavy chain 7-like [Source:ZFIN;Acc:ZDB-GENE-061027-393]
Arrhythmia	Sagittal craniosynostosis	ENSDARG00000079782	myh7l	4.96917	3.49398e-10	myosin heavy chain 7-like [Source:ZFIN;Acc:ZDB-GENE-061027-393]
Arrhythmia	Severe combined immunodeficiency disease	ENSDARG00000079782	myh7l	4.96917	3.49398e-10	myosin heavy chain 7-like [Source:ZFIN;Acc:ZDB-GENE-061027-393]
Arrhythmia	Dilated cardiomyopathy 1M	ENSDARG00000101706	csrp3	4.93758	5.38238e-18	cysteine and glycine-rich protein 3 (cardiac LIM protein) [Source:ZFIN;Acc:ZDB-GENE-041010-119]	sarcomere organization, heart contraction, actin cytoskeleton organization, cardiac muscle contraction, muscle tissue development
Arrhythmia	Familial hypertrophic cardiomyopathy 12	ENSDARG00000101706	csrp3	4.93758	5.38238e-18	cysteine and glycine-rich protein 3 (cardiac LIM protein) [Source:ZFIN;Acc:ZDB-GENE-041010-119]	sarcomere organization, heart contraction, actin cytoskeleton organization, cardiac muscle contraction, muscle tissue development
Arrhythmia	Glycogen storage disease	ENSDARG00000004904	gys2	4.72502	5.64329e-07	glycogen synthase 2 [Source:ZFIN;Acc:ZDB-GENE-030826-31]	glycogen biosynthetic process, response to glucose
Arrhythmia	Glycogen storage disease due to hepatic glycogen synthase deficiency	ENSDARG00000004904	gys2	4.72502	5.64329e-07	glycogen synthase 2 [Source:ZFIN;Acc:ZDB-GENE-030826-31]	glycogen biosynthetic process, response to glucose
Arrhythmia	Catecholaminergic polymorphic ventricular tachycardia	ENSDARG00000041779	trdn	4.49618	9.47738e-17	triadin [Source:ZFIN;Acc:ZDB-GENE-041014-193]
Arrhythmia	Congenital fiber-type disproportion	ENSDARG00000042535	actc1a	4.47708	2.89665e-13	actin alpha cardiac muscle 1a [Source:ZFIN;Acc:ZDB-GENE-040520-4]	endocardial cushion morphogenesis, endocardial cushion formation, atrioventricular canal development, endocardial cushion morphogenesis, endocardial cushion formation, atrioventricular canal development
Arrhythmia	Congenital myopathy with excess of thin filaments	ENSDARG00000042535	actc1a	4.47708	2.89665e-13	actin alpha cardiac muscle 1a [Source:ZFIN;Acc:ZDB-GENE-040520-4]	endocardial cushion morphogenesis, endocardial cushion formation, atrioventricular canal development, endocardial cushion morphogenesis, endocardial cushion formation, atrioventricular canal development
Arrhythmia	Nemaline myopathy	ENSDARG00000042535	actc1a	4.47708	2.89665e-13	actin alpha cardiac muscle 1a [Source:ZFIN;Acc:ZDB-GENE-040520-4]	endocardial cushion morphogenesis, endocardial cushion formation, atrioventricular canal development, endocardial cushion morphogenesis, endocardial cushion formation, atrioventricular canal development
Arrhythmia	Limb-girdle muscular dystrophy	ENSDARG00000058548	bves	4.41232	1.30912e-24	blood vessel epicardial substance [Source:ZFIN;Acc:ZDB-GENE-040624-11]	regulation of membrane potential, retina development in camera-type eye, heart contraction, multicellular organism development, cell adhesion, epithelium development, heart development, eye photoreceptor cell development, skeletal muscle tissue development, vesicle-mediated transport, retina layer formation, skeletal myofibril assembly, epiboly, regulation of cell shape, striated muscle cell diff…
Arrhythmia	Muscular dystrophy, limb-girdle, type 2X	ENSDARG00000058548	bves	4.41232	1.30912e-24	blood vessel epicardial substance [Source:ZFIN;Acc:ZDB-GENE-040624-11]	regulation of membrane potential, retina development in camera-type eye, heart contraction, multicellular organism development, cell adhesion, epithelium development, heart development, eye photoreceptor cell development, skeletal muscle tissue development, vesicle-mediated transport, retina layer formation, skeletal myofibril assembly, epiboly, regulation of cell shape, striated muscle cell diff…
Arrhythmia	Dilated cardiomyopathy 1AA	ENSDARG00000071090	actn2b	4.33622	2.72417e-14	actinin, alpha 2b [Source:ZFIN;Acc:ZDB-GENE-051127-39]	sarcomere organization, heart development, eye development, skeletal muscle fiber development, myofibril assembly
Arrhythmia	Familial hypertrophic cardiomyopathy 23	ENSDARG00000071090	actn2b	4.33622	2.72417e-14	actinin, alpha 2b [Source:ZFIN;Acc:ZDB-GENE-051127-39]	sarcomere organization, heart development, eye development, skeletal muscle fiber development, myofibril assembly
Arrhythmia	LOX-Related Disorder	ENSDARG00000003259	loxa	4.29988	2.28629e-08	lysyl oxidase a [Source:ZFIN;Acc:ZDB-GENE-040426-2398]	oxidation-reduction process, neurogenesis, muscle organ development, cartilage development, peptidyl-lysine oxidation
Arrhythmia	Macrocytic dyserythropoietic anemia	ENSDARG00000020084	tg	4.23175	0.0013849	thyroglobulin [Source:ZFIN;Acc:ZDB-GENE-030519-1]
Arrhythmia	Absent phalangeal crease	ENSDARG00000028213	ttn.2	4.2287	1.06099e-11	titin, tandem duplicate 2 [Source:ZFIN;Acc:ZDB-GENE-030113-2]	nucleosome assembly, cell morphogenesis, sarcomere organization, sarcomerogenesis, heart contraction, heart development, muscle contraction, cardiac muscle tissue development, skeletal muscle tissue development, myofibril assembly, skeletal muscle thin filament assembly, skeletal muscle myosin thick filament assembly, cardiac muscle fiber development, cardiac myofibril assembly, cardiac muscle ti…
Arrhythmia	Arrhythmia	ENSDARG00000028213	ttn.2	4.2287	1.06099e-11	titin, tandem duplicate 2 [Source:ZFIN;Acc:ZDB-GENE-030113-2]	nucleosome assembly, cell morphogenesis, sarcomere organization, sarcomerogenesis, heart contraction, heart development, muscle contraction, cardiac muscle tissue development, skeletal muscle tissue development, myofibril assembly, skeletal muscle thin filament assembly, skeletal muscle myosin thick filament assembly, cardiac muscle fiber development, cardiac myofibril assembly, cardiac muscle ti…
Arrhythmia	Cardiomyopathy	ENSDARG00000028213	ttn.2	4.2287	1.06099e-11	titin, tandem duplicate 2 [Source:ZFIN;Acc:ZDB-GENE-030113-2]	nucleosome assembly, cell morphogenesis, sarcomere organization, sarcomerogenesis, heart contraction, heart development, muscle contraction, cardiac muscle tissue development, skeletal muscle tissue development, myofibril assembly, skeletal muscle thin filament assembly, skeletal muscle myosin thick filament assembly, cardiac muscle fiber development, cardiac myofibril assembly, cardiac muscle ti…
Arrhythmia	Cardiovascular	ENSDARG00000028213	ttn.2	4.2287	1.06099e-11	titin, tandem duplicate 2 [Source:ZFIN;Acc:ZDB-GENE-030113-2]	nucleosome assembly, cell morphogenesis, sarcomere organization, sarcomerogenesis, heart contraction, heart development, muscle contraction, cardiac muscle tissue development, skeletal muscle tissue development, myofibril assembly, skeletal muscle thin filament assembly, skeletal muscle myosin thick filament assembly, cardiac muscle fiber development, cardiac myofibril assembly, cardiac muscle ti…
Arrhythmia	Cardiovascular phenotype	ENSDARG00000028213	ttn.2	4.2287	1.06099e-11	titin, tandem duplicate 2 [Source:ZFIN;Acc:ZDB-GENE-030113-2]	nucleosome assembly, cell morphogenesis, sarcomere organization, sarcomerogenesis, heart contraction, heart development, muscle contraction, cardiac muscle tissue development, skeletal muscle tissue development, myofibril assembly, skeletal muscle thin filament assembly, skeletal muscle myosin thick filament assembly, cardiac muscle fiber development, cardiac myofibril assembly, cardiac muscle ti…
Arrhythmia	Centronuclear myopathy	ENSDARG00000028213	ttn.2	4.2287	1.06099e-11	titin, tandem duplicate 2 [Source:ZFIN;Acc:ZDB-GENE-030113-2]	nucleosome assembly, cell morphogenesis, sarcomere organization, sarcomerogenesis, heart contraction, heart development, muscle contraction, cardiac muscle tissue development, skeletal muscle tissue development, myofibril assembly, skeletal muscle thin filament assembly, skeletal muscle myosin thick filament assembly, cardiac muscle fiber development, cardiac myofibril assembly, cardiac muscle ti…
Arrhythmia	Cleft palate	ENSDARG00000028213	ttn.2	4.2287	1.06099e-11	titin, tandem duplicate 2 [Source:ZFIN;Acc:ZDB-GENE-030113-2]	nucleosome assembly, cell morphogenesis, sarcomere organization, sarcomerogenesis, heart contraction, heart development, muscle contraction, cardiac muscle tissue development, skeletal muscle tissue development, myofibril assembly, skeletal muscle thin filament assembly, skeletal muscle myosin thick filament assembly, cardiac muscle fiber development, cardiac myofibril assembly, cardiac muscle ti…
Arrhythmia	Contractures of the large joints	ENSDARG00000028213	ttn.2	4.2287	1.06099e-11	titin, tandem duplicate 2 [Source:ZFIN;Acc:ZDB-GENE-030113-2]	nucleosome assembly, cell morphogenesis, sarcomere organization, sarcomerogenesis, heart contraction, heart development, muscle contraction, cardiac muscle tissue development, skeletal muscle tissue development, myofibril assembly, skeletal muscle thin filament assembly, skeletal muscle myosin thick filament assembly, cardiac muscle fiber development, cardiac myofibril assembly, cardiac muscle ti…
Arrhythmia	Decreased body weight	ENSDARG00000028213	ttn.2	4.2287	1.06099e-11	titin, tandem duplicate 2 [Source:ZFIN;Acc:ZDB-GENE-030113-2]	nucleosome assembly, cell morphogenesis, sarcomere organization, sarcomerogenesis, heart contraction, heart development, muscle contraction, cardiac muscle tissue development, skeletal muscle tissue development, myofibril assembly, skeletal muscle thin filament assembly, skeletal muscle myosin thick filament assembly, cardiac muscle fiber development, cardiac myofibril assembly, cardiac muscle ti…
Arrhythmia	Dilated cardiomyopathy 1A	ENSDARG00000028213	ttn.2	4.2287	1.06099e-11	titin, tandem duplicate 2 [Source:ZFIN;Acc:ZDB-GENE-030113-2]	nucleosome assembly, cell morphogenesis, sarcomere organization, sarcomerogenesis, heart contraction, heart development, muscle contraction, cardiac muscle tissue development, skeletal muscle tissue development, myofibril assembly, skeletal muscle thin filament assembly, skeletal muscle myosin thick filament assembly, cardiac muscle fiber development, cardiac myofibril assembly, cardiac muscle ti…
Arrhythmia	Dilated cardiomyopathy 1G	ENSDARG00000028213	ttn.2	4.2287	1.06099e-11	titin, tandem duplicate 2 [Source:ZFIN;Acc:ZDB-GENE-030113-2]	nucleosome assembly, cell morphogenesis, sarcomere organization, sarcomerogenesis, heart contraction, heart development, muscle contraction, cardiac muscle tissue development, skeletal muscle tissue development, myofibril assembly, skeletal muscle thin filament assembly, skeletal muscle myosin thick filament assembly, cardiac muscle fiber development, cardiac myofibril assembly, cardiac muscle ti…
Arrhythmia	EMG abnormality	ENSDARG00000028213	ttn.2	4.2287	1.06099e-11	titin, tandem duplicate 2 [Source:ZFIN;Acc:ZDB-GENE-030113-2]	nucleosome assembly, cell morphogenesis, sarcomere organization, sarcomerogenesis, heart contraction, heart development, muscle contraction, cardiac muscle tissue development, skeletal muscle tissue development, myofibril assembly, skeletal muscle thin filament assembly, skeletal muscle myosin thick filament assembly, cardiac muscle fiber development, cardiac myofibril assembly, cardiac muscle ti…
Arrhythmia	EMG: myopathic abnormalities	ENSDARG00000028213	ttn.2	4.2287	1.06099e-11	titin, tandem duplicate 2 [Source:ZFIN;Acc:ZDB-GENE-030113-2]	nucleosome assembly, cell morphogenesis, sarcomere organization, sarcomerogenesis, heart contraction, heart development, muscle contraction, cardiac muscle tissue development, skeletal muscle tissue development, myofibril assembly, skeletal muscle thin filament assembly, skeletal muscle myosin thick filament assembly, cardiac muscle fiber development, cardiac myofibril assembly, cardiac muscle ti…
Arrhythmia	Epicanthus	ENSDARG00000028213	ttn.2	4.2287	1.06099e-11	titin, tandem duplicate 2 [Source:ZFIN;Acc:ZDB-GENE-030113-2]	nucleosome assembly, cell morphogenesis, sarcomere organization, sarcomerogenesis, heart contraction, heart development, muscle contraction, cardiac muscle tissue development, skeletal muscle tissue development, myofibril assembly, skeletal muscle thin filament assembly, skeletal muscle myosin thick filament assembly, cardiac muscle fiber development, cardiac myofibril assembly, cardiac muscle ti…
Arrhythmia	Failure to thrive	ENSDARG00000028213	ttn.2	4.2287	1.06099e-11	titin, tandem duplicate 2 [Source:ZFIN;Acc:ZDB-GENE-030113-2]	nucleosome assembly, cell morphogenesis, sarcomere organization, sarcomerogenesis, heart contraction, heart development, muscle contraction, cardiac muscle tissue development, skeletal muscle tissue development, myofibril assembly, skeletal muscle thin filament assembly, skeletal muscle myosin thick filament assembly, cardiac muscle fiber development, cardiac myofibril assembly, cardiac muscle ti…
Arrhythmia	Familial dilated cardiomyopathy	ENSDARG00000028213	ttn.2	4.2287	1.06099e-11	titin, tandem duplicate 2 [Source:ZFIN;Acc:ZDB-GENE-030113-2]	nucleosome assembly, cell morphogenesis, sarcomere organization, sarcomerogenesis, heart contraction, heart development, muscle contraction, cardiac muscle tissue development, skeletal muscle tissue development, myofibril assembly, skeletal muscle thin filament assembly, skeletal muscle myosin thick filament assembly, cardiac muscle fiber development, cardiac myofibril assembly, cardiac muscle ti…
Arrhythmia	Familial hypertrophic cardiomyopathy 9	ENSDARG00000028213	ttn.2	4.2287	1.06099e-11	titin, tandem duplicate 2 [Source:ZFIN;Acc:ZDB-GENE-030113-2]	nucleosome assembly, cell morphogenesis, sarcomere organization, sarcomerogenesis, heart contraction, heart development, muscle contraction, cardiac muscle tissue development, skeletal muscle tissue development, myofibril assembly, skeletal muscle thin filament assembly, skeletal muscle myosin thick filament assembly, cardiac muscle fiber development, cardiac myofibril assembly, cardiac muscle ti…
Arrhythmia	Generalized hypotonia	ENSDARG00000028213	ttn.2	4.2287	1.06099e-11	titin, tandem duplicate 2 [Source:ZFIN;Acc:ZDB-GENE-030113-2]	nucleosome assembly, cell morphogenesis, sarcomere organization, sarcomerogenesis, heart contraction, heart development, muscle contraction, cardiac muscle tissue development, skeletal muscle tissue development, myofibril assembly, skeletal muscle thin filament assembly, skeletal muscle myosin thick filament assembly, cardiac muscle fiber development, cardiac myofibril assembly, cardiac muscle ti…
Arrhythmia	Limb-Girdle Muscular Dystrophy, Recessive	ENSDARG00000028213	ttn.2	4.2287	1.06099e-11	titin, tandem duplicate 2 [Source:ZFIN;Acc:ZDB-GENE-030113-2]	nucleosome assembly, cell morphogenesis, sarcomere organization, sarcomerogenesis, heart contraction, heart development, muscle contraction, cardiac muscle tissue development, skeletal muscle tissue development, myofibril assembly, skeletal muscle thin filament assembly, skeletal muscle myosin thick filament assembly, cardiac muscle fiber development, cardiac myofibril assembly, cardiac muscle ti…
Arrhythmia	Limb-girdle muscular dystrophy, type 2J	ENSDARG00000028213	ttn.2	4.2287	1.06099e-11	titin, tandem duplicate 2 [Source:ZFIN;Acc:ZDB-GENE-030113-2]	nucleosome assembly, cell morphogenesis, sarcomere organization, sarcomerogenesis, heart contraction, heart development, muscle contraction, cardiac muscle tissue development, skeletal muscle tissue development, myofibril assembly, skeletal muscle thin filament assembly, skeletal muscle myosin thick filament assembly, cardiac muscle fiber development, cardiac myofibril assembly, cardiac muscle ti…
Arrhythmia	Long philtrum	ENSDARG00000028213	ttn.2	4.2287	1.06099e-11	titin, tandem duplicate 2 [Source:ZFIN;Acc:ZDB-GENE-030113-2]	nucleosome assembly, cell morphogenesis, sarcomere organization, sarcomerogenesis, heart contraction, heart development, muscle contraction, cardiac muscle tissue development, skeletal muscle tissue development, myofibril assembly, skeletal muscle thin filament assembly, skeletal muscle myosin thick filament assembly, cardiac muscle fiber development, cardiac myofibril assembly, cardiac muscle ti…
Arrhythmia	Low-output congestive heart failure	ENSDARG00000028213	ttn.2	4.2287	1.06099e-11	titin, tandem duplicate 2 [Source:ZFIN;Acc:ZDB-GENE-030113-2]	nucleosome assembly, cell morphogenesis, sarcomere organization, sarcomerogenesis, heart contraction, heart development, muscle contraction, cardiac muscle tissue development, skeletal muscle tissue development, myofibril assembly, skeletal muscle thin filament assembly, skeletal muscle myosin thick filament assembly, cardiac muscle fiber development, cardiac myofibril assembly, cardiac muscle ti…
Arrhythmia	Mitral regurgitation	ENSDARG00000028213	ttn.2	4.2287	1.06099e-11	titin, tandem duplicate 2 [Source:ZFIN;Acc:ZDB-GENE-030113-2]	nucleosome assembly, cell morphogenesis, sarcomere organization, sarcomerogenesis, heart contraction, heart development, muscle contraction, cardiac muscle tissue development, skeletal muscle tissue development, myofibril assembly, skeletal muscle thin filament assembly, skeletal muscle myosin thick filament assembly, cardiac muscle fiber development, cardiac myofibril assembly, cardiac muscle ti…
Arrhythmia	Muscular dystrophy	ENSDARG00000028213	ttn.2	4.2287	1.06099e-11	titin, tandem duplicate 2 [Source:ZFIN;Acc:ZDB-GENE-030113-2]	nucleosome assembly, cell morphogenesis, sarcomere organization, sarcomerogenesis, heart contraction, heart development, muscle contraction, cardiac muscle tissue development, skeletal muscle tissue development, myofibril assembly, skeletal muscle thin filament assembly, skeletal muscle myosin thick filament assembly, cardiac muscle fiber development, cardiac myofibril assembly, cardiac muscle ti…
Arrhythmia	Myopathy, early-onset, with fatal cardiomyopathy	ENSDARG00000028213	ttn.2	4.2287	1.06099e-11	titin, tandem duplicate 2 [Source:ZFIN;Acc:ZDB-GENE-030113-2]	nucleosome assembly, cell morphogenesis, sarcomere organization, sarcomerogenesis, heart contraction, heart development, muscle contraction, cardiac muscle tissue development, skeletal muscle tissue development, myofibril assembly, skeletal muscle thin filament assembly, skeletal muscle myosin thick filament assembly, cardiac muscle fiber development, cardiac myofibril assembly, cardiac muscle ti…
Arrhythmia	Myopathy, myofibrillar, 9, with early respiratory failure	ENSDARG00000028213	ttn.2	4.2287	1.06099e-11	titin, tandem duplicate 2 [Source:ZFIN;Acc:ZDB-GENE-030113-2]	nucleosome assembly, cell morphogenesis, sarcomere organization, sarcomerogenesis, heart contraction, heart development, muscle contraction, cardiac muscle tissue development, skeletal muscle tissue development, myofibril assembly, skeletal muscle thin filament assembly, skeletal muscle myosin thick filament assembly, cardiac muscle fiber development, cardiac myofibril assembly, cardiac muscle ti…
Arrhythmia	Noncompaction cardiomyopathy	ENSDARG00000028213	ttn.2	4.2287	1.06099e-11	titin, tandem duplicate 2 [Source:ZFIN;Acc:ZDB-GENE-030113-2]	nucleosome assembly, cell morphogenesis, sarcomere organization, sarcomerogenesis, heart contraction, heart development, muscle contraction, cardiac muscle tissue development, skeletal muscle tissue development, myofibril assembly, skeletal muscle thin filament assembly, skeletal muscle myosin thick filament assembly, cardiac muscle fiber development, cardiac myofibril assembly, cardiac muscle ti…
Arrhythmia	Pectus excavatum	ENSDARG00000028213	ttn.2	4.2287	1.06099e-11	titin, tandem duplicate 2 [Source:ZFIN;Acc:ZDB-GENE-030113-2]	nucleosome assembly, cell morphogenesis, sarcomere organization, sarcomerogenesis, heart contraction, heart development, muscle contraction, cardiac muscle tissue development, skeletal muscle tissue development, myofibril assembly, skeletal muscle thin filament assembly, skeletal muscle myosin thick filament assembly, cardiac muscle fiber development, cardiac myofibril assembly, cardiac muscle ti…
Arrhythmia	Primary familial hypertrophic cardiomyopathy	ENSDARG00000028213	ttn.2	4.2287	1.06099e-11	titin, tandem duplicate 2 [Source:ZFIN;Acc:ZDB-GENE-030113-2]	nucleosome assembly, cell morphogenesis, sarcomere organization, sarcomerogenesis, heart contraction, heart development, muscle contraction, cardiac muscle tissue development, skeletal muscle tissue development, myofibril assembly, skeletal muscle thin filament assembly, skeletal muscle myosin thick filament assembly, cardiac muscle fiber development, cardiac myofibril assembly, cardiac muscle ti…
Arrhythmia	Severe muscular hypotonia	ENSDARG00000028213	ttn.2	4.2287	1.06099e-11	titin, tandem duplicate 2 [Source:ZFIN;Acc:ZDB-GENE-030113-2]	nucleosome assembly, cell morphogenesis, sarcomere organization, sarcomerogenesis, heart contraction, heart development, muscle contraction, cardiac muscle tissue development, skeletal muscle tissue development, myofibril assembly, skeletal muscle thin filament assembly, skeletal muscle myosin thick filament assembly, cardiac muscle fiber development, cardiac myofibril assembly, cardiac muscle ti…
Arrhythmia	Short stature	ENSDARG00000028213	ttn.2	4.2287	1.06099e-11	titin, tandem duplicate 2 [Source:ZFIN;Acc:ZDB-GENE-030113-2]	nucleosome assembly, cell morphogenesis, sarcomere organization, sarcomerogenesis, heart contraction, heart development, muscle contraction, cardiac muscle tissue development, skeletal muscle tissue development, myofibril assembly, skeletal muscle thin filament assembly, skeletal muscle myosin thick filament assembly, cardiac muscle fiber development, cardiac myofibril assembly, cardiac muscle ti…
Arrhythmia	TTN-Related Disorders	ENSDARG00000028213	ttn.2	4.2287	1.06099e-11	titin, tandem duplicate 2 [Source:ZFIN;Acc:ZDB-GENE-030113-2]	nucleosome assembly, cell morphogenesis, sarcomere organization, sarcomerogenesis, heart contraction, heart development, muscle contraction, cardiac muscle tissue development, skeletal muscle tissue development, myofibril assembly, skeletal muscle thin filament assembly, skeletal muscle myosin thick filament assembly, cardiac muscle fiber development, cardiac myofibril assembly, cardiac muscle ti…
Arrhythmia	Tachycardia	ENSDARG00000028213	ttn.2	4.2287	1.06099e-11	titin, tandem duplicate 2 [Source:ZFIN;Acc:ZDB-GENE-030113-2]	nucleosome assembly, cell morphogenesis, sarcomere organization, sarcomerogenesis, heart contraction, heart development, muscle contraction, cardiac muscle tissue development, skeletal muscle tissue development, myofibril assembly, skeletal muscle thin filament assembly, skeletal muscle myosin thick filament assembly, cardiac muscle fiber development, cardiac myofibril assembly, cardiac muscle ti…
Arrhythmia	Thoracolumbar scoliosis	ENSDARG00000028213	ttn.2	4.2287	1.06099e-11	titin, tandem duplicate 2 [Source:ZFIN;Acc:ZDB-GENE-030113-2]	nucleosome assembly, cell morphogenesis, sarcomere organization, sarcomerogenesis, heart contraction, heart development, muscle contraction, cardiac muscle tissue development, skeletal muscle tissue development, myofibril assembly, skeletal muscle thin filament assembly, skeletal muscle myosin thick filament assembly, cardiac muscle fiber development, cardiac myofibril assembly, cardiac muscle ti…
Arrhythmia	Tibial muscular dystrophy	ENSDARG00000028213	ttn.2	4.2287	1.06099e-11	titin, tandem duplicate 2 [Source:ZFIN;Acc:ZDB-GENE-030113-2]	nucleosome assembly, cell morphogenesis, sarcomere organization, sarcomerogenesis, heart contraction, heart development, muscle contraction, cardiac muscle tissue development, skeletal muscle tissue development, myofibril assembly, skeletal muscle thin filament assembly, skeletal muscle myosin thick filament assembly, cardiac muscle fiber development, cardiac myofibril assembly, cardiac muscle ti…
Arrhythmia	Toe clinodactyly	ENSDARG00000028213	ttn.2	4.2287	1.06099e-11	titin, tandem duplicate 2 [Source:ZFIN;Acc:ZDB-GENE-030113-2]	nucleosome assembly, cell morphogenesis, sarcomere organization, sarcomerogenesis, heart contraction, heart development, muscle contraction, cardiac muscle tissue development, skeletal muscle tissue development, myofibril assembly, skeletal muscle thin filament assembly, skeletal muscle myosin thick filament assembly, cardiac muscle fiber development, cardiac myofibril assembly, cardiac muscle ti…
Arrhythmia	Tricuspid regurgitation	ENSDARG00000028213	ttn.2	4.2287	1.06099e-11	titin, tandem duplicate 2 [Source:ZFIN;Acc:ZDB-GENE-030113-2]	nucleosome assembly, cell morphogenesis, sarcomere organization, sarcomerogenesis, heart contraction, heart development, muscle contraction, cardiac muscle tissue development, skeletal muscle tissue development, myofibril assembly, skeletal muscle thin filament assembly, skeletal muscle myosin thick filament assembly, cardiac muscle fiber development, cardiac myofibril assembly, cardiac muscle ti…
Arrhythmia	Ventricular fibrillation	ENSDARG00000028213	ttn.2	4.2287	1.06099e-11	titin, tandem duplicate 2 [Source:ZFIN;Acc:ZDB-GENE-030113-2]	nucleosome assembly, cell morphogenesis, sarcomere organization, sarcomerogenesis, heart contraction, heart development, muscle contraction, cardiac muscle tissue development, skeletal muscle tissue development, myofibril assembly, skeletal muscle thin filament assembly, skeletal muscle myosin thick filament assembly, cardiac muscle fiber development, cardiac myofibril assembly, cardiac muscle ti…
Arrhythmia	Essential hypertension	ENSDARG00000103295	cyp3a65	4.14407	1.66097e-07	cytochrome P450, family 3, subfamily A, polypeptide 65 [Source:ZFIN;Acc:ZDB-GENE-050604-1]	oxidation-reduction process, response to xenobiotic stimulus
Arrhythmia	Cataract (disease)	ENSDARG00000020610	tnnt2a	3.93188	1.16222e-08	troponin T type 2a (cardiac) [Source:ZFIN;Acc:ZDB-GENE-000626-1]	regulation of muscle contraction, sarcomere organization, heart contraction, lymphoid lineage cell migration into thymus, heart development, pronephros development, hematopoietic stem cell differentiation, regulation of heart contraction, vasculature development, skeletal muscle contraction, muscle contraction, cardiac muscle contraction, blood circulation, blood vessel development, branching inv…
Arrhythmia	Choanal atresia	ENSDARG00000020610	tnnt2a	3.93188	1.16222e-08	troponin T type 2a (cardiac) [Source:ZFIN;Acc:ZDB-GENE-000626-1]	regulation of muscle contraction, sarcomere organization, heart contraction, lymphoid lineage cell migration into thymus, heart development, pronephros development, hematopoietic stem cell differentiation, regulation of heart contraction, vasculature development, skeletal muscle contraction, muscle contraction, cardiac muscle contraction, blood circulation, blood vessel development, branching inv…
Arrhythmia	Costello syndrome	ENSDARG00000020610	tnnt2a	3.93188	1.16222e-08	troponin T type 2a (cardiac) [Source:ZFIN;Acc:ZDB-GENE-000626-1]	regulation of muscle contraction, sarcomere organization, heart contraction, lymphoid lineage cell migration into thymus, heart development, pronephros development, hematopoietic stem cell differentiation, regulation of heart contraction, vasculature development, skeletal muscle contraction, muscle contraction, cardiac muscle contraction, blood circulation, blood vessel development, branching inv…
Arrhythmia	Delayed cranial suture closure	ENSDARG00000020610	tnnt2a	3.93188	1.16222e-08	troponin T type 2a (cardiac) [Source:ZFIN;Acc:ZDB-GENE-000626-1]	regulation of muscle contraction, sarcomere organization, heart contraction, lymphoid lineage cell migration into thymus, heart development, pronephros development, hematopoietic stem cell differentiation, regulation of heart contraction, vasculature development, skeletal muscle contraction, muscle contraction, cardiac muscle contraction, blood circulation, blood vessel development, branching inv…
Arrhythmia	Difficulty walking	ENSDARG00000020610	tnnt2a	3.93188	1.16222e-08	troponin T type 2a (cardiac) [Source:ZFIN;Acc:ZDB-GENE-000626-1]	regulation of muscle contraction, sarcomere organization, heart contraction, lymphoid lineage cell migration into thymus, heart development, pronephros development, hematopoietic stem cell differentiation, regulation of heart contraction, vasculature development, skeletal muscle contraction, muscle contraction, cardiac muscle contraction, blood circulation, blood vessel development, branching inv…
Arrhythmia	Dilated cardiomyopathy 1DD	ENSDARG00000020610	tnnt2a	3.93188	1.16222e-08	troponin T type 2a (cardiac) [Source:ZFIN;Acc:ZDB-GENE-000626-1]	regulation of muscle contraction, sarcomere organization, heart contraction, lymphoid lineage cell migration into thymus, heart development, pronephros development, hematopoietic stem cell differentiation, regulation of heart contraction, vasculature development, skeletal muscle contraction, muscle contraction, cardiac muscle contraction, blood circulation, blood vessel development, branching inv…
Arrhythmia	Dyspnea	ENSDARG00000020610	tnnt2a	3.93188	1.16222e-08	troponin T type 2a (cardiac) [Source:ZFIN;Acc:ZDB-GENE-000626-1]	regulation of muscle contraction, sarcomere organization, heart contraction, lymphoid lineage cell migration into thymus, heart development, pronephros development, hematopoietic stem cell differentiation, regulation of heart contraction, vasculature development, skeletal muscle contraction, muscle contraction, cardiac muscle contraction, blood circulation, blood vessel development, branching inv…
Arrhythmia	EMG: axonal abnormality	ENSDARG00000020610	tnnt2a	3.93188	1.16222e-08	troponin T type 2a (cardiac) [Source:ZFIN;Acc:ZDB-GENE-000626-1]	regulation of muscle contraction, sarcomere organization, heart contraction, lymphoid lineage cell migration into thymus, heart development, pronephros development, hematopoietic stem cell differentiation, regulation of heart contraction, vasculature development, skeletal muscle contraction, muscle contraction, cardiac muscle contraction, blood circulation, blood vessel development, branching inv…
Arrhythmia	EMG: neuropathic changes	ENSDARG00000020610	tnnt2a	3.93188	1.16222e-08	troponin T type 2a (cardiac) [Source:ZFIN;Acc:ZDB-GENE-000626-1]	regulation of muscle contraction, sarcomere organization, heart contraction, lymphoid lineage cell migration into thymus, heart development, pronephros development, hematopoietic stem cell differentiation, regulation of heart contraction, vasculature development, skeletal muscle contraction, muscle contraction, cardiac muscle contraction, blood circulation, blood vessel development, branching inv…
Arrhythmia	Familial hypertrophic cardiomyopathy 1	ENSDARG00000020610	tnnt2a	3.93188	1.16222e-08	troponin T type 2a (cardiac) [Source:ZFIN;Acc:ZDB-GENE-000626-1]	regulation of muscle contraction, sarcomere organization, heart contraction, lymphoid lineage cell migration into thymus, heart development, pronephros development, hematopoietic stem cell differentiation, regulation of heart contraction, vasculature development, skeletal muscle contraction, muscle contraction, cardiac muscle contraction, blood circulation, blood vessel development, branching inv…
Arrhythmia	Familial hypertrophic cardiomyopathy 2	ENSDARG00000020610	tnnt2a	3.93188	1.16222e-08	troponin T type 2a (cardiac) [Source:ZFIN;Acc:ZDB-GENE-000626-1]	regulation of muscle contraction, sarcomere organization, heart contraction, lymphoid lineage cell migration into thymus, heart development, pronephros development, hematopoietic stem cell differentiation, regulation of heart contraction, vasculature development, skeletal muscle contraction, muscle contraction, cardiac muscle contraction, blood circulation, blood vessel development, branching inv…
Arrhythmia	Familial isolated dilated cardiomyopathy	ENSDARG00000020610	tnnt2a	3.93188	1.16222e-08	troponin T type 2a (cardiac) [Source:ZFIN;Acc:ZDB-GENE-000626-1]	regulation of muscle contraction, sarcomere organization, heart contraction, lymphoid lineage cell migration into thymus, heart development, pronephros development, hematopoietic stem cell differentiation, regulation of heart contraction, vasculature development, skeletal muscle contraction, muscle contraction, cardiac muscle contraction, blood circulation, blood vessel development, branching inv…
Arrhythmia	Familial restrictive cardiomyopathy 3	ENSDARG00000020610	tnnt2a	3.93188	1.16222e-08	troponin T type 2a (cardiac) [Source:ZFIN;Acc:ZDB-GENE-000626-1]	regulation of muscle contraction, sarcomere organization, heart contraction, lymphoid lineage cell migration into thymus, heart development, pronephros development, hematopoietic stem cell differentiation, regulation of heart contraction, vasculature development, skeletal muscle contraction, muscle contraction, cardiac muscle contraction, blood circulation, blood vessel development, branching inv…
Arrhythmia	Global developmental delay	ENSDARG00000020610	tnnt2a	3.93188	1.16222e-08	troponin T type 2a (cardiac) [Source:ZFIN;Acc:ZDB-GENE-000626-1]	regulation of muscle contraction, sarcomere organization, heart contraction, lymphoid lineage cell migration into thymus, heart development, pronephros development, hematopoietic stem cell differentiation, regulation of heart contraction, vasculature development, skeletal muscle contraction, muscle contraction, cardiac muscle contraction, blood circulation, blood vessel development, branching inv…
Arrhythmia	Hand tremor	ENSDARG00000020610	tnnt2a	3.93188	1.16222e-08	troponin T type 2a (cardiac) [Source:ZFIN;Acc:ZDB-GENE-000626-1]	regulation of muscle contraction, sarcomere organization, heart contraction, lymphoid lineage cell migration into thymus, heart development, pronephros development, hematopoietic stem cell differentiation, regulation of heart contraction, vasculature development, skeletal muscle contraction, muscle contraction, cardiac muscle contraction, blood circulation, blood vessel development, branching inv…
Arrhythmia	Impaired vibration sensation in the lower limbs	ENSDARG00000020610	tnnt2a	3.93188	1.16222e-08	troponin T type 2a (cardiac) [Source:ZFIN;Acc:ZDB-GENE-000626-1]	regulation of muscle contraction, sarcomere organization, heart contraction, lymphoid lineage cell migration into thymus, heart development, pronephros development, hematopoietic stem cell differentiation, regulation of heart contraction, vasculature development, skeletal muscle contraction, muscle contraction, cardiac muscle contraction, blood circulation, blood vessel development, branching inv…
Arrhythmia	Increased left ventricular wall thickness	ENSDARG00000020610	tnnt2a	3.93188	1.16222e-08	troponin T type 2a (cardiac) [Source:ZFIN;Acc:ZDB-GENE-000626-1]	regulation of muscle contraction, sarcomere organization, heart contraction, lymphoid lineage cell migration into thymus, heart development, pronephros development, hematopoietic stem cell differentiation, regulation of heart contraction, vasculature development, skeletal muscle contraction, muscle contraction, cardiac muscle contraction, blood circulation, blood vessel development, branching inv…
Arrhythmia	Kyphosis	ENSDARG00000020610	tnnt2a	3.93188	1.16222e-08	troponin T type 2a (cardiac) [Source:ZFIN;Acc:ZDB-GENE-000626-1]	regulation of muscle contraction, sarcomere organization, heart contraction, lymphoid lineage cell migration into thymus, heart development, pronephros development, hematopoietic stem cell differentiation, regulation of heart contraction, vasculature development, skeletal muscle contraction, muscle contraction, cardiac muscle contraction, blood circulation, blood vessel development, branching inv…
Arrhythmia	Left ventricular hypertrophy	ENSDARG00000020610	tnnt2a	3.93188	1.16222e-08	troponin T type 2a (cardiac) [Source:ZFIN;Acc:ZDB-GENE-000626-1]	regulation of muscle contraction, sarcomere organization, heart contraction, lymphoid lineage cell migration into thymus, heart development, pronephros development, hematopoietic stem cell differentiation, regulation of heart contraction, vasculature development, skeletal muscle contraction, muscle contraction, cardiac muscle contraction, blood circulation, blood vessel development, branching inv…
Arrhythmia	Left ventricular noncompaction 6	ENSDARG00000020610	tnnt2a	3.93188	1.16222e-08	troponin T type 2a (cardiac) [Source:ZFIN;Acc:ZDB-GENE-000626-1]	regulation of muscle contraction, sarcomere organization, heart contraction, lymphoid lineage cell migration into thymus, heart development, pronephros development, hematopoietic stem cell differentiation, regulation of heart contraction, vasculature development, skeletal muscle contraction, muscle contraction, cardiac muscle contraction, blood circulation, blood vessel development, branching inv…
Arrhythmia	Limb fasciculations	ENSDARG00000020610	tnnt2a	3.93188	1.16222e-08	troponin T type 2a (cardiac) [Source:ZFIN;Acc:ZDB-GENE-000626-1]	regulation of muscle contraction, sarcomere organization, heart contraction, lymphoid lineage cell migration into thymus, heart development, pronephros development, hematopoietic stem cell differentiation, regulation of heart contraction, vasculature development, skeletal muscle contraction, muscle contraction, cardiac muscle contraction, blood circulation, blood vessel development, branching inv…
Arrhythmia	Malignant tumor of prostate	ENSDARG00000020610	tnnt2a	3.93188	1.16222e-08	troponin T type 2a (cardiac) [Source:ZFIN;Acc:ZDB-GENE-000626-1]	regulation of muscle contraction, sarcomere organization, heart contraction, lymphoid lineage cell migration into thymus, heart development, pronephros development, hematopoietic stem cell differentiation, regulation of heart contraction, vasculature development, skeletal muscle contraction, muscle contraction, cardiac muscle contraction, blood circulation, blood vessel development, branching inv…
Arrhythmia	Microcephaly	ENSDARG00000020610	tnnt2a	3.93188	1.16222e-08	troponin T type 2a (cardiac) [Source:ZFIN;Acc:ZDB-GENE-000626-1]	regulation of muscle contraction, sarcomere organization, heart contraction, lymphoid lineage cell migration into thymus, heart development, pronephros development, hematopoietic stem cell differentiation, regulation of heart contraction, vasculature development, skeletal muscle contraction, muscle contraction, cardiac muscle contraction, blood circulation, blood vessel development, branching inv…
Arrhythmia	Muscle cramps	ENSDARG00000020610	tnnt2a	3.93188	1.16222e-08	troponin T type 2a (cardiac) [Source:ZFIN;Acc:ZDB-GENE-000626-1]	regulation of muscle contraction, sarcomere organization, heart contraction, lymphoid lineage cell migration into thymus, heart development, pronephros development, hematopoietic stem cell differentiation, regulation of heart contraction, vasculature development, skeletal muscle contraction, muscle contraction, cardiac muscle contraction, blood circulation, blood vessel development, branching inv…
Arrhythmia	Muscle weakness	ENSDARG00000020610	tnnt2a	3.93188	1.16222e-08	troponin T type 2a (cardiac) [Source:ZFIN;Acc:ZDB-GENE-000626-1]	regulation of muscle contraction, sarcomere organization, heart contraction, lymphoid lineage cell migration into thymus, heart development, pronephros development, hematopoietic stem cell differentiation, regulation of heart contraction, vasculature development, skeletal muscle contraction, muscle contraction, cardiac muscle contraction, blood circulation, blood vessel development, branching inv…
Arrhythmia	Nonprogressive muscular atrophy	ENSDARG00000020610	tnnt2a	3.93188	1.16222e-08	troponin T type 2a (cardiac) [Source:ZFIN;Acc:ZDB-GENE-000626-1]	regulation of muscle contraction, sarcomere organization, heart contraction, lymphoid lineage cell migration into thymus, heart development, pronephros development, hematopoietic stem cell differentiation, regulation of heart contraction, vasculature development, skeletal muscle contraction, muscle contraction, cardiac muscle contraction, blood circulation, blood vessel development, branching inv…
Arrhythmia	Positive Romberg sign	ENSDARG00000020610	tnnt2a	3.93188	1.16222e-08	troponin T type 2a (cardiac) [Source:ZFIN;Acc:ZDB-GENE-000626-1]	regulation of muscle contraction, sarcomere organization, heart contraction, lymphoid lineage cell migration into thymus, heart development, pronephros development, hematopoietic stem cell differentiation, regulation of heart contraction, vasculature development, skeletal muscle contraction, muscle contraction, cardiac muscle contraction, blood circulation, blood vessel development, branching inv…
Arrhythmia	Proximal muscle weakness in lower limbs	ENSDARG00000020610	tnnt2a	3.93188	1.16222e-08	troponin T type 2a (cardiac) [Source:ZFIN;Acc:ZDB-GENE-000626-1]	regulation of muscle contraction, sarcomere organization, heart contraction, lymphoid lineage cell migration into thymus, heart development, pronephros development, hematopoietic stem cell differentiation, regulation of heart contraction, vasculature development, skeletal muscle contraction, muscle contraction, cardiac muscle contraction, blood circulation, blood vessel development, branching inv…
Arrhythmia	Right bundle branch block	ENSDARG00000020610	tnnt2a	3.93188	1.16222e-08	troponin T type 2a (cardiac) [Source:ZFIN;Acc:ZDB-GENE-000626-1]	regulation of muscle contraction, sarcomere organization, heart contraction, lymphoid lineage cell migration into thymus, heart development, pronephros development, hematopoietic stem cell differentiation, regulation of heart contraction, vasculature development, skeletal muscle contraction, muscle contraction, cardiac muscle contraction, blood circulation, blood vessel development, branching inv…
Arrhythmia	Sensory impairment	ENSDARG00000020610	tnnt2a	3.93188	1.16222e-08	troponin T type 2a (cardiac) [Source:ZFIN;Acc:ZDB-GENE-000626-1]	regulation of muscle contraction, sarcomere organization, heart contraction, lymphoid lineage cell migration into thymus, heart development, pronephros development, hematopoietic stem cell differentiation, regulation of heart contraction, vasculature development, skeletal muscle contraction, muscle contraction, cardiac muscle contraction, blood circulation, blood vessel development, branching inv…
Arrhythmia	Small hand	ENSDARG00000020610	tnnt2a	3.93188	1.16222e-08	troponin T type 2a (cardiac) [Source:ZFIN;Acc:ZDB-GENE-000626-1]	regulation of muscle contraction, sarcomere organization, heart contraction, lymphoid lineage cell migration into thymus, heart development, pronephros development, hematopoietic stem cell differentiation, regulation of heart contraction, vasculature development, skeletal muscle contraction, muscle contraction, cardiac muscle contraction, blood circulation, blood vessel development, branching inv…
Arrhythmia	Supraventricular tachycardia	ENSDARG00000020610	tnnt2a	3.93188	1.16222e-08	troponin T type 2a (cardiac) [Source:ZFIN;Acc:ZDB-GENE-000626-1]	regulation of muscle contraction, sarcomere organization, heart contraction, lymphoid lineage cell migration into thymus, heart development, pronephros development, hematopoietic stem cell differentiation, regulation of heart contraction, vasculature development, skeletal muscle contraction, muscle contraction, cardiac muscle contraction, blood circulation, blood vessel development, branching inv…
Arrhythmia	TNNT2-Related Cardiomyopathy	ENSDARG00000020610	tnnt2a	3.93188	1.16222e-08	troponin T type 2a (cardiac) [Source:ZFIN;Acc:ZDB-GENE-000626-1]	regulation of muscle contraction, sarcomere organization, heart contraction, lymphoid lineage cell migration into thymus, heart development, pronephros development, hematopoietic stem cell differentiation, regulation of heart contraction, vasculature development, skeletal muscle contraction, muscle contraction, cardiac muscle contraction, blood circulation, blood vessel development, branching inv…
Arrhythmia	Waddling gait	ENSDARG00000020610	tnnt2a	3.93188	1.16222e-08	troponin T type 2a (cardiac) [Source:ZFIN;Acc:ZDB-GENE-000626-1]	regulation of muscle contraction, sarcomere organization, heart contraction, lymphoid lineage cell migration into thymus, heart development, pronephros development, hematopoietic stem cell differentiation, regulation of heart contraction, vasculature development, skeletal muscle contraction, muscle contraction, cardiac muscle contraction, blood circulation, blood vessel development, branching inv…
Arrhythmia	Enlarged vestibular aqueduct	ENSDARG00000069431	slc26a4	3.88594	1.39029e-05	solute carrier family 26 member 4 [Source:ZFIN;Acc:ZDB-GENE-060503-544]	transmembrane transport, sulfate transport, anion transmembrane transport, chloride transmembrane transport, bicarbonate transport, sulfate transmembrane transport, chloride transport, oxalate transport, response to salt stress, anion homeostasis
Arrhythmia	Hearing loss	ENSDARG00000069431	slc26a4	3.88594	1.39029e-05	solute carrier family 26 member 4 [Source:ZFIN;Acc:ZDB-GENE-060503-544]	transmembrane transport, sulfate transport, anion transmembrane transport, chloride transmembrane transport, bicarbonate transport, sulfate transmembrane transport, chloride transport, oxalate transport, response to salt stress, anion homeostasis
Arrhythmia	Pendred syndrome	ENSDARG00000069431	slc26a4	3.88594	1.39029e-05	solute carrier family 26 member 4 [Source:ZFIN;Acc:ZDB-GENE-060503-544]	transmembrane transport, sulfate transport, anion transmembrane transport, chloride transmembrane transport, bicarbonate transport, sulfate transmembrane transport, chloride transport, oxalate transport, response to salt stress, anion homeostasis
Arrhythmia	Rare genetic deafness	ENSDARG00000069431	slc26a4	3.88594	1.39029e-05	solute carrier family 26 member 4 [Source:ZFIN;Acc:ZDB-GENE-060503-544]	transmembrane transport, sulfate transport, anion transmembrane transport, chloride transmembrane transport, bicarbonate transport, sulfate transmembrane transport, chloride transport, oxalate transport, response to salt stress, anion homeostasis
Arrhythmia	SLC26A4-Related Disorders	ENSDARG00000069431	slc26a4	3.88594	1.39029e-05	solute carrier family 26 member 4 [Source:ZFIN;Acc:ZDB-GENE-060503-544]	transmembrane transport, sulfate transport, anion transmembrane transport, chloride transmembrane transport, bicarbonate transport, sulfate transmembrane transport, chloride transport, oxalate transport, response to salt stress, anion homeostasis
Arrhythmia	Dilated cardiomyopathy 1C	ENSDARG00000056322	ldb3a	3.88023	2.98927e-16	LIM domain binding 3a [Source:ZFIN;Acc:ZDB-GENE-040121-6]	heart development, actin cytoskeleton organization, locomotory behavior, muscle structure development, skeletal muscle tissue development, somitogenesis
Arrhythmia	Myofibrillar myopathy, ZASP-related	ENSDARG00000056322	ldb3a	3.88023	2.98927e-16	LIM domain binding 3a [Source:ZFIN;Acc:ZDB-GENE-040121-6]	heart development, actin cytoskeleton organization, locomotory behavior, muscle structure development, skeletal muscle tissue development, somitogenesis
Arrhythmia	Familial hypercholesterolemia	ENSDARG00000075016	apobb.2	3.87359	0.00143591	apolipoprotein Bb, tandem duplicate 2 [Source:ZFIN;Acc:ZDB-GENE-070705-554]	lipid transport
Arrhythmia	Familial hypercholesterolemia 1	ENSDARG00000075016	apobb.2	3.87359	0.00143591	apolipoprotein Bb, tandem duplicate 2 [Source:ZFIN;Acc:ZDB-GENE-070705-554]	lipid transport
Arrhythmia	Familial hypercholesterolemia 2	ENSDARG00000075016	apobb.2	3.87359	0.00143591	apolipoprotein Bb, tandem duplicate 2 [Source:ZFIN;Acc:ZDB-GENE-070705-554]	lipid transport
Arrhythmia	Hypobetalipoproteinemia, familial, 1	ENSDARG00000075016	apobb.2	3.87359	0.00143591	apolipoprotein Bb, tandem duplicate 2 [Source:ZFIN;Acc:ZDB-GENE-070705-554]	lipid transport
Arrhythmia	Congenital peripheral neuropathy	ENSDARG00000058656	desma	3.72201	4.12378e-13	desmin a [Source:ZFIN;Acc:ZDB-GENE-980526-221]	sarcomere organization, heart contraction, skeletal muscle organ development, locomotory behavior, skeletal muscle tissue development, myofibril assembly, muscle contraction, regulation of cardiac muscle contraction, regulation of cardiac muscle contraction by calcium ion signaling
Arrhythmia	Dilated cardiomyopathy 1I	ENSDARG00000058656	desma	3.72201	4.12378e-13	desmin a [Source:ZFIN;Acc:ZDB-GENE-980526-221]	sarcomere organization, heart contraction, skeletal muscle organ development, locomotory behavior, skeletal muscle tissue development, myofibril assembly, muscle contraction, regulation of cardiac muscle contraction, regulation of cardiac muscle contraction by calcium ion signaling
Arrhythmia	Infantile axial hypotonia	ENSDARG00000058656	desma	3.72201	4.12378e-13	desmin a [Source:ZFIN;Acc:ZDB-GENE-980526-221]	sarcomere organization, heart contraction, skeletal muscle organ development, locomotory behavior, skeletal muscle tissue development, myofibril assembly, muscle contraction, regulation of cardiac muscle contraction, regulation of cardiac muscle contraction by calcium ion signaling
Arrhythmia	Interstitial pulmonary abnormality	ENSDARG00000058656	desma	3.72201	4.12378e-13	desmin a [Source:ZFIN;Acc:ZDB-GENE-980526-221]	sarcomere organization, heart contraction, skeletal muscle organ development, locomotory behavior, skeletal muscle tissue development, myofibril assembly, muscle contraction, regulation of cardiac muscle contraction, regulation of cardiac muscle contraction by calcium ion signaling
Arrhythmia	Muscular dystrophy, limb-girdle, type 2R	ENSDARG00000058656	desma	3.72201	4.12378e-13	desmin a [Source:ZFIN;Acc:ZDB-GENE-980526-221]	sarcomere organization, heart contraction, skeletal muscle organ development, locomotory behavior, skeletal muscle tissue development, myofibril assembly, muscle contraction, regulation of cardiac muscle contraction, regulation of cardiac muscle contraction by calcium ion signaling
Arrhythmia	Myofibrillar Myopathy, Dominant	ENSDARG00000058656	desma	3.72201	4.12378e-13	desmin a [Source:ZFIN;Acc:ZDB-GENE-980526-221]	sarcomere organization, heart contraction, skeletal muscle organ development, locomotory behavior, skeletal muscle tissue development, myofibril assembly, muscle contraction, regulation of cardiac muscle contraction, regulation of cardiac muscle contraction by calcium ion signaling
Arrhythmia	Myofibrillar myopathy 1	ENSDARG00000058656	desma	3.72201	4.12378e-13	desmin a [Source:ZFIN;Acc:ZDB-GENE-980526-221]	sarcomere organization, heart contraction, skeletal muscle organ development, locomotory behavior, skeletal muscle tissue development, myofibril assembly, muscle contraction, regulation of cardiac muscle contraction, regulation of cardiac muscle contraction by calcium ion signaling
Arrhythmia	Neonatal hypotonia	ENSDARG00000058656	desma	3.72201	4.12378e-13	desmin a [Source:ZFIN;Acc:ZDB-GENE-980526-221]	sarcomere organization, heart contraction, skeletal muscle organ development, locomotory behavior, skeletal muscle tissue development, myofibril assembly, muscle contraction, regulation of cardiac muscle contraction, regulation of cardiac muscle contraction by calcium ion signaling
Arrhythmia	Neonatal respiratory distress	ENSDARG00000058656	desma	3.72201	4.12378e-13	desmin a [Source:ZFIN;Acc:ZDB-GENE-980526-221]	sarcomere organization, heart contraction, skeletal muscle organ development, locomotory behavior, skeletal muscle tissue development, myofibril assembly, muscle contraction, regulation of cardiac muscle contraction, regulation of cardiac muscle contraction by calcium ion signaling
Arrhythmia	Neurogenic scapuloperoneal syndrome, Kaeser type	ENSDARG00000058656	desma	3.72201	4.12378e-13	desmin a [Source:ZFIN;Acc:ZDB-GENE-980526-221]	sarcomere organization, heart contraction, skeletal muscle organ development, locomotory behavior, skeletal muscle tissue development, myofibril assembly, muscle contraction, regulation of cardiac muscle contraction, regulation of cardiac muscle contraction by calcium ion signaling
Arrhythmia	Proximal muscle weakness	ENSDARG00000058656	desma	3.72201	4.12378e-13	desmin a [Source:ZFIN;Acc:ZDB-GENE-980526-221]	sarcomere organization, heart contraction, skeletal muscle organ development, locomotory behavior, skeletal muscle tissue development, myofibril assembly, muscle contraction, regulation of cardiac muscle contraction, regulation of cardiac muscle contraction by calcium ion signaling
Arrhythmia	Proximal muscle weakness in upper limbs	ENSDARG00000058656	desma	3.72201	4.12378e-13	desmin a [Source:ZFIN;Acc:ZDB-GENE-980526-221]	sarcomere organization, heart contraction, skeletal muscle organ development, locomotory behavior, skeletal muscle tissue development, myofibril assembly, muscle contraction, regulation of cardiac muscle contraction, regulation of cardiac muscle contraction by calcium ion signaling
Arrhythmia	Pulmonary alveolar proteinosis	ENSDARG00000058656	desma	3.72201	4.12378e-13	desmin a [Source:ZFIN;Acc:ZDB-GENE-980526-221]	sarcomere organization, heart contraction, skeletal muscle organ development, locomotory behavior, skeletal muscle tissue development, myofibril assembly, muscle contraction, regulation of cardiac muscle contraction, regulation of cardiac muscle contraction by calcium ion signaling
Arrhythmia	Respiratory distress	ENSDARG00000058656	desma	3.72201	4.12378e-13	desmin a [Source:ZFIN;Acc:ZDB-GENE-980526-221]	sarcomere organization, heart contraction, skeletal muscle organ development, locomotory behavior, skeletal muscle tissue development, myofibril assembly, muscle contraction, regulation of cardiac muscle contraction, regulation of cardiac muscle contraction by calcium ion signaling
Arrhythmia	Respiratory insufficiency due to muscle weakness	ENSDARG00000058656	desma	3.72201	4.12378e-13	desmin a [Source:ZFIN;Acc:ZDB-GENE-980526-221]	sarcomere organization, heart contraction, skeletal muscle organ development, locomotory behavior, skeletal muscle tissue development, myofibril assembly, muscle contraction, regulation of cardiac muscle contraction, regulation of cardiac muscle contraction by calcium ion signaling
Arrhythmia	Restrictive ventilatory defect	ENSDARG00000058656	desma	3.72201	4.12378e-13	desmin a [Source:ZFIN;Acc:ZDB-GENE-980526-221]	sarcomere organization, heart contraction, skeletal muscle organ development, locomotory behavior, skeletal muscle tissue development, myofibril assembly, muscle contraction, regulation of cardiac muscle contraction, regulation of cardiac muscle contraction by calcium ion signaling
Arrhythmia	Skeletal myopathy	ENSDARG00000058656	desma	3.72201	4.12378e-13	desmin a [Source:ZFIN;Acc:ZDB-GENE-980526-221]	sarcomere organization, heart contraction, skeletal muscle organ development, locomotory behavior, skeletal muscle tissue development, myofibril assembly, muscle contraction, regulation of cardiac muscle contraction, regulation of cardiac muscle contraction by calcium ion signaling
Arrhythmia	Cardiomyopathy, familial hypertrophic, 26	ENSDARG00000018566	flnca	3.71718	3.31943e-08	filamin C, gamma a (actin binding protein 280) [Source:ZFIN;Acc:ZDB-GENE-070503-1]	locomotory behavior, muscle cell cellular homeostasis
Arrhythmia	Myofibrillar myopathy, filamin C-related	ENSDARG00000018566	flnca	3.71718	3.31943e-08	filamin C, gamma a (actin binding protein 280) [Source:ZFIN;Acc:ZDB-GENE-070503-1]	locomotory behavior, muscle cell cellular homeostasis
Arrhythmia	Myopathy, distal, 4	ENSDARG00000018566	flnca	3.71718	3.31943e-08	filamin C, gamma a (actin binding protein 280) [Source:ZFIN;Acc:ZDB-GENE-070503-1]	locomotory behavior, muscle cell cellular homeostasis
Arrhythmia	Atrial fibrillation, familial, 17	ENSDARG00000099031	scn4ba	3.69006	6.07106e-13	sodium channel, voltage-gated, type IV, beta a [Source:ZFIN;Acc:ZDB-GENE-070615-18]
Arrhythmia	Romano-Ward syndrome	ENSDARG00000099031	scn4ba	3.69006	6.07106e-13	sodium channel, voltage-gated, type IV, beta a [Source:ZFIN;Acc:ZDB-GENE-070615-18]
Arrhythmia	SUDDEN INFANT DEATH SYNDROME	ENSDARG00000099031	scn4ba	3.69006	6.07106e-13	sodium channel, voltage-gated, type IV, beta a [Source:ZFIN;Acc:ZDB-GENE-070615-18]
Arrhythmia	Autosomal recessive limb-girdle muscular dystrophy type 2G	ENSDARG00000007344	tcap	3.61712	1.80745e-07	titin-cap (telethonin) [Source:ZFIN;Acc:ZDB-GENE-070501-5]	muscle cell development, heart contraction, skeletal muscle contraction, cardiac muscle contraction, skeletal muscle thin filament assembly, skeletal muscle myosin thick filament assembly, cardiac muscle fiber development, cardiac myofibril assembly, cardiac muscle tissue morphogenesis, detection of muscle stretch, sarcomerogenesis, T-tubule organization
Arrhythmia	Hypertrophic cardiomyopathy 25	ENSDARG00000007344	tcap	3.61712	1.80745e-07	titin-cap (telethonin) [Source:ZFIN;Acc:ZDB-GENE-070501-5]	muscle cell development, heart contraction, skeletal muscle contraction, cardiac muscle contraction, skeletal muscle thin filament assembly, skeletal muscle myosin thick filament assembly, cardiac muscle fiber development, cardiac myofibril assembly, cardiac muscle tissue morphogenesis, detection of muscle stretch, sarcomerogenesis, T-tubule organization
Arrhythmia	Myopathy	ENSDARG00000007344	tcap	3.61712	1.80745e-07	titin-cap (telethonin) [Source:ZFIN;Acc:ZDB-GENE-070501-5]	muscle cell development, heart contraction, skeletal muscle contraction, cardiac muscle contraction, skeletal muscle thin filament assembly, skeletal muscle myosin thick filament assembly, cardiac muscle fiber development, cardiac myofibril assembly, cardiac muscle tissue morphogenesis, detection of muscle stretch, sarcomerogenesis, T-tubule organization
Arrhythmia	Sick sinus syndrome	ENSDARG00000007344	tcap	3.61712	1.80745e-07	titin-cap (telethonin) [Source:ZFIN;Acc:ZDB-GENE-070501-5]	muscle cell development, heart contraction, skeletal muscle contraction, cardiac muscle contraction, skeletal muscle thin filament assembly, skeletal muscle myosin thick filament assembly, cardiac muscle fiber development, cardiac myofibril assembly, cardiac muscle tissue morphogenesis, detection of muscle stretch, sarcomerogenesis, T-tubule organization
Arrhythmia	Ventricular tachycardia	ENSDARG00000007344	tcap	3.61712	1.80745e-07	titin-cap (telethonin) [Source:ZFIN;Acc:ZDB-GENE-070501-5]	muscle cell development, heart contraction, skeletal muscle contraction, cardiac muscle contraction, skeletal muscle thin filament assembly, skeletal muscle myosin thick filament assembly, cardiac muscle fiber development, cardiac myofibril assembly, cardiac muscle tissue morphogenesis, detection of muscle stretch, sarcomerogenesis, T-tubule organization
Arrhythmia	Hereditary liability to pressure palsies	ENSDARG00000042552	cacna1sb	3.61614	0.000180638	calcium channel, voltage-dependent, L type, alpha 1S subunit, b [Source:ZFIN;Acc:ZDB-GENE-051227-1]	ion transport, transmembrane transport, calcium ion transmembrane transport, regulation of ion transmembrane transport, calcium ion transport, calcium ion import
Arrhythmia	Hypokalemic periodic paralysis	ENSDARG00000042552	cacna1sb	3.61614	0.000180638	calcium channel, voltage-dependent, L type, alpha 1S subunit, b [Source:ZFIN;Acc:ZDB-GENE-051227-1]	ion transport, transmembrane transport, calcium ion transmembrane transport, regulation of ion transmembrane transport, calcium ion transport, calcium ion import
Arrhythmia	Hypokalemic periodic paralysis 1	ENSDARG00000042552	cacna1sb	3.61614	0.000180638	calcium channel, voltage-dependent, L type, alpha 1S subunit, b [Source:ZFIN;Acc:ZDB-GENE-051227-1]	ion transport, transmembrane transport, calcium ion transmembrane transport, regulation of ion transmembrane transport, calcium ion transport, calcium ion import
Arrhythmia	Malignant hyperthermia	ENSDARG00000042552	cacna1sb	3.61614	0.000180638	calcium channel, voltage-dependent, L type, alpha 1S subunit, b [Source:ZFIN;Acc:ZDB-GENE-051227-1]	ion transport, transmembrane transport, calcium ion transmembrane transport, regulation of ion transmembrane transport, calcium ion transport, calcium ion import
Arrhythmia	Malignant hyperthermia susceptibility	ENSDARG00000042552	cacna1sb	3.61614	0.000180638	calcium channel, voltage-dependent, L type, alpha 1S subunit, b [Source:ZFIN;Acc:ZDB-GENE-051227-1]	ion transport, transmembrane transport, calcium ion transmembrane transport, regulation of ion transmembrane transport, calcium ion transport, calcium ion import
Arrhythmia	Malignant hyperthermia, susceptibility to, 1	ENSDARG00000042552	cacna1sb	3.61614	0.000180638	calcium channel, voltage-dependent, L type, alpha 1S subunit, b [Source:ZFIN;Acc:ZDB-GENE-051227-1]	ion transport, transmembrane transport, calcium ion transmembrane transport, regulation of ion transmembrane transport, calcium ion transport, calcium ion import
Arrhythmia	Malignant hyperthermia, susceptibility to, 5	ENSDARG00000042552	cacna1sb	3.61614	0.000180638	calcium channel, voltage-dependent, L type, alpha 1S subunit, b [Source:ZFIN;Acc:ZDB-GENE-051227-1]	ion transport, transmembrane transport, calcium ion transmembrane transport, regulation of ion transmembrane transport, calcium ion transport, calcium ion import
Arrhythmia	Thyrotoxic periodic paralysis, susceptibility to, 1	ENSDARG00000042552	cacna1sb	3.61614	0.000180638	calcium channel, voltage-dependent, L type, alpha 1S subunit, b [Source:ZFIN;Acc:ZDB-GENE-051227-1]	ion transport, transmembrane transport, calcium ion transmembrane transport, regulation of ion transmembrane transport, calcium ion transport, calcium ion import
Arrhythmia	desflurane response - Toxicity/ADR	ENSDARG00000042552	cacna1sb	3.61614	0.000180638	calcium channel, voltage-dependent, L type, alpha 1S subunit, b [Source:ZFIN;Acc:ZDB-GENE-051227-1]	ion transport, transmembrane transport, calcium ion transmembrane transport, regulation of ion transmembrane transport, calcium ion transport, calcium ion import
Arrhythmia	enflurane response - Toxicity/ADR	ENSDARG00000042552	cacna1sb	3.61614	0.000180638	calcium channel, voltage-dependent, L type, alpha 1S subunit, b [Source:ZFIN;Acc:ZDB-GENE-051227-1]	ion transport, transmembrane transport, calcium ion transmembrane transport, regulation of ion transmembrane transport, calcium ion transport, calcium ion import
Arrhythmia	halothane response - Toxicity/ADR	ENSDARG00000042552	cacna1sb	3.61614	0.000180638	calcium channel, voltage-dependent, L type, alpha 1S subunit, b [Source:ZFIN;Acc:ZDB-GENE-051227-1]	ion transport, transmembrane transport, calcium ion transmembrane transport, regulation of ion transmembrane transport, calcium ion transport, calcium ion import
Arrhythmia	isoflurane response - Toxicity/ADR	ENSDARG00000042552	cacna1sb	3.61614	0.000180638	calcium channel, voltage-dependent, L type, alpha 1S subunit, b [Source:ZFIN;Acc:ZDB-GENE-051227-1]	ion transport, transmembrane transport, calcium ion transmembrane transport, regulation of ion transmembrane transport, calcium ion transport, calcium ion import
Arrhythmia	methoxyflurane response - Toxicity/ADR	ENSDARG00000042552	cacna1sb	3.61614	0.000180638	calcium channel, voltage-dependent, L type, alpha 1S subunit, b [Source:ZFIN;Acc:ZDB-GENE-051227-1]	ion transport, transmembrane transport, calcium ion transmembrane transport, regulation of ion transmembrane transport, calcium ion transport, calcium ion import
Arrhythmia	sevoflurane response - Toxicity/ADR	ENSDARG00000042552	cacna1sb	3.61614	0.000180638	calcium channel, voltage-dependent, L type, alpha 1S subunit, b [Source:ZFIN;Acc:ZDB-GENE-051227-1]	ion transport, transmembrane transport, calcium ion transmembrane transport, regulation of ion transmembrane transport, calcium ion transport, calcium ion import
Arrhythmia	succinylcholine response - Toxicity/ADR	ENSDARG00000042552	cacna1sb	3.61614	0.000180638	calcium channel, voltage-dependent, L type, alpha 1S subunit, b [Source:ZFIN;Acc:ZDB-GENE-051227-1]	ion transport, transmembrane transport, calcium ion transmembrane transport, regulation of ion transmembrane transport, calcium ion transport, calcium ion import
Arrhythmia	Dihydropyrimidine dehydrogenase deficiency	ENSDARG00000010267	dpydb	3.53839	2.2294e-10	dihydropyrimidine dehydrogenase b [Source:ZFIN;Acc:ZDB-GENE-040426-2459]	oxidation-reduction process, beta-alanine biosynthetic process
Arrhythmia	ABCD syndrome	ENSDARG00000089334	ednrba	3.51442	0.00125557	endothelin receptor Ba [Source:ZFIN;Acc:ZDB-GENE-980526-16]	G protein-coupled receptor signaling pathway, vasoconstriction, regulation of blood pressure, enteric nervous system development, signal transduction, developmental pigmentation, regulation of developmental pigmentation, iridophore differentiation, endothelin receptor signaling pathway
Arrhythmia	Hirschsprung disease 2	ENSDARG00000089334	ednrba	3.51442	0.00125557	endothelin receptor Ba [Source:ZFIN;Acc:ZDB-GENE-980526-16]	G protein-coupled receptor signaling pathway, vasoconstriction, regulation of blood pressure, enteric nervous system development, signal transduction, developmental pigmentation, regulation of developmental pigmentation, iridophore differentiation, endothelin receptor signaling pathway
Arrhythmia	Waardenburg syndrome type 4A	ENSDARG00000089334	ednrba	3.51442	0.00125557	endothelin receptor Ba [Source:ZFIN;Acc:ZDB-GENE-980526-16]	G protein-coupled receptor signaling pathway, vasoconstriction, regulation of blood pressure, enteric nervous system development, signal transduction, developmental pigmentation, regulation of developmental pigmentation, iridophore differentiation, endothelin receptor signaling pathway
Arrhythmia	HSPB1-Related Disorder	ENSDARG00000041065	hspb1	3.21822	4.49963e-05	heat shock protein, alpha-crystallin-related, 1 [Source:ZFIN;Acc:ZDB-GENE-030326-4]	response to heat, response to arsenic-containing substance, regulation of myofibril size
Arrhythmia	Wilson disease	ENSDARG00000058145	atp7b	3.13292	5.00996e-06	ATPase copper transporting beta [Source:ZFIN;Acc:ZDB-GENE-061220-5]	metal ion transport, cation transport, cellular copper ion homeostasis, copper ion export, divalent inorganic cation transport
Arrhythmia	Arrhythmogenic right ventricular cardiomyopathy	ENSDARG00000063435	trpm4b.2	3.12243	0.000809947	transient receptor potential cation channel, subfamily M, member 4b, transient receptor potential cation channel, subfamily M, member 4b, tandem duplicate 2 [Source:ZFIN;Acc:ZDB-GENE-061214-2]	ion transport, transmembrane transport, vasoconstriction, cation transport, ion transmembrane transport, regulation of T cell cytokine production, regulation of membrane potential, cardiac conduction
Arrhythmia	Bradycardia	ENSDARG00000063435	trpm4b.2	3.12243	0.000809947	transient receptor potential cation channel, subfamily M, member 4b, transient receptor potential cation channel, subfamily M, member 4b, tandem duplicate 2 [Source:ZFIN;Acc:ZDB-GENE-061214-2]	ion transport, transmembrane transport, vasoconstriction, cation transport, ion transmembrane transport, regulation of T cell cytokine production, regulation of membrane potential, cardiac conduction
Arrhythmia	Brugada syndrome	ENSDARG00000063435	trpm4b.2	3.12243	0.000809947	transient receptor potential cation channel, subfamily M, member 4b, transient receptor potential cation channel, subfamily M, member 4b, tandem duplicate 2 [Source:ZFIN;Acc:ZDB-GENE-061214-2]	ion transport, transmembrane transport, vasoconstriction, cation transport, ion transmembrane transport, regulation of T cell cytokine production, regulation of membrane potential, cardiac conduction
Arrhythmia	Cardiac arrest	ENSDARG00000063435	trpm4b.2	3.12243	0.000809947	transient receptor potential cation channel, subfamily M, member 4b, transient receptor potential cation channel, subfamily M, member 4b, tandem duplicate 2 [Source:ZFIN;Acc:ZDB-GENE-061214-2]	ion transport, transmembrane transport, vasoconstriction, cation transport, ion transmembrane transport, regulation of T cell cytokine production, regulation of membrane potential, cardiac conduction
Arrhythmia	Conduction disorder of the heart	ENSDARG00000063435	trpm4b.2	3.12243	0.000809947	transient receptor potential cation channel, subfamily M, member 4b, transient receptor potential cation channel, subfamily M, member 4b, tandem duplicate 2 [Source:ZFIN;Acc:ZDB-GENE-061214-2]	ion transport, transmembrane transport, vasoconstriction, cation transport, ion transmembrane transport, regulation of T cell cytokine production, regulation of membrane potential, cardiac conduction
Arrhythmia	Family history of sudden cardiac death	ENSDARG00000063435	trpm4b.2	3.12243	0.000809947	transient receptor potential cation channel, subfamily M, member 4b, transient receptor potential cation channel, subfamily M, member 4b, tandem duplicate 2 [Source:ZFIN;Acc:ZDB-GENE-061214-2]	ion transport, transmembrane transport, vasoconstriction, cation transport, ion transmembrane transport, regulation of T cell cytokine production, regulation of membrane potential, cardiac conduction
Arrhythmia	Hypoxemia	ENSDARG00000063435	trpm4b.2	3.12243	0.000809947	transient receptor potential cation channel, subfamily M, member 4b, transient receptor potential cation channel, subfamily M, member 4b, tandem duplicate 2 [Source:ZFIN;Acc:ZDB-GENE-061214-2]	ion transport, transmembrane transport, vasoconstriction, cation transport, ion transmembrane transport, regulation of T cell cytokine production, regulation of membrane potential, cardiac conduction
Arrhythmia	Hypsarrhythmia	ENSDARG00000063435	trpm4b.2	3.12243	0.000809947	transient receptor potential cation channel, subfamily M, member 4b, transient receptor potential cation channel, subfamily M, member 4b, tandem duplicate 2 [Source:ZFIN;Acc:ZDB-GENE-061214-2]	ion transport, transmembrane transport, vasoconstriction, cation transport, ion transmembrane transport, regulation of T cell cytokine production, regulation of membrane potential, cardiac conduction
Arrhythmia	Long QT syndrome	ENSDARG00000063435	trpm4b.2	3.12243	0.000809947	transient receptor potential cation channel, subfamily M, member 4b, transient receptor potential cation channel, subfamily M, member 4b, tandem duplicate 2 [Source:ZFIN;Acc:ZDB-GENE-061214-2]	ion transport, transmembrane transport, vasoconstriction, cation transport, ion transmembrane transport, regulation of T cell cytokine production, regulation of membrane potential, cardiac conduction
Arrhythmia	Patent foramen ovale	ENSDARG00000063435	trpm4b.2	3.12243	0.000809947	transient receptor potential cation channel, subfamily M, member 4b, transient receptor potential cation channel, subfamily M, member 4b, tandem duplicate 2 [Source:ZFIN;Acc:ZDB-GENE-061214-2]	ion transport, transmembrane transport, vasoconstriction, cation transport, ion transmembrane transport, regulation of T cell cytokine production, regulation of membrane potential, cardiac conduction
Arrhythmia	Progressive familial heart block type IB	ENSDARG00000063435	trpm4b.2	3.12243	0.000809947	transient receptor potential cation channel, subfamily M, member 4b, transient receptor potential cation channel, subfamily M, member 4b, tandem duplicate 2 [Source:ZFIN;Acc:ZDB-GENE-061214-2]	ion transport, transmembrane transport, vasoconstriction, cation transport, ion transmembrane transport, regulation of T cell cytokine production, regulation of membrane potential, cardiac conduction
Arrhythmia	Progressive familial heart block, type 1A	ENSDARG00000063435	trpm4b.2	3.12243	0.000809947	transient receptor potential cation channel, subfamily M, member 4b, transient receptor potential cation channel, subfamily M, member 4b, tandem duplicate 2 [Source:ZFIN;Acc:ZDB-GENE-061214-2]	ion transport, transmembrane transport, vasoconstriction, cation transport, ion transmembrane transport, regulation of T cell cytokine production, regulation of membrane potential, cardiac conduction
Arrhythmia	Restrictive cardiomyopathy	ENSDARG00000063435	trpm4b.2	3.12243	0.000809947	transient receptor potential cation channel, subfamily M, member 4b, transient receptor potential cation channel, subfamily M, member 4b, tandem duplicate 2 [Source:ZFIN;Acc:ZDB-GENE-061214-2]	ion transport, transmembrane transport, vasoconstriction, cation transport, ion transmembrane transport, regulation of T cell cytokine production, regulation of membrane potential, cardiac conduction
Arrhythmia	Seizures	ENSDARG00000063435	trpm4b.2	3.12243	0.000809947	transient receptor potential cation channel, subfamily M, member 4b, transient receptor potential cation channel, subfamily M, member 4b, tandem duplicate 2 [Source:ZFIN;Acc:ZDB-GENE-061214-2]	ion transport, transmembrane transport, vasoconstriction, cation transport, ion transmembrane transport, regulation of T cell cytokine production, regulation of membrane potential, cardiac conduction
Arrhythmia	Sudden cardiac death	ENSDARG00000063435	trpm4b.2	3.12243	0.000809947	transient receptor potential cation channel, subfamily M, member 4b, transient receptor potential cation channel, subfamily M, member 4b, tandem duplicate 2 [Source:ZFIN;Acc:ZDB-GENE-061214-2]	ion transport, transmembrane transport, vasoconstriction, cation transport, ion transmembrane transport, regulation of T cell cytokine production, regulation of membrane potential, cardiac conduction
Arrhythmia	TRPM4-Related Disorders	ENSDARG00000063435	trpm4b.2	3.12243	0.000809947	transient receptor potential cation channel, subfamily M, member 4b, transient receptor potential cation channel, subfamily M, member 4b, tandem duplicate 2 [Source:ZFIN;Acc:ZDB-GENE-061214-2]	ion transport, transmembrane transport, vasoconstriction, cation transport, ion transmembrane transport, regulation of T cell cytokine production, regulation of membrane potential, cardiac conduction
Arrhythmia	mitochondrial	ENSDARG00000063435	trpm4b.2	3.12243	0.000809947	transient receptor potential cation channel, subfamily M, member 4b, transient receptor potential cation channel, subfamily M, member 4b, tandem duplicate 2 [Source:ZFIN;Acc:ZDB-GENE-061214-2]	ion transport, transmembrane transport, vasoconstriction, cation transport, ion transmembrane transport, regulation of T cell cytokine production, regulation of membrane potential, cardiac conduction
Arrhythmia	short QT syndrome	ENSDARG00000063435	trpm4b.2	3.12243	0.000809947	transient receptor potential cation channel, subfamily M, member 4b, transient receptor potential cation channel, subfamily M, member 4b, tandem duplicate 2 [Source:ZFIN;Acc:ZDB-GENE-061214-2]	ion transport, transmembrane transport, vasoconstriction, cation transport, ion transmembrane transport, regulation of T cell cytokine production, regulation of membrane potential, cardiac conduction
Arrhythmia	Long QT syndrome 10	ENSDARG00000011693	ttc36	3.07364	2.56452e-05	tetratricopeptide repeat domain 36 [Source:ZFIN;Acc:ZDB-GENE-041114-87]	cilium assembly, determination of heart left/right asymmetry, otolith morphogenesis
Arrhythmia	Glycogen storage disease, type VII	ENSDARG00000060797	pfkmb	2.88585	8.76853e-13	phosphofructokinase, muscle b [Source:ZFIN;Acc:ZDB-GENE-081114-1]	glycolytic process, fructose 6-phosphate metabolic process, phosphorylation, metabolic process, glucose catabolic process, fructose 1,6-bisphosphate metabolic process, protein homotetramerization, canonical glycolysis
Arrhythmia	Congenital hyperammonemia, type I	ENSDARG00000020028	cps1	2.77662	0.0221975	carbamoyl-phosphate synthase 1, mitochondrial [Source:ZFIN;Acc:ZDB-GENE-081105-17]	'de novo' pyrimidine nucleobase biosynthetic process, nitrogen compound metabolic process, glutamine metabolic process, urea cycle, ammonia homeostasis
Arrhythmia	Glycogen storage disease due to muscle beta-enolase deficiency	ENSDARG00000039007	eno3	2.72637	6.75946e-06	enolase 3, (beta, muscle) [Source:ZFIN;Acc:ZDB-GENE-031006-5]	glycolytic process
Arrhythmia	Abnormal morphology of right ventricular trabeculae	ENSDARG00000062750	si:ch73-74h11.1	2.64803	3.01536e-05	si:ch73-74h11.1 [Source:ZFIN;Acc:ZDB-GENE-091204-215]	homophilic cell adhesion via plasma membrane adhesion molecules, cell adhesion, cell-cell adhesion
Arrhythmia	Arrhythmogenic right ventricular cardiomyopathy, type 10	ENSDARG00000062750	si:ch73-74h11.1	2.64803	3.01536e-05	si:ch73-74h11.1 [Source:ZFIN;Acc:ZDB-GENE-091204-215]	homophilic cell adhesion via plasma membrane adhesion molecules, cell adhesion, cell-cell adhesion
Arrhythmia	Arrhythmogenic right ventricular dysplasia, familial 1	ENSDARG00000062750	si:ch73-74h11.1	2.64803	3.01536e-05	si:ch73-74h11.1 [Source:ZFIN;Acc:ZDB-GENE-091204-215]	homophilic cell adhesion via plasma membrane adhesion molecules, cell adhesion, cell-cell adhesion
Arrhythmia	Arrhythmogenic right ventricular dysplasia/cardiomyopathy, type 10	ENSDARG00000062750	si:ch73-74h11.1	2.64803	3.01536e-05	si:ch73-74h11.1 [Source:ZFIN;Acc:ZDB-GENE-091204-215]	homophilic cell adhesion via plasma membrane adhesion molecules, cell adhesion, cell-cell adhesion
Arrhythmia	Cardiac arrhythmia	ENSDARG00000062750	si:ch73-74h11.1	2.64803	3.01536e-05	si:ch73-74h11.1 [Source:ZFIN;Acc:ZDB-GENE-091204-215]	homophilic cell adhesion via plasma membrane adhesion molecules, cell adhesion, cell-cell adhesion
Arrhythmia	Dilated cardiomyopathy 1BB	ENSDARG00000062750	si:ch73-74h11.1	2.64803	3.01536e-05	si:ch73-74h11.1 [Source:ZFIN;Acc:ZDB-GENE-091204-215]	homophilic cell adhesion via plasma membrane adhesion molecules, cell adhesion, cell-cell adhesion
Arrhythmia	Reduced systolic function	ENSDARG00000062750	si:ch73-74h11.1	2.64803	3.01536e-05	si:ch73-74h11.1 [Source:ZFIN;Acc:ZDB-GENE-091204-215]	homophilic cell adhesion via plasma membrane adhesion molecules, cell adhesion, cell-cell adhesion
Arrhythmia	Right ventricular cardiomyopathy	ENSDARG00000062750	si:ch73-74h11.1	2.64803	3.01536e-05	si:ch73-74h11.1 [Source:ZFIN;Acc:ZDB-GENE-091204-215]	homophilic cell adhesion via plasma membrane adhesion molecules, cell adhesion, cell-cell adhesion
Arrhythmia	Hearing abnormality	ENSDARG00000075468	vwa1	2.52824	2.36799e-08	von Willebrand factor A domain containing 1 [Source:ZFIN;Acc:ZDB-GENE-030131-5921]	growth plate cartilage chondrocyte morphogenesis
Arrhythmia	Left ventricular noncompaction 8	ENSDARG00000075468	vwa1	2.52824	2.36799e-08	von Willebrand factor A domain containing 1 [Source:ZFIN;Acc:ZDB-GENE-030131-5921]	growth plate cartilage chondrocyte morphogenesis
Arrhythmia	Muscular hypotonia	ENSDARG00000075468	vwa1	2.52824	2.36799e-08	von Willebrand factor A domain containing 1 [Source:ZFIN;Acc:ZDB-GENE-030131-5921]	growth plate cartilage chondrocyte morphogenesis
Arrhythmia	Atrial septal defect 3	ENSDARG00000103969	smyhc2	2.50896	0.0243979	slow myosin heavy chain 2 [Source:ZFIN;Acc:ZDB-GENE-070822-12]	slow-twitch skeletal muscle fiber contraction
Arrhythmia	Dilated cardiomyopathy 1EE	ENSDARG00000103969	smyhc2	2.50896	0.0243979	slow myosin heavy chain 2 [Source:ZFIN;Acc:ZDB-GENE-070822-12]	slow-twitch skeletal muscle fiber contraction
Arrhythmia	Familial hypertrophic cardiomyopathy 14	ENSDARG00000103969	smyhc2	2.50896	0.0243979	slow myosin heavy chain 2 [Source:ZFIN;Acc:ZDB-GENE-070822-12]	slow-twitch skeletal muscle fiber contraction
Arrhythmia	Hemiplegia	ENSDARG00000103969	smyhc2	2.50896	0.0243979	slow myosin heavy chain 2 [Source:ZFIN;Acc:ZDB-GENE-070822-12]	slow-twitch skeletal muscle fiber contraction
Arrhythmia	Migraine	ENSDARG00000103969	smyhc2	2.50896	0.0243979	slow myosin heavy chain 2 [Source:ZFIN;Acc:ZDB-GENE-070822-12]	slow-twitch skeletal muscle fiber contraction
Arrhythmia	Sick sinus syndrome 3, susceptibility to	ENSDARG00000103969	smyhc2	2.50896	0.0243979	slow myosin heavy chain 2 [Source:ZFIN;Acc:ZDB-GENE-070822-12]	slow-twitch skeletal muscle fiber contraction
Arrhythmia	Autosomal dominant distal hereditary motor neuropathy	ENSDARG00000013415	lmna	2.39887	1.93804e-05	lamin A [Source:ZFIN;Acc:ZDB-GENE-020424-3]	heart contraction, regulation of cell aging
Arrhythmia	CNS disorder	ENSDARG00000013415	lmna	2.39887	1.93804e-05	lamin A [Source:ZFIN;Acc:ZDB-GENE-020424-3]	heart contraction, regulation of cell aging
Arrhythmia	Catecholaminergic polymorphic ventricular tachycardia type 1	ENSDARG00000013415	lmna	2.39887	1.93804e-05	lamin A [Source:ZFIN;Acc:ZDB-GENE-020424-3]	heart contraction, regulation of cell aging
Arrhythmia	Charcot-Marie-Tooth disease	ENSDARG00000013415	lmna	2.39887	1.93804e-05	lamin A [Source:ZFIN;Acc:ZDB-GENE-020424-3]	heart contraction, regulation of cell aging
Arrhythmia	Charcot-Marie-Tooth disease type 2B1	ENSDARG00000013415	lmna	2.39887	1.93804e-05	lamin A [Source:ZFIN;Acc:ZDB-GENE-020424-3]	heart contraction, regulation of cell aging
Arrhythmia	Charcot-Marie-Tooth disease, type 2	ENSDARG00000013415	lmna	2.39887	1.93804e-05	lamin A [Source:ZFIN;Acc:ZDB-GENE-020424-3]	heart contraction, regulation of cell aging
Arrhythmia	Congenital muscular dystrophy, LMNA-related	ENSDARG00000013415	lmna	2.39887	1.93804e-05	lamin A [Source:ZFIN;Acc:ZDB-GENE-020424-3]	heart contraction, regulation of cell aging
Arrhythmia	Craniosynostosis	ENSDARG00000013415	lmna	2.39887	1.93804e-05	lamin A [Source:ZFIN;Acc:ZDB-GENE-020424-3]	heart contraction, regulation of cell aging
Arrhythmia	Dilated cardiomyopathy-hypergonadotropic hypogonadism syndrome	ENSDARG00000013415	lmna	2.39887	1.93804e-05	lamin A [Source:ZFIN;Acc:ZDB-GENE-020424-3]	heart contraction, regulation of cell aging
Arrhythmia	Emery-Dreifuss muscular dystrophy	ENSDARG00000013415	lmna	2.39887	1.93804e-05	lamin A [Source:ZFIN;Acc:ZDB-GENE-020424-3]	heart contraction, regulation of cell aging
Arrhythmia	Emery-Dreifuss muscular dystrophy 2, autosomal dominant	ENSDARG00000013415	lmna	2.39887	1.93804e-05	lamin A [Source:ZFIN;Acc:ZDB-GENE-020424-3]	heart contraction, regulation of cell aging
Arrhythmia	Emery-Dreifuss muscular dystrophy 3, autosomal recessive	ENSDARG00000013415	lmna	2.39887	1.93804e-05	lamin A [Source:ZFIN;Acc:ZDB-GENE-020424-3]	heart contraction, regulation of cell aging
Arrhythmia	Familial partial lipodystrophy	ENSDARG00000013415	lmna	2.39887	1.93804e-05	lamin A [Source:ZFIN;Acc:ZDB-GENE-020424-3]	heart contraction, regulation of cell aging
Arrhythmia	Familial partial lipodystrophy 2	ENSDARG00000013415	lmna	2.39887	1.93804e-05	lamin A [Source:ZFIN;Acc:ZDB-GENE-020424-3]	heart contraction, regulation of cell aging
Arrhythmia	Gowers sign	ENSDARG00000013415	lmna	2.39887	1.93804e-05	lamin A [Source:ZFIN;Acc:ZDB-GENE-020424-3]	heart contraction, regulation of cell aging
Arrhythmia	Heart-hand syndrome, Slovenian type	ENSDARG00000013415	lmna	2.39887	1.93804e-05	lamin A [Source:ZFIN;Acc:ZDB-GENE-020424-3]	heart contraction, regulation of cell aging
Arrhythmia	Hutchinson-Gilford syndrome	ENSDARG00000013415	lmna	2.39887	1.93804e-05	lamin A [Source:ZFIN;Acc:ZDB-GENE-020424-3]	heart contraction, regulation of cell aging
Arrhythmia	LMNA-associated condition	ENSDARG00000013415	lmna	2.39887	1.93804e-05	lamin A [Source:ZFIN;Acc:ZDB-GENE-020424-3]	heart contraction, regulation of cell aging
Arrhythmia	Laminopathy	ENSDARG00000013415	lmna	2.39887	1.93804e-05	lamin A [Source:ZFIN;Acc:ZDB-GENE-020424-3]	heart contraction, regulation of cell aging
Arrhythmia	Lethal tight skin contracture syndrome	ENSDARG00000013415	lmna	2.39887	1.93804e-05	lamin A [Source:ZFIN;Acc:ZDB-GENE-020424-3]	heart contraction, regulation of cell aging
Arrhythmia	Limb-girdle muscular dystrophy, type 1B	ENSDARG00000013415	lmna	2.39887	1.93804e-05	lamin A [Source:ZFIN;Acc:ZDB-GENE-020424-3]	heart contraction, regulation of cell aging
Arrhythmia	Lipoatrophy with Diabetes, Hepatic Steatosis, Hypertrophic Cardiomyopathy, and Leukomelanodermic Papules	ENSDARG00000013415	lmna	2.39887	1.93804e-05	lamin A [Source:ZFIN;Acc:ZDB-GENE-020424-3]	heart contraction, regulation of cell aging
Arrhythmia	Mandibuloacral dysplasia with type A lipodystrophy	ENSDARG00000013415	lmna	2.39887	1.93804e-05	lamin A [Source:ZFIN;Acc:ZDB-GENE-020424-3]	heart contraction, regulation of cell aging
Arrhythmia	Mandibuloacral dysplasia with type A lipodystrophy, atypical	ENSDARG00000013415	lmna	2.39887	1.93804e-05	lamin A [Source:ZFIN;Acc:ZDB-GENE-020424-3]	heart contraction, regulation of cell aging
Arrhythmia	Monogenic diabetes	ENSDARG00000013415	lmna	2.39887	1.93804e-05	lamin A [Source:ZFIN;Acc:ZDB-GENE-020424-3]	heart contraction, regulation of cell aging
Arrhythmia	Peripheral neuropathy	ENSDARG00000013415	lmna	2.39887	1.93804e-05	lamin A [Source:ZFIN;Acc:ZDB-GENE-020424-3]	heart contraction, regulation of cell aging
Arrhythmia	Reduced ejection fraction	ENSDARG00000013415	lmna	2.39887	1.93804e-05	lamin A [Source:ZFIN;Acc:ZDB-GENE-020424-3]	heart contraction, regulation of cell aging
Arrhythmia	Skeletal muscle atrophy	ENSDARG00000013415	lmna	2.39887	1.93804e-05	lamin A [Source:ZFIN;Acc:ZDB-GENE-020424-3]	heart contraction, regulation of cell aging
Arrhythmia	Sudden unexplained death	ENSDARG00000013415	lmna	2.39887	1.93804e-05	lamin A [Source:ZFIN;Acc:ZDB-GENE-020424-3]	heart contraction, regulation of cell aging
Arrhythmia	Variant of unknown significance	ENSDARG00000013415	lmna	2.39887	1.93804e-05	lamin A [Source:ZFIN;Acc:ZDB-GENE-020424-3]	heart contraction, regulation of cell aging
Arrhythmia	ADULT syndrome	ENSDARG00000044356	tp63	2.1943	6.63284e-07	tumor protein p63 [Source:ZFIN;Acc:ZDB-GENE-030819-1]	regulation of transcription, DNA-templated, apoptotic process, protein tetramerization, developmental process, negative regulation of transcription, DNA-templated, epidermis morphogenesis, intrinsic apoptotic signaling pathway in response to endoplasmic reticulum stress, cell cycle
Arrhythmia	TP63-Related Spectrum Disorders	ENSDARG00000044356	tp63	2.1943	6.63284e-07	tumor protein p63 [Source:ZFIN;Acc:ZDB-GENE-030819-1]	regulation of transcription, DNA-templated, apoptotic process, protein tetramerization, developmental process, negative regulation of transcription, DNA-templated, epidermis morphogenesis, intrinsic apoptotic signaling pathway in response to endoplasmic reticulum stress, cell cycle
Arrhythmia	Glycogen storage disease 0, muscle	ENSDARG00000016875	gys1	1.99469	0.000107251	glycogen synthase 1 (muscle) [Source:ZFIN;Acc:ZDB-GENE-040426-1243]	glycogen biosynthetic process
Arrhythmia	Hereditary hyperferritinemia with congenital cataracts	ENSDARG00000016875	gys1	1.99469	0.000107251	glycogen synthase 1 (muscle) [Source:ZFIN;Acc:ZDB-GENE-040426-1243]	glycogen biosynthetic process
Arrhythmia	Neuroferritinopathy	ENSDARG00000016875	gys1	1.99469	0.000107251	glycogen synthase 1 (muscle) [Source:ZFIN;Acc:ZDB-GENE-040426-1243]	glycogen biosynthetic process
Arrhythmia	sporadic abdominal aortic aneurysm	ENSDARG00000016875	gys1	1.99469	0.000107251	glycogen synthase 1 (muscle) [Source:ZFIN;Acc:ZDB-GENE-040426-1243]	glycogen biosynthetic process
Arrhythmia	Deafness, autosomal dominant 3a	ENSDARG00000042707	cx30.3	1.99098	0.00144895	connexin 30.3 [Source:ZFIN;Acc:ZDB-GENE-040406-1]	cell communication, transmembrane transport, inner ear development
Arrhythmia	Deafness, autosomal recessive 1A	ENSDARG00000042707	cx30.3	1.99098	0.00144895	connexin 30.3 [Source:ZFIN;Acc:ZDB-GENE-040406-1]	cell communication, transmembrane transport, inner ear development
Arrhythmia	Deafness, autosomal recessive 1b	ENSDARG00000042707	cx30.3	1.99098	0.00144895	connexin 30.3 [Source:ZFIN;Acc:ZDB-GENE-040406-1]	cell communication, transmembrane transport, inner ear development
Arrhythmia	Hystrix-like ichthyosis with deafness	ENSDARG00000042707	cx30.3	1.99098	0.00144895	connexin 30.3 [Source:ZFIN;Acc:ZDB-GENE-040406-1]	cell communication, transmembrane transport, inner ear development
Arrhythmia	Keratitis-ichthyosis-deafness syndrome, autosomal dominant	ENSDARG00000042707	cx30.3	1.99098	0.00144895	connexin 30.3 [Source:ZFIN;Acc:ZDB-GENE-040406-1]	cell communication, transmembrane transport, inner ear development
Arrhythmia	Knuckle pads, deafness AND leukonychia syndrome	ENSDARG00000042707	cx30.3	1.99098	0.00144895	connexin 30.3 [Source:ZFIN;Acc:ZDB-GENE-040406-1]	cell communication, transmembrane transport, inner ear development
Arrhythmia	Mutilating keratoderma	ENSDARG00000042707	cx30.3	1.99098	0.00144895	connexin 30.3 [Source:ZFIN;Acc:ZDB-GENE-040406-1]	cell communication, transmembrane transport, inner ear development
Arrhythmia	Nonsyndromic hearing loss and deafness	ENSDARG00000042707	cx30.3	1.99098	0.00144895	connexin 30.3 [Source:ZFIN;Acc:ZDB-GENE-040406-1]	cell communication, transmembrane transport, inner ear development
Arrhythmia	Palmoplantar keratoderma-deafness syndrome	ENSDARG00000042707	cx30.3	1.99098	0.00144895	connexin 30.3 [Source:ZFIN;Acc:ZDB-GENE-040406-1]	cell communication, transmembrane transport, inner ear development
Arrhythmia	Oral cleft	ENSDARG00000013777	ppp1r13l	1.98067	1.2654e-10	protein phosphatase 1, regulatory subunit 13 like [Source:ZFIN;Acc:ZDB-GENE-050327-33]	transcription, DNA-templated, apoptotic process
Arrhythmia	Dilated cardiomyopathy 1HH	ENSDARG00000039486	bag3	1.94657	1.94066e-08	BCL2 associated athanogene 3 [Source:ZFIN;Acc:ZDB-GENE-040801-40]	heart contraction, locomotory behavior, skeletal muscle tissue development
Arrhythmia	Myofibrillar myopathy, BAG3-related	ENSDARG00000039486	bag3	1.94657	1.94066e-08	BCL2 associated athanogene 3 [Source:ZFIN;Acc:ZDB-GENE-040801-40]	heart contraction, locomotory behavior, skeletal muscle tissue development
Arrhythmia	Dilated cardiomyopathy 1CC	ENSDARG00000057317	nexn	1.9389	5.75004e-06	nexilin (F actin binding protein) [Source:ZFIN;Acc:ZDB-GENE-041114-92]	homophilic cell adhesion via plasma membrane adhesion molecules, axon guidance, dendrite self-avoidance, cardiac muscle fiber development
Arrhythmia	Dilated cardiomyopathy 1S	ENSDARG00000057317	nexn	1.9389	5.75004e-06	nexilin (F actin binding protein) [Source:ZFIN;Acc:ZDB-GENE-041114-92]	homophilic cell adhesion via plasma membrane adhesion molecules, axon guidance, dendrite self-avoidance, cardiac muscle fiber development
Arrhythmia	Familial hypertrophic cardiomyopathy 20	ENSDARG00000057317	nexn	1.9389	5.75004e-06	nexilin (F actin binding protein) [Source:ZFIN;Acc:ZDB-GENE-041114-92]	homophilic cell adhesion via plasma membrane adhesion molecules, axon guidance, dendrite self-avoidance, cardiac muscle fiber development
Arrhythmia	Ventricular arrhythmia	ENSDARG00000057317	nexn	1.9389	5.75004e-06	nexilin (F actin binding protein) [Source:ZFIN;Acc:ZDB-GENE-041114-92]	homophilic cell adhesion via plasma membrane adhesion molecules, axon guidance, dendrite self-avoidance, cardiac muscle fiber development
Arrhythmia	Atrial fibrillation	ENSDARG00000098420	SNTA1	1.86052	1.25526e-07	syntrophin alpha 1 [Source:HGNC Symbol;Acc:HGNC:11167]
Arrhythmia	Becker muscular dystrophy	ENSDARG00000098420	SNTA1	1.86052	1.25526e-07	syntrophin alpha 1 [Source:HGNC Symbol;Acc:HGNC:11167]
Arrhythmia	Dilated cardiomyopathy 3B	ENSDARG00000098420	SNTA1	1.86052	1.25526e-07	syntrophin alpha 1 [Source:HGNC Symbol;Acc:HGNC:11167]
Arrhythmia	Duchenne muscular dystrophy	ENSDARG00000098420	SNTA1	1.86052	1.25526e-07	syntrophin alpha 1 [Source:HGNC Symbol;Acc:HGNC:11167]
Arrhythmia	Long QT syndrome 12	ENSDARG00000098420	SNTA1	1.86052	1.25526e-07	syntrophin alpha 1 [Source:HGNC Symbol;Acc:HGNC:11167]
Arrhythmia	Long QT syndrome 2	ENSDARG00000098420	SNTA1	1.86052	1.25526e-07	syntrophin alpha 1 [Source:HGNC Symbol;Acc:HGNC:11167]
Arrhythmia	ANKRD1-related dilated cardiomyopathy	ENSDARG00000075263	ankrd1a	1.84809	0.00857091	ankyrin repeat domain 1a (cardiac muscle) [Source:ZFIN;Acc:ZDB-GENE-100405-1]	regulation of transcription by RNA polymerase II
Arrhythmia	Congenital total pulmonary venous return anomaly	ENSDARG00000075263	ankrd1a	1.84809	0.00857091	ankyrin repeat domain 1a (cardiac muscle) [Source:ZFIN;Acc:ZDB-GENE-100405-1]	regulation of transcription by RNA polymerase II
Arrhythmia	Systolic heart failure	ENSDARG00000075263	ankrd1a	1.84809	0.00857091	ankyrin repeat domain 1a (cardiac muscle) [Source:ZFIN;Acc:ZDB-GENE-100405-1]	regulation of transcription by RNA polymerase II
Arrhythmia	Epistaxis	ENSDARG00000018179	acvrl1	1.83664	1.47895e-08	activin A receptor like type 1 [Source:ZFIN;Acc:ZDB-GENE-021003-1]	protein phosphorylation, transmembrane receptor protein serine/threonine kinase signaling pathway, phosphorylation, BMP signaling pathway, cellular response to growth factor stimulus, blood vessel morphogenesis, heart development, blood vessel endothelial cell migration, vasculature development, angiogenesis, blood vessel development, determination of ventral identity, transforming growth factor …
Arrhythmia	Haemorrhagic telangiectasia 2	ENSDARG00000018179	acvrl1	1.83664	1.47895e-08	activin A receptor like type 1 [Source:ZFIN;Acc:ZDB-GENE-021003-1]	protein phosphorylation, transmembrane receptor protein serine/threonine kinase signaling pathway, phosphorylation, BMP signaling pathway, cellular response to growth factor stimulus, blood vessel morphogenesis, heart development, blood vessel endothelial cell migration, vasculature development, angiogenesis, blood vessel development, determination of ventral identity, transforming growth factor …
Arrhythmia	Oral cavity telangiectasia	ENSDARG00000018179	acvrl1	1.83664	1.47895e-08	activin A receptor like type 1 [Source:ZFIN;Acc:ZDB-GENE-021003-1]	protein phosphorylation, transmembrane receptor protein serine/threonine kinase signaling pathway, phosphorylation, BMP signaling pathway, cellular response to growth factor stimulus, blood vessel morphogenesis, heart development, blood vessel endothelial cell migration, vasculature development, angiogenesis, blood vessel development, determination of ventral identity, transforming growth factor …
Arrhythmia	Pulmonary arterial hypertension	ENSDARG00000018179	acvrl1	1.83664	1.47895e-08	activin A receptor like type 1 [Source:ZFIN;Acc:ZDB-GENE-021003-1]	protein phosphorylation, transmembrane receptor protein serine/threonine kinase signaling pathway, phosphorylation, BMP signaling pathway, cellular response to growth factor stimulus, blood vessel morphogenesis, heart development, blood vessel endothelial cell migration, vasculature development, angiogenesis, blood vessel development, determination of ventral identity, transforming growth factor …
Arrhythmia	Pulmonary arterial hypertension related to hereditary hemorrhagic telangiectasia	ENSDARG00000018179	acvrl1	1.83664	1.47895e-08	activin A receptor like type 1 [Source:ZFIN;Acc:ZDB-GENE-021003-1]	protein phosphorylation, transmembrane receptor protein serine/threonine kinase signaling pathway, phosphorylation, BMP signaling pathway, cellular response to growth factor stimulus, blood vessel morphogenesis, heart development, blood vessel endothelial cell migration, vasculature development, angiogenesis, blood vessel development, determination of ventral identity, transforming growth factor …
Arrhythmia	Telangiectasia of the skin	ENSDARG00000018179	acvrl1	1.83664	1.47895e-08	activin A receptor like type 1 [Source:ZFIN;Acc:ZDB-GENE-021003-1]	protein phosphorylation, transmembrane receptor protein serine/threonine kinase signaling pathway, phosphorylation, BMP signaling pathway, cellular response to growth factor stimulus, blood vessel morphogenesis, heart development, blood vessel endothelial cell migration, vasculature development, angiogenesis, blood vessel development, determination of ventral identity, transforming growth factor …
Arrhythmia	Telangiectasia, hereditary hemorrhagic, type 2	ENSDARG00000018179	acvrl1	1.83664	1.47895e-08	activin A receptor like type 1 [Source:ZFIN;Acc:ZDB-GENE-021003-1]	protein phosphorylation, transmembrane receptor protein serine/threonine kinase signaling pathway, phosphorylation, BMP signaling pathway, cellular response to growth factor stimulus, blood vessel morphogenesis, heart development, blood vessel endothelial cell migration, vasculature development, angiogenesis, blood vessel development, determination of ventral identity, transforming growth factor …
Arrhythmia	Hypomyelinating leukodystrophy 3	ENSDARG00000036894	aimp1b	1.82621	0.0166729	aminoacyl tRNA synthetase complex interacting multifunctional protein 1b [Source:ZFIN;Acc:ZDB-GENE-041212-13]
Arrhythmia	Renal carnitine transport defect	ENSDARG00000068973	pdlim4	1.76778	0.000294879	PDZ and LIM domain 4 [Source:ZFIN;Acc:ZDB-GENE-070308-5]	actin cytoskeleton organization, heart development, muscle structure development
Arrhythmia	Glycogen storage disease, type V	ENSDARG00000013317	pygmb	1.64565	0.000604019	phosphorylase, glycogen, muscle b [Source:ZFIN;Acc:ZDB-GENE-040426-1206]	carbohydrate metabolic process, glycogen catabolic process
Arrhythmia	ANO5-Related Disorders	ENSDARG00000015731	ano5a	1.61734	0.00112612	anoctamin 5a [Source:ZFIN;Acc:ZDB-GENE-091013-2]
Arrhythmia	Abnormality of higher mental function	ENSDARG00000015731	ano5a	1.61734	0.00112612	anoctamin 5a [Source:ZFIN;Acc:ZDB-GENE-091013-2]
Arrhythmia	Achilles tendon contracture	ENSDARG00000015731	ano5a	1.61734	0.00112612	anoctamin 5a [Source:ZFIN;Acc:ZDB-GENE-091013-2]
Arrhythmia	Cerebellar ataxia	ENSDARG00000015731	ano5a	1.61734	0.00112612	anoctamin 5a [Source:ZFIN;Acc:ZDB-GENE-091013-2]
Arrhythmia	Difficulty climbing stairs	ENSDARG00000015731	ano5a	1.61734	0.00112612	anoctamin 5a [Source:ZFIN;Acc:ZDB-GENE-091013-2]
Arrhythmia	Diplopia	ENSDARG00000015731	ano5a	1.61734	0.00112612	anoctamin 5a [Source:ZFIN;Acc:ZDB-GENE-091013-2]
Arrhythmia	Fatty replacement of skeletal muscle	ENSDARG00000015731	ano5a	1.61734	0.00112612	anoctamin 5a [Source:ZFIN;Acc:ZDB-GENE-091013-2]
Arrhythmia	Gnathodiaphyseal dysplasia	ENSDARG00000015731	ano5a	1.61734	0.00112612	anoctamin 5a [Source:ZFIN;Acc:ZDB-GENE-091013-2]
Arrhythmia	Headache	ENSDARG00000015731	ano5a	1.61734	0.00112612	anoctamin 5a [Source:ZFIN;Acc:ZDB-GENE-091013-2]
Arrhythmia	Limb-girdle muscular dystrophy, type 2L	ENSDARG00000015731	ano5a	1.61734	0.00112612	anoctamin 5a [Source:ZFIN;Acc:ZDB-GENE-091013-2]
Arrhythmia	Lower limb amyotrophy	ENSDARG00000015731	ano5a	1.61734	0.00112612	anoctamin 5a [Source:ZFIN;Acc:ZDB-GENE-091013-2]
Arrhythmia	Lower limb muscle weakness	ENSDARG00000015731	ano5a	1.61734	0.00112612	anoctamin 5a [Source:ZFIN;Acc:ZDB-GENE-091013-2]
Arrhythmia	Mitochondrial encephalopathy	ENSDARG00000015731	ano5a	1.61734	0.00112612	anoctamin 5a [Source:ZFIN;Acc:ZDB-GENE-091013-2]
Arrhythmia	Miyoshi muscular dystrophy 3	ENSDARG00000015731	ano5a	1.61734	0.00112612	anoctamin 5a [Source:ZFIN;Acc:ZDB-GENE-091013-2]
Arrhythmia	Moderate sensorineural hearing impairment	ENSDARG00000015731	ano5a	1.61734	0.00112612	anoctamin 5a [Source:ZFIN;Acc:ZDB-GENE-091013-2]
Arrhythmia	Myalgia	ENSDARG00000015731	ano5a	1.61734	0.00112612	anoctamin 5a [Source:ZFIN;Acc:ZDB-GENE-091013-2]
Arrhythmia	Optic atrophy	ENSDARG00000015731	ano5a	1.61734	0.00112612	anoctamin 5a [Source:ZFIN;Acc:ZDB-GENE-091013-2]
Arrhythmia	Progressive peripheral neuropathy	ENSDARG00000015731	ano5a	1.61734	0.00112612	anoctamin 5a [Source:ZFIN;Acc:ZDB-GENE-091013-2]
Arrhythmia	Supraventricular arrhythmia	ENSDARG00000015731	ano5a	1.61734	0.00112612	anoctamin 5a [Source:ZFIN;Acc:ZDB-GENE-091013-2]
Arrhythmia	Tinnitus	ENSDARG00000015731	ano5a	1.61734	0.00112612	anoctamin 5a [Source:ZFIN;Acc:ZDB-GENE-091013-2]
Arrhythmia	Autosomal recessive limb-girdle muscular dystrophy type 2F	ENSDARG00000098573	sgcd	1.60726	0.000491276	sarcoglycan, delta (dystrophin-associated glycoprotein) [Source:ZFIN;Acc:ZDB-GENE-030131-3684]	heart contraction, swim bladder inflation, determination of left/right symmetry, somatic muscle development, cardiac muscle tissue development
Arrhythmia	Dilated cardiomyopathy 1L	ENSDARG00000098573	sgcd	1.60726	0.000491276	sarcoglycan, delta (dystrophin-associated glycoprotein) [Source:ZFIN;Acc:ZDB-GENE-030131-3684]	heart contraction, swim bladder inflation, determination of left/right symmetry, somatic muscle development, cardiac muscle tissue development
Arrhythmia	Aortic dilatation	ENSDARG00000022309	dspa	1.52268	0.00187874	desmoplakin a [Source:ZFIN;Acc:ZDB-GENE-030131-2743]	cell-cell adhesion, wound healing, intermediate filament cytoskeleton organization, skin development
Arrhythmia	Arrhythmogenic right ventricular dysplasia 8	ENSDARG00000022309	dspa	1.52268	0.00187874	desmoplakin a [Source:ZFIN;Acc:ZDB-GENE-030131-2743]	cell-cell adhesion, wound healing, intermediate filament cytoskeleton organization, skin development
Arrhythmia	Bicuspid aortic valve	ENSDARG00000022309	dspa	1.52268	0.00187874	desmoplakin a [Source:ZFIN;Acc:ZDB-GENE-030131-2743]	cell-cell adhesion, wound healing, intermediate filament cytoskeleton organization, skin development
Arrhythmia	Cardiomyopathy, dilated, with woolly hair, keratoderma, and tooth agenesis	ENSDARG00000022309	dspa	1.52268	0.00187874	desmoplakin a [Source:ZFIN;Acc:ZDB-GENE-030131-2743]	cell-cell adhesion, wound healing, intermediate filament cytoskeleton organization, skin development
Arrhythmia	DSP-Related Disorders	ENSDARG00000022309	dspa	1.52268	0.00187874	desmoplakin a [Source:ZFIN;Acc:ZDB-GENE-030131-2743]	cell-cell adhesion, wound healing, intermediate filament cytoskeleton organization, skin development
Arrhythmia	DSP-related arrhythmogenic cardiomyopathy	ENSDARG00000022309	dspa	1.52268	0.00187874	desmoplakin a [Source:ZFIN;Acc:ZDB-GENE-030131-2743]	cell-cell adhesion, wound healing, intermediate filament cytoskeleton organization, skin development
Arrhythmia	Dilated cardiomyopathy with woolly hair and keratoderma	ENSDARG00000022309	dspa	1.52268	0.00187874	desmoplakin a [Source:ZFIN;Acc:ZDB-GENE-030131-2743]	cell-cell adhesion, wound healing, intermediate filament cytoskeleton organization, skin development
Arrhythmia	Familial isolated arrhythmogenic right ventricular dysplasia	ENSDARG00000022309	dspa	1.52268	0.00187874	desmoplakin a [Source:ZFIN;Acc:ZDB-GENE-030131-2743]	cell-cell adhesion, wound healing, intermediate filament cytoskeleton organization, skin development
Arrhythmia	Ichthyosis (disease)	ENSDARG00000022309	dspa	1.52268	0.00187874	desmoplakin a [Source:ZFIN;Acc:ZDB-GENE-030131-2743]	cell-cell adhesion, wound healing, intermediate filament cytoskeleton organization, skin development
Arrhythmia	Keratosis palmoplantaris striata II	ENSDARG00000022309	dspa	1.52268	0.00187874	desmoplakin a [Source:ZFIN;Acc:ZDB-GENE-030131-2743]	cell-cell adhesion, wound healing, intermediate filament cytoskeleton organization, skin development
Arrhythmia	Lethal acantholytic epidermolysis bullosa	ENSDARG00000022309	dspa	1.52268	0.00187874	desmoplakin a [Source:ZFIN;Acc:ZDB-GENE-030131-2743]	cell-cell adhesion, wound healing, intermediate filament cytoskeleton organization, skin development
Arrhythmia	Long QT syndrome 1	ENSDARG00000022309	dspa	1.52268	0.00187874	desmoplakin a [Source:ZFIN;Acc:ZDB-GENE-030131-2743]	cell-cell adhesion, wound healing, intermediate filament cytoskeleton organization, skin development
Arrhythmia	Palmoplantar blistering	ENSDARG00000022309	dspa	1.52268	0.00187874	desmoplakin a [Source:ZFIN;Acc:ZDB-GENE-030131-2743]	cell-cell adhesion, wound healing, intermediate filament cytoskeleton organization, skin development
Arrhythmia	Skin fragility with non-scarring blistering	ENSDARG00000022309	dspa	1.52268	0.00187874	desmoplakin a [Source:ZFIN;Acc:ZDB-GENE-030131-2743]	cell-cell adhesion, wound healing, intermediate filament cytoskeleton organization, skin development
Arrhythmia	Skin fragility-woolly hair-palmoplantar keratoderma syndrome	ENSDARG00000022309	dspa	1.52268	0.00187874	desmoplakin a [Source:ZFIN;Acc:ZDB-GENE-030131-2743]	cell-cell adhesion, wound healing, intermediate filament cytoskeleton organization, skin development
Arrhythmia	Arrhythmogenic right ventricular cardiomyopathy, type 11	ENSDARG00000039677	dsc2l	1.48284	0.0038295	desmocollin 2 like [Source:ZFIN;Acc:ZDB-GENE-031116-55]	homophilic cell adhesion via plasma membrane adhesion molecules, cell adhesion, heart development, convergent extension involved in gastrulation, cell-cell adhesion, epiboly involved in gastrulation with mouth forming second, desmosome assembly
Arrhythmia	Arrhythmogenic right ventricular dysplasia, familial, 11, with mild palmoplantar keratoderma and woolly hair	ENSDARG00000039677	dsc2l	1.48284	0.0038295	desmocollin 2 like [Source:ZFIN;Acc:ZDB-GENE-031116-55]	homophilic cell adhesion via plasma membrane adhesion molecules, cell adhesion, heart development, convergent extension involved in gastrulation, cell-cell adhesion, epiboly involved in gastrulation with mouth forming second, desmosome assembly
Arrhythmia	Holt-Oram syndrome	ENSDARG00000027087	tgfb2	1.45858	0.010842	transforming growth factor, beta 2 [Source:ZFIN;Acc:ZDB-GENE-030723-3]	cell growth, positive regulation of pathway-restricted SMAD protein phosphorylation, BMP signaling pathway, regulation of apoptotic process, regulation of MAPK cascade, cell development, SMAD protein signal transduction, regulation of cell population proliferation, transforming growth factor beta receptor signaling pathway, sclerotome development, hard palate development
Arrhythmia	Glycogen storage disease XV	ENSDARG00000059391	gyg1b	1.41292	0.0208455	glycogenin 1b [Source:ZFIN;Acc:ZDB-GENE-040625-30]	glycogen biosynthetic process
Arrhythmia	Polyglucosan body myopathy 2	ENSDARG00000059391	gyg1b	1.41292	0.0208455	glycogenin 1b [Source:ZFIN;Acc:ZDB-GENE-040625-30]	glycogen biosynthetic process
Arrhythmia	Arterial tortuosity syndrome	ENSDARG00000090820	slc2a10	1.41075	1.80745e-07	solute carrier family 2 member 10 [Source:ZFIN;Acc:ZDB-GENE-080204-6]	transmembrane transport, proton transmembrane transport, notochord development, carbohydrate transmembrane transport, cardiovascular system development, carbohydrate transport
Arrhythmia	Acute alcohol sensitivity	ENSDARG00000028087	aldh2.2	1.3397	0.000698856	aldehyde dehydrogenase 2 family member, tandem duplicate 2 [Source:ZFIN;Acc:ZDB-GENE-030326-5]	oxidation-reduction process, regulation of cellular response to drug
Arrhythmia	Alcohol dependence	ENSDARG00000028087	aldh2.2	1.3397	0.000698856	aldehyde dehydrogenase 2 family member, tandem duplicate 2 [Source:ZFIN;Acc:ZDB-GENE-030326-5]	oxidation-reduction process, regulation of cellular response to drug
Arrhythmia	Esophageal cancer, alcohol-related, susceptibility to	ENSDARG00000028087	aldh2.2	1.3397	0.000698856	aldehyde dehydrogenase 2 family member, tandem duplicate 2 [Source:ZFIN;Acc:ZDB-GENE-030326-5]	oxidation-reduction process, regulation of cellular response to drug
Arrhythmia	Sublingual nitroglycerin, susceptibility to poor response to	ENSDARG00000028087	aldh2.2	1.3397	0.000698856	aldehyde dehydrogenase 2 family member, tandem duplicate 2 [Source:ZFIN;Acc:ZDB-GENE-030326-5]	oxidation-reduction process, regulation of cellular response to drug
Arrhythmia	Susceptibility to hangover	ENSDARG00000028087	aldh2.2	1.3397	0.000698856	aldehyde dehydrogenase 2 family member, tandem duplicate 2 [Source:ZFIN;Acc:ZDB-GENE-030326-5]	oxidation-reduction process, regulation of cellular response to drug
Arrhythmia	Primary hyperoxaluria	ENSDARG00000068264	grhpra	1.32452	0.0226053	glyoxylate reductase/hydroxypyruvate reductase a [Source:ZFIN;Acc:ZDB-GENE-040724-230]	oxidation-reduction process
Arrhythmia	Primary hyperoxaluria, type II	ENSDARG00000068264	grhpra	1.32452	0.0226053	glyoxylate reductase/hydroxypyruvate reductase a [Source:ZFIN;Acc:ZDB-GENE-040724-230]	oxidation-reduction process
Arrhythmia	Chronic pancreatitis	ENSDARG00000014031	abcc2	1.29781	0.0414302	ATP-binding cassette, sub-family C (CFTR/MRP), member 2 [Source:ZFIN;Acc:ZDB-GENE-040426-1523]	transmembrane transport, organic anion transport
Arrhythmia	Generalized arterial calcification of infancy 2	ENSDARG00000014031	abcc2	1.29781	0.0414302	ATP-binding cassette, sub-family C (CFTR/MRP), member 2 [Source:ZFIN;Acc:ZDB-GENE-040426-1523]	transmembrane transport, organic anion transport
Arrhythmia	Pseudoxanthoma elasticum	ENSDARG00000014031	abcc2	1.29781	0.0414302	ATP-binding cassette, sub-family C (CFTR/MRP), member 2 [Source:ZFIN;Acc:ZDB-GENE-040426-1523]	transmembrane transport, organic anion transport
Arrhythmia	Pseudoxanthoma elasticum, forme fruste	ENSDARG00000014031	abcc2	1.29781	0.0414302	ATP-binding cassette, sub-family C (CFTR/MRP), member 2 [Source:ZFIN;Acc:ZDB-GENE-040426-1523]	transmembrane transport, organic anion transport
Arrhythmia	Arrhythmogenic right ventricular cardiomyopathy, type 12	ENSDARG00000070787	jupa	1.27712	0.000748086	junction plakoglobin a [Source:ZFIN;Acc:ZDB-GENE-991207-22]	cell adhesion, desmosome assembly, positive regulation of transcription by RNA polymerase II, heart development, atrioventricular valve morphogenesis, negative regulation of Wnt signaling pathway involved in heart development, negative regulation of Wnt signaling pathway
Arrhythmia	Left atrial enlargement	ENSDARG00000070787	jupa	1.27712	0.000748086	junction plakoglobin a [Source:ZFIN;Acc:ZDB-GENE-991207-22]	cell adhesion, desmosome assembly, positive regulation of transcription by RNA polymerase II, heart development, atrioventricular valve morphogenesis, negative regulation of Wnt signaling pathway involved in heart development, negative regulation of Wnt signaling pathway
Arrhythmia	Left ventricular noncompaction 1	ENSDARG00000070787	jupa	1.27712	0.000748086	junction plakoglobin a [Source:ZFIN;Acc:ZDB-GENE-991207-22]	cell adhesion, desmosome assembly, positive regulation of transcription by RNA polymerase II, heart development, atrioventricular valve morphogenesis, negative regulation of Wnt signaling pathway involved in heart development, negative regulation of Wnt signaling pathway
Arrhythmia	Naxos disease	ENSDARG00000070787	jupa	1.27712	0.000748086	junction plakoglobin a [Source:ZFIN;Acc:ZDB-GENE-991207-22]	cell adhesion, desmosome assembly, positive regulation of transcription by RNA polymerase II, heart development, atrioventricular valve morphogenesis, negative regulation of Wnt signaling pathway involved in heart development, negative regulation of Wnt signaling pathway
Arrhythmia	Paroxysmal familial ventricular fibrillation 1	ENSDARG00000070787	jupa	1.27712	0.000748086	junction plakoglobin a [Source:ZFIN;Acc:ZDB-GENE-991207-22]	cell adhesion, desmosome assembly, positive regulation of transcription by RNA polymerase II, heart development, atrioventricular valve morphogenesis, negative regulation of Wnt signaling pathway involved in heart development, negative regulation of Wnt signaling pathway
Arrhythmia	Polycystic kidney dysplasia	ENSDARG00000070787	jupa	1.27712	0.000748086	junction plakoglobin a [Source:ZFIN;Acc:ZDB-GENE-991207-22]	cell adhesion, desmosome assembly, positive regulation of transcription by RNA polymerase II, heart development, atrioventricular valve morphogenesis, negative regulation of Wnt signaling pathway involved in heart development, negative regulation of Wnt signaling pathway
Arrhythmia	Bulbous nose	ENSDARG00000042553	pex7	1.23094	0.00420529	peroxisomal biogenesis factor 7 [Source:ZFIN;Acc:ZDB-GENE-050320-105]
Arrhythmia	Chronic kidney disease	ENSDARG00000042553	pex7	1.23094	0.00420529	peroxisomal biogenesis factor 7 [Source:ZFIN;Acc:ZDB-GENE-050320-105]
Arrhythmia	Clubfoot	ENSDARG00000042553	pex7	1.23094	0.00420529	peroxisomal biogenesis factor 7 [Source:ZFIN;Acc:ZDB-GENE-050320-105]
Arrhythmia	Frontal bossing	ENSDARG00000042553	pex7	1.23094	0.00420529	peroxisomal biogenesis factor 7 [Source:ZFIN;Acc:ZDB-GENE-050320-105]
Arrhythmia	Intellectual disability	ENSDARG00000042553	pex7	1.23094	0.00420529	peroxisomal biogenesis factor 7 [Source:ZFIN;Acc:ZDB-GENE-050320-105]
Arrhythmia	Multiple joint contractures	ENSDARG00000042553	pex7	1.23094	0.00420529	peroxisomal biogenesis factor 7 [Source:ZFIN;Acc:ZDB-GENE-050320-105]
Arrhythmia	PEX7-Related Disorders	ENSDARG00000042553	pex7	1.23094	0.00420529	peroxisomal biogenesis factor 7 [Source:ZFIN;Acc:ZDB-GENE-050320-105]
Arrhythmia	Peroxisome biogenesis disorder 9B	ENSDARG00000042553	pex7	1.23094	0.00420529	peroxisomal biogenesis factor 7 [Source:ZFIN;Acc:ZDB-GENE-050320-105]
Arrhythmia	Phytanic acid storage disease	ENSDARG00000042553	pex7	1.23094	0.00420529	peroxisomal biogenesis factor 7 [Source:ZFIN;Acc:ZDB-GENE-050320-105]
Arrhythmia	Postaxial polydactyly	ENSDARG00000042553	pex7	1.23094	0.00420529	peroxisomal biogenesis factor 7 [Source:ZFIN;Acc:ZDB-GENE-050320-105]
Arrhythmia	Rhizomelic chondrodysplasia punctata	ENSDARG00000042553	pex7	1.23094	0.00420529	peroxisomal biogenesis factor 7 [Source:ZFIN;Acc:ZDB-GENE-050320-105]
Arrhythmia	Rhizomelic chondrodysplasia punctata type 1	ENSDARG00000042553	pex7	1.23094	0.00420529	peroxisomal biogenesis factor 7 [Source:ZFIN;Acc:ZDB-GENE-050320-105]
Arrhythmia	Rod-cone dystrophy	ENSDARG00000042553	pex7	1.23094	0.00420529	peroxisomal biogenesis factor 7 [Source:ZFIN;Acc:ZDB-GENE-050320-105]
Arrhythmia	Skeletal dysplasia	ENSDARG00000042553	pex7	1.23094	0.00420529	peroxisomal biogenesis factor 7 [Source:ZFIN;Acc:ZDB-GENE-050320-105]
Arrhythmia	Arrhythmogenic right ventricular dysplasia 9	ENSDARG00000097256	si:ch211-270g19.5	1.21176	0.0164536	si:ch211-270g19.5 [Source:ZFIN;Acc:ZDB-GENE-131121-121]	calcium ion transport, negative regulation of catalytic activity
Arrhythmia	Dilated cardiomyopathy 1P	ENSDARG00000097256	si:ch211-270g19.5	1.21176	0.0164536	si:ch211-270g19.5 [Source:ZFIN;Acc:ZDB-GENE-131121-121]	calcium ion transport, negative regulation of catalytic activity
Arrhythmia	Familial hypertrophic cardiomyopathy 18	ENSDARG00000097256	si:ch211-270g19.5	1.21176	0.0164536	si:ch211-270g19.5 [Source:ZFIN;Acc:ZDB-GENE-131121-121]	calcium ion transport, negative regulation of catalytic activity
Arrhythmia	Loeys-Dietz syndrome 4	ENSDARG00000019367	tgfb3	1.20961	0.0139303	transforming growth factor, beta 3 [Source:ZFIN;Acc:ZDB-GENE-030723-4]	cell growth, positive regulation of pathway-restricted SMAD protein phosphorylation, BMP signaling pathway, regulation of apoptotic process, regulation of MAPK cascade, cell development, SMAD protein signal transduction, hematopoietic stem cell differentiation, regulation of cell population proliferation, positive regulation of cell division, regulation of cartilage development, transforming grow…
Arrhythmia	Loeys-Dietz syndrome 5	ENSDARG00000019367	tgfb3	1.20961	0.0139303	transforming growth factor, beta 3 [Source:ZFIN;Acc:ZDB-GENE-030723-4]	cell growth, positive regulation of pathway-restricted SMAD protein phosphorylation, BMP signaling pathway, regulation of apoptotic process, regulation of MAPK cascade, cell development, SMAD protein signal transduction, hematopoietic stem cell differentiation, regulation of cell population proliferation, positive regulation of cell division, regulation of cartilage development, transforming grow…
Arrhythmia	Farber disease	ENSDARG00000034817	asah1b	1.13604	0.00476347	N-acylsphingosine amidohydrolase (acid ceramidase) 1b [Source:ZFIN;Acc:ZDB-GENE-040426-1512]	lipid metabolic process, collateral sprouting
Arrhythmia	Rolandic epilepsy	ENSDARG00000034817	asah1b	1.13604	0.00476347	N-acylsphingosine amidohydrolase (acid ceramidase) 1b [Source:ZFIN;Acc:ZDB-GENE-040426-1512]	lipid metabolic process, collateral sprouting
Arrhythmia	Spinal muscular atrophy-progressive myoclonic epilepsy syndrome	ENSDARG00000034817	asah1b	1.13604	0.00476347	N-acylsphingosine amidohydrolase (acid ceramidase) 1b [Source:ZFIN;Acc:ZDB-GENE-040426-1512]	lipid metabolic process, collateral sprouting
Arrhythmia	LEOPARD syndrome 2	ENSDARG00000096415	raf1a	1.11998	7.22803e-05	Raf-1 proto-oncogene, serine/threonine kinase a [Source:ZFIN;Acc:ZDB-GENE-990415-41]	signal transduction, intracellular signal transduction, activation of MAPKK activity, protein phosphorylation, heart development, signal transduction, protein phosphorylation, intracellular signal transduction, phosphorylation, activation of MAPKK activity, heart development
Arrhythmia	Noonan syndrome	ENSDARG00000096415	raf1a	1.11998	7.22803e-05	Raf-1 proto-oncogene, serine/threonine kinase a [Source:ZFIN;Acc:ZDB-GENE-990415-41]	signal transduction, intracellular signal transduction, activation of MAPKK activity, protein phosphorylation, heart development, signal transduction, protein phosphorylation, intracellular signal transduction, phosphorylation, activation of MAPKK activity, heart development
Arrhythmia	Noonan syndrome 5	ENSDARG00000096415	raf1a	1.11998	7.22803e-05	Raf-1 proto-oncogene, serine/threonine kinase a [Source:ZFIN;Acc:ZDB-GENE-990415-41]	signal transduction, intracellular signal transduction, activation of MAPKK activity, protein phosphorylation, heart development, signal transduction, protein phosphorylation, intracellular signal transduction, phosphorylation, activation of MAPKK activity, heart development
Arrhythmia	Rasopathy	ENSDARG00000096415	raf1a	1.11998	7.22803e-05	Raf-1 proto-oncogene, serine/threonine kinase a [Source:ZFIN;Acc:ZDB-GENE-990415-41]	signal transduction, intracellular signal transduction, activation of MAPKK activity, protein phosphorylation, heart development, signal transduction, protein phosphorylation, intracellular signal transduction, phosphorylation, activation of MAPKK activity, heart development
Arrhythmia	Deafness, autosomal dominant 13	ENSDARG00000012422	col11a2	1.1094	0.0409711	collagen, type XI, alpha 2 [Source:ZFIN;Acc:ZDB-GENE-000208-23]	extracellular matrix organization, sensory perception of sound, collagen fibril organization, cartilage morphogenesis, cartilage development
Arrhythmia	Deafness, autosomal recessive 53	ENSDARG00000012422	col11a2	1.1094	0.0409711	collagen, type XI, alpha 2 [Source:ZFIN;Acc:ZDB-GENE-000208-23]	extracellular matrix organization, sensory perception of sound, collagen fibril organization, cartilage morphogenesis, cartilage development
Arrhythmia	Fibrochondrogenesis 1	ENSDARG00000012422	col11a2	1.1094	0.0409711	collagen, type XI, alpha 2 [Source:ZFIN;Acc:ZDB-GENE-000208-23]	extracellular matrix organization, sensory perception of sound, collagen fibril organization, cartilage morphogenesis, cartilage development
Arrhythmia	Fibrochondrogenesis 2	ENSDARG00000012422	col11a2	1.1094	0.0409711	collagen, type XI, alpha 2 [Source:ZFIN;Acc:ZDB-GENE-000208-23]	extracellular matrix organization, sensory perception of sound, collagen fibril organization, cartilage morphogenesis, cartilage development
Arrhythmia	Nonsyndromic Hearing Loss, Dominant	ENSDARG00000012422	col11a2	1.1094	0.0409711	collagen, type XI, alpha 2 [Source:ZFIN;Acc:ZDB-GENE-000208-23]	extracellular matrix organization, sensory perception of sound, collagen fibril organization, cartilage morphogenesis, cartilage development
Arrhythmia	Otospondylomegaepiphyseal dysplasia, autosomal dominant	ENSDARG00000012422	col11a2	1.1094	0.0409711	collagen, type XI, alpha 2 [Source:ZFIN;Acc:ZDB-GENE-000208-23]	extracellular matrix organization, sensory perception of sound, collagen fibril organization, cartilage morphogenesis, cartilage development
Arrhythmia	Otospondylomegaepiphyseal dysplasia, autosomal recessive	ENSDARG00000012422	col11a2	1.1094	0.0409711	collagen, type XI, alpha 2 [Source:ZFIN;Acc:ZDB-GENE-000208-23]	extracellular matrix organization, sensory perception of sound, collagen fibril organization, cartilage morphogenesis, cartilage development
Arrhythmia	Stickler Syndrome, Dominant	ENSDARG00000012422	col11a2	1.1094	0.0409711	collagen, type XI, alpha 2 [Source:ZFIN;Acc:ZDB-GENE-000208-23]	extracellular matrix organization, sensory perception of sound, collagen fibril organization, cartilage morphogenesis, cartilage development
Arrhythmia	Congenital aneurysm of ascending aorta	ENSDARG00000034541	tgfbr2b	1.05132	0.0352231	transforming growth factor beta receptor 2b [Source:ZFIN;Acc:ZDB-GENE-980526-375]	protein phosphorylation, transmembrane receptor protein serine/threonine kinase signaling pathway, transforming growth factor beta receptor signaling pathway, phosphorylation, apoptotic process, cellular response to growth factor stimulus, hematopoietic stem cell differentiation, heart development, cell differentiation, regulation of growth
Arrhythmia	Dilatation of the thoracic aorta	ENSDARG00000034541	tgfbr2b	1.05132	0.0352231	transforming growth factor beta receptor 2b [Source:ZFIN;Acc:ZDB-GENE-980526-375]	protein phosphorylation, transmembrane receptor protein serine/threonine kinase signaling pathway, transforming growth factor beta receptor signaling pathway, phosphorylation, apoptotic process, cellular response to growth factor stimulus, hematopoietic stem cell differentiation, heart development, cell differentiation, regulation of growth
Arrhythmia	Familial thoracic aortic aneurysm and aortic dissection	ENSDARG00000034541	tgfbr2b	1.05132	0.0352231	transforming growth factor beta receptor 2b [Source:ZFIN;Acc:ZDB-GENE-980526-375]	protein phosphorylation, transmembrane receptor protein serine/threonine kinase signaling pathway, transforming growth factor beta receptor signaling pathway, phosphorylation, apoptotic process, cellular response to growth factor stimulus, hematopoietic stem cell differentiation, heart development, cell differentiation, regulation of growth
Arrhythmia	Hereditary nonpolyposis colorectal cancer type 6	ENSDARG00000034541	tgfbr2b	1.05132	0.0352231	transforming growth factor beta receptor 2b [Source:ZFIN;Acc:ZDB-GENE-980526-375]	protein phosphorylation, transmembrane receptor protein serine/threonine kinase signaling pathway, transforming growth factor beta receptor signaling pathway, phosphorylation, apoptotic process, cellular response to growth factor stimulus, hematopoietic stem cell differentiation, heart development, cell differentiation, regulation of growth
Arrhythmia	Loeys-Dietz syndrome	ENSDARG00000034541	tgfbr2b	1.05132	0.0352231	transforming growth factor beta receptor 2b [Source:ZFIN;Acc:ZDB-GENE-980526-375]	protein phosphorylation, transmembrane receptor protein serine/threonine kinase signaling pathway, transforming growth factor beta receptor signaling pathway, phosphorylation, apoptotic process, cellular response to growth factor stimulus, hematopoietic stem cell differentiation, heart development, cell differentiation, regulation of growth
Arrhythmia	Loeys-Dietz syndrome 2	ENSDARG00000034541	tgfbr2b	1.05132	0.0352231	transforming growth factor beta receptor 2b [Source:ZFIN;Acc:ZDB-GENE-980526-375]	protein phosphorylation, transmembrane receptor protein serine/threonine kinase signaling pathway, transforming growth factor beta receptor signaling pathway, phosphorylation, apoptotic process, cellular response to growth factor stimulus, hematopoietic stem cell differentiation, heart development, cell differentiation, regulation of growth
Arrhythmia	Marfan syndrome	ENSDARG00000034541	tgfbr2b	1.05132	0.0352231	transforming growth factor beta receptor 2b [Source:ZFIN;Acc:ZDB-GENE-980526-375]	protein phosphorylation, transmembrane receptor protein serine/threonine kinase signaling pathway, transforming growth factor beta receptor signaling pathway, phosphorylation, apoptotic process, cellular response to growth factor stimulus, hematopoietic stem cell differentiation, heart development, cell differentiation, regulation of growth
Arrhythmia	Thoracic aortic dissection	ENSDARG00000034541	tgfbr2b	1.05132	0.0352231	transforming growth factor beta receptor 2b [Source:ZFIN;Acc:ZDB-GENE-980526-375]	protein phosphorylation, transmembrane receptor protein serine/threonine kinase signaling pathway, transforming growth factor beta receptor signaling pathway, phosphorylation, apoptotic process, cellular response to growth factor stimulus, hematopoietic stem cell differentiation, heart development, cell differentiation, regulation of growth
Arrhythmia	See cases	ENSDARG00000042881	nthl1	1.03069	0.023601	nth-like DNA glycosylase 1 [Source:ZFIN;Acc:ZDB-GENE-120511-4]	DNA repair, base-excision repair, base-excision repair, AP site formation, metabolic process, cellular response to DNA damage stimulus, nucleotide-excision repair, DNA incision, 5'-to lesion
Arrhythmia	Severely reduced ejection fraction	ENSDARG00000076312	myot	1.0199	0.023773	myotilin [Source:ZFIN;Acc:ZDB-GENE-110411-129]	heart contraction, homophilic cell adhesion via plasma membrane adhesion molecules, locomotory behavior, axon guidance, dendrite self-avoidance, skeletal muscle tissue development, myofibril assembly
Arrhythmia	Ataxia-telangiectasia-like disorder	ENSDARG00000105014	mre11a	1.01896	0.00915761	MRE11 homolog A, double strand break repair nuclease [Source:ZFIN;Acc:ZDB-GENE-040426-2638]	double-strand break repair, double-strand break repair via homologous recombination, DNA repair, cellular response to DNA damage stimulus, telomere maintenance, double-strand break repair via nonhomologous end joining, mitotic G2 DNA damage checkpoint, intra-S DNA damage checkpoint, meiotic DNA double-strand break formation, meiotic cell cycle, mitochondrial double-strand break repair via homolog…
Arrhythmia	Ataxia-telangiectasia-like disorder 1	ENSDARG00000105014	mre11a	1.01896	0.00915761	MRE11 homolog A, double strand break repair nuclease [Source:ZFIN;Acc:ZDB-GENE-040426-2638]	double-strand break repair, double-strand break repair via homologous recombination, DNA repair, cellular response to DNA damage stimulus, telomere maintenance, double-strand break repair via nonhomologous end joining, mitotic G2 DNA damage checkpoint, intra-S DNA damage checkpoint, meiotic DNA double-strand break formation, meiotic cell cycle, mitochondrial double-strand break repair via homolog…
Arrhythmia	Hereditary cancer-predisposing syndrome	ENSDARG00000105014	mre11a	1.01896	0.00915761	MRE11 homolog A, double strand break repair nuclease [Source:ZFIN;Acc:ZDB-GENE-040426-2638]	double-strand break repair, double-strand break repair via homologous recombination, DNA repair, cellular response to DNA damage stimulus, telomere maintenance, double-strand break repair via nonhomologous end joining, mitotic G2 DNA damage checkpoint, intra-S DNA damage checkpoint, meiotic DNA double-strand break formation, meiotic cell cycle, mitochondrial double-strand break repair via homolog…
Arrhythmia	Infantile muscular hypotonia	ENSDARG00000041869	tnfrsf19	0.998593	0.00127278	tumor necrosis factor receptor superfamily, member 19 [Source:ZFIN;Acc:ZDB-GENE-030131-6760]	sprouting angiogenesis, positive regulation of I-kappaB kinase/NF-kappaB signaling, positive regulation of JNK cascade, posterior lateral line development, posterior lateral line neuromast deposition, establishment of endothelial blood-brain barrier
Arrhythmia	PLOD3-Related Disorder	ENSDARG00000076317	plod3	0.992095	0.00298234	procollagen-lysine, 2-oxoglutarate 5-dioxygenase 3 [Source:ZFIN;Acc:ZDB-GENE-021031-4]	oxidation-reduction process, motor neuron axon guidance, neural crest cell migration, collagen fibril organization, collagen metabolic process, peptidyl-lysine hydroxylation, hydroxylysine biosynthetic process
Arrhythmia	Noonan syndrome 6	ENSDARG00000038225	nras	0.965048	0.000295308	NRAS proto-oncogene, GTPase [Source:ZFIN;Acc:ZDB-GENE-990415-166]	signal transduction
Arrhythmia	Bethlem myopathy 2	ENSDARG00000078322	col12a1a	0.931927	0.000353064	collagen, type XII, alpha 1a [Source:ZFIN;Acc:ZDB-GENE-090728-1]	regeneration, growth plate cartilage chondrocyte morphogenesis, regulation of axon regeneration
Arrhythmia	COL12A1- Related Disorder	ENSDARG00000078322	col12a1a	0.931927	0.000353064	collagen, type XII, alpha 1a [Source:ZFIN;Acc:ZDB-GENE-090728-1]	regeneration, growth plate cartilage chondrocyte morphogenesis, regulation of axon regeneration
Arrhythmia	Ullrich congenital muscular dystrophy 2	ENSDARG00000078322	col12a1a	0.931927	0.000353064	collagen, type XII, alpha 1a [Source:ZFIN;Acc:ZDB-GENE-090728-1]	regeneration, growth plate cartilage chondrocyte morphogenesis, regulation of axon regeneration
Arrhythmia	Combined oxidative phosphorylation deficiency 31	ENSDARG00000055339	si:ch73-1a9.4	0.800617	0.0038295	si:ch73-1a9.4 [Source:ZFIN;Acc:ZDB-GENE-050506-64]	proteolysis, peptide metabolic process, protein processing involved in protein targeting to mitochondrion
Arrhythmia	Astrocytoma	ENSDARG00000025820	chek2	0.774566	0.0487765	checkpoint kinase 2 [Source:ZFIN;Acc:ZDB-GENE-030131-8942]	protein phosphorylation, cellular response to DNA damage stimulus, signal transduction in response to DNA damage, mitotic DNA damage checkpoint
Arrhythmia	B Lymphoblastic Leukemia/Lymphoma, Not Otherwise Specified	ENSDARG00000025820	chek2	0.774566	0.0487765	checkpoint kinase 2 [Source:ZFIN;Acc:ZDB-GENE-030131-8942]	protein phosphorylation, cellular response to DNA damage stimulus, signal transduction in response to DNA damage, mitotic DNA damage checkpoint
Arrhythmia	Breast and colorectal cancer, susceptibility to	ENSDARG00000025820	chek2	0.774566	0.0487765	checkpoint kinase 2 [Source:ZFIN;Acc:ZDB-GENE-030131-8942]	protein phosphorylation, cellular response to DNA damage stimulus, signal transduction in response to DNA damage, mitotic DNA damage checkpoint
Arrhythmia	Breast cancer, susceptibility to	ENSDARG00000025820	chek2	0.774566	0.0487765	checkpoint kinase 2 [Source:ZFIN;Acc:ZDB-GENE-030131-8942]	protein phosphorylation, cellular response to DNA damage stimulus, signal transduction in response to DNA damage, mitotic DNA damage checkpoint
Arrhythmia	Breast carcinoma	ENSDARG00000025820	chek2	0.774566	0.0487765	checkpoint kinase 2 [Source:ZFIN;Acc:ZDB-GENE-030131-8942]	protein phosphorylation, cellular response to DNA damage stimulus, signal transduction in response to DNA damage, mitotic DNA damage checkpoint
Arrhythmia	CHEK2-Related Cancer Susceptibility	ENSDARG00000025820	chek2	0.774566	0.0487765	checkpoint kinase 2 [Source:ZFIN;Acc:ZDB-GENE-030131-8942]	protein phosphorylation, cellular response to DNA damage stimulus, signal transduction in response to DNA damage, mitotic DNA damage checkpoint
Arrhythmia	Colitis	ENSDARG00000025820	chek2	0.774566	0.0487765	checkpoint kinase 2 [Source:ZFIN;Acc:ZDB-GENE-030131-8942]	protein phosphorylation, cellular response to DNA damage stimulus, signal transduction in response to DNA damage, mitotic DNA damage checkpoint
Arrhythmia	Diffuse intrinsic pontine glioma	ENSDARG00000025820	chek2	0.774566	0.0487765	checkpoint kinase 2 [Source:ZFIN;Acc:ZDB-GENE-030131-8942]	protein phosphorylation, cellular response to DNA damage stimulus, signal transduction in response to DNA damage, mitotic DNA damage checkpoint
Arrhythmia	Elevated hepatic transaminases	ENSDARG00000025820	chek2	0.774566	0.0487765	checkpoint kinase 2 [Source:ZFIN;Acc:ZDB-GENE-030131-8942]	protein phosphorylation, cellular response to DNA damage stimulus, signal transduction in response to DNA damage, mitotic DNA damage checkpoint
Arrhythmia	Elevated serum creatine phosphokinase	ENSDARG00000025820	chek2	0.774566	0.0487765	checkpoint kinase 2 [Source:ZFIN;Acc:ZDB-GENE-030131-8942]	protein phosphorylation, cellular response to DNA damage stimulus, signal transduction in response to DNA damage, mitotic DNA damage checkpoint
Arrhythmia	Familial cancer of breast	ENSDARG00000025820	chek2	0.774566	0.0487765	checkpoint kinase 2 [Source:ZFIN;Acc:ZDB-GENE-030131-8942]	protein phosphorylation, cellular response to DNA damage stimulus, signal transduction in response to DNA damage, mitotic DNA damage checkpoint
Arrhythmia	Hematochezia	ENSDARG00000025820	chek2	0.774566	0.0487765	checkpoint kinase 2 [Source:ZFIN;Acc:ZDB-GENE-030131-8942]	protein phosphorylation, cellular response to DNA damage stimulus, signal transduction in response to DNA damage, mitotic DNA damage checkpoint
Arrhythmia	Inflammation of the large intestine	ENSDARG00000025820	chek2	0.774566	0.0487765	checkpoint kinase 2 [Source:ZFIN;Acc:ZDB-GENE-030131-8942]	protein phosphorylation, cellular response to DNA damage stimulus, signal transduction in response to DNA damage, mitotic DNA damage checkpoint
Arrhythmia	Leiomyosarcoma	ENSDARG00000025820	chek2	0.774566	0.0487765	checkpoint kinase 2 [Source:ZFIN;Acc:ZDB-GENE-030131-8942]	protein phosphorylation, cellular response to DNA damage stimulus, signal transduction in response to DNA damage, mitotic DNA damage checkpoint
Arrhythmia	Li-Fraumeni syndrome	ENSDARG00000025820	chek2	0.774566	0.0487765	checkpoint kinase 2 [Source:ZFIN;Acc:ZDB-GENE-030131-8942]	protein phosphorylation, cellular response to DNA damage stimulus, signal transduction in response to DNA damage, mitotic DNA damage checkpoint
Arrhythmia	Li-Fraumeni syndrome 2	ENSDARG00000025820	chek2	0.774566	0.0487765	checkpoint kinase 2 [Source:ZFIN;Acc:ZDB-GENE-030131-8942]	protein phosphorylation, cellular response to DNA damage stimulus, signal transduction in response to DNA damage, mitotic DNA damage checkpoint
Arrhythmia	Neoplasm of the breast	ENSDARG00000025820	chek2	0.774566	0.0487765	checkpoint kinase 2 [Source:ZFIN;Acc:ZDB-GENE-030131-8942]	protein phosphorylation, cellular response to DNA damage stimulus, signal transduction in response to DNA damage, mitotic DNA damage checkpoint
Arrhythmia	Osteosarcoma	ENSDARG00000025820	chek2	0.774566	0.0487765	checkpoint kinase 2 [Source:ZFIN;Acc:ZDB-GENE-030131-8942]	protein phosphorylation, cellular response to DNA damage stimulus, signal transduction in response to DNA damage, mitotic DNA damage checkpoint
Arrhythmia	Ovarian Neoplasms	ENSDARG00000025820	chek2	0.774566	0.0487765	checkpoint kinase 2 [Source:ZFIN;Acc:ZDB-GENE-030131-8942]	protein phosphorylation, cellular response to DNA damage stimulus, signal transduction in response to DNA damage, mitotic DNA damage checkpoint
Arrhythmia	Prostate cancer, susceptibility to	ENSDARG00000025820	chek2	0.774566	0.0487765	checkpoint kinase 2 [Source:ZFIN;Acc:ZDB-GENE-030131-8942]	protein phosphorylation, cellular response to DNA damage stimulus, signal transduction in response to DNA damage, mitotic DNA damage checkpoint
Arrhythmia	Thrombocytopenia	ENSDARG00000025820	chek2	0.774566	0.0487765	checkpoint kinase 2 [Source:ZFIN;Acc:ZDB-GENE-030131-8942]	protein phosphorylation, cellular response to DNA damage stimulus, signal transduction in response to DNA damage, mitotic DNA damage checkpoint
Arrhythmia	Propionic acidemia	ENSDARG00000038910	pccb	0.744817	0.0104763	propionyl-CoA carboxylase subunit beta [Source:ZFIN;Acc:ZDB-GENE-040426-2467]
Arrhythmia	Abnormal coronary artery morphology	ENSDARG00000020334	ptpn11a	0.605706	0.0132231	protein tyrosine phosphatase non-receptor type 11a [Source:ZFIN;Acc:ZDB-GENE-030131-5911]	protein dephosphorylation, dephosphorylation, convergent extension involved in axis elongation, heart development, peptidyl-tyrosine dephosphorylation, convergent extension involved in gastrulation, embryonic viscerocranium morphogenesis, heart jogging, negative regulation of cell death
Arrhythmia	Cervical spinal canal stenosis	ENSDARG00000020334	ptpn11a	0.605706	0.0132231	protein tyrosine phosphatase non-receptor type 11a [Source:ZFIN;Acc:ZDB-GENE-030131-5911]	protein dephosphorylation, dephosphorylation, convergent extension involved in axis elongation, heart development, peptidyl-tyrosine dephosphorylation, convergent extension involved in gastrulation, embryonic viscerocranium morphogenesis, heart jogging, negative regulation of cell death
Arrhythmia	Congenital cataract	ENSDARG00000020334	ptpn11a	0.605706	0.0132231	protein tyrosine phosphatase non-receptor type 11a [Source:ZFIN;Acc:ZDB-GENE-030131-5911]	protein dephosphorylation, dephosphorylation, convergent extension involved in axis elongation, heart development, peptidyl-tyrosine dephosphorylation, convergent extension involved in gastrulation, embryonic viscerocranium morphogenesis, heart jogging, negative regulation of cell death
Arrhythmia	Hepatic cysts	ENSDARG00000020334	ptpn11a	0.605706	0.0132231	protein tyrosine phosphatase non-receptor type 11a [Source:ZFIN;Acc:ZDB-GENE-030131-5911]	protein dephosphorylation, dephosphorylation, convergent extension involved in axis elongation, heart development, peptidyl-tyrosine dephosphorylation, convergent extension involved in gastrulation, embryonic viscerocranium morphogenesis, heart jogging, negative regulation of cell death
Arrhythmia	Hiatal hernia	ENSDARG00000020334	ptpn11a	0.605706	0.0132231	protein tyrosine phosphatase non-receptor type 11a [Source:ZFIN;Acc:ZDB-GENE-030131-5911]	protein dephosphorylation, dephosphorylation, convergent extension involved in axis elongation, heart development, peptidyl-tyrosine dephosphorylation, convergent extension involved in gastrulation, embryonic viscerocranium morphogenesis, heart jogging, negative regulation of cell death
Arrhythmia	Macrocephalus	ENSDARG00000020334	ptpn11a	0.605706	0.0132231	protein tyrosine phosphatase non-receptor type 11a [Source:ZFIN;Acc:ZDB-GENE-030131-5911]	protein dephosphorylation, dephosphorylation, convergent extension involved in axis elongation, heart development, peptidyl-tyrosine dephosphorylation, convergent extension involved in gastrulation, embryonic viscerocranium morphogenesis, heart jogging, negative regulation of cell death
Arrhythmia	Ovarian cyst	ENSDARG00000020334	ptpn11a	0.605706	0.0132231	protein tyrosine phosphatase non-receptor type 11a [Source:ZFIN;Acc:ZDB-GENE-030131-5911]	protein dephosphorylation, dephosphorylation, convergent extension involved in axis elongation, heart development, peptidyl-tyrosine dephosphorylation, convergent extension involved in gastrulation, embryonic viscerocranium morphogenesis, heart jogging, negative regulation of cell death
Arrhythmia	Remnants of the hyaloid vascular system	ENSDARG00000020334	ptpn11a	0.605706	0.0132231	protein tyrosine phosphatase non-receptor type 11a [Source:ZFIN;Acc:ZDB-GENE-030131-5911]	protein dephosphorylation, dephosphorylation, convergent extension involved in axis elongation, heart development, peptidyl-tyrosine dephosphorylation, convergent extension involved in gastrulation, embryonic viscerocranium morphogenesis, heart jogging, negative regulation of cell death
Arrhythmia	Renal cortical cysts	ENSDARG00000020334	ptpn11a	0.605706	0.0132231	protein tyrosine phosphatase non-receptor type 11a [Source:ZFIN;Acc:ZDB-GENE-030131-5911]	protein dephosphorylation, dephosphorylation, convergent extension involved in axis elongation, heart development, peptidyl-tyrosine dephosphorylation, convergent extension involved in gastrulation, embryonic viscerocranium morphogenesis, heart jogging, negative regulation of cell death

## Sheet: 48hpf AV block
ClinVar_term	Condition.s.	Gene.stable.ID.1	external_gene_name	log2FoldChange	padj	Gene.description	GO
AV block	Primary hyperoxaluria, type I	ENSDARG00000018478	agxtb	5.71244	6.17587e-17	alanine--glyoxylate and serine--pyruvate aminotransferase b [Source:ZFIN;Acc:ZDB-GENE-010302-3]	cellular response to estrogen stimulus, glycine biosynthetic process, by transamination of glyoxylate
AV block	Conduction disorder of the heart	ENSDARG00000011615	mybpc3	4.99657	4.00276e-12	myosin binding protein C, cardiac [Source:ZFIN;Acc:ZDB-GENE-070112-2362]	ventricular cardiac muscle tissue morphogenesis, regulation of heart rate, cardiac atrium formation, cardiac ventricle formation
AV block	Familial hypertrophic cardiomyopathy 4	ENSDARG00000011615	mybpc3	4.99657	4.00276e-12	myosin binding protein C, cardiac [Source:ZFIN;Acc:ZDB-GENE-070112-2362]	ventricular cardiac muscle tissue morphogenesis, regulation of heart rate, cardiac atrium formation, cardiac ventricle formation
AV block	Left ventricular noncompaction 10	ENSDARG00000011615	mybpc3	4.99657	4.00276e-12	myosin binding protein C, cardiac [Source:ZFIN;Acc:ZDB-GENE-070112-2362]	ventricular cardiac muscle tissue morphogenesis, regulation of heart rate, cardiac atrium formation, cardiac ventricle formation
AV block	Myopathy, distal, 1	ENSDARG00000079782	myh7l	4.96917	3.49398e-10	myosin heavy chain 7-like [Source:ZFIN;Acc:ZDB-GENE-061027-393]
AV block	Myosin storage myopathy	ENSDARG00000079782	myh7l	4.96917	3.49398e-10	myosin heavy chain 7-like [Source:ZFIN;Acc:ZDB-GENE-061027-393]
AV block	Wolff-Parkinson-White pattern	ENSDARG00000079782	myh7l	4.96917	3.49398e-10	myosin heavy chain 7-like [Source:ZFIN;Acc:ZDB-GENE-061027-393]
AV block	Dilated cardiomyopathy 1AA	ENSDARG00000071090	actn2b	4.33622	2.72417e-14	actinin, alpha 2b [Source:ZFIN;Acc:ZDB-GENE-051127-39]	sarcomere organization, heart development, eye development, skeletal muscle fiber development, myofibril assembly
AV block	Atrial fibrillation	ENSDARG00000028213	ttn.2	4.2287	1.06099e-11	titin, tandem duplicate 2 [Source:ZFIN;Acc:ZDB-GENE-030113-2]	nucleosome assembly, cell morphogenesis, sarcomere organization, sarcomerogenesis, heart contraction, heart development, muscle contraction, cardiac muscle tissue development, skeletal muscle tissue development, myofibril assembly, skeletal muscle thin filament assembly, skeletal muscle myosin thick filament assembly, cardiac muscle fiber development, cardiac myofibril assembly, cardiac muscle ti…
AV block	Cardiomyopathy	ENSDARG00000028213	ttn.2	4.2287	1.06099e-11	titin, tandem duplicate 2 [Source:ZFIN;Acc:ZDB-GENE-030113-2]	nucleosome assembly, cell morphogenesis, sarcomere organization, sarcomerogenesis, heart contraction, heart development, muscle contraction, cardiac muscle tissue development, skeletal muscle tissue development, myofibril assembly, skeletal muscle thin filament assembly, skeletal muscle myosin thick filament assembly, cardiac muscle fiber development, cardiac myofibril assembly, cardiac muscle ti…
AV block	Cardiovascular phenotype	ENSDARG00000028213	ttn.2	4.2287	1.06099e-11	titin, tandem duplicate 2 [Source:ZFIN;Acc:ZDB-GENE-030113-2]	nucleosome assembly, cell morphogenesis, sarcomere organization, sarcomerogenesis, heart contraction, heart development, muscle contraction, cardiac muscle tissue development, skeletal muscle tissue development, myofibril assembly, skeletal muscle thin filament assembly, skeletal muscle myosin thick filament assembly, cardiac muscle fiber development, cardiac myofibril assembly, cardiac muscle ti…
AV block	Congestive heart failure	ENSDARG00000028213	ttn.2	4.2287	1.06099e-11	titin, tandem duplicate 2 [Source:ZFIN;Acc:ZDB-GENE-030113-2]	nucleosome assembly, cell morphogenesis, sarcomere organization, sarcomerogenesis, heart contraction, heart development, muscle contraction, cardiac muscle tissue development, skeletal muscle tissue development, myofibril assembly, skeletal muscle thin filament assembly, skeletal muscle myosin thick filament assembly, cardiac muscle fiber development, cardiac myofibril assembly, cardiac muscle ti…
AV block	Dilated cardiomyopathy	ENSDARG00000028213	ttn.2	4.2287	1.06099e-11	titin, tandem duplicate 2 [Source:ZFIN;Acc:ZDB-GENE-030113-2]	nucleosome assembly, cell morphogenesis, sarcomere organization, sarcomerogenesis, heart contraction, heart development, muscle contraction, cardiac muscle tissue development, skeletal muscle tissue development, myofibril assembly, skeletal muscle thin filament assembly, skeletal muscle myosin thick filament assembly, cardiac muscle fiber development, cardiac myofibril assembly, cardiac muscle ti…
AV block	Dilated cardiomyopathy 1G	ENSDARG00000028213	ttn.2	4.2287	1.06099e-11	titin, tandem duplicate 2 [Source:ZFIN;Acc:ZDB-GENE-030113-2]	nucleosome assembly, cell morphogenesis, sarcomere organization, sarcomerogenesis, heart contraction, heart development, muscle contraction, cardiac muscle tissue development, skeletal muscle tissue development, myofibril assembly, skeletal muscle thin filament assembly, skeletal muscle myosin thick filament assembly, cardiac muscle fiber development, cardiac myofibril assembly, cardiac muscle ti…
AV block	Dilated cardiomyopathy 1S	ENSDARG00000028213	ttn.2	4.2287	1.06099e-11	titin, tandem duplicate 2 [Source:ZFIN;Acc:ZDB-GENE-030113-2]	nucleosome assembly, cell morphogenesis, sarcomere organization, sarcomerogenesis, heart contraction, heart development, muscle contraction, cardiac muscle tissue development, skeletal muscle tissue development, myofibril assembly, skeletal muscle thin filament assembly, skeletal muscle myosin thick filament assembly, cardiac muscle fiber development, cardiac myofibril assembly, cardiac muscle ti…
AV block	Hypertrophic cardiomyopathy	ENSDARG00000028213	ttn.2	4.2287	1.06099e-11	titin, tandem duplicate 2 [Source:ZFIN;Acc:ZDB-GENE-030113-2]	nucleosome assembly, cell morphogenesis, sarcomere organization, sarcomerogenesis, heart contraction, heart development, muscle contraction, cardiac muscle tissue development, skeletal muscle tissue development, myofibril assembly, skeletal muscle thin filament assembly, skeletal muscle myosin thick filament assembly, cardiac muscle fiber development, cardiac myofibril assembly, cardiac muscle ti…
AV block	Limb-girdle muscular dystrophy, type 2J	ENSDARG00000028213	ttn.2	4.2287	1.06099e-11	titin, tandem duplicate 2 [Source:ZFIN;Acc:ZDB-GENE-030113-2]	nucleosome assembly, cell morphogenesis, sarcomere organization, sarcomerogenesis, heart contraction, heart development, muscle contraction, cardiac muscle tissue development, skeletal muscle tissue development, myofibril assembly, skeletal muscle thin filament assembly, skeletal muscle myosin thick filament assembly, cardiac muscle fiber development, cardiac myofibril assembly, cardiac muscle ti…
AV block	Myopathy, early-onset, with fatal cardiomyopathy	ENSDARG00000028213	ttn.2	4.2287	1.06099e-11	titin, tandem duplicate 2 [Source:ZFIN;Acc:ZDB-GENE-030113-2]	nucleosome assembly, cell morphogenesis, sarcomere organization, sarcomerogenesis, heart contraction, heart development, muscle contraction, cardiac muscle tissue development, skeletal muscle tissue development, myofibril assembly, skeletal muscle thin filament assembly, skeletal muscle myosin thick filament assembly, cardiac muscle fiber development, cardiac myofibril assembly, cardiac muscle ti…
AV block	Myopathy, myofibrillar, 9, with early respiratory failure	ENSDARG00000028213	ttn.2	4.2287	1.06099e-11	titin, tandem duplicate 2 [Source:ZFIN;Acc:ZDB-GENE-030113-2]	nucleosome assembly, cell morphogenesis, sarcomere organization, sarcomerogenesis, heart contraction, heart development, muscle contraction, cardiac muscle tissue development, skeletal muscle tissue development, myofibril assembly, skeletal muscle thin filament assembly, skeletal muscle myosin thick filament assembly, cardiac muscle fiber development, cardiac myofibril assembly, cardiac muscle ti…
AV block	Paroxysmal familial ventricular fibrillation 1	ENSDARG00000028213	ttn.2	4.2287	1.06099e-11	titin, tandem duplicate 2 [Source:ZFIN;Acc:ZDB-GENE-030113-2]	nucleosome assembly, cell morphogenesis, sarcomere organization, sarcomerogenesis, heart contraction, heart development, muscle contraction, cardiac muscle tissue development, skeletal muscle tissue development, myofibril assembly, skeletal muscle thin filament assembly, skeletal muscle myosin thick filament assembly, cardiac muscle fiber development, cardiac myofibril assembly, cardiac muscle ti…
AV block	Supraventricular tachycardia	ENSDARG00000028213	ttn.2	4.2287	1.06099e-11	titin, tandem duplicate 2 [Source:ZFIN;Acc:ZDB-GENE-030113-2]	nucleosome assembly, cell morphogenesis, sarcomere organization, sarcomerogenesis, heart contraction, heart development, muscle contraction, cardiac muscle tissue development, skeletal muscle tissue development, myofibril assembly, skeletal muscle thin filament assembly, skeletal muscle myosin thick filament assembly, cardiac muscle fiber development, cardiac myofibril assembly, cardiac muscle ti…
AV block	Tibial muscular dystrophy	ENSDARG00000028213	ttn.2	4.2287	1.06099e-11	titin, tandem duplicate 2 [Source:ZFIN;Acc:ZDB-GENE-030113-2]	nucleosome assembly, cell morphogenesis, sarcomere organization, sarcomerogenesis, heart contraction, heart development, muscle contraction, cardiac muscle tissue development, skeletal muscle tissue development, myofibril assembly, skeletal muscle thin filament assembly, skeletal muscle myosin thick filament assembly, cardiac muscle fiber development, cardiac myofibril assembly, cardiac muscle ti…
AV block	Ventricular tachycardia	ENSDARG00000028213	ttn.2	4.2287	1.06099e-11	titin, tandem duplicate 2 [Source:ZFIN;Acc:ZDB-GENE-030113-2]	nucleosome assembly, cell morphogenesis, sarcomere organization, sarcomerogenesis, heart contraction, heart development, muscle contraction, cardiac muscle tissue development, skeletal muscle tissue development, myofibril assembly, skeletal muscle thin filament assembly, skeletal muscle myosin thick filament assembly, cardiac muscle fiber development, cardiac myofibril assembly, cardiac muscle ti…
AV block	Familial hypertrophic cardiomyopathy 2	ENSDARG00000020610	tnnt2a	3.93188	1.16222e-08	troponin T type 2a (cardiac) [Source:ZFIN;Acc:ZDB-GENE-000626-1]	regulation of muscle contraction, sarcomere organization, heart contraction, lymphoid lineage cell migration into thymus, heart development, pronephros development, hematopoietic stem cell differentiation, regulation of heart contraction, vasculature development, skeletal muscle contraction, muscle contraction, cardiac muscle contraction, blood circulation, blood vessel development, branching inv…
AV block	Familial restrictive cardiomyopathy 3	ENSDARG00000020610	tnnt2a	3.93188	1.16222e-08	troponin T type 2a (cardiac) [Source:ZFIN;Acc:ZDB-GENE-000626-1]	regulation of muscle contraction, sarcomere organization, heart contraction, lymphoid lineage cell migration into thymus, heart development, pronephros development, hematopoietic stem cell differentiation, regulation of heart contraction, vasculature development, skeletal muscle contraction, muscle contraction, cardiac muscle contraction, blood circulation, blood vessel development, branching inv…
AV block	Left ventricular noncompaction 6	ENSDARG00000020610	tnnt2a	3.93188	1.16222e-08	troponin T type 2a (cardiac) [Source:ZFIN;Acc:ZDB-GENE-000626-1]	regulation of muscle contraction, sarcomere organization, heart contraction, lymphoid lineage cell migration into thymus, heart development, pronephros development, hematopoietic stem cell differentiation, regulation of heart contraction, vasculature development, skeletal muscle contraction, muscle contraction, cardiac muscle contraction, blood circulation, blood vessel development, branching inv…
AV block	Primary dilated cardiomyopathy	ENSDARG00000020610	tnnt2a	3.93188	1.16222e-08	troponin T type 2a (cardiac) [Source:ZFIN;Acc:ZDB-GENE-000626-1]	regulation of muscle contraction, sarcomere organization, heart contraction, lymphoid lineage cell migration into thymus, heart development, pronephros development, hematopoietic stem cell differentiation, regulation of heart contraction, vasculature development, skeletal muscle contraction, muscle contraction, cardiac muscle contraction, blood circulation, blood vessel development, branching inv…
AV block	Muscular dystrophy, limb-girdle, type 2R	ENSDARG00000058656	desma	3.72201	4.12378e-13	desmin a [Source:ZFIN;Acc:ZDB-GENE-980526-221]	sarcomere organization, heart contraction, skeletal muscle organ development, locomotory behavior, skeletal muscle tissue development, myofibril assembly, muscle contraction, regulation of cardiac muscle contraction, regulation of cardiac muscle contraction by calcium ion signaling
AV block	Myofibrillar myopathy 1	ENSDARG00000058656	desma	3.72201	4.12378e-13	desmin a [Source:ZFIN;Acc:ZDB-GENE-980526-221]	sarcomere organization, heart contraction, skeletal muscle organ development, locomotory behavior, skeletal muscle tissue development, myofibril assembly, muscle contraction, regulation of cardiac muscle contraction, regulation of cardiac muscle contraction by calcium ion signaling
AV block	Neuromuscular disease	ENSDARG00000058656	desma	3.72201	4.12378e-13	desmin a [Source:ZFIN;Acc:ZDB-GENE-980526-221]	sarcomere organization, heart contraction, skeletal muscle organ development, locomotory behavior, skeletal muscle tissue development, myofibril assembly, muscle contraction, regulation of cardiac muscle contraction, regulation of cardiac muscle contraction by calcium ion signaling
AV block	Autosomal recessive limb-girdle muscular dystrophy type 2G	ENSDARG00000007344	tcap	3.61712	1.80745e-07	titin-cap (telethonin) [Source:ZFIN;Acc:ZDB-GENE-070501-5]	muscle cell development, heart contraction, skeletal muscle contraction, cardiac muscle contraction, skeletal muscle thin filament assembly, skeletal muscle myosin thick filament assembly, cardiac muscle fiber development, cardiac myofibril assembly, cardiac muscle tissue morphogenesis, detection of muscle stretch, sarcomerogenesis, T-tubule organization
AV block	Hypertrophic cardiomyopathy 25	ENSDARG00000007344	tcap	3.61712	1.80745e-07	titin-cap (telethonin) [Source:ZFIN;Acc:ZDB-GENE-070501-5]	muscle cell development, heart contraction, skeletal muscle contraction, cardiac muscle contraction, skeletal muscle thin filament assembly, skeletal muscle myosin thick filament assembly, cardiac muscle fiber development, cardiac myofibril assembly, cardiac muscle tissue morphogenesis, detection of muscle stretch, sarcomerogenesis, T-tubule organization
AV block	Primary familial hypertrophic cardiomyopathy	ENSDARG00000007344	tcap	3.61712	1.80745e-07	titin-cap (telethonin) [Source:ZFIN;Acc:ZDB-GENE-070501-5]	muscle cell development, heart contraction, skeletal muscle contraction, cardiac muscle contraction, skeletal muscle thin filament assembly, skeletal muscle myosin thick filament assembly, cardiac muscle fiber development, cardiac myofibril assembly, cardiac muscle tissue morphogenesis, detection of muscle stretch, sarcomerogenesis, T-tubule organization
AV block	Progressive familial heart block type IB	ENSDARG00000063435	trpm4b.2	3.12243	0.000809947	transient receptor potential cation channel, subfamily M, member 4b, transient receptor potential cation channel, subfamily M, member 4b, tandem duplicate 2 [Source:ZFIN;Acc:ZDB-GENE-061214-2]	ion transport, transmembrane transport, vasoconstriction, cation transport, ion transmembrane transport, regulation of T cell cytokine production, regulation of membrane potential, cardiac conduction
AV block	Progressive familial heart block, type 1A	ENSDARG00000063435	trpm4b.2	3.12243	0.000809947	transient receptor potential cation channel, subfamily M, member 4b, transient receptor potential cation channel, subfamily M, member 4b, tandem duplicate 2 [Source:ZFIN;Acc:ZDB-GENE-061214-2]	ion transport, transmembrane transport, vasoconstriction, cation transport, ion transmembrane transport, regulation of T cell cytokine production, regulation of membrane potential, cardiac conduction
AV block	AV Block Third Degree Adverse Event	ENSDARG00000103969	smyhc2	2.50896	0.0243979	slow myosin heavy chain 2 [Source:ZFIN;Acc:ZDB-GENE-070822-12]	slow-twitch skeletal muscle fiber contraction
AV block	Familial hypertrophic cardiomyopathy 1	ENSDARG00000103969	smyhc2	2.50896	0.0243979	slow myosin heavy chain 2 [Source:ZFIN;Acc:ZDB-GENE-070822-12]	slow-twitch skeletal muscle fiber contraction
AV block	Familial hypertrophic cardiomyopathy 14	ENSDARG00000103969	smyhc2	2.50896	0.0243979	slow myosin heavy chain 2 [Source:ZFIN;Acc:ZDB-GENE-070822-12]	slow-twitch skeletal muscle fiber contraction
AV block	Autosomal dominant distal hereditary motor neuropathy	ENSDARG00000013415	lmna	2.39887	1.93804e-05	lamin A [Source:ZFIN;Acc:ZDB-GENE-020424-3]	heart contraction, regulation of cell aging
AV block	Charcot-Marie-Tooth disease, type 2	ENSDARG00000013415	lmna	2.39887	1.93804e-05	lamin A [Source:ZFIN;Acc:ZDB-GENE-020424-3]	heart contraction, regulation of cell aging
AV block	Dilated cardiomyopathy 1A	ENSDARG00000013415	lmna	2.39887	1.93804e-05	lamin A [Source:ZFIN;Acc:ZDB-GENE-020424-3]	heart contraction, regulation of cell aging
AV block	Emery-Dreifuss muscular dystrophy 2, autosomal dominant	ENSDARG00000013415	lmna	2.39887	1.93804e-05	lamin A [Source:ZFIN;Acc:ZDB-GENE-020424-3]	heart contraction, regulation of cell aging
AV block	Familial dilated cardiomyopathy	ENSDARG00000013415	lmna	2.39887	1.93804e-05	lamin A [Source:ZFIN;Acc:ZDB-GENE-020424-3]	heart contraction, regulation of cell aging
AV block	Brugada syndrome 1	ENSDARG00000045589	kcnj8	2.22659	0.0031366	potassium inwardly-rectifying channel, subfamily J, member 8 [Source:ZFIN;Acc:ZDB-GENE-060308-1]	potassium ion transport, ion transport, potassium ion import across plasma membrane, regulation of ion transmembrane transport
AV block	Cardiac arrhythmia	ENSDARG00000045589	kcnj8	2.22659	0.0031366	potassium inwardly-rectifying channel, subfamily J, member 8 [Source:ZFIN;Acc:ZDB-GENE-060308-1]	potassium ion transport, ion transport, potassium ion import across plasma membrane, regulation of ion transmembrane transport
AV block	SUDDEN INFANT DEATH SYNDROME	ENSDARG00000045589	kcnj8	2.22659	0.0031366	potassium inwardly-rectifying channel, subfamily J, member 8 [Source:ZFIN;Acc:ZDB-GENE-060308-1]	potassium ion transport, ion transport, potassium ion import across plasma membrane, regulation of ion transmembrane transport
AV block	Sudden unexplained death	ENSDARG00000045589	kcnj8	2.22659	0.0031366	potassium inwardly-rectifying channel, subfamily J, member 8 [Source:ZFIN;Acc:ZDB-GENE-060308-1]	potassium ion transport, ion transport, potassium ion import across plasma membrane, regulation of ion transmembrane transport
AV block	Dilated cardiomyopathy 1HH	ENSDARG00000039486	bag3	1.94657	1.94066e-08	BCL2 associated athanogene 3 [Source:ZFIN;Acc:ZDB-GENE-040801-40]	heart contraction, locomotory behavior, skeletal muscle tissue development
AV block	Myofibrillar myopathy, BAG3-related	ENSDARG00000039486	bag3	1.94657	1.94066e-08	BCL2 associated athanogene 3 [Source:ZFIN;Acc:ZDB-GENE-040801-40]	heart contraction, locomotory behavior, skeletal muscle tissue development
AV block	Long QT syndrome	ENSDARG00000098420	SNTA1	1.86052	1.25526e-07	syntrophin alpha 1 [Source:HGNC Symbol;Acc:HGNC:11167]
AV block	Aortic valve disease 2	ENSDARG00000024894	tbx5a	1.71522	0.00898206	T-box transcription factor 5a [Source:ZFIN;Acc:ZDB-GENE-991124-7]	regulation of transcription, DNA-templated, negative regulation of transcription by RNA polymerase II, animal organ morphogenesis, positive regulation of transcription by RNA polymerase II, multicellular organism development, heart development, heart morphogenesis, heart looping, retina morphogenesis in camera-type eye, embryonic heart tube development, optic nerve development, positive regulatio…
AV block	Atrial septal defect 1	ENSDARG00000024894	tbx5a	1.71522	0.00898206	T-box transcription factor 5a [Source:ZFIN;Acc:ZDB-GENE-991124-7]	regulation of transcription, DNA-templated, negative regulation of transcription by RNA polymerase II, animal organ morphogenesis, positive regulation of transcription by RNA polymerase II, multicellular organism development, heart development, heart morphogenesis, heart looping, retina morphogenesis in camera-type eye, embryonic heart tube development, optic nerve development, positive regulatio…
AV block	Heart, malformation of	ENSDARG00000024894	tbx5a	1.71522	0.00898206	T-box transcription factor 5a [Source:ZFIN;Acc:ZDB-GENE-991124-7]	regulation of transcription, DNA-templated, negative regulation of transcription by RNA polymerase II, animal organ morphogenesis, positive regulation of transcription by RNA polymerase II, multicellular organism development, heart development, heart morphogenesis, heart looping, retina morphogenesis in camera-type eye, embryonic heart tube development, optic nerve development, positive regulatio…
AV block	Left ventricular noncompaction cardiomyopathy	ENSDARG00000024894	tbx5a	1.71522	0.00898206	T-box transcription factor 5a [Source:ZFIN;Acc:ZDB-GENE-991124-7]	regulation of transcription, DNA-templated, negative regulation of transcription by RNA polymerase II, animal organ morphogenesis, positive regulation of transcription by RNA polymerase II, multicellular organism development, heart development, heart morphogenesis, heart looping, retina morphogenesis in camera-type eye, embryonic heart tube development, optic nerve development, positive regulatio…
AV block	Arrhythmogenic right ventricular cardiomyopathy	ENSDARG00000022309	dspa	1.52268	0.00187874	desmoplakin a [Source:ZFIN;Acc:ZDB-GENE-030131-2743]	cell-cell adhesion, wound healing, intermediate filament cytoskeleton organization, skin development
AV block	Arrhythmogenic right ventricular dysplasia 8	ENSDARG00000022309	dspa	1.52268	0.00187874	desmoplakin a [Source:ZFIN;Acc:ZDB-GENE-030131-2743]	cell-cell adhesion, wound healing, intermediate filament cytoskeleton organization, skin development
AV block	Dilated cardiomyopathy with woolly hair and keratoderma	ENSDARG00000022309	dspa	1.52268	0.00187874	desmoplakin a [Source:ZFIN;Acc:ZDB-GENE-030131-2743]	cell-cell adhesion, wound healing, intermediate filament cytoskeleton organization, skin development
AV block	Lethal acantholytic epidermolysis bullosa	ENSDARG00000022309	dspa	1.52268	0.00187874	desmoplakin a [Source:ZFIN;Acc:ZDB-GENE-030131-2743]	cell-cell adhesion, wound healing, intermediate filament cytoskeleton organization, skin development
AV block	Skin fragility-woolly hair-palmoplantar keratoderma syndrome	ENSDARG00000022309	dspa	1.52268	0.00187874	desmoplakin a [Source:ZFIN;Acc:ZDB-GENE-030131-2743]	cell-cell adhesion, wound healing, intermediate filament cytoskeleton organization, skin development
AV block	Aortic aneurysm	ENSDARG00000027087	tgfb2	1.45858	0.010842	transforming growth factor, beta 2 [Source:ZFIN;Acc:ZDB-GENE-030723-3]	cell growth, positive regulation of pathway-restricted SMAD protein phosphorylation, BMP signaling pathway, regulation of apoptotic process, regulation of MAPK cascade, cell development, SMAD protein signal transduction, regulation of cell population proliferation, transforming growth factor beta receptor signaling pathway, sclerotome development, hard palate development
AV block	Arachnodactyly	ENSDARG00000027087	tgfb2	1.45858	0.010842	transforming growth factor, beta 2 [Source:ZFIN;Acc:ZDB-GENE-030723-3]	cell growth, positive regulation of pathway-restricted SMAD protein phosphorylation, BMP signaling pathway, regulation of apoptotic process, regulation of MAPK cascade, cell development, SMAD protein signal transduction, regulation of cell population proliferation, transforming growth factor beta receptor signaling pathway, sclerotome development, hard palate development
AV block	Arachnoid cyst	ENSDARG00000027087	tgfb2	1.45858	0.010842	transforming growth factor, beta 2 [Source:ZFIN;Acc:ZDB-GENE-030723-3]	cell growth, positive regulation of pathway-restricted SMAD protein phosphorylation, BMP signaling pathway, regulation of apoptotic process, regulation of MAPK cascade, cell development, SMAD protein signal transduction, regulation of cell population proliferation, transforming growth factor beta receptor signaling pathway, sclerotome development, hard palate development
AV block	Connective tissue disease	ENSDARG00000027087	tgfb2	1.45858	0.010842	transforming growth factor, beta 2 [Source:ZFIN;Acc:ZDB-GENE-030723-3]	cell growth, positive regulation of pathway-restricted SMAD protein phosphorylation, BMP signaling pathway, regulation of apoptotic process, regulation of MAPK cascade, cell development, SMAD protein signal transduction, regulation of cell population proliferation, transforming growth factor beta receptor signaling pathway, sclerotome development, hard palate development
AV block	Familial aortopathy	ENSDARG00000027087	tgfb2	1.45858	0.010842	transforming growth factor, beta 2 [Source:ZFIN;Acc:ZDB-GENE-030723-3]	cell growth, positive regulation of pathway-restricted SMAD protein phosphorylation, BMP signaling pathway, regulation of apoptotic process, regulation of MAPK cascade, cell development, SMAD protein signal transduction, regulation of cell population proliferation, transforming growth factor beta receptor signaling pathway, sclerotome development, hard palate development
AV block	Familial thoracic aortic aneurysm and aortic dissection	ENSDARG00000027087	tgfb2	1.45858	0.010842	transforming growth factor, beta 2 [Source:ZFIN;Acc:ZDB-GENE-030723-3]	cell growth, positive regulation of pathway-restricted SMAD protein phosphorylation, BMP signaling pathway, regulation of apoptotic process, regulation of MAPK cascade, cell development, SMAD protein signal transduction, regulation of cell population proliferation, transforming growth factor beta receptor signaling pathway, sclerotome development, hard palate development
AV block	Hirschsprung disease 1	ENSDARG00000027087	tgfb2	1.45858	0.010842	transforming growth factor, beta 2 [Source:ZFIN;Acc:ZDB-GENE-030723-3]	cell growth, positive regulation of pathway-restricted SMAD protein phosphorylation, BMP signaling pathway, regulation of apoptotic process, regulation of MAPK cascade, cell development, SMAD protein signal transduction, regulation of cell population proliferation, transforming growth factor beta receptor signaling pathway, sclerotome development, hard palate development
AV block	Holt-Oram syndrome	ENSDARG00000027087	tgfb2	1.45858	0.010842	transforming growth factor, beta 2 [Source:ZFIN;Acc:ZDB-GENE-030723-3]	cell growth, positive regulation of pathway-restricted SMAD protein phosphorylation, BMP signaling pathway, regulation of apoptotic process, regulation of MAPK cascade, cell development, SMAD protein signal transduction, regulation of cell population proliferation, transforming growth factor beta receptor signaling pathway, sclerotome development, hard palate development
AV block	Intellectual disability, mild	ENSDARG00000027087	tgfb2	1.45858	0.010842	transforming growth factor, beta 2 [Source:ZFIN;Acc:ZDB-GENE-030723-3]	cell growth, positive regulation of pathway-restricted SMAD protein phosphorylation, BMP signaling pathway, regulation of apoptotic process, regulation of MAPK cascade, cell development, SMAD protein signal transduction, regulation of cell population proliferation, transforming growth factor beta receptor signaling pathway, sclerotome development, hard palate development
AV block	Joint hypermobility	ENSDARG00000027087	tgfb2	1.45858	0.010842	transforming growth factor, beta 2 [Source:ZFIN;Acc:ZDB-GENE-030723-3]	cell growth, positive regulation of pathway-restricted SMAD protein phosphorylation, BMP signaling pathway, regulation of apoptotic process, regulation of MAPK cascade, cell development, SMAD protein signal transduction, regulation of cell population proliferation, transforming growth factor beta receptor signaling pathway, sclerotome development, hard palate development
AV block	Loeys-Dietz syndrome	ENSDARG00000027087	tgfb2	1.45858	0.010842	transforming growth factor, beta 2 [Source:ZFIN;Acc:ZDB-GENE-030723-3]	cell growth, positive regulation of pathway-restricted SMAD protein phosphorylation, BMP signaling pathway, regulation of apoptotic process, regulation of MAPK cascade, cell development, SMAD protein signal transduction, regulation of cell population proliferation, transforming growth factor beta receptor signaling pathway, sclerotome development, hard palate development
AV block	Loeys-Dietz syndrome 4	ENSDARG00000027087	tgfb2	1.45858	0.010842	transforming growth factor, beta 2 [Source:ZFIN;Acc:ZDB-GENE-030723-3]	cell growth, positive regulation of pathway-restricted SMAD protein phosphorylation, BMP signaling pathway, regulation of apoptotic process, regulation of MAPK cascade, cell development, SMAD protein signal transduction, regulation of cell population proliferation, transforming growth factor beta receptor signaling pathway, sclerotome development, hard palate development
AV block	Mild global developmental delay	ENSDARG00000027087	tgfb2	1.45858	0.010842	transforming growth factor, beta 2 [Source:ZFIN;Acc:ZDB-GENE-030723-3]	cell growth, positive regulation of pathway-restricted SMAD protein phosphorylation, BMP signaling pathway, regulation of apoptotic process, regulation of MAPK cascade, cell development, SMAD protein signal transduction, regulation of cell population proliferation, transforming growth factor beta receptor signaling pathway, sclerotome development, hard palate development
AV block	Pectus excavatum	ENSDARG00000027087	tgfb2	1.45858	0.010842	transforming growth factor, beta 2 [Source:ZFIN;Acc:ZDB-GENE-030723-3]	cell growth, positive regulation of pathway-restricted SMAD protein phosphorylation, BMP signaling pathway, regulation of apoptotic process, regulation of MAPK cascade, cell development, SMAD protein signal transduction, regulation of cell population proliferation, transforming growth factor beta receptor signaling pathway, sclerotome development, hard palate development
AV block	Poor coordination	ENSDARG00000027087	tgfb2	1.45858	0.010842	transforming growth factor, beta 2 [Source:ZFIN;Acc:ZDB-GENE-030723-3]	cell growth, positive regulation of pathway-restricted SMAD protein phosphorylation, BMP signaling pathway, regulation of apoptotic process, regulation of MAPK cascade, cell development, SMAD protein signal transduction, regulation of cell population proliferation, transforming growth factor beta receptor signaling pathway, sclerotome development, hard palate development
AV block	Sandal gap	ENSDARG00000027087	tgfb2	1.45858	0.010842	transforming growth factor, beta 2 [Source:ZFIN;Acc:ZDB-GENE-030723-3]	cell growth, positive regulation of pathway-restricted SMAD protein phosphorylation, BMP signaling pathway, regulation of apoptotic process, regulation of MAPK cascade, cell development, SMAD protein signal transduction, regulation of cell population proliferation, transforming growth factor beta receptor signaling pathway, sclerotome development, hard palate development
AV block	Slender build	ENSDARG00000027087	tgfb2	1.45858	0.010842	transforming growth factor, beta 2 [Source:ZFIN;Acc:ZDB-GENE-030723-3]	cell growth, positive regulation of pathway-restricted SMAD protein phosphorylation, BMP signaling pathway, regulation of apoptotic process, regulation of MAPK cascade, cell development, SMAD protein signal transduction, regulation of cell population proliferation, transforming growth factor beta receptor signaling pathway, sclerotome development, hard palate development
AV block	Cardiac arrest	ENSDARG00000014804	cacna2d1a	1.4366	0.0460987	calcium channel, voltage-dependent, alpha 2/delta subunit 1a [Source:ZFIN;Acc:ZDB-GENE-041210-215]	calcium ion transmembrane transport
AV block	Brugada syndrome	ENSDARG00000043260	xylb	1.23431	5.28986e-05	xylulokinase homolog (H. influenzae) [Source:ZFIN;Acc:ZDB-GENE-040426-1373]	carbohydrate metabolic process, carbohydrate phosphorylation, phosphorylation, xylulose metabolic process, D-xylose metabolic process

## Sheet: 48hpf Conduction
ClinVar_term	Condition(s)	Gene.stable.ID.1	external_gene_name	log2FoldChange	padj	Gene.description	GO
Long QT syndrome	Dilated cardiomyopathy 1A	ENSDARG00000057911	zgc:86709	4.99974	2.14397e-19	zgc:86709 [Source:ZFIN;Acc:ZDB-GENE-040625-35]	positive regulation of gene expression, mesenchyme migration
Long QT syndrome	Familial hypertrophic cardiomyopathy 4	ENSDARG00000011615	mybpc3	4.99657	4.00276e-12	myosin binding protein C, cardiac [Source:ZFIN;Acc:ZDB-GENE-070112-2362]	ventricular cardiac muscle tissue morphogenesis, regulation of heart rate, cardiac atrium formation, cardiac ventricle formation
Long QT syndrome	Left ventricular noncompaction 10	ENSDARG00000011615	mybpc3	4.99657	4.00276e-12	myosin binding protein C, cardiac [Source:ZFIN;Acc:ZDB-GENE-070112-2362]	ventricular cardiac muscle tissue morphogenesis, regulation of heart rate, cardiac atrium formation, cardiac ventricle formation
Long QT syndrome	Premature ventricular contraction	ENSDARG00000011615	mybpc3	4.99657	4.00276e-12	myosin binding protein C, cardiac [Source:ZFIN;Acc:ZDB-GENE-070112-2362]	ventricular cardiac muscle tissue morphogenesis, regulation of heart rate, cardiac atrium formation, cardiac ventricle formation
Long QT syndrome	Congenital myopathy with fiber type disproportion	ENSDARG00000079782	myh7l	4.96917	3.49398e-10	myosin heavy chain 7-like [Source:ZFIN;Acc:ZDB-GENE-061027-393]
Long QT syndrome	Myopathy, distal, 1	ENSDARG00000079782	myh7l	4.96917	3.49398e-10	myosin heavy chain 7-like [Source:ZFIN;Acc:ZDB-GENE-061027-393]
Long QT syndrome	Neuromuscular disease	ENSDARG00000079782	myh7l	4.96917	3.49398e-10	myosin heavy chain 7-like [Source:ZFIN;Acc:ZDB-GENE-061027-393]
Long QT syndrome	Focal segmental glomerulosclerosis	ENSDARG00000054374	alg13	4.81975	0.0348018	ALG13 UDP-N-acetylglucosaminyltransferase subunit [Source:ZFIN;Acc:ZDB-GENE-060307-1]	dolichol-linked oligosaccharide biosynthetic process, dorsal/ventral pattern formation
Long QT syndrome	Arrhythmia	ENSDARG00000028213	ttn.2	4.2287	1.06099e-11	titin, tandem duplicate 2 [Source:ZFIN;Acc:ZDB-GENE-030113-2]	nucleosome assembly, cell morphogenesis, sarcomere organization, sarcomerogenesis, heart contraction, heart development, muscle contraction, cardiac muscle tissue development, skeletal muscle tissue development, myofibril assembly, skeletal muscle thin filament assembly, skeletal muscle myosin thick filament assembly, cardiac muscle fiber development, cardiac myofibril assembly, cardiac muscle ti…
Long QT syndrome	Atrial fibrillation	ENSDARG00000028213	ttn.2	4.2287	1.06099e-11	titin, tandem duplicate 2 [Source:ZFIN;Acc:ZDB-GENE-030113-2]	nucleosome assembly, cell morphogenesis, sarcomere organization, sarcomerogenesis, heart contraction, heart development, muscle contraction, cardiac muscle tissue development, skeletal muscle tissue development, myofibril assembly, skeletal muscle thin filament assembly, skeletal muscle myosin thick filament assembly, cardiac muscle fiber development, cardiac myofibril assembly, cardiac muscle ti…
Long QT syndrome	Brugada syndrome	ENSDARG00000028213	ttn.2	4.2287	1.06099e-11	titin, tandem duplicate 2 [Source:ZFIN;Acc:ZDB-GENE-030113-2]	nucleosome assembly, cell morphogenesis, sarcomere organization, sarcomerogenesis, heart contraction, heart development, muscle contraction, cardiac muscle tissue development, skeletal muscle tissue development, myofibril assembly, skeletal muscle thin filament assembly, skeletal muscle myosin thick filament assembly, cardiac muscle fiber development, cardiac myofibril assembly, cardiac muscle ti…
Long QT syndrome	Cardiomyopathy	ENSDARG00000028213	ttn.2	4.2287	1.06099e-11	titin, tandem duplicate 2 [Source:ZFIN;Acc:ZDB-GENE-030113-2]	nucleosome assembly, cell morphogenesis, sarcomere organization, sarcomerogenesis, heart contraction, heart development, muscle contraction, cardiac muscle tissue development, skeletal muscle tissue development, myofibril assembly, skeletal muscle thin filament assembly, skeletal muscle myosin thick filament assembly, cardiac muscle fiber development, cardiac myofibril assembly, cardiac muscle ti…
Long QT syndrome	Cardiovascular phenotype	ENSDARG00000028213	ttn.2	4.2287	1.06099e-11	titin, tandem duplicate 2 [Source:ZFIN;Acc:ZDB-GENE-030113-2]	nucleosome assembly, cell morphogenesis, sarcomere organization, sarcomerogenesis, heart contraction, heart development, muscle contraction, cardiac muscle tissue development, skeletal muscle tissue development, myofibril assembly, skeletal muscle thin filament assembly, skeletal muscle myosin thick filament assembly, cardiac muscle fiber development, cardiac myofibril assembly, cardiac muscle ti…
Long QT syndrome	Congestive heart failure	ENSDARG00000028213	ttn.2	4.2287	1.06099e-11	titin, tandem duplicate 2 [Source:ZFIN;Acc:ZDB-GENE-030113-2]	nucleosome assembly, cell morphogenesis, sarcomere organization, sarcomerogenesis, heart contraction, heart development, muscle contraction, cardiac muscle tissue development, skeletal muscle tissue development, myofibril assembly, skeletal muscle thin filament assembly, skeletal muscle myosin thick filament assembly, cardiac muscle fiber development, cardiac myofibril assembly, cardiac muscle ti…
Long QT syndrome	Dilated cardiomyopathy	ENSDARG00000028213	ttn.2	4.2287	1.06099e-11	titin, tandem duplicate 2 [Source:ZFIN;Acc:ZDB-GENE-030113-2]	nucleosome assembly, cell morphogenesis, sarcomere organization, sarcomerogenesis, heart contraction, heart development, muscle contraction, cardiac muscle tissue development, skeletal muscle tissue development, myofibril assembly, skeletal muscle thin filament assembly, skeletal muscle myosin thick filament assembly, cardiac muscle fiber development, cardiac myofibril assembly, cardiac muscle ti…
Long QT syndrome	Dilated cardiomyopathy 1G	ENSDARG00000028213	ttn.2	4.2287	1.06099e-11	titin, tandem duplicate 2 [Source:ZFIN;Acc:ZDB-GENE-030113-2]	nucleosome assembly, cell morphogenesis, sarcomere organization, sarcomerogenesis, heart contraction, heart development, muscle contraction, cardiac muscle tissue development, skeletal muscle tissue development, myofibril assembly, skeletal muscle thin filament assembly, skeletal muscle myosin thick filament assembly, cardiac muscle fiber development, cardiac myofibril assembly, cardiac muscle ti…
Long QT syndrome	Distal lower limb amyotrophy	ENSDARG00000028213	ttn.2	4.2287	1.06099e-11	titin, tandem duplicate 2 [Source:ZFIN;Acc:ZDB-GENE-030113-2]	nucleosome assembly, cell morphogenesis, sarcomere organization, sarcomerogenesis, heart contraction, heart development, muscle contraction, cardiac muscle tissue development, skeletal muscle tissue development, myofibril assembly, skeletal muscle thin filament assembly, skeletal muscle myosin thick filament assembly, cardiac muscle fiber development, cardiac myofibril assembly, cardiac muscle ti…
Long QT syndrome	EMG: slow motor conduction	ENSDARG00000028213	ttn.2	4.2287	1.06099e-11	titin, tandem duplicate 2 [Source:ZFIN;Acc:ZDB-GENE-030113-2]	nucleosome assembly, cell morphogenesis, sarcomere organization, sarcomerogenesis, heart contraction, heart development, muscle contraction, cardiac muscle tissue development, skeletal muscle tissue development, myofibril assembly, skeletal muscle thin filament assembly, skeletal muscle myosin thick filament assembly, cardiac muscle fiber development, cardiac myofibril assembly, cardiac muscle ti…
Long QT syndrome	Familial hypertrophic cardiomyopathy 1	ENSDARG00000028213	ttn.2	4.2287	1.06099e-11	titin, tandem duplicate 2 [Source:ZFIN;Acc:ZDB-GENE-030113-2]	nucleosome assembly, cell morphogenesis, sarcomere organization, sarcomerogenesis, heart contraction, heart development, muscle contraction, cardiac muscle tissue development, skeletal muscle tissue development, myofibril assembly, skeletal muscle thin filament assembly, skeletal muscle myosin thick filament assembly, cardiac muscle fiber development, cardiac myofibril assembly, cardiac muscle ti…
Long QT syndrome	Foot dorsiflexor weakness	ENSDARG00000028213	ttn.2	4.2287	1.06099e-11	titin, tandem duplicate 2 [Source:ZFIN;Acc:ZDB-GENE-030113-2]	nucleosome assembly, cell morphogenesis, sarcomere organization, sarcomerogenesis, heart contraction, heart development, muscle contraction, cardiac muscle tissue development, skeletal muscle tissue development, myofibril assembly, skeletal muscle thin filament assembly, skeletal muscle myosin thick filament assembly, cardiac muscle fiber development, cardiac myofibril assembly, cardiac muscle ti…
Long QT syndrome	Hypertrophic cardiomyopathy	ENSDARG00000028213	ttn.2	4.2287	1.06099e-11	titin, tandem duplicate 2 [Source:ZFIN;Acc:ZDB-GENE-030113-2]	nucleosome assembly, cell morphogenesis, sarcomere organization, sarcomerogenesis, heart contraction, heart development, muscle contraction, cardiac muscle tissue development, skeletal muscle tissue development, myofibril assembly, skeletal muscle thin filament assembly, skeletal muscle myosin thick filament assembly, cardiac muscle fiber development, cardiac myofibril assembly, cardiac muscle ti…
Long QT syndrome	Intrinsic hand muscle atrophy	ENSDARG00000028213	ttn.2	4.2287	1.06099e-11	titin, tandem duplicate 2 [Source:ZFIN;Acc:ZDB-GENE-030113-2]	nucleosome assembly, cell morphogenesis, sarcomere organization, sarcomerogenesis, heart contraction, heart development, muscle contraction, cardiac muscle tissue development, skeletal muscle tissue development, myofibril assembly, skeletal muscle thin filament assembly, skeletal muscle myosin thick filament assembly, cardiac muscle fiber development, cardiac myofibril assembly, cardiac muscle ti…
Long QT syndrome	Left ventricular noncompaction cardiomyopathy	ENSDARG00000028213	ttn.2	4.2287	1.06099e-11	titin, tandem duplicate 2 [Source:ZFIN;Acc:ZDB-GENE-030113-2]	nucleosome assembly, cell morphogenesis, sarcomere organization, sarcomerogenesis, heart contraction, heart development, muscle contraction, cardiac muscle tissue development, skeletal muscle tissue development, myofibril assembly, skeletal muscle thin filament assembly, skeletal muscle myosin thick filament assembly, cardiac muscle fiber development, cardiac myofibril assembly, cardiac muscle ti…
Long QT syndrome	Limb-girdle muscular dystrophy, type 2J	ENSDARG00000028213	ttn.2	4.2287	1.06099e-11	titin, tandem duplicate 2 [Source:ZFIN;Acc:ZDB-GENE-030113-2]	nucleosome assembly, cell morphogenesis, sarcomere organization, sarcomerogenesis, heart contraction, heart development, muscle contraction, cardiac muscle tissue development, skeletal muscle tissue development, myofibril assembly, skeletal muscle thin filament assembly, skeletal muscle myosin thick filament assembly, cardiac muscle fiber development, cardiac myofibril assembly, cardiac muscle ti…
Long QT syndrome	Myopathy, early-onset, with fatal cardiomyopathy	ENSDARG00000028213	ttn.2	4.2287	1.06099e-11	titin, tandem duplicate 2 [Source:ZFIN;Acc:ZDB-GENE-030113-2]	nucleosome assembly, cell morphogenesis, sarcomere organization, sarcomerogenesis, heart contraction, heart development, muscle contraction, cardiac muscle tissue development, skeletal muscle tissue development, myofibril assembly, skeletal muscle thin filament assembly, skeletal muscle myosin thick filament assembly, cardiac muscle fiber development, cardiac myofibril assembly, cardiac muscle ti…
Long QT syndrome	Myopathy, myofibrillar, 9, with early respiratory failure	ENSDARG00000028213	ttn.2	4.2287	1.06099e-11	titin, tandem duplicate 2 [Source:ZFIN;Acc:ZDB-GENE-030113-2]	nucleosome assembly, cell morphogenesis, sarcomere organization, sarcomerogenesis, heart contraction, heart development, muscle contraction, cardiac muscle tissue development, skeletal muscle tissue development, myofibril assembly, skeletal muscle thin filament assembly, skeletal muscle myosin thick filament assembly, cardiac muscle fiber development, cardiac myofibril assembly, cardiac muscle ti…
Long QT syndrome	Paroxysmal familial ventricular fibrillation 1	ENSDARG00000028213	ttn.2	4.2287	1.06099e-11	titin, tandem duplicate 2 [Source:ZFIN;Acc:ZDB-GENE-030113-2]	nucleosome assembly, cell morphogenesis, sarcomere organization, sarcomerogenesis, heart contraction, heart development, muscle contraction, cardiac muscle tissue development, skeletal muscle tissue development, myofibril assembly, skeletal muscle thin filament assembly, skeletal muscle myosin thick filament assembly, cardiac muscle fiber development, cardiac myofibril assembly, cardiac muscle ti…
Long QT syndrome	Pes cavus	ENSDARG00000028213	ttn.2	4.2287	1.06099e-11	titin, tandem duplicate 2 [Source:ZFIN;Acc:ZDB-GENE-030113-2]	nucleosome assembly, cell morphogenesis, sarcomere organization, sarcomerogenesis, heart contraction, heart development, muscle contraction, cardiac muscle tissue development, skeletal muscle tissue development, myofibril assembly, skeletal muscle thin filament assembly, skeletal muscle myosin thick filament assembly, cardiac muscle fiber development, cardiac myofibril assembly, cardiac muscle ti…
Long QT syndrome	Primary dilated cardiomyopathy	ENSDARG00000028213	ttn.2	4.2287	1.06099e-11	titin, tandem duplicate 2 [Source:ZFIN;Acc:ZDB-GENE-030113-2]	nucleosome assembly, cell morphogenesis, sarcomere organization, sarcomerogenesis, heart contraction, heart development, muscle contraction, cardiac muscle tissue development, skeletal muscle tissue development, myofibril assembly, skeletal muscle thin filament assembly, skeletal muscle myosin thick filament assembly, cardiac muscle fiber development, cardiac myofibril assembly, cardiac muscle ti…
Long QT syndrome	Supraventricular tachycardia	ENSDARG00000028213	ttn.2	4.2287	1.06099e-11	titin, tandem duplicate 2 [Source:ZFIN;Acc:ZDB-GENE-030113-2]	nucleosome assembly, cell morphogenesis, sarcomere organization, sarcomerogenesis, heart contraction, heart development, muscle contraction, cardiac muscle tissue development, skeletal muscle tissue development, myofibril assembly, skeletal muscle thin filament assembly, skeletal muscle myosin thick filament assembly, cardiac muscle fiber development, cardiac myofibril assembly, cardiac muscle ti…
Long QT syndrome	Tachycardia	ENSDARG00000028213	ttn.2	4.2287	1.06099e-11	titin, tandem duplicate 2 [Source:ZFIN;Acc:ZDB-GENE-030113-2]	nucleosome assembly, cell morphogenesis, sarcomere organization, sarcomerogenesis, heart contraction, heart development, muscle contraction, cardiac muscle tissue development, skeletal muscle tissue development, myofibril assembly, skeletal muscle thin filament assembly, skeletal muscle myosin thick filament assembly, cardiac muscle fiber development, cardiac myofibril assembly, cardiac muscle ti…
Long QT syndrome	Tibial muscular dystrophy	ENSDARG00000028213	ttn.2	4.2287	1.06099e-11	titin, tandem duplicate 2 [Source:ZFIN;Acc:ZDB-GENE-030113-2]	nucleosome assembly, cell morphogenesis, sarcomere organization, sarcomerogenesis, heart contraction, heart development, muscle contraction, cardiac muscle tissue development, skeletal muscle tissue development, myofibril assembly, skeletal muscle thin filament assembly, skeletal muscle myosin thick filament assembly, cardiac muscle fiber development, cardiac myofibril assembly, cardiac muscle ti…
Long QT syndrome	Ventricular fibrillation	ENSDARG00000028213	ttn.2	4.2287	1.06099e-11	titin, tandem duplicate 2 [Source:ZFIN;Acc:ZDB-GENE-030113-2]	nucleosome assembly, cell morphogenesis, sarcomere organization, sarcomerogenesis, heart contraction, heart development, muscle contraction, cardiac muscle tissue development, skeletal muscle tissue development, myofibril assembly, skeletal muscle thin filament assembly, skeletal muscle myosin thick filament assembly, cardiac muscle fiber development, cardiac myofibril assembly, cardiac muscle ti…
Long QT syndrome	Ventricular tachycardia	ENSDARG00000028213	ttn.2	4.2287	1.06099e-11	titin, tandem duplicate 2 [Source:ZFIN;Acc:ZDB-GENE-030113-2]	nucleosome assembly, cell morphogenesis, sarcomere organization, sarcomerogenesis, heart contraction, heart development, muscle contraction, cardiac muscle tissue development, skeletal muscle tissue development, myofibril assembly, skeletal muscle thin filament assembly, skeletal muscle myosin thick filament assembly, cardiac muscle fiber development, cardiac myofibril assembly, cardiac muscle ti…
Long QT syndrome	Progressive familial heart block, type 1A	ENSDARG00000045947	hrc	4.20855	4.59929e-11	histidine rich calcium binding protein [Source:ZFIN;Acc:ZDB-GENE-041008-189]	vasoconstriction, cation transport, ion transmembrane transport, regulation of T cell cytokine production, regulation of membrane potential, cardiac conduction, ion transport, transmembrane transport, vasoconstriction, cation transport, ion transmembrane transport, regulation of T cell cytokine production, regulation of membrane potential, cardiac conduction
Long QT syndrome	Dilated cardiomyopathy 1C	ENSDARG00000056322	ldb3a	3.88023	2.98927e-16	LIM domain binding 3a [Source:ZFIN;Acc:ZDB-GENE-040121-6]	heart development, actin cytoskeleton organization, locomotory behavior, muscle structure development, skeletal muscle tissue development, somitogenesis
Long QT syndrome	Familial hypertrophic cardiomyopathy 24	ENSDARG00000056322	ldb3a	3.88023	2.98927e-16	LIM domain binding 3a [Source:ZFIN;Acc:ZDB-GENE-040121-6]	heart development, actin cytoskeleton organization, locomotory behavior, muscle structure development, skeletal muscle tissue development, somitogenesis
Long QT syndrome	Myofibrillar myopathy, ZASP-related	ENSDARG00000056322	ldb3a	3.88023	2.98927e-16	LIM domain binding 3a [Source:ZFIN;Acc:ZDB-GENE-040121-6]	heart development, actin cytoskeleton organization, locomotory behavior, muscle structure development, skeletal muscle tissue development, somitogenesis
Long QT syndrome	Dilated cardiomyopathy 1I	ENSDARG00000058656	desma	3.72201	4.12378e-13	desmin a [Source:ZFIN;Acc:ZDB-GENE-980526-221]	sarcomere organization, heart contraction, skeletal muscle organ development, locomotory behavior, skeletal muscle tissue development, myofibril assembly, muscle contraction, regulation of cardiac muscle contraction, regulation of cardiac muscle contraction by calcium ion signaling
Long QT syndrome	Muscular dystrophy, limb-girdle, type 2R	ENSDARG00000058656	desma	3.72201	4.12378e-13	desmin a [Source:ZFIN;Acc:ZDB-GENE-980526-221]	sarcomere organization, heart contraction, skeletal muscle organ development, locomotory behavior, skeletal muscle tissue development, myofibril assembly, muscle contraction, regulation of cardiac muscle contraction, regulation of cardiac muscle contraction by calcium ion signaling
Long QT syndrome	Myofibrillar myopathy 1	ENSDARG00000058656	desma	3.72201	4.12378e-13	desmin a [Source:ZFIN;Acc:ZDB-GENE-980526-221]	sarcomere organization, heart contraction, skeletal muscle organ development, locomotory behavior, skeletal muscle tissue development, myofibril assembly, muscle contraction, regulation of cardiac muscle contraction, regulation of cardiac muscle contraction by calcium ion signaling
Long QT syndrome	mitochondrial	ENSDARG00000058656	desma	3.72201	4.12378e-13	desmin a [Source:ZFIN;Acc:ZDB-GENE-980526-221]	sarcomere organization, heart contraction, skeletal muscle organ development, locomotory behavior, skeletal muscle tissue development, myofibril assembly, muscle contraction, regulation of cardiac muscle contraction, regulation of cardiac muscle contraction by calcium ion signaling
Long QT syndrome	Cardiomyopathy, familial hypertrophic, 26	ENSDARG00000018566	flnca	3.71718	3.31943e-08	filamin C, gamma a (actin binding protein 280) [Source:ZFIN;Acc:ZDB-GENE-070503-1]	locomotory behavior, muscle cell cellular homeostasis
Long QT syndrome	Myofibrillar myopathy, filamin C-related	ENSDARG00000018566	flnca	3.71718	3.31943e-08	filamin C, gamma a (actin binding protein 280) [Source:ZFIN;Acc:ZDB-GENE-070503-1]	locomotory behavior, muscle cell cellular homeostasis
Long QT syndrome	Myopathy, distal, 4	ENSDARG00000018566	flnca	3.71718	3.31943e-08	filamin C, gamma a (actin binding protein 280) [Source:ZFIN;Acc:ZDB-GENE-070503-1]	locomotory behavior, muscle cell cellular homeostasis
Long QT syndrome	Autosomal recessive limb-girdle muscular dystrophy type 2G	ENSDARG00000007344	tcap	3.61712	1.80745e-07	titin-cap (telethonin) [Source:ZFIN;Acc:ZDB-GENE-070501-5]	muscle cell development, heart contraction, skeletal muscle contraction, cardiac muscle contraction, skeletal muscle thin filament assembly, skeletal muscle myosin thick filament assembly, cardiac muscle fiber development, cardiac myofibril assembly, cardiac muscle tissue morphogenesis, detection of muscle stretch, sarcomerogenesis, T-tubule organization
Long QT syndrome	Hypertrophic cardiomyopathy 25	ENSDARG00000007344	tcap	3.61712	1.80745e-07	titin-cap (telethonin) [Source:ZFIN;Acc:ZDB-GENE-070501-5]	muscle cell development, heart contraction, skeletal muscle contraction, cardiac muscle contraction, skeletal muscle thin filament assembly, skeletal muscle myosin thick filament assembly, cardiac muscle fiber development, cardiac myofibril assembly, cardiac muscle tissue morphogenesis, detection of muscle stretch, sarcomerogenesis, T-tubule organization
Long QT syndrome	Muscle weakness	ENSDARG00000007344	tcap	3.61712	1.80745e-07	titin-cap (telethonin) [Source:ZFIN;Acc:ZDB-GENE-070501-5]	muscle cell development, heart contraction, skeletal muscle contraction, cardiac muscle contraction, skeletal muscle thin filament assembly, skeletal muscle myosin thick filament assembly, cardiac muscle fiber development, cardiac myofibril assembly, cardiac muscle tissue morphogenesis, detection of muscle stretch, sarcomerogenesis, T-tubule organization
Long QT syndrome	Myopathy	ENSDARG00000007344	tcap	3.61712	1.80745e-07	titin-cap (telethonin) [Source:ZFIN;Acc:ZDB-GENE-070501-5]	muscle cell development, heart contraction, skeletal muscle contraction, cardiac muscle contraction, skeletal muscle thin filament assembly, skeletal muscle myosin thick filament assembly, cardiac muscle fiber development, cardiac myofibril assembly, cardiac muscle tissue morphogenesis, detection of muscle stretch, sarcomerogenesis, T-tubule organization
Long QT syndrome	Primary familial hypertrophic cardiomyopathy	ENSDARG00000007344	tcap	3.61712	1.80745e-07	titin-cap (telethonin) [Source:ZFIN;Acc:ZDB-GENE-070501-5]	muscle cell development, heart contraction, skeletal muscle contraction, cardiac muscle contraction, skeletal muscle thin filament assembly, skeletal muscle myosin thick filament assembly, cardiac muscle fiber development, cardiac myofibril assembly, cardiac muscle tissue morphogenesis, detection of muscle stretch, sarcomerogenesis, T-tubule organization
Long QT syndrome	Sick sinus syndrome	ENSDARG00000007344	tcap	3.61712	1.80745e-07	titin-cap (telethonin) [Source:ZFIN;Acc:ZDB-GENE-070501-5]	muscle cell development, heart contraction, skeletal muscle contraction, cardiac muscle contraction, skeletal muscle thin filament assembly, skeletal muscle myosin thick filament assembly, cardiac muscle fiber development, cardiac myofibril assembly, cardiac muscle tissue morphogenesis, detection of muscle stretch, sarcomerogenesis, T-tubule organization
Long QT syndrome	Cardiac conduction disease with or without dilated cardiomyopathy	ENSDARG00000086933	tnni3k	3.23761	7.93582e-05	TNNI3 interacting kinase [Source:ZFIN;Acc:ZDB-GENE-081104-399]	protein phosphorylation
Long QT syndrome	Cardiac conduction defect, nonspecific	ENSDARG00000063435	trpm4b.2	3.12243	0.000809947	transient receptor potential cation channel, subfamily M, member 4b, transient receptor potential cation channel, subfamily M, member 4b, tandem duplicate 2 [Source:ZFIN;Acc:ZDB-GENE-061214-2]	ion transport, transmembrane transport, vasoconstriction, cation transport, ion transmembrane transport, regulation of T cell cytokine production, regulation of membrane potential, cardiac conduction
Long QT syndrome	Conduction disorder of the heart	ENSDARG00000063435	trpm4b.2	3.12243	0.000809947	transient receptor potential cation channel, subfamily M, member 4b, transient receptor potential cation channel, subfamily M, member 4b, tandem duplicate 2 [Source:ZFIN;Acc:ZDB-GENE-061214-2]	ion transport, transmembrane transport, vasoconstriction, cation transport, ion transmembrane transport, regulation of T cell cytokine production, regulation of membrane potential, cardiac conduction
Long QT syndrome	Family history of sudden cardiac death	ENSDARG00000063435	trpm4b.2	3.12243	0.000809947	transient receptor potential cation channel, subfamily M, member 4b, transient receptor potential cation channel, subfamily M, member 4b, tandem duplicate 2 [Source:ZFIN;Acc:ZDB-GENE-061214-2]	ion transport, transmembrane transport, vasoconstriction, cation transport, ion transmembrane transport, regulation of T cell cytokine production, regulation of membrane potential, cardiac conduction
Long QT syndrome	Progressive familial heart block type IB	ENSDARG00000063435	trpm4b.2	3.12243	0.000809947	transient receptor potential cation channel, subfamily M, member 4b, transient receptor potential cation channel, subfamily M, member 4b, tandem duplicate 2 [Source:ZFIN;Acc:ZDB-GENE-061214-2]	ion transport, transmembrane transport, vasoconstriction, cation transport, ion transmembrane transport, regulation of T cell cytokine production, regulation of membrane potential, cardiac conduction
Long QT syndrome	Abnormal morphology of right ventricular trabeculae	ENSDARG00000062750	si:ch73-74h11.1	2.64803	3.01536e-05	si:ch73-74h11.1 [Source:ZFIN;Acc:ZDB-GENE-091204-215]	homophilic cell adhesion via plasma membrane adhesion molecules, cell adhesion, cell-cell adhesion
Long QT syndrome	Arrhythmogenic right ventricular cardiomyopathy	ENSDARG00000062750	si:ch73-74h11.1	2.64803	3.01536e-05	si:ch73-74h11.1 [Source:ZFIN;Acc:ZDB-GENE-091204-215]	homophilic cell adhesion via plasma membrane adhesion molecules, cell adhesion, cell-cell adhesion
Long QT syndrome	Arrhythmogenic right ventricular cardiomyopathy, type 10	ENSDARG00000062750	si:ch73-74h11.1	2.64803	3.01536e-05	si:ch73-74h11.1 [Source:ZFIN;Acc:ZDB-GENE-091204-215]	homophilic cell adhesion via plasma membrane adhesion molecules, cell adhesion, cell-cell adhesion
Long QT syndrome	Arrhythmogenic right ventricular dysplasia/cardiomyopathy, type 10	ENSDARG00000062750	si:ch73-74h11.1	2.64803	3.01536e-05	si:ch73-74h11.1 [Source:ZFIN;Acc:ZDB-GENE-091204-215]	homophilic cell adhesion via plasma membrane adhesion molecules, cell adhesion, cell-cell adhesion
Long QT syndrome	Bradycardia	ENSDARG00000062750	si:ch73-74h11.1	2.64803	3.01536e-05	si:ch73-74h11.1 [Source:ZFIN;Acc:ZDB-GENE-091204-215]	homophilic cell adhesion via plasma membrane adhesion molecules, cell adhesion, cell-cell adhesion
Long QT syndrome	Dilated cardiomyopathy 1BB	ENSDARG00000062750	si:ch73-74h11.1	2.64803	3.01536e-05	si:ch73-74h11.1 [Source:ZFIN;Acc:ZDB-GENE-091204-215]	homophilic cell adhesion via plasma membrane adhesion molecules, cell adhesion, cell-cell adhesion
Long QT syndrome	Reduced systolic function	ENSDARG00000062750	si:ch73-74h11.1	2.64803	3.01536e-05	si:ch73-74h11.1 [Source:ZFIN;Acc:ZDB-GENE-091204-215]	homophilic cell adhesion via plasma membrane adhesion molecules, cell adhesion, cell-cell adhesion
Long QT syndrome	Right ventricular cardiomyopathy	ENSDARG00000062750	si:ch73-74h11.1	2.64803	3.01536e-05	si:ch73-74h11.1 [Source:ZFIN;Acc:ZDB-GENE-091204-215]	homophilic cell adhesion via plasma membrane adhesion molecules, cell adhesion, cell-cell adhesion
Long QT syndrome	Aborted sudden cardiac death	ENSDARG00000103969	smyhc2	2.50896	0.0243979	slow myosin heavy chain 2 [Source:ZFIN;Acc:ZDB-GENE-070822-12]	slow-twitch skeletal muscle fiber contraction
Long QT syndrome	Familial hypertrophic cardiomyopathy 14	ENSDARG00000103969	smyhc2	2.50896	0.0243979	slow myosin heavy chain 2 [Source:ZFIN;Acc:ZDB-GENE-070822-12]	slow-twitch skeletal muscle fiber contraction
Long QT syndrome	CNS disorder	ENSDARG00000013415	lmna	2.39887	1.93804e-05	lamin A [Source:ZFIN;Acc:ZDB-GENE-020424-3]	heart contraction, regulation of cell aging
Long QT syndrome	Charcot-Marie-Tooth disease	ENSDARG00000013415	lmna	2.39887	1.93804e-05	lamin A [Source:ZFIN;Acc:ZDB-GENE-020424-3]	heart contraction, regulation of cell aging
Long QT syndrome	Charcot-Marie-Tooth disease type 2B1	ENSDARG00000013415	lmna	2.39887	1.93804e-05	lamin A [Source:ZFIN;Acc:ZDB-GENE-020424-3]	heart contraction, regulation of cell aging
Long QT syndrome	Congenital muscular dystrophy, LMNA-related	ENSDARG00000013415	lmna	2.39887	1.93804e-05	lamin A [Source:ZFIN;Acc:ZDB-GENE-020424-3]	heart contraction, regulation of cell aging
Long QT syndrome	Craniosynostosis	ENSDARG00000013415	lmna	2.39887	1.93804e-05	lamin A [Source:ZFIN;Acc:ZDB-GENE-020424-3]	heart contraction, regulation of cell aging
Long QT syndrome	Dilated Cardiomyopathy, Dominant	ENSDARG00000013415	lmna	2.39887	1.93804e-05	lamin A [Source:ZFIN;Acc:ZDB-GENE-020424-3]	heart contraction, regulation of cell aging
Long QT syndrome	Dilated cardiomyopathy 1S	ENSDARG00000013415	lmna	2.39887	1.93804e-05	lamin A [Source:ZFIN;Acc:ZDB-GENE-020424-3]	heart contraction, regulation of cell aging
Long QT syndrome	Dilated cardiomyopathy-hypergonadotropic hypogonadism syndrome	ENSDARG00000013415	lmna	2.39887	1.93804e-05	lamin A [Source:ZFIN;Acc:ZDB-GENE-020424-3]	heart contraction, regulation of cell aging
Long QT syndrome	Emery-Dreifuss muscular dystrophy	ENSDARG00000013415	lmna	2.39887	1.93804e-05	lamin A [Source:ZFIN;Acc:ZDB-GENE-020424-3]	heart contraction, regulation of cell aging
Long QT syndrome	Emery-Dreifuss muscular dystrophy 2, autosomal dominant	ENSDARG00000013415	lmna	2.39887	1.93804e-05	lamin A [Source:ZFIN;Acc:ZDB-GENE-020424-3]	heart contraction, regulation of cell aging
Long QT syndrome	Emery-Dreifuss muscular dystrophy 3, autosomal recessive	ENSDARG00000013415	lmna	2.39887	1.93804e-05	lamin A [Source:ZFIN;Acc:ZDB-GENE-020424-3]	heart contraction, regulation of cell aging
Long QT syndrome	Familial dilated cardiomyopathy	ENSDARG00000013415	lmna	2.39887	1.93804e-05	lamin A [Source:ZFIN;Acc:ZDB-GENE-020424-3]	heart contraction, regulation of cell aging
Long QT syndrome	Familial partial lipodystrophy	ENSDARG00000013415	lmna	2.39887	1.93804e-05	lamin A [Source:ZFIN;Acc:ZDB-GENE-020424-3]	heart contraction, regulation of cell aging
Long QT syndrome	Familial partial lipodystrophy 2	ENSDARG00000013415	lmna	2.39887	1.93804e-05	lamin A [Source:ZFIN;Acc:ZDB-GENE-020424-3]	heart contraction, regulation of cell aging
Long QT syndrome	Generalized hypotonia	ENSDARG00000013415	lmna	2.39887	1.93804e-05	lamin A [Source:ZFIN;Acc:ZDB-GENE-020424-3]	heart contraction, regulation of cell aging
Long QT syndrome	Gowers sign	ENSDARG00000013415	lmna	2.39887	1.93804e-05	lamin A [Source:ZFIN;Acc:ZDB-GENE-020424-3]	heart contraction, regulation of cell aging
Long QT syndrome	Heart-hand syndrome, Slovenian type	ENSDARG00000013415	lmna	2.39887	1.93804e-05	lamin A [Source:ZFIN;Acc:ZDB-GENE-020424-3]	heart contraction, regulation of cell aging
Long QT syndrome	Hutchinson-Gilford syndrome	ENSDARG00000013415	lmna	2.39887	1.93804e-05	lamin A [Source:ZFIN;Acc:ZDB-GENE-020424-3]	heart contraction, regulation of cell aging
Long QT syndrome	Laminopathy	ENSDARG00000013415	lmna	2.39887	1.93804e-05	lamin A [Source:ZFIN;Acc:ZDB-GENE-020424-3]	heart contraction, regulation of cell aging
Long QT syndrome	Left ventricular noncompaction	ENSDARG00000013415	lmna	2.39887	1.93804e-05	lamin A [Source:ZFIN;Acc:ZDB-GENE-020424-3]	heart contraction, regulation of cell aging
Long QT syndrome	Lethal tight skin contracture syndrome	ENSDARG00000013415	lmna	2.39887	1.93804e-05	lamin A [Source:ZFIN;Acc:ZDB-GENE-020424-3]	heart contraction, regulation of cell aging
Long QT syndrome	Limb-Girdle Muscular Dystrophy, Recessive	ENSDARG00000013415	lmna	2.39887	1.93804e-05	lamin A [Source:ZFIN;Acc:ZDB-GENE-020424-3]	heart contraction, regulation of cell aging
Long QT syndrome	Limb-girdle muscular dystrophy, type 1B	ENSDARG00000013415	lmna	2.39887	1.93804e-05	lamin A [Source:ZFIN;Acc:ZDB-GENE-020424-3]	heart contraction, regulation of cell aging
Long QT syndrome	Lipoatrophy with Diabetes, Hepatic Steatosis, Hypertrophic Cardiomyopathy, and Leukomelanodermic Papules	ENSDARG00000013415	lmna	2.39887	1.93804e-05	lamin A [Source:ZFIN;Acc:ZDB-GENE-020424-3]	heart contraction, regulation of cell aging
Long QT syndrome	Lipodystrophy (disease)	ENSDARG00000013415	lmna	2.39887	1.93804e-05	lamin A [Source:ZFIN;Acc:ZDB-GENE-020424-3]	heart contraction, regulation of cell aging
Long QT syndrome	Mandibuloacral dysplasia	ENSDARG00000013415	lmna	2.39887	1.93804e-05	lamin A [Source:ZFIN;Acc:ZDB-GENE-020424-3]	heart contraction, regulation of cell aging
Long QT syndrome	Mandibuloacral dysplasia with type A lipodystrophy	ENSDARG00000013415	lmna	2.39887	1.93804e-05	lamin A [Source:ZFIN;Acc:ZDB-GENE-020424-3]	heart contraction, regulation of cell aging
Long QT syndrome	Mandibuloacral dysplasia with type A lipodystrophy, atypical	ENSDARG00000013415	lmna	2.39887	1.93804e-05	lamin A [Source:ZFIN;Acc:ZDB-GENE-020424-3]	heart contraction, regulation of cell aging
Long QT syndrome	Monogenic diabetes	ENSDARG00000013415	lmna	2.39887	1.93804e-05	lamin A [Source:ZFIN;Acc:ZDB-GENE-020424-3]	heart contraction, regulation of cell aging
Long QT syndrome	Muscular dystrophy	ENSDARG00000013415	lmna	2.39887	1.93804e-05	lamin A [Source:ZFIN;Acc:ZDB-GENE-020424-3]	heart contraction, regulation of cell aging
Long QT syndrome	Partial lipodystrophy, Dunnigan	ENSDARG00000013415	lmna	2.39887	1.93804e-05	lamin A [Source:ZFIN;Acc:ZDB-GENE-020424-3]	heart contraction, regulation of cell aging
Long QT syndrome	Peripheral neuropathy	ENSDARG00000013415	lmna	2.39887	1.93804e-05	lamin A [Source:ZFIN;Acc:ZDB-GENE-020424-3]	heart contraction, regulation of cell aging
Long QT syndrome	Reduced ejection fraction	ENSDARG00000013415	lmna	2.39887	1.93804e-05	lamin A [Source:ZFIN;Acc:ZDB-GENE-020424-3]	heart contraction, regulation of cell aging
Long QT syndrome	Skeletal muscle atrophy	ENSDARG00000013415	lmna	2.39887	1.93804e-05	lamin A [Source:ZFIN;Acc:ZDB-GENE-020424-3]	heart contraction, regulation of cell aging
Long QT syndrome	Sudden unexplained death	ENSDARG00000013415	lmna	2.39887	1.93804e-05	lamin A [Source:ZFIN;Acc:ZDB-GENE-020424-3]	heart contraction, regulation of cell aging
Long QT syndrome	Variant of unknown significance	ENSDARG00000013415	lmna	2.39887	1.93804e-05	lamin A [Source:ZFIN;Acc:ZDB-GENE-020424-3]	heart contraction, regulation of cell aging
Long QT syndrome	Wolff-Parkinson-White pattern	ENSDARG00000013415	lmna	2.39887	1.93804e-05	lamin A [Source:ZFIN;Acc:ZDB-GENE-020424-3]	heart contraction, regulation of cell aging
Long QT syndrome	Brugada syndrome 1	ENSDARG00000045589	kcnj8	2.22659	0.0031366	potassium inwardly-rectifying channel, subfamily J, member 8 [Source:ZFIN;Acc:ZDB-GENE-060308-1]	potassium ion transport, ion transport, potassium ion import across plasma membrane, regulation of ion transmembrane transport
Long QT syndrome	Cardiac arrhythmia	ENSDARG00000045589	kcnj8	2.22659	0.0031366	potassium inwardly-rectifying channel, subfamily J, member 8 [Source:ZFIN;Acc:ZDB-GENE-060308-1]	potassium ion transport, ion transport, potassium ion import across plasma membrane, regulation of ion transmembrane transport
Long QT syndrome	SUDDEN INFANT DEATH SYNDROME	ENSDARG00000045589	kcnj8	2.22659	0.0031366	potassium inwardly-rectifying channel, subfamily J, member 8 [Source:ZFIN;Acc:ZDB-GENE-060308-1]	potassium ion transport, ion transport, potassium ion import across plasma membrane, regulation of ion transmembrane transport
Long QT syndrome	Dilated cardiomyopathy 1HH	ENSDARG00000039486	bag3	1.94657	1.94066e-08	BCL2 associated athanogene 3 [Source:ZFIN;Acc:ZDB-GENE-040801-40]	heart contraction, locomotory behavior, skeletal muscle tissue development
Long QT syndrome	Myofibrillar myopathy, BAG3-related	ENSDARG00000039486	bag3	1.94657	1.94066e-08	BCL2 associated athanogene 3 [Source:ZFIN;Acc:ZDB-GENE-040801-40]	heart contraction, locomotory behavior, skeletal muscle tissue development
Long QT syndrome	Dilated cardiomyopathy 1CC	ENSDARG00000057317	nexn	1.9389	5.75004e-06	nexilin (F actin binding protein) [Source:ZFIN;Acc:ZDB-GENE-041114-92]	homophilic cell adhesion via plasma membrane adhesion molecules, axon guidance, dendrite self-avoidance, cardiac muscle fiber development
Long QT syndrome	Familial hypertrophic cardiomyopathy 20	ENSDARG00000057317	nexn	1.9389	5.75004e-06	nexilin (F actin binding protein) [Source:ZFIN;Acc:ZDB-GENE-041114-92]	homophilic cell adhesion via plasma membrane adhesion molecules, axon guidance, dendrite self-avoidance, cardiac muscle fiber development
Long QT syndrome	Long QT syndrome	ENSDARG00000098420	SNTA1	1.86052	1.25526e-07	syntrophin alpha 1 [Source:HGNC Symbol;Acc:HGNC:11167]
Long QT syndrome	ANKRD1-related dilated cardiomyopathy	ENSDARG00000075263	ankrd1a	1.84809	0.00857091	ankyrin repeat domain 1a (cardiac muscle) [Source:ZFIN;Acc:ZDB-GENE-100405-1]	regulation of transcription by RNA polymerase II
Long QT syndrome	Aortic valve disease 2	ENSDARG00000024894	tbx5a	1.71522	0.00898206	T-box transcription factor 5a [Source:ZFIN;Acc:ZDB-GENE-991124-7]	regulation of transcription, DNA-templated, negative regulation of transcription by RNA polymerase II, animal organ morphogenesis, positive regulation of transcription by RNA polymerase II, multicellular organism development, heart development, heart morphogenesis, heart looping, retina morphogenesis in camera-type eye, embryonic heart tube development, optic nerve development, positive regulatio…
Long QT syndrome	Atrial septal defect 1	ENSDARG00000024894	tbx5a	1.71522	0.00898206	T-box transcription factor 5a [Source:ZFIN;Acc:ZDB-GENE-991124-7]	regulation of transcription, DNA-templated, negative regulation of transcription by RNA polymerase II, animal organ morphogenesis, positive regulation of transcription by RNA polymerase II, multicellular organism development, heart development, heart morphogenesis, heart looping, retina morphogenesis in camera-type eye, embryonic heart tube development, optic nerve development, positive regulatio…
Long QT syndrome	Heart, malformation of	ENSDARG00000024894	tbx5a	1.71522	0.00898206	T-box transcription factor 5a [Source:ZFIN;Acc:ZDB-GENE-991124-7]	regulation of transcription, DNA-templated, negative regulation of transcription by RNA polymerase II, animal organ morphogenesis, positive regulation of transcription by RNA polymerase II, multicellular organism development, heart development, heart morphogenesis, heart looping, retina morphogenesis in camera-type eye, embryonic heart tube development, optic nerve development, positive regulatio…
Long QT syndrome	Mitral regurgitation	ENSDARG00000024894	tbx5a	1.71522	0.00898206	T-box transcription factor 5a [Source:ZFIN;Acc:ZDB-GENE-991124-7]	regulation of transcription, DNA-templated, negative regulation of transcription by RNA polymerase II, animal organ morphogenesis, positive regulation of transcription by RNA polymerase II, multicellular organism development, heart development, heart morphogenesis, heart looping, retina morphogenesis in camera-type eye, embryonic heart tube development, optic nerve development, positive regulatio…
Long QT syndrome	Secundum atrial septal defect	ENSDARG00000024894	tbx5a	1.71522	0.00898206	T-box transcription factor 5a [Source:ZFIN;Acc:ZDB-GENE-991124-7]	regulation of transcription, DNA-templated, negative regulation of transcription by RNA polymerase II, animal organ morphogenesis, positive regulation of transcription by RNA polymerase II, multicellular organism development, heart development, heart morphogenesis, heart looping, retina morphogenesis in camera-type eye, embryonic heart tube development, optic nerve development, positive regulatio…
Long QT syndrome	Ventricular septal defect	ENSDARG00000024894	tbx5a	1.71522	0.00898206	T-box transcription factor 5a [Source:ZFIN;Acc:ZDB-GENE-991124-7]	regulation of transcription, DNA-templated, negative regulation of transcription by RNA polymerase II, animal organ morphogenesis, positive regulation of transcription by RNA polymerase II, multicellular organism development, heart development, heart morphogenesis, heart looping, retina morphogenesis in camera-type eye, embryonic heart tube development, optic nerve development, positive regulatio…
Long QT syndrome	Autosomal recessive limb-girdle muscular dystrophy type 2F	ENSDARG00000098573	sgcd	1.60726	0.000491276	sarcoglycan, delta (dystrophin-associated glycoprotein) [Source:ZFIN;Acc:ZDB-GENE-030131-3684]	heart contraction, swim bladder inflation, determination of left/right symmetry, somatic muscle development, cardiac muscle tissue development
Long QT syndrome	Dilated cardiomyopathy 1L	ENSDARG00000098573	sgcd	1.60726	0.000491276	sarcoglycan, delta (dystrophin-associated glycoprotein) [Source:ZFIN;Acc:ZDB-GENE-030131-3684]	heart contraction, swim bladder inflation, determination of left/right symmetry, somatic muscle development, cardiac muscle tissue development
Long QT syndrome	Charcot-Marie-Tooth disease, type 2	ENSDARG00000059746	plod1a	1.60239	2.08487e-07	procollagen-lysine, 2-oxoglutarate 5-dioxygenase 1a [Source:ZFIN;Acc:ZDB-GENE-030131-3165]	oxidation-reduction process, collagen fibril organization, fin development, fin morphogenesis, collagen metabolic process, peptidyl-lysine hydroxylation, hydroxylysine biosynthetic process
Long QT syndrome	Ehlers-Danlos syndrome, hydroxylysine-deficient	ENSDARG00000059746	plod1a	1.60239	2.08487e-07	procollagen-lysine, 2-oxoglutarate 5-dioxygenase 1a [Source:ZFIN;Acc:ZDB-GENE-030131-3165]	oxidation-reduction process, collagen fibril organization, fin development, fin morphogenesis, collagen metabolic process, peptidyl-lysine hydroxylation, hydroxylysine biosynthetic process
Long QT syndrome	Hereditary motor and sensory neuropathy	ENSDARG00000059746	plod1a	1.60239	2.08487e-07	procollagen-lysine, 2-oxoglutarate 5-dioxygenase 1a [Source:ZFIN;Acc:ZDB-GENE-030131-3165]	oxidation-reduction process, collagen fibril organization, fin development, fin morphogenesis, collagen metabolic process, peptidyl-lysine hydroxylation, hydroxylysine biosynthetic process
Long QT syndrome	Hereditary motor and sensory neuropathy with optic atrophy	ENSDARG00000059746	plod1a	1.60239	2.08487e-07	procollagen-lysine, 2-oxoglutarate 5-dioxygenase 1a [Source:ZFIN;Acc:ZDB-GENE-030131-3165]	oxidation-reduction process, collagen fibril organization, fin development, fin morphogenesis, collagen metabolic process, peptidyl-lysine hydroxylation, hydroxylysine biosynthetic process
Long QT syndrome	Aortic dilatation	ENSDARG00000022309	dspa	1.52268	0.00187874	desmoplakin a [Source:ZFIN;Acc:ZDB-GENE-030131-2743]	cell-cell adhesion, wound healing, intermediate filament cytoskeleton organization, skin development
Long QT syndrome	Arrhythmogenic right ventricular dysplasia 8	ENSDARG00000022309	dspa	1.52268	0.00187874	desmoplakin a [Source:ZFIN;Acc:ZDB-GENE-030131-2743]	cell-cell adhesion, wound healing, intermediate filament cytoskeleton organization, skin development
Long QT syndrome	Bicuspid aortic valve	ENSDARG00000022309	dspa	1.52268	0.00187874	desmoplakin a [Source:ZFIN;Acc:ZDB-GENE-030131-2743]	cell-cell adhesion, wound healing, intermediate filament cytoskeleton organization, skin development
Long QT syndrome	Dilated cardiomyopathy with woolly hair and keratoderma	ENSDARG00000022309	dspa	1.52268	0.00187874	desmoplakin a [Source:ZFIN;Acc:ZDB-GENE-030131-2743]	cell-cell adhesion, wound healing, intermediate filament cytoskeleton organization, skin development
Long QT syndrome	Lethal acantholytic epidermolysis bullosa	ENSDARG00000022309	dspa	1.52268	0.00187874	desmoplakin a [Source:ZFIN;Acc:ZDB-GENE-030131-2743]	cell-cell adhesion, wound healing, intermediate filament cytoskeleton organization, skin development
Long QT syndrome	Progressive familial heart block	ENSDARG00000022309	dspa	1.52268	0.00187874	desmoplakin a [Source:ZFIN;Acc:ZDB-GENE-030131-2743]	cell-cell adhesion, wound healing, intermediate filament cytoskeleton organization, skin development
Long QT syndrome	Skin fragility-woolly hair-palmoplantar keratoderma syndrome	ENSDARG00000022309	dspa	1.52268	0.00187874	desmoplakin a [Source:ZFIN;Acc:ZDB-GENE-030131-2743]	cell-cell adhesion, wound healing, intermediate filament cytoskeleton organization, skin development
Long QT syndrome	Arrhythmogenic right ventricular cardiomyopathy, type 11	ENSDARG00000039677	dsc2l	1.48284	0.0038295	desmocollin 2 like [Source:ZFIN;Acc:ZDB-GENE-031116-55]	homophilic cell adhesion via plasma membrane adhesion molecules, cell adhesion, heart development, convergent extension involved in gastrulation, cell-cell adhesion, epiboly involved in gastrulation with mouth forming second, desmosome assembly
Long QT syndrome	Aortic aneurysm	ENSDARG00000027087	tgfb2	1.45858	0.010842	transforming growth factor, beta 2 [Source:ZFIN;Acc:ZDB-GENE-030723-3]	cell growth, positive regulation of pathway-restricted SMAD protein phosphorylation, BMP signaling pathway, regulation of apoptotic process, regulation of MAPK cascade, cell development, SMAD protein signal transduction, regulation of cell population proliferation, transforming growth factor beta receptor signaling pathway, sclerotome development, hard palate development
Long QT syndrome	Arachnodactyly	ENSDARG00000027087	tgfb2	1.45858	0.010842	transforming growth factor, beta 2 [Source:ZFIN;Acc:ZDB-GENE-030723-3]	cell growth, positive regulation of pathway-restricted SMAD protein phosphorylation, BMP signaling pathway, regulation of apoptotic process, regulation of MAPK cascade, cell development, SMAD protein signal transduction, regulation of cell population proliferation, transforming growth factor beta receptor signaling pathway, sclerotome development, hard palate development
Long QT syndrome	Arachnoid cyst	ENSDARG00000027087	tgfb2	1.45858	0.010842	transforming growth factor, beta 2 [Source:ZFIN;Acc:ZDB-GENE-030723-3]	cell growth, positive regulation of pathway-restricted SMAD protein phosphorylation, BMP signaling pathway, regulation of apoptotic process, regulation of MAPK cascade, cell development, SMAD protein signal transduction, regulation of cell population proliferation, transforming growth factor beta receptor signaling pathway, sclerotome development, hard palate development
Long QT syndrome	Connective tissue disease	ENSDARG00000027087	tgfb2	1.45858	0.010842	transforming growth factor, beta 2 [Source:ZFIN;Acc:ZDB-GENE-030723-3]	cell growth, positive regulation of pathway-restricted SMAD protein phosphorylation, BMP signaling pathway, regulation of apoptotic process, regulation of MAPK cascade, cell development, SMAD protein signal transduction, regulation of cell population proliferation, transforming growth factor beta receptor signaling pathway, sclerotome development, hard palate development
Long QT syndrome	Familial aortopathy	ENSDARG00000027087	tgfb2	1.45858	0.010842	transforming growth factor, beta 2 [Source:ZFIN;Acc:ZDB-GENE-030723-3]	cell growth, positive regulation of pathway-restricted SMAD protein phosphorylation, BMP signaling pathway, regulation of apoptotic process, regulation of MAPK cascade, cell development, SMAD protein signal transduction, regulation of cell population proliferation, transforming growth factor beta receptor signaling pathway, sclerotome development, hard palate development
Long QT syndrome	Familial thoracic aortic aneurysm and aortic dissection	ENSDARG00000027087	tgfb2	1.45858	0.010842	transforming growth factor, beta 2 [Source:ZFIN;Acc:ZDB-GENE-030723-3]	cell growth, positive regulation of pathway-restricted SMAD protein phosphorylation, BMP signaling pathway, regulation of apoptotic process, regulation of MAPK cascade, cell development, SMAD protein signal transduction, regulation of cell population proliferation, transforming growth factor beta receptor signaling pathway, sclerotome development, hard palate development
Long QT syndrome	Hirschsprung disease 1	ENSDARG00000027087	tgfb2	1.45858	0.010842	transforming growth factor, beta 2 [Source:ZFIN;Acc:ZDB-GENE-030723-3]	cell growth, positive regulation of pathway-restricted SMAD protein phosphorylation, BMP signaling pathway, regulation of apoptotic process, regulation of MAPK cascade, cell development, SMAD protein signal transduction, regulation of cell population proliferation, transforming growth factor beta receptor signaling pathway, sclerotome development, hard palate development
Long QT syndrome	Holt-Oram syndrome	ENSDARG00000027087	tgfb2	1.45858	0.010842	transforming growth factor, beta 2 [Source:ZFIN;Acc:ZDB-GENE-030723-3]	cell growth, positive regulation of pathway-restricted SMAD protein phosphorylation, BMP signaling pathway, regulation of apoptotic process, regulation of MAPK cascade, cell development, SMAD protein signal transduction, regulation of cell population proliferation, transforming growth factor beta receptor signaling pathway, sclerotome development, hard palate development
Long QT syndrome	Intellectual disability, mild	ENSDARG00000027087	tgfb2	1.45858	0.010842	transforming growth factor, beta 2 [Source:ZFIN;Acc:ZDB-GENE-030723-3]	cell growth, positive regulation of pathway-restricted SMAD protein phosphorylation, BMP signaling pathway, regulation of apoptotic process, regulation of MAPK cascade, cell development, SMAD protein signal transduction, regulation of cell population proliferation, transforming growth factor beta receptor signaling pathway, sclerotome development, hard palate development
Long QT syndrome	Joint hypermobility	ENSDARG00000027087	tgfb2	1.45858	0.010842	transforming growth factor, beta 2 [Source:ZFIN;Acc:ZDB-GENE-030723-3]	cell growth, positive regulation of pathway-restricted SMAD protein phosphorylation, BMP signaling pathway, regulation of apoptotic process, regulation of MAPK cascade, cell development, SMAD protein signal transduction, regulation of cell population proliferation, transforming growth factor beta receptor signaling pathway, sclerotome development, hard palate development
Long QT syndrome	Loeys-Dietz syndrome	ENSDARG00000027087	tgfb2	1.45858	0.010842	transforming growth factor, beta 2 [Source:ZFIN;Acc:ZDB-GENE-030723-3]	cell growth, positive regulation of pathway-restricted SMAD protein phosphorylation, BMP signaling pathway, regulation of apoptotic process, regulation of MAPK cascade, cell development, SMAD protein signal transduction, regulation of cell population proliferation, transforming growth factor beta receptor signaling pathway, sclerotome development, hard palate development
Long QT syndrome	Loeys-Dietz syndrome 4	ENSDARG00000027087	tgfb2	1.45858	0.010842	transforming growth factor, beta 2 [Source:ZFIN;Acc:ZDB-GENE-030723-3]	cell growth, positive regulation of pathway-restricted SMAD protein phosphorylation, BMP signaling pathway, regulation of apoptotic process, regulation of MAPK cascade, cell development, SMAD protein signal transduction, regulation of cell population proliferation, transforming growth factor beta receptor signaling pathway, sclerotome development, hard palate development
Long QT syndrome	Mild global developmental delay	ENSDARG00000027087	tgfb2	1.45858	0.010842	transforming growth factor, beta 2 [Source:ZFIN;Acc:ZDB-GENE-030723-3]	cell growth, positive regulation of pathway-restricted SMAD protein phosphorylation, BMP signaling pathway, regulation of apoptotic process, regulation of MAPK cascade, cell development, SMAD protein signal transduction, regulation of cell population proliferation, transforming growth factor beta receptor signaling pathway, sclerotome development, hard palate development
Long QT syndrome	Pectus excavatum	ENSDARG00000027087	tgfb2	1.45858	0.010842	transforming growth factor, beta 2 [Source:ZFIN;Acc:ZDB-GENE-030723-3]	cell growth, positive regulation of pathway-restricted SMAD protein phosphorylation, BMP signaling pathway, regulation of apoptotic process, regulation of MAPK cascade, cell development, SMAD protein signal transduction, regulation of cell population proliferation, transforming growth factor beta receptor signaling pathway, sclerotome development, hard palate development
Long QT syndrome	Poor coordination	ENSDARG00000027087	tgfb2	1.45858	0.010842	transforming growth factor, beta 2 [Source:ZFIN;Acc:ZDB-GENE-030723-3]	cell growth, positive regulation of pathway-restricted SMAD protein phosphorylation, BMP signaling pathway, regulation of apoptotic process, regulation of MAPK cascade, cell development, SMAD protein signal transduction, regulation of cell population proliferation, transforming growth factor beta receptor signaling pathway, sclerotome development, hard palate development
Long QT syndrome	Sandal gap	ENSDARG00000027087	tgfb2	1.45858	0.010842	transforming growth factor, beta 2 [Source:ZFIN;Acc:ZDB-GENE-030723-3]	cell growth, positive regulation of pathway-restricted SMAD protein phosphorylation, BMP signaling pathway, regulation of apoptotic process, regulation of MAPK cascade, cell development, SMAD protein signal transduction, regulation of cell population proliferation, transforming growth factor beta receptor signaling pathway, sclerotome development, hard palate development
Long QT syndrome	Slender build	ENSDARG00000027087	tgfb2	1.45858	0.010842	transforming growth factor, beta 2 [Source:ZFIN;Acc:ZDB-GENE-030723-3]	cell growth, positive regulation of pathway-restricted SMAD protein phosphorylation, BMP signaling pathway, regulation of apoptotic process, regulation of MAPK cascade, cell development, SMAD protein signal transduction, regulation of cell population proliferation, transforming growth factor beta receptor signaling pathway, sclerotome development, hard palate development
Long QT syndrome	Emery-Dreifuss muscular dystrophy 6	ENSDARG00000056653	fhl1b	1.29573	0.0157798	four and a half LIM domains 1b [Source:ZFIN;Acc:ZDB-GENE-031219-1]	locomotory behavior, liver development, endocrine pancreas development, pancreas regeneration, calcium ion homeostasis
Long QT syndrome	Arrhythmogenic right ventricular cardiomyopathy, type 12	ENSDARG00000070787	jupa	1.27712	0.000748086	junction plakoglobin a [Source:ZFIN;Acc:ZDB-GENE-991207-22]	cell adhesion, desmosome assembly, positive regulation of transcription by RNA polymerase II, heart development, atrioventricular valve morphogenesis, negative regulation of Wnt signaling pathway involved in heart development, negative regulation of Wnt signaling pathway
Long QT syndrome	Naxos disease	ENSDARG00000070787	jupa	1.27712	0.000748086	junction plakoglobin a [Source:ZFIN;Acc:ZDB-GENE-991207-22]	cell adhesion, desmosome assembly, positive regulation of transcription by RNA polymerase II, heart development, atrioventricular valve morphogenesis, negative regulation of Wnt signaling pathway involved in heart development, negative regulation of Wnt signaling pathway
Long QT syndrome	Cardiac arrest	ENSDARG00000097256	si:ch211-270g19.5	1.21176	0.0164536	si:ch211-270g19.5 [Source:ZFIN;Acc:ZDB-GENE-131121-121]	calcium ion transport, negative regulation of catalytic activity
Long QT syndrome	Dilated cardiomyopathy 1P	ENSDARG00000097256	si:ch211-270g19.5	1.21176	0.0164536	si:ch211-270g19.5 [Source:ZFIN;Acc:ZDB-GENE-131121-121]	calcium ion transport, negative regulation of catalytic activity
Long QT syndrome	Familial hypertrophic cardiomyopathy 18	ENSDARG00000097256	si:ch211-270g19.5	1.21176	0.0164536	si:ch211-270g19.5 [Source:ZFIN;Acc:ZDB-GENE-131121-121]	calcium ion transport, negative regulation of catalytic activity
Long QT syndrome	Sudden cardiac death	ENSDARG00000097256	si:ch211-270g19.5	1.21176	0.0164536	si:ch211-270g19.5 [Source:ZFIN;Acc:ZDB-GENE-131121-121]	calcium ion transport, negative regulation of catalytic activity
Long QT syndrome	Adenocarcinoma of stomach	ENSDARG00000096415	raf1a	1.11998	7.22803e-05	Raf-1 proto-oncogene, serine/threonine kinase a [Source:ZFIN;Acc:ZDB-GENE-990415-41]	signal transduction, intracellular signal transduction, activation of MAPKK activity, protein phosphorylation, heart development, signal transduction, protein phosphorylation, intracellular signal transduction, phosphorylation, activation of MAPKK activity, heart development
Long QT syndrome	Atrial septal defect	ENSDARG00000096415	raf1a	1.11998	7.22803e-05	Raf-1 proto-oncogene, serine/threonine kinase a [Source:ZFIN;Acc:ZDB-GENE-990415-41]	signal transduction, intracellular signal transduction, activation of MAPKK activity, protein phosphorylation, heart development, signal transduction, protein phosphorylation, intracellular signal transduction, phosphorylation, activation of MAPKK activity, heart development
Long QT syndrome	Cardiomyopathy, dilated, 1NN	ENSDARG00000096415	raf1a	1.11998	7.22803e-05	Raf-1 proto-oncogene, serine/threonine kinase a [Source:ZFIN;Acc:ZDB-GENE-990415-41]	signal transduction, intracellular signal transduction, activation of MAPKK activity, protein phosphorylation, heart development, signal transduction, protein phosphorylation, intracellular signal transduction, phosphorylation, activation of MAPKK activity, heart development
Long QT syndrome	Congenital ptosis	ENSDARG00000096415	raf1a	1.11998	7.22803e-05	Raf-1 proto-oncogene, serine/threonine kinase a [Source:ZFIN;Acc:ZDB-GENE-990415-41]	signal transduction, intracellular signal transduction, activation of MAPKK activity, protein phosphorylation, heart development, signal transduction, protein phosphorylation, intracellular signal transduction, phosphorylation, activation of MAPKK activity, heart development
Long QT syndrome	Craniofacial disproportion	ENSDARG00000096415	raf1a	1.11998	7.22803e-05	Raf-1 proto-oncogene, serine/threonine kinase a [Source:ZFIN;Acc:ZDB-GENE-990415-41]	signal transduction, intracellular signal transduction, activation of MAPKK activity, protein phosphorylation, heart development, signal transduction, protein phosphorylation, intracellular signal transduction, phosphorylation, activation of MAPKK activity, heart development
Long QT syndrome	Downslanted palpebral fissures	ENSDARG00000096415	raf1a	1.11998	7.22803e-05	Raf-1 proto-oncogene, serine/threonine kinase a [Source:ZFIN;Acc:ZDB-GENE-990415-41]	signal transduction, intracellular signal transduction, activation of MAPKK activity, protein phosphorylation, heart development, signal transduction, protein phosphorylation, intracellular signal transduction, phosphorylation, activation of MAPKK activity, heart development
Long QT syndrome	Epicanthus	ENSDARG00000096415	raf1a	1.11998	7.22803e-05	Raf-1 proto-oncogene, serine/threonine kinase a [Source:ZFIN;Acc:ZDB-GENE-990415-41]	signal transduction, intracellular signal transduction, activation of MAPKK activity, protein phosphorylation, heart development, signal transduction, protein phosphorylation, intracellular signal transduction, phosphorylation, activation of MAPKK activity, heart development
Long QT syndrome	High palate	ENSDARG00000096415	raf1a	1.11998	7.22803e-05	Raf-1 proto-oncogene, serine/threonine kinase a [Source:ZFIN;Acc:ZDB-GENE-990415-41]	signal transduction, intracellular signal transduction, activation of MAPKK activity, protein phosphorylation, heart development, signal transduction, protein phosphorylation, intracellular signal transduction, phosphorylation, activation of MAPKK activity, heart development
Long QT syndrome	LEOPARD syndrome 2	ENSDARG00000096415	raf1a	1.11998	7.22803e-05	Raf-1 proto-oncogene, serine/threonine kinase a [Source:ZFIN;Acc:ZDB-GENE-990415-41]	signal transduction, intracellular signal transduction, activation of MAPKK activity, protein phosphorylation, heart development, signal transduction, protein phosphorylation, intracellular signal transduction, phosphorylation, activation of MAPKK activity, heart development
Long QT syndrome	Long philtrum	ENSDARG00000096415	raf1a	1.11998	7.22803e-05	Raf-1 proto-oncogene, serine/threonine kinase a [Source:ZFIN;Acc:ZDB-GENE-990415-41]	signal transduction, intracellular signal transduction, activation of MAPKK activity, protein phosphorylation, heart development, signal transduction, protein phosphorylation, intracellular signal transduction, phosphorylation, activation of MAPKK activity, heart development
Long QT syndrome	Low-set ears	ENSDARG00000096415	raf1a	1.11998	7.22803e-05	Raf-1 proto-oncogene, serine/threonine kinase a [Source:ZFIN;Acc:ZDB-GENE-990415-41]	signal transduction, intracellular signal transduction, activation of MAPKK activity, protein phosphorylation, heart development, signal transduction, protein phosphorylation, intracellular signal transduction, phosphorylation, activation of MAPKK activity, heart development
Long QT syndrome	Lung adenocarcinoma	ENSDARG00000096415	raf1a	1.11998	7.22803e-05	Raf-1 proto-oncogene, serine/threonine kinase a [Source:ZFIN;Acc:ZDB-GENE-990415-41]	signal transduction, intracellular signal transduction, activation of MAPKK activity, protein phosphorylation, heart development, signal transduction, protein phosphorylation, intracellular signal transduction, phosphorylation, activation of MAPKK activity, heart development
Long QT syndrome	Malignant melanoma of skin	ENSDARG00000096415	raf1a	1.11998	7.22803e-05	Raf-1 proto-oncogene, serine/threonine kinase a [Source:ZFIN;Acc:ZDB-GENE-990415-41]	signal transduction, intracellular signal transduction, activation of MAPKK activity, protein phosphorylation, heart development, signal transduction, protein phosphorylation, intracellular signal transduction, phosphorylation, activation of MAPKK activity, heart development
Long QT syndrome	Neonatal hypotonia	ENSDARG00000096415	raf1a	1.11998	7.22803e-05	Raf-1 proto-oncogene, serine/threonine kinase a [Source:ZFIN;Acc:ZDB-GENE-990415-41]	signal transduction, intracellular signal transduction, activation of MAPKK activity, protein phosphorylation, heart development, signal transduction, protein phosphorylation, intracellular signal transduction, phosphorylation, activation of MAPKK activity, heart development
Long QT syndrome	Neoplasm of the large intestine	ENSDARG00000096415	raf1a	1.11998	7.22803e-05	Raf-1 proto-oncogene, serine/threonine kinase a [Source:ZFIN;Acc:ZDB-GENE-990415-41]	signal transduction, intracellular signal transduction, activation of MAPKK activity, protein phosphorylation, heart development, signal transduction, protein phosphorylation, intracellular signal transduction, phosphorylation, activation of MAPKK activity, heart development
Long QT syndrome	Noonan syndrome	ENSDARG00000096415	raf1a	1.11998	7.22803e-05	Raf-1 proto-oncogene, serine/threonine kinase a [Source:ZFIN;Acc:ZDB-GENE-990415-41]	signal transduction, intracellular signal transduction, activation of MAPKK activity, protein phosphorylation, heart development, signal transduction, protein phosphorylation, intracellular signal transduction, phosphorylation, activation of MAPKK activity, heart development
Long QT syndrome	Noonan syndrome 1	ENSDARG00000096415	raf1a	1.11998	7.22803e-05	Raf-1 proto-oncogene, serine/threonine kinase a [Source:ZFIN;Acc:ZDB-GENE-990415-41]	signal transduction, intracellular signal transduction, activation of MAPKK activity, protein phosphorylation, heart development, signal transduction, protein phosphorylation, intracellular signal transduction, phosphorylation, activation of MAPKK activity, heart development
Long QT syndrome	Noonan syndrome 5	ENSDARG00000096415	raf1a	1.11998	7.22803e-05	Raf-1 proto-oncogene, serine/threonine kinase a [Source:ZFIN;Acc:ZDB-GENE-990415-41]	signal transduction, intracellular signal transduction, activation of MAPKK activity, protein phosphorylation, heart development, signal transduction, protein phosphorylation, intracellular signal transduction, phosphorylation, activation of MAPKK activity, heart development
Long QT syndrome	Noonan syndrome with multiple lentigines	ENSDARG00000096415	raf1a	1.11998	7.22803e-05	Raf-1 proto-oncogene, serine/threonine kinase a [Source:ZFIN;Acc:ZDB-GENE-990415-41]	signal transduction, intracellular signal transduction, activation of MAPKK activity, protein phosphorylation, heart development, signal transduction, protein phosphorylation, intracellular signal transduction, phosphorylation, activation of MAPKK activity, heart development
Long QT syndrome	Patent ductus arteriosus after birth at term	ENSDARG00000096415	raf1a	1.11998	7.22803e-05	Raf-1 proto-oncogene, serine/threonine kinase a [Source:ZFIN;Acc:ZDB-GENE-990415-41]	signal transduction, intracellular signal transduction, activation of MAPKK activity, protein phosphorylation, heart development, signal transduction, protein phosphorylation, intracellular signal transduction, phosphorylation, activation of MAPKK activity, heart development
Long QT syndrome	Polyhydramnios	ENSDARG00000096415	raf1a	1.11998	7.22803e-05	Raf-1 proto-oncogene, serine/threonine kinase a [Source:ZFIN;Acc:ZDB-GENE-990415-41]	signal transduction, intracellular signal transduction, activation of MAPKK activity, protein phosphorylation, heart development, signal transduction, protein phosphorylation, intracellular signal transduction, phosphorylation, activation of MAPKK activity, heart development
Long QT syndrome	Pulmonic stenosis (disease)	ENSDARG00000096415	raf1a	1.11998	7.22803e-05	Raf-1 proto-oncogene, serine/threonine kinase a [Source:ZFIN;Acc:ZDB-GENE-990415-41]	signal transduction, intracellular signal transduction, activation of MAPKK activity, protein phosphorylation, heart development, signal transduction, protein phosphorylation, intracellular signal transduction, phosphorylation, activation of MAPKK activity, heart development
Long QT syndrome	Rasopathy	ENSDARG00000096415	raf1a	1.11998	7.22803e-05	Raf-1 proto-oncogene, serine/threonine kinase a [Source:ZFIN;Acc:ZDB-GENE-990415-41]	signal transduction, intracellular signal transduction, activation of MAPKK activity, protein phosphorylation, heart development, signal transduction, protein phosphorylation, intracellular signal transduction, phosphorylation, activation of MAPKK activity, heart development
Long QT syndrome	Short neck	ENSDARG00000096415	raf1a	1.11998	7.22803e-05	Raf-1 proto-oncogene, serine/threonine kinase a [Source:ZFIN;Acc:ZDB-GENE-990415-41]	signal transduction, intracellular signal transduction, activation of MAPKK activity, protein phosphorylation, heart development, signal transduction, protein phosphorylation, intracellular signal transduction, phosphorylation, activation of MAPKK activity, heart development
Long QT syndrome	Single transverse palmar crease	ENSDARG00000096415	raf1a	1.11998	7.22803e-05	Raf-1 proto-oncogene, serine/threonine kinase a [Source:ZFIN;Acc:ZDB-GENE-990415-41]	signal transduction, intracellular signal transduction, activation of MAPKK activity, protein phosphorylation, heart development, signal transduction, protein phosphorylation, intracellular signal transduction, phosphorylation, activation of MAPKK activity, heart development
Long QT syndrome	Unilateral ptosis	ENSDARG00000096415	raf1a	1.11998	7.22803e-05	Raf-1 proto-oncogene, serine/threonine kinase a [Source:ZFIN;Acc:ZDB-GENE-990415-41]	signal transduction, intracellular signal transduction, activation of MAPKK activity, protein phosphorylation, heart development, signal transduction, protein phosphorylation, intracellular signal transduction, phosphorylation, activation of MAPKK activity, heart development
Long QT syndrome	Wide nasal bridge	ENSDARG00000096415	raf1a	1.11998	7.22803e-05	Raf-1 proto-oncogene, serine/threonine kinase a [Source:ZFIN;Acc:ZDB-GENE-990415-41]	signal transduction, intracellular signal transduction, activation of MAPKK activity, protein phosphorylation, heart development, signal transduction, protein phosphorylation, intracellular signal transduction, phosphorylation, activation of MAPKK activity, heart development
Long QT syndrome	Abnormality of carbohydrate metabolism/homeostasis	ENSDARG00000032087	sgsh	0.804996	0.0359097	N-sulfoglucosamine sulfohydrolase (sulfamidase) [Source:ZFIN;Acc:ZDB-GENE-030131-4958]	glycosaminoglycan catabolic process, heparan sulfate proteoglycan catabolic process
Long QT syndrome	Developmental regression	ENSDARG00000032087	sgsh	0.804996	0.0359097	N-sulfoglucosamine sulfohydrolase (sulfamidase) [Source:ZFIN;Acc:ZDB-GENE-030131-4958]	glycosaminoglycan catabolic process, heparan sulfate proteoglycan catabolic process
Long QT syndrome	Diarrhea	ENSDARG00000032087	sgsh	0.804996	0.0359097	N-sulfoglucosamine sulfohydrolase (sulfamidase) [Source:ZFIN;Acc:ZDB-GENE-030131-4958]	glycosaminoglycan catabolic process, heparan sulfate proteoglycan catabolic process
Long QT syndrome	Epileptic encephalopathy	ENSDARG00000032087	sgsh	0.804996	0.0359097	N-sulfoglucosamine sulfohydrolase (sulfamidase) [Source:ZFIN;Acc:ZDB-GENE-030131-4958]	glycosaminoglycan catabolic process, heparan sulfate proteoglycan catabolic process
Long QT syndrome	Feeding difficulties	ENSDARG00000032087	sgsh	0.804996	0.0359097	N-sulfoglucosamine sulfohydrolase (sulfamidase) [Source:ZFIN;Acc:ZDB-GENE-030131-4958]	glycosaminoglycan catabolic process, heparan sulfate proteoglycan catabolic process
Long QT syndrome	Gastrointestinal dysmotility	ENSDARG00000032087	sgsh	0.804996	0.0359097	N-sulfoglucosamine sulfohydrolase (sulfamidase) [Source:ZFIN;Acc:ZDB-GENE-030131-4958]	glycosaminoglycan catabolic process, heparan sulfate proteoglycan catabolic process
Long QT syndrome	Global developmental delay	ENSDARG00000032087	sgsh	0.804996	0.0359097	N-sulfoglucosamine sulfohydrolase (sulfamidase) [Source:ZFIN;Acc:ZDB-GENE-030131-4958]	glycosaminoglycan catabolic process, heparan sulfate proteoglycan catabolic process
Long QT syndrome	Hypertonia	ENSDARG00000032087	sgsh	0.804996	0.0359097	N-sulfoglucosamine sulfohydrolase (sulfamidase) [Source:ZFIN;Acc:ZDB-GENE-030131-4958]	glycosaminoglycan catabolic process, heparan sulfate proteoglycan catabolic process
Long QT syndrome	Inborn genetic diseases	ENSDARG00000032087	sgsh	0.804996	0.0359097	N-sulfoglucosamine sulfohydrolase (sulfamidase) [Source:ZFIN;Acc:ZDB-GENE-030131-4958]	glycosaminoglycan catabolic process, heparan sulfate proteoglycan catabolic process
Long QT syndrome	Mucopolysaccharidosis	ENSDARG00000032087	sgsh	0.804996	0.0359097	N-sulfoglucosamine sulfohydrolase (sulfamidase) [Source:ZFIN;Acc:ZDB-GENE-030131-4958]	glycosaminoglycan catabolic process, heparan sulfate proteoglycan catabolic process
Long QT syndrome	Mucopolysaccharidosis, MPS-III-A	ENSDARG00000032087	sgsh	0.804996	0.0359097	N-sulfoglucosamine sulfohydrolase (sulfamidase) [Source:ZFIN;Acc:ZDB-GENE-030131-4958]	glycosaminoglycan catabolic process, heparan sulfate proteoglycan catabolic process
Long QT syndrome	Nystagmus	ENSDARG00000032087	sgsh	0.804996	0.0359097	N-sulfoglucosamine sulfohydrolase (sulfamidase) [Source:ZFIN;Acc:ZDB-GENE-030131-4958]	glycosaminoglycan catabolic process, heparan sulfate proteoglycan catabolic process
Long QT syndrome	Retinal dystrophy	ENSDARG00000032087	sgsh	0.804996	0.0359097	N-sulfoglucosamine sulfohydrolase (sulfamidase) [Source:ZFIN;Acc:ZDB-GENE-030131-4958]	glycosaminoglycan catabolic process, heparan sulfate proteoglycan catabolic process
Long QT syndrome	Sanfilippo syndrome	ENSDARG00000032087	sgsh	0.804996	0.0359097	N-sulfoglucosamine sulfohydrolase (sulfamidase) [Source:ZFIN;Acc:ZDB-GENE-030131-4958]	glycosaminoglycan catabolic process, heparan sulfate proteoglycan catabolic process
Long QT syndrome	Seizures	ENSDARG00000032087	sgsh	0.804996	0.0359097	N-sulfoglucosamine sulfohydrolase (sulfamidase) [Source:ZFIN;Acc:ZDB-GENE-030131-4958]	glycosaminoglycan catabolic process, heparan sulfate proteoglycan catabolic process
Long QT syndrome	Severe visual impairment	ENSDARG00000032087	sgsh	0.804996	0.0359097	N-sulfoglucosamine sulfohydrolase (sulfamidase) [Source:ZFIN;Acc:ZDB-GENE-030131-4958]	glycosaminoglycan catabolic process, heparan sulfate proteoglycan catabolic process
Long QT syndrome	Congenital heart defects, multiple types, 3	ENSDARG00000025820	chek2	0.774566	0.0487765	checkpoint kinase 2 [Source:ZFIN;Acc:ZDB-GENE-030131-8942]	protein phosphorylation, cellular response to DNA damage stimulus, signal transduction in response to DNA damage, mitotic DNA damage checkpoint
Long QT syndrome	Familial cancer of breast	ENSDARG00000025820	chek2	0.774566	0.0487765	checkpoint kinase 2 [Source:ZFIN;Acc:ZDB-GENE-030131-8942]	protein phosphorylation, cellular response to DNA damage stimulus, signal transduction in response to DNA damage, mitotic DNA damage checkpoint
Long QT syndrome	Hereditary cancer-predisposing syndrome	ENSDARG00000025820	chek2	0.774566	0.0487765	checkpoint kinase 2 [Source:ZFIN;Acc:ZDB-GENE-030131-8942]	protein phosphorylation, cellular response to DNA damage stimulus, signal transduction in response to DNA damage, mitotic DNA damage checkpoint
Long QT syndrome	Li-Fraumeni syndrome 2	ENSDARG00000025820	chek2	0.774566	0.0487765	checkpoint kinase 2 [Source:ZFIN;Acc:ZDB-GENE-030131-8942]	protein phosphorylation, cellular response to DNA damage stimulus, signal transduction in response to DNA damage, mitotic DNA damage checkpoint
Long QT syndrome	Malignant tumor of prostate	ENSDARG00000025820	chek2	0.774566	0.0487765	checkpoint kinase 2 [Source:ZFIN;Acc:ZDB-GENE-030131-8942]	protein phosphorylation, cellular response to DNA damage stimulus, signal transduction in response to DNA damage, mitotic DNA damage checkpoint
Long QT syndrome	Osteosarcoma	ENSDARG00000025820	chek2	0.774566	0.0487765	checkpoint kinase 2 [Source:ZFIN;Acc:ZDB-GENE-030131-8942]	protein phosphorylation, cellular response to DNA damage stimulus, signal transduction in response to DNA damage, mitotic DNA damage checkpoint
Long QT syndrome	Abnormal coronary artery morphology	ENSDARG00000020334	ptpn11a	0.605706	0.0132231	protein tyrosine phosphatase non-receptor type 11a [Source:ZFIN;Acc:ZDB-GENE-030131-5911]	protein dephosphorylation, dephosphorylation, convergent extension involved in axis elongation, heart development, peptidyl-tyrosine dephosphorylation, convergent extension involved in gastrulation, embryonic viscerocranium morphogenesis, heart jogging, negative regulation of cell death
Long QT syndrome	Abnormality of the mitral valve	ENSDARG00000020334	ptpn11a	0.605706	0.0132231	protein tyrosine phosphatase non-receptor type 11a [Source:ZFIN;Acc:ZDB-GENE-030131-5911]	protein dephosphorylation, dephosphorylation, convergent extension involved in axis elongation, heart development, peptidyl-tyrosine dephosphorylation, convergent extension involved in gastrulation, embryonic viscerocranium morphogenesis, heart jogging, negative regulation of cell death
Long QT syndrome	Anteverted nares	ENSDARG00000020334	ptpn11a	0.605706	0.0132231	protein tyrosine phosphatase non-receptor type 11a [Source:ZFIN;Acc:ZDB-GENE-030131-5911]	protein dephosphorylation, dephosphorylation, convergent extension involved in axis elongation, heart development, peptidyl-tyrosine dephosphorylation, convergent extension involved in gastrulation, embryonic viscerocranium morphogenesis, heart jogging, negative regulation of cell death
Long QT syndrome	Bilateral sensorineural hearing impairment	ENSDARG00000020334	ptpn11a	0.605706	0.0132231	protein tyrosine phosphatase non-receptor type 11a [Source:ZFIN;Acc:ZDB-GENE-030131-5911]	protein dephosphorylation, dephosphorylation, convergent extension involved in axis elongation, heart development, peptidyl-tyrosine dephosphorylation, convergent extension involved in gastrulation, embryonic viscerocranium morphogenesis, heart jogging, negative regulation of cell death
Long QT syndrome	Cervical spinal canal stenosis	ENSDARG00000020334	ptpn11a	0.605706	0.0132231	protein tyrosine phosphatase non-receptor type 11a [Source:ZFIN;Acc:ZDB-GENE-030131-5911]	protein dephosphorylation, dephosphorylation, convergent extension involved in axis elongation, heart development, peptidyl-tyrosine dephosphorylation, convergent extension involved in gastrulation, embryonic viscerocranium morphogenesis, heart jogging, negative regulation of cell death
Long QT syndrome	Congenital cataract	ENSDARG00000020334	ptpn11a	0.605706	0.0132231	protein tyrosine phosphatase non-receptor type 11a [Source:ZFIN;Acc:ZDB-GENE-030131-5911]	protein dephosphorylation, dephosphorylation, convergent extension involved in axis elongation, heart development, peptidyl-tyrosine dephosphorylation, convergent extension involved in gastrulation, embryonic viscerocranium morphogenesis, heart jogging, negative regulation of cell death
Long QT syndrome	Hepatic cysts	ENSDARG00000020334	ptpn11a	0.605706	0.0132231	protein tyrosine phosphatase non-receptor type 11a [Source:ZFIN;Acc:ZDB-GENE-030131-5911]	protein dephosphorylation, dephosphorylation, convergent extension involved in axis elongation, heart development, peptidyl-tyrosine dephosphorylation, convergent extension involved in gastrulation, embryonic viscerocranium morphogenesis, heart jogging, negative regulation of cell death
Long QT syndrome	Hiatal hernia	ENSDARG00000020334	ptpn11a	0.605706	0.0132231	protein tyrosine phosphatase non-receptor type 11a [Source:ZFIN;Acc:ZDB-GENE-030131-5911]	protein dephosphorylation, dephosphorylation, convergent extension involved in axis elongation, heart development, peptidyl-tyrosine dephosphorylation, convergent extension involved in gastrulation, embryonic viscerocranium morphogenesis, heart jogging, negative regulation of cell death
Long QT syndrome	Hypertelorism	ENSDARG00000020334	ptpn11a	0.605706	0.0132231	protein tyrosine phosphatase non-receptor type 11a [Source:ZFIN;Acc:ZDB-GENE-030131-5911]	protein dephosphorylation, dephosphorylation, convergent extension involved in axis elongation, heart development, peptidyl-tyrosine dephosphorylation, convergent extension involved in gastrulation, embryonic viscerocranium morphogenesis, heart jogging, negative regulation of cell death
Long QT syndrome	Juvenile myelomonocytic leukemia	ENSDARG00000020334	ptpn11a	0.605706	0.0132231	protein tyrosine phosphatase non-receptor type 11a [Source:ZFIN;Acc:ZDB-GENE-030131-5911]	protein dephosphorylation, dephosphorylation, convergent extension involved in axis elongation, heart development, peptidyl-tyrosine dephosphorylation, convergent extension involved in gastrulation, embryonic viscerocranium morphogenesis, heart jogging, negative regulation of cell death
Long QT syndrome	LEOPARD syndrome 1	ENSDARG00000020334	ptpn11a	0.605706	0.0132231	protein tyrosine phosphatase non-receptor type 11a [Source:ZFIN;Acc:ZDB-GENE-030131-5911]	protein dephosphorylation, dephosphorylation, convergent extension involved in axis elongation, heart development, peptidyl-tyrosine dephosphorylation, convergent extension involved in gastrulation, embryonic viscerocranium morphogenesis, heart jogging, negative regulation of cell death
Long QT syndrome	Macrocephalus	ENSDARG00000020334	ptpn11a	0.605706	0.0132231	protein tyrosine phosphatase non-receptor type 11a [Source:ZFIN;Acc:ZDB-GENE-030131-5911]	protein dephosphorylation, dephosphorylation, convergent extension involved in axis elongation, heart development, peptidyl-tyrosine dephosphorylation, convergent extension involved in gastrulation, embryonic viscerocranium morphogenesis, heart jogging, negative regulation of cell death
Long QT syndrome	Metachondromatosis	ENSDARG00000020334	ptpn11a	0.605706	0.0132231	protein tyrosine phosphatase non-receptor type 11a [Source:ZFIN;Acc:ZDB-GENE-030131-5911]	protein dephosphorylation, dephosphorylation, convergent extension involved in axis elongation, heart development, peptidyl-tyrosine dephosphorylation, convergent extension involved in gastrulation, embryonic viscerocranium morphogenesis, heart jogging, negative regulation of cell death
Long QT syndrome	Multiple lentigines	ENSDARG00000020334	ptpn11a	0.605706	0.0132231	protein tyrosine phosphatase non-receptor type 11a [Source:ZFIN;Acc:ZDB-GENE-030131-5911]	protein dephosphorylation, dephosphorylation, convergent extension involved in axis elongation, heart development, peptidyl-tyrosine dephosphorylation, convergent extension involved in gastrulation, embryonic viscerocranium morphogenesis, heart jogging, negative regulation of cell death
Long QT syndrome	Noonan syndrome 3	ENSDARG00000020334	ptpn11a	0.605706	0.0132231	protein tyrosine phosphatase non-receptor type 11a [Source:ZFIN;Acc:ZDB-GENE-030131-5911]	protein dephosphorylation, dephosphorylation, convergent extension involved in axis elongation, heart development, peptidyl-tyrosine dephosphorylation, convergent extension involved in gastrulation, embryonic viscerocranium morphogenesis, heart jogging, negative regulation of cell death
Long QT syndrome	Noonan syndrome-like disorder with or without juvenile myelomonocytic leukemia	ENSDARG00000020334	ptpn11a	0.605706	0.0132231	protein tyrosine phosphatase non-receptor type 11a [Source:ZFIN;Acc:ZDB-GENE-030131-5911]	protein dephosphorylation, dephosphorylation, convergent extension involved in axis elongation, heart development, peptidyl-tyrosine dephosphorylation, convergent extension involved in gastrulation, embryonic viscerocranium morphogenesis, heart jogging, negative regulation of cell death
Long QT syndrome	Ovarian cyst	ENSDARG00000020334	ptpn11a	0.605706	0.0132231	protein tyrosine phosphatase non-receptor type 11a [Source:ZFIN;Acc:ZDB-GENE-030131-5911]	protein dephosphorylation, dephosphorylation, convergent extension involved in axis elongation, heart development, peptidyl-tyrosine dephosphorylation, convergent extension involved in gastrulation, embryonic viscerocranium morphogenesis, heart jogging, negative regulation of cell death
Long QT syndrome	Remnants of the hyaloid vascular system	ENSDARG00000020334	ptpn11a	0.605706	0.0132231	protein tyrosine phosphatase non-receptor type 11a [Source:ZFIN;Acc:ZDB-GENE-030131-5911]	protein dephosphorylation, dephosphorylation, convergent extension involved in axis elongation, heart development, peptidyl-tyrosine dephosphorylation, convergent extension involved in gastrulation, embryonic viscerocranium morphogenesis, heart jogging, negative regulation of cell death
Long QT syndrome	Renal cortical cysts	ENSDARG00000020334	ptpn11a	0.605706	0.0132231	protein tyrosine phosphatase non-receptor type 11a [Source:ZFIN;Acc:ZDB-GENE-030131-5911]	protein dephosphorylation, dephosphorylation, convergent extension involved in axis elongation, heart development, peptidyl-tyrosine dephosphorylation, convergent extension involved in gastrulation, embryonic viscerocranium morphogenesis, heart jogging, negative regulation of cell death
Long QT syndrome	Scapular winging	ENSDARG00000020334	ptpn11a	0.605706	0.0132231	protein tyrosine phosphatase non-receptor type 11a [Source:ZFIN;Acc:ZDB-GENE-030131-5911]	protein dephosphorylation, dephosphorylation, convergent extension involved in axis elongation, heart development, peptidyl-tyrosine dephosphorylation, convergent extension involved in gastrulation, embryonic viscerocranium morphogenesis, heart jogging, negative regulation of cell death
Long QT syndrome	Severe short stature	ENSDARG00000020334	ptpn11a	0.605706	0.0132231	protein tyrosine phosphatase non-receptor type 11a [Source:ZFIN;Acc:ZDB-GENE-030131-5911]	protein dephosphorylation, dephosphorylation, convergent extension involved in axis elongation, heart development, peptidyl-tyrosine dephosphorylation, convergent extension involved in gastrulation, embryonic viscerocranium morphogenesis, heart jogging, negative regulation of cell death
Long QT syndrome	Small face	ENSDARG00000020334	ptpn11a	0.605706	0.0132231	protein tyrosine phosphatase non-receptor type 11a [Source:ZFIN;Acc:ZDB-GENE-030131-5911]	protein dephosphorylation, dephosphorylation, convergent extension involved in axis elongation, heart development, peptidyl-tyrosine dephosphorylation, convergent extension involved in gastrulation, embryonic viscerocranium morphogenesis, heart jogging, negative regulation of cell death

## Sheet: 48hpf Long QT syndrome
ClinVar_term	Condition.s.	Gene.stable.ID.1	external_gene_name	log2FoldChange	padj	Gene.description	GO
Long QT syndrome	Familial hypertrophic cardiomyopathy 4	ENSDARG00000011615	mybpc3	4.99657	4.00276e-12	myosin binding protein C, cardiac [Source:ZFIN;Acc:ZDB-GENE-070112-2362]	ventricular cardiac muscle tissue morphogenesis, regulation of heart rate, cardiac atrium formation, cardiac ventricle formation
Long QT syndrome	Left ventricular noncompaction 10	ENSDARG00000011615	mybpc3	4.99657	4.00276e-12	myosin binding protein C, cardiac [Source:ZFIN;Acc:ZDB-GENE-070112-2362]	ventricular cardiac muscle tissue morphogenesis, regulation of heart rate, cardiac atrium formation, cardiac ventricle formation
Long QT syndrome	Dilated cardiomyopathy 1M	ENSDARG00000101706	csrp3	4.93758	5.38238e-18	cysteine and glycine-rich protein 3 (cardiac LIM protein) [Source:ZFIN;Acc:ZDB-GENE-041010-119]	sarcomere organization, heart contraction, actin cytoskeleton organization, cardiac muscle contraction, muscle tissue development
Long QT syndrome	Familial hypertrophic cardiomyopathy 12	ENSDARG00000101706	csrp3	4.93758	5.38238e-18	cysteine and glycine-rich protein 3 (cardiac LIM protein) [Source:ZFIN;Acc:ZDB-GENE-041010-119]	sarcomere organization, heart contraction, actin cytoskeleton organization, cardiac muscle contraction, muscle tissue development
Long QT syndrome	Glycogen storage disease	ENSDARG00000004904	gys2	4.72502	5.64329e-07	glycogen synthase 2 [Source:ZFIN;Acc:ZDB-GENE-030826-31]	glycogen biosynthetic process, response to glucose
Long QT syndrome	Glycogen storage disease due to hepatic glycogen synthase deficiency	ENSDARG00000004904	gys2	4.72502	5.64329e-07	glycogen synthase 2 [Source:ZFIN;Acc:ZDB-GENE-030826-31]	glycogen biosynthetic process, response to glucose
Long QT syndrome	Catecholaminergic polymorphic ventricular tachycardia	ENSDARG00000041779	trdn	4.49618	9.47738e-17	triadin [Source:ZFIN;Acc:ZDB-GENE-041014-193]
Long QT syndrome	Dilated cardiomyopathy 1AA	ENSDARG00000071090	actn2b	4.33622	2.72417e-14	actinin, alpha 2b [Source:ZFIN;Acc:ZDB-GENE-051127-39]	sarcomere organization, heart development, eye development, skeletal muscle fiber development, myofibril assembly
Long QT syndrome	Abnormal vertebral morphology	ENSDARG00000028213	ttn.2	4.2287	1.06099e-11	titin, tandem duplicate 2 [Source:ZFIN;Acc:ZDB-GENE-030113-2]	nucleosome assembly, cell morphogenesis, sarcomere organization, sarcomerogenesis, heart contraction, heart development, muscle contraction, cardiac muscle tissue development, skeletal muscle tissue development, myofibril assembly, skeletal muscle thin filament assembly, skeletal muscle myosin thick filament assembly, cardiac muscle fiber development, cardiac myofibril assembly, cardiac muscle ti…
Long QT syndrome	Abnormality of cardiovascular system morphology	ENSDARG00000028213	ttn.2	4.2287	1.06099e-11	titin, tandem duplicate 2 [Source:ZFIN;Acc:ZDB-GENE-030113-2]	nucleosome assembly, cell morphogenesis, sarcomere organization, sarcomerogenesis, heart contraction, heart development, muscle contraction, cardiac muscle tissue development, skeletal muscle tissue development, myofibril assembly, skeletal muscle thin filament assembly, skeletal muscle myosin thick filament assembly, cardiac muscle fiber development, cardiac myofibril assembly, cardiac muscle ti…
Long QT syndrome	Arrhythmogenic right ventricular dysplasia 9	ENSDARG00000028213	ttn.2	4.2287	1.06099e-11	titin, tandem duplicate 2 [Source:ZFIN;Acc:ZDB-GENE-030113-2]	nucleosome assembly, cell morphogenesis, sarcomere organization, sarcomerogenesis, heart contraction, heart development, muscle contraction, cardiac muscle tissue development, skeletal muscle tissue development, myofibril assembly, skeletal muscle thin filament assembly, skeletal muscle myosin thick filament assembly, cardiac muscle fiber development, cardiac myofibril assembly, cardiac muscle ti…
Long QT syndrome	Atrial fibrillation	ENSDARG00000028213	ttn.2	4.2287	1.06099e-11	titin, tandem duplicate 2 [Source:ZFIN;Acc:ZDB-GENE-030113-2]	nucleosome assembly, cell morphogenesis, sarcomere organization, sarcomerogenesis, heart contraction, heart development, muscle contraction, cardiac muscle tissue development, skeletal muscle tissue development, myofibril assembly, skeletal muscle thin filament assembly, skeletal muscle myosin thick filament assembly, cardiac muscle fiber development, cardiac myofibril assembly, cardiac muscle ti…
Long QT syndrome	Broad thumb	ENSDARG00000028213	ttn.2	4.2287	1.06099e-11	titin, tandem duplicate 2 [Source:ZFIN;Acc:ZDB-GENE-030113-2]	nucleosome assembly, cell morphogenesis, sarcomere organization, sarcomerogenesis, heart contraction, heart development, muscle contraction, cardiac muscle tissue development, skeletal muscle tissue development, myofibril assembly, skeletal muscle thin filament assembly, skeletal muscle myosin thick filament assembly, cardiac muscle fiber development, cardiac myofibril assembly, cardiac muscle ti…
Long QT syndrome	Brugada syndrome	ENSDARG00000028213	ttn.2	4.2287	1.06099e-11	titin, tandem duplicate 2 [Source:ZFIN;Acc:ZDB-GENE-030113-2]	nucleosome assembly, cell morphogenesis, sarcomere organization, sarcomerogenesis, heart contraction, heart development, muscle contraction, cardiac muscle tissue development, skeletal muscle tissue development, myofibril assembly, skeletal muscle thin filament assembly, skeletal muscle myosin thick filament assembly, cardiac muscle fiber development, cardiac myofibril assembly, cardiac muscle ti…
Long QT syndrome	Butterfly vertebrae	ENSDARG00000028213	ttn.2	4.2287	1.06099e-11	titin, tandem duplicate 2 [Source:ZFIN;Acc:ZDB-GENE-030113-2]	nucleosome assembly, cell morphogenesis, sarcomere organization, sarcomerogenesis, heart contraction, heart development, muscle contraction, cardiac muscle tissue development, skeletal muscle tissue development, myofibril assembly, skeletal muscle thin filament assembly, skeletal muscle myosin thick filament assembly, cardiac muscle fiber development, cardiac myofibril assembly, cardiac muscle ti…
Long QT syndrome	Cardiomyopathy	ENSDARG00000028213	ttn.2	4.2287	1.06099e-11	titin, tandem duplicate 2 [Source:ZFIN;Acc:ZDB-GENE-030113-2]	nucleosome assembly, cell morphogenesis, sarcomere organization, sarcomerogenesis, heart contraction, heart development, muscle contraction, cardiac muscle tissue development, skeletal muscle tissue development, myofibril assembly, skeletal muscle thin filament assembly, skeletal muscle myosin thick filament assembly, cardiac muscle fiber development, cardiac myofibril assembly, cardiac muscle ti…
Long QT syndrome	Cardiovascular phenotype	ENSDARG00000028213	ttn.2	4.2287	1.06099e-11	titin, tandem duplicate 2 [Source:ZFIN;Acc:ZDB-GENE-030113-2]	nucleosome assembly, cell morphogenesis, sarcomere organization, sarcomerogenesis, heart contraction, heart development, muscle contraction, cardiac muscle tissue development, skeletal muscle tissue development, myofibril assembly, skeletal muscle thin filament assembly, skeletal muscle myosin thick filament assembly, cardiac muscle fiber development, cardiac myofibril assembly, cardiac muscle ti…
Long QT syndrome	Congestive heart failure	ENSDARG00000028213	ttn.2	4.2287	1.06099e-11	titin, tandem duplicate 2 [Source:ZFIN;Acc:ZDB-GENE-030113-2]	nucleosome assembly, cell morphogenesis, sarcomere organization, sarcomerogenesis, heart contraction, heart development, muscle contraction, cardiac muscle tissue development, skeletal muscle tissue development, myofibril assembly, skeletal muscle thin filament assembly, skeletal muscle myosin thick filament assembly, cardiac muscle fiber development, cardiac myofibril assembly, cardiac muscle ti…
Long QT syndrome	Dilated cardiomyopathy 1G	ENSDARG00000028213	ttn.2	4.2287	1.06099e-11	titin, tandem duplicate 2 [Source:ZFIN;Acc:ZDB-GENE-030113-2]	nucleosome assembly, cell morphogenesis, sarcomere organization, sarcomerogenesis, heart contraction, heart development, muscle contraction, cardiac muscle tissue development, skeletal muscle tissue development, myofibril assembly, skeletal muscle thin filament assembly, skeletal muscle myosin thick filament assembly, cardiac muscle fiber development, cardiac myofibril assembly, cardiac muscle ti…
Long QT syndrome	Heart failure	ENSDARG00000028213	ttn.2	4.2287	1.06099e-11	titin, tandem duplicate 2 [Source:ZFIN;Acc:ZDB-GENE-030113-2]	nucleosome assembly, cell morphogenesis, sarcomere organization, sarcomerogenesis, heart contraction, heart development, muscle contraction, cardiac muscle tissue development, skeletal muscle tissue development, myofibril assembly, skeletal muscle thin filament assembly, skeletal muscle myosin thick filament assembly, cardiac muscle fiber development, cardiac myofibril assembly, cardiac muscle ti…
Long QT syndrome	Hemivertebrae	ENSDARG00000028213	ttn.2	4.2287	1.06099e-11	titin, tandem duplicate 2 [Source:ZFIN;Acc:ZDB-GENE-030113-2]	nucleosome assembly, cell morphogenesis, sarcomere organization, sarcomerogenesis, heart contraction, heart development, muscle contraction, cardiac muscle tissue development, skeletal muscle tissue development, myofibril assembly, skeletal muscle thin filament assembly, skeletal muscle myosin thick filament assembly, cardiac muscle fiber development, cardiac myofibril assembly, cardiac muscle ti…
Long QT syndrome	Hypertrophic cardiomyopathy	ENSDARG00000028213	ttn.2	4.2287	1.06099e-11	titin, tandem duplicate 2 [Source:ZFIN;Acc:ZDB-GENE-030113-2]	nucleosome assembly, cell morphogenesis, sarcomere organization, sarcomerogenesis, heart contraction, heart development, muscle contraction, cardiac muscle tissue development, skeletal muscle tissue development, myofibril assembly, skeletal muscle thin filament assembly, skeletal muscle myosin thick filament assembly, cardiac muscle fiber development, cardiac myofibril assembly, cardiac muscle ti…
Long QT syndrome	Limb-girdle muscular dystrophy, type 2J	ENSDARG00000028213	ttn.2	4.2287	1.06099e-11	titin, tandem duplicate 2 [Source:ZFIN;Acc:ZDB-GENE-030113-2]	nucleosome assembly, cell morphogenesis, sarcomere organization, sarcomerogenesis, heart contraction, heart development, muscle contraction, cardiac muscle tissue development, skeletal muscle tissue development, myofibril assembly, skeletal muscle thin filament assembly, skeletal muscle myosin thick filament assembly, cardiac muscle fiber development, cardiac myofibril assembly, cardiac muscle ti…
Long QT syndrome	Long QT syndrome	ENSDARG00000028213	ttn.2	4.2287	1.06099e-11	titin, tandem duplicate 2 [Source:ZFIN;Acc:ZDB-GENE-030113-2]	nucleosome assembly, cell morphogenesis, sarcomere organization, sarcomerogenesis, heart contraction, heart development, muscle contraction, cardiac muscle tissue development, skeletal muscle tissue development, myofibril assembly, skeletal muscle thin filament assembly, skeletal muscle myosin thick filament assembly, cardiac muscle fiber development, cardiac myofibril assembly, cardiac muscle ti…
Long QT syndrome	Low-set ears	ENSDARG00000028213	ttn.2	4.2287	1.06099e-11	titin, tandem duplicate 2 [Source:ZFIN;Acc:ZDB-GENE-030113-2]	nucleosome assembly, cell morphogenesis, sarcomere organization, sarcomerogenesis, heart contraction, heart development, muscle contraction, cardiac muscle tissue development, skeletal muscle tissue development, myofibril assembly, skeletal muscle thin filament assembly, skeletal muscle myosin thick filament assembly, cardiac muscle fiber development, cardiac myofibril assembly, cardiac muscle ti…
Long QT syndrome	Myopathy, early-onset, with fatal cardiomyopathy	ENSDARG00000028213	ttn.2	4.2287	1.06099e-11	titin, tandem duplicate 2 [Source:ZFIN;Acc:ZDB-GENE-030113-2]	nucleosome assembly, cell morphogenesis, sarcomere organization, sarcomerogenesis, heart contraction, heart development, muscle contraction, cardiac muscle tissue development, skeletal muscle tissue development, myofibril assembly, skeletal muscle thin filament assembly, skeletal muscle myosin thick filament assembly, cardiac muscle fiber development, cardiac myofibril assembly, cardiac muscle ti…
Long QT syndrome	Myopathy, myofibrillar, 9, with early respiratory failure	ENSDARG00000028213	ttn.2	4.2287	1.06099e-11	titin, tandem duplicate 2 [Source:ZFIN;Acc:ZDB-GENE-030113-2]	nucleosome assembly, cell morphogenesis, sarcomere organization, sarcomerogenesis, heart contraction, heart development, muscle contraction, cardiac muscle tissue development, skeletal muscle tissue development, myofibril assembly, skeletal muscle thin filament assembly, skeletal muscle myosin thick filament assembly, cardiac muscle fiber development, cardiac myofibril assembly, cardiac muscle ti…
Long QT syndrome	Prolonged QT interval	ENSDARG00000028213	ttn.2	4.2287	1.06099e-11	titin, tandem duplicate 2 [Source:ZFIN;Acc:ZDB-GENE-030113-2]	nucleosome assembly, cell morphogenesis, sarcomere organization, sarcomerogenesis, heart contraction, heart development, muscle contraction, cardiac muscle tissue development, skeletal muscle tissue development, myofibril assembly, skeletal muscle thin filament assembly, skeletal muscle myosin thick filament assembly, cardiac muscle fiber development, cardiac myofibril assembly, cardiac muscle ti…
Long QT syndrome	Ptosis	ENSDARG00000028213	ttn.2	4.2287	1.06099e-11	titin, tandem duplicate 2 [Source:ZFIN;Acc:ZDB-GENE-030113-2]	nucleosome assembly, cell morphogenesis, sarcomere organization, sarcomerogenesis, heart contraction, heart development, muscle contraction, cardiac muscle tissue development, skeletal muscle tissue development, myofibril assembly, skeletal muscle thin filament assembly, skeletal muscle myosin thick filament assembly, cardiac muscle fiber development, cardiac myofibril assembly, cardiac muscle ti…
Long QT syndrome	Scoliosis	ENSDARG00000028213	ttn.2	4.2287	1.06099e-11	titin, tandem duplicate 2 [Source:ZFIN;Acc:ZDB-GENE-030113-2]	nucleosome assembly, cell morphogenesis, sarcomere organization, sarcomerogenesis, heart contraction, heart development, muscle contraction, cardiac muscle tissue development, skeletal muscle tissue development, myofibril assembly, skeletal muscle thin filament assembly, skeletal muscle myosin thick filament assembly, cardiac muscle fiber development, cardiac myofibril assembly, cardiac muscle ti…
Long QT syndrome	Tibial muscular dystrophy	ENSDARG00000028213	ttn.2	4.2287	1.06099e-11	titin, tandem duplicate 2 [Source:ZFIN;Acc:ZDB-GENE-030113-2]	nucleosome assembly, cell morphogenesis, sarcomere organization, sarcomerogenesis, heart contraction, heart development, muscle contraction, cardiac muscle tissue development, skeletal muscle tissue development, myofibril assembly, skeletal muscle thin filament assembly, skeletal muscle myosin thick filament assembly, cardiac muscle fiber development, cardiac myofibril assembly, cardiac muscle ti…
Long QT syndrome	Transposition of the great arteries	ENSDARG00000028213	ttn.2	4.2287	1.06099e-11	titin, tandem duplicate 2 [Source:ZFIN;Acc:ZDB-GENE-030113-2]	nucleosome assembly, cell morphogenesis, sarcomere organization, sarcomerogenesis, heart contraction, heart development, muscle contraction, cardiac muscle tissue development, skeletal muscle tissue development, myofibril assembly, skeletal muscle thin filament assembly, skeletal muscle myosin thick filament assembly, cardiac muscle fiber development, cardiac myofibril assembly, cardiac muscle ti…
Long QT syndrome	Atrial fibrillation, familial, 17	ENSDARG00000099031	scn4ba	3.69006	6.07106e-13	sodium channel, voltage-gated, type IV, beta a [Source:ZFIN;Acc:ZDB-GENE-070615-18]
Long QT syndrome	Romano-Ward syndrome	ENSDARG00000099031	scn4ba	3.69006	6.07106e-13	sodium channel, voltage-gated, type IV, beta a [Source:ZFIN;Acc:ZDB-GENE-070615-18]
Long QT syndrome	SUDDEN INFANT DEATH SYNDROME	ENSDARG00000099031	scn4ba	3.69006	6.07106e-13	sodium channel, voltage-gated, type IV, beta a [Source:ZFIN;Acc:ZDB-GENE-070615-18]
Long QT syndrome	Hypertrophic cardiomyopathy 25	ENSDARG00000007344	tcap	3.61712	1.80745e-07	titin-cap (telethonin) [Source:ZFIN;Acc:ZDB-GENE-070501-5]	muscle cell development, heart contraction, skeletal muscle contraction, cardiac muscle contraction, skeletal muscle thin filament assembly, skeletal muscle myosin thick filament assembly, cardiac muscle fiber development, cardiac myofibril assembly, cardiac muscle tissue morphogenesis, detection of muscle stretch, sarcomerogenesis, T-tubule organization
Long QT syndrome	Primary familial hypertrophic cardiomyopathy	ENSDARG00000007344	tcap	3.61712	1.80745e-07	titin-cap (telethonin) [Source:ZFIN;Acc:ZDB-GENE-070501-5]	muscle cell development, heart contraction, skeletal muscle contraction, cardiac muscle contraction, skeletal muscle thin filament assembly, skeletal muscle myosin thick filament assembly, cardiac muscle fiber development, cardiac myofibril assembly, cardiac muscle tissue morphogenesis, detection of muscle stretch, sarcomerogenesis, T-tubule organization
Long QT syndrome	Familial hypertrophic cardiomyopathy 17	ENSDARG00000028625	jph2	3.17186	3.89262e-10	junctophilin 2 [Source:ZFIN;Acc:ZDB-GENE-030131-9848]	release of sequestered calcium ion into cytosol
Long QT syndrome	Progressive familial heart block type IB	ENSDARG00000063435	trpm4b.2	3.12243	0.000809947	transient receptor potential cation channel, subfamily M, member 4b, transient receptor potential cation channel, subfamily M, member 4b, tandem duplicate 2 [Source:ZFIN;Acc:ZDB-GENE-061214-2]	ion transport, transmembrane transport, vasoconstriction, cation transport, ion transmembrane transport, regulation of T cell cytokine production, regulation of membrane potential, cardiac conduction
Long QT syndrome	Long QT syndrome 10	ENSDARG00000011693	ttc36	3.07364	2.56452e-05	tetratricopeptide repeat domain 36 [Source:ZFIN;Acc:ZDB-GENE-041114-87]	cilium assembly, determination of heart left/right asymmetry, otolith morphogenesis
Long QT syndrome	Arrhythmogenic right ventricular cardiomyopathy	ENSDARG00000062750	si:ch73-74h11.1	2.64803	3.01536e-05	si:ch73-74h11.1 [Source:ZFIN;Acc:ZDB-GENE-091204-215]	homophilic cell adhesion via plasma membrane adhesion molecules, cell adhesion, cell-cell adhesion
Long QT syndrome	Arrhythmogenic right ventricular cardiomyopathy, type 10	ENSDARG00000062750	si:ch73-74h11.1	2.64803	3.01536e-05	si:ch73-74h11.1 [Source:ZFIN;Acc:ZDB-GENE-091204-215]	homophilic cell adhesion via plasma membrane adhesion molecules, cell adhesion, cell-cell adhesion
Long QT syndrome	Catecholaminergic polymorphic ventricular tachycardia type 1	ENSDARG00000062750	si:ch73-74h11.1	2.64803	3.01536e-05	si:ch73-74h11.1 [Source:ZFIN;Acc:ZDB-GENE-091204-215]	homophilic cell adhesion via plasma membrane adhesion molecules, cell adhesion, cell-cell adhesion
Long QT syndrome	Dilated cardiomyopathy 1BB	ENSDARG00000062750	si:ch73-74h11.1	2.64803	3.01536e-05	si:ch73-74h11.1 [Source:ZFIN;Acc:ZDB-GENE-091204-215]	homophilic cell adhesion via plasma membrane adhesion molecules, cell adhesion, cell-cell adhesion
Long QT syndrome	Familial hypertrophic cardiomyopathy 14	ENSDARG00000103969	smyhc2	2.50896	0.0243979	slow myosin heavy chain 2 [Source:ZFIN;Acc:ZDB-GENE-070822-12]	slow-twitch skeletal muscle fiber contraction
Long QT syndrome	Charcot-Marie-Tooth disease, type 2	ENSDARG00000013415	lmna	2.39887	1.93804e-05	lamin A [Source:ZFIN;Acc:ZDB-GENE-020424-3]	heart contraction, regulation of cell aging
Long QT syndrome	Monogenic diabetes	ENSDARG00000013415	lmna	2.39887	1.93804e-05	lamin A [Source:ZFIN;Acc:ZDB-GENE-020424-3]	heart contraction, regulation of cell aging
Long QT syndrome	Asymmetric crying face	ENSDARG00000055159	cyp27a1.4	1.99605	1.33627e-07	cytochrome P450, family 27, subfamily A, polypeptide 1, gene 4 [Source:ZFIN;Acc:ZDB-GENE-030131-1060]	oxidation-reduction process
Long QT syndrome	Cholestanol storage disease	ENSDARG00000055159	cyp27a1.4	1.99605	1.33627e-07	cytochrome P450, family 27, subfamily A, polypeptide 1, gene 4 [Source:ZFIN;Acc:ZDB-GENE-030131-1060]	oxidation-reduction process
Long QT syndrome	Congenital cataract	ENSDARG00000055159	cyp27a1.4	1.99605	1.33627e-07	cytochrome P450, family 27, subfamily A, polypeptide 1, gene 4 [Source:ZFIN;Acc:ZDB-GENE-030131-1060]	oxidation-reduction process
Long QT syndrome	Congenital finger flexion contractures	ENSDARG00000055159	cyp27a1.4	1.99605	1.33627e-07	cytochrome P450, family 27, subfamily A, polypeptide 1, gene 4 [Source:ZFIN;Acc:ZDB-GENE-030131-1060]	oxidation-reduction process
Long QT syndrome	Global developmental delay	ENSDARG00000055159	cyp27a1.4	1.99605	1.33627e-07	cytochrome P450, family 27, subfamily A, polypeptide 1, gene 4 [Source:ZFIN;Acc:ZDB-GENE-030131-1060]	oxidation-reduction process
Long QT syndrome	Glycogen storage disease 0, muscle	ENSDARG00000016875	gys1	1.99469	0.000107251	glycogen synthase 1 (muscle) [Source:ZFIN;Acc:ZDB-GENE-040426-1243]	glycogen biosynthetic process
Long QT syndrome	Hereditary hyperferritinemia with congenital cataracts	ENSDARG00000016875	gys1	1.99469	0.000107251	glycogen synthase 1 (muscle) [Source:ZFIN;Acc:ZDB-GENE-040426-1243]	glycogen biosynthetic process
Long QT syndrome	Neuroferritinopathy	ENSDARG00000016875	gys1	1.99469	0.000107251	glycogen synthase 1 (muscle) [Source:ZFIN;Acc:ZDB-GENE-040426-1243]	glycogen biosynthetic process
Long QT syndrome	sporadic abdominal aortic aneurysm	ENSDARG00000016875	gys1	1.99469	0.000107251	glycogen synthase 1 (muscle) [Source:ZFIN;Acc:ZDB-GENE-040426-1243]	glycogen biosynthetic process
Long QT syndrome	Dilated cardiomyopathy 1CC	ENSDARG00000057317	nexn	1.9389	5.75004e-06	nexilin (F actin binding protein) [Source:ZFIN;Acc:ZDB-GENE-041114-92]	homophilic cell adhesion via plasma membrane adhesion molecules, axon guidance, dendrite self-avoidance, cardiac muscle fiber development
Long QT syndrome	Familial hypertrophic cardiomyopathy 20	ENSDARG00000057317	nexn	1.9389	5.75004e-06	nexilin (F actin binding protein) [Source:ZFIN;Acc:ZDB-GENE-041114-92]	homophilic cell adhesion via plasma membrane adhesion molecules, axon guidance, dendrite self-avoidance, cardiac muscle fiber development
Long QT syndrome	Becker muscular dystrophy	ENSDARG00000098420	SNTA1	1.86052	1.25526e-07	syntrophin alpha 1 [Source:HGNC Symbol;Acc:HGNC:11167]
Long QT syndrome	Cardiac arrhythmia	ENSDARG00000098420	SNTA1	1.86052	1.25526e-07	syntrophin alpha 1 [Source:HGNC Symbol;Acc:HGNC:11167]
Long QT syndrome	Dilated cardiomyopathy	ENSDARG00000098420	SNTA1	1.86052	1.25526e-07	syntrophin alpha 1 [Source:HGNC Symbol;Acc:HGNC:11167]
Long QT syndrome	Dilated cardiomyopathy 3B	ENSDARG00000098420	SNTA1	1.86052	1.25526e-07	syntrophin alpha 1 [Source:HGNC Symbol;Acc:HGNC:11167]
Long QT syndrome	Duchenne muscular dystrophy	ENSDARG00000098420	SNTA1	1.86052	1.25526e-07	syntrophin alpha 1 [Source:HGNC Symbol;Acc:HGNC:11167]
Long QT syndrome	Long QT syndrome 12	ENSDARG00000098420	SNTA1	1.86052	1.25526e-07	syntrophin alpha 1 [Source:HGNC Symbol;Acc:HGNC:11167]
Long QT syndrome	Long QT syndrome 2	ENSDARG00000098420	SNTA1	1.86052	1.25526e-07	syntrophin alpha 1 [Source:HGNC Symbol;Acc:HGNC:11167]
Long QT syndrome	Paroxysmal familial ventricular fibrillation 1	ENSDARG00000098420	SNTA1	1.86052	1.25526e-07	syntrophin alpha 1 [Source:HGNC Symbol;Acc:HGNC:11167]
Long QT syndrome	Sick sinus syndrome	ENSDARG00000098420	SNTA1	1.86052	1.25526e-07	syntrophin alpha 1 [Source:HGNC Symbol;Acc:HGNC:11167]
Long QT syndrome	Wolff-Parkinson-White pattern	ENSDARG00000098420	SNTA1	1.86052	1.25526e-07	syntrophin alpha 1 [Source:HGNC Symbol;Acc:HGNC:11167]
Long QT syndrome	mitochondrial	ENSDARG00000098420	SNTA1	1.86052	1.25526e-07	syntrophin alpha 1 [Source:HGNC Symbol;Acc:HGNC:11167]
Long QT syndrome	ANKRD1-related dilated cardiomyopathy	ENSDARG00000075263	ankrd1a	1.84809	0.00857091	ankyrin repeat domain 1a (cardiac muscle) [Source:ZFIN;Acc:ZDB-GENE-100405-1]	regulation of transcription by RNA polymerase II
Long QT syndrome	Congenital total pulmonary venous return anomaly	ENSDARG00000075263	ankrd1a	1.84809	0.00857091	ankyrin repeat domain 1a (cardiac muscle) [Source:ZFIN;Acc:ZDB-GENE-100405-1]	regulation of transcription by RNA polymerase II
Long QT syndrome	Autosomal recessive limb-girdle muscular dystrophy type 2F	ENSDARG00000098573	sgcd	1.60726	0.000491276	sarcoglycan, delta (dystrophin-associated glycoprotein) [Source:ZFIN;Acc:ZDB-GENE-030131-3684]	heart contraction, swim bladder inflation, determination of left/right symmetry, somatic muscle development, cardiac muscle tissue development
Long QT syndrome	Dilated cardiomyopathy 1L	ENSDARG00000098573	sgcd	1.60726	0.000491276	sarcoglycan, delta (dystrophin-associated glycoprotein) [Source:ZFIN;Acc:ZDB-GENE-030131-3684]	heart contraction, swim bladder inflation, determination of left/right symmetry, somatic muscle development, cardiac muscle tissue development
Long QT syndrome	MUSCULAR DYSTROPHY, LIMB-GIRDLE, AUTOSOMAL RECESSIVE 6, DIGENIC	ENSDARG00000098573	sgcd	1.60726	0.000491276	sarcoglycan, delta (dystrophin-associated glycoprotein) [Source:ZFIN;Acc:ZDB-GENE-030131-3684]	heart contraction, swim bladder inflation, determination of left/right symmetry, somatic muscle development, cardiac muscle tissue development
Long QT syndrome	Arrhythmogenic right ventricular dysplasia 8	ENSDARG00000022309	dspa	1.52268	0.00187874	desmoplakin a [Source:ZFIN;Acc:ZDB-GENE-030131-2743]	cell-cell adhesion, wound healing, intermediate filament cytoskeleton organization, skin development
Long QT syndrome	DSP-Related Disorders	ENSDARG00000022309	dspa	1.52268	0.00187874	desmoplakin a [Source:ZFIN;Acc:ZDB-GENE-030131-2743]	cell-cell adhesion, wound healing, intermediate filament cytoskeleton organization, skin development
Long QT syndrome	Dilated cardiomyopathy with woolly hair and keratoderma	ENSDARG00000022309	dspa	1.52268	0.00187874	desmoplakin a [Source:ZFIN;Acc:ZDB-GENE-030131-2743]	cell-cell adhesion, wound healing, intermediate filament cytoskeleton organization, skin development
Long QT syndrome	Lethal acantholytic epidermolysis bullosa	ENSDARG00000022309	dspa	1.52268	0.00187874	desmoplakin a [Source:ZFIN;Acc:ZDB-GENE-030131-2743]	cell-cell adhesion, wound healing, intermediate filament cytoskeleton organization, skin development
Long QT syndrome	Long QT syndrome 1	ENSDARG00000022309	dspa	1.52268	0.00187874	desmoplakin a [Source:ZFIN;Acc:ZDB-GENE-030131-2743]	cell-cell adhesion, wound healing, intermediate filament cytoskeleton organization, skin development
Long QT syndrome	Primary dilated cardiomyopathy	ENSDARG00000022309	dspa	1.52268	0.00187874	desmoplakin a [Source:ZFIN;Acc:ZDB-GENE-030131-2743]	cell-cell adhesion, wound healing, intermediate filament cytoskeleton organization, skin development
Long QT syndrome	Restrictive cardiomyopathy	ENSDARG00000022309	dspa	1.52268	0.00187874	desmoplakin a [Source:ZFIN;Acc:ZDB-GENE-030131-2743]	cell-cell adhesion, wound healing, intermediate filament cytoskeleton organization, skin development
Long QT syndrome	Skin fragility-woolly hair-palmoplantar keratoderma syndrome	ENSDARG00000022309	dspa	1.52268	0.00187874	desmoplakin a [Source:ZFIN;Acc:ZDB-GENE-030131-2743]	cell-cell adhesion, wound healing, intermediate filament cytoskeleton organization, skin development
Long QT syndrome	Ventricular tachycardia	ENSDARG00000022309	dspa	1.52268	0.00187874	desmoplakin a [Source:ZFIN;Acc:ZDB-GENE-030131-2743]	cell-cell adhesion, wound healing, intermediate filament cytoskeleton organization, skin development

## Sheet: 72hpf Arrhythmia
ClinVar_term	Condition.s.	Gene.stable.ID.1	external_gene_name	log2FoldChange	padj	Gene.description	GO
Arrhythmia	LOX-Related Disorder	ENSDARG00000003259	loxa	4.22493	5.84968e-09	lysyl oxidase a [Source:ZFIN;Acc:ZDB-GENE-040426-2398]	oxidation-reduction process, neurogenesis, muscle organ development, cartilage development, peptidyl-lysine oxidation
Arrhythmia	Cutis laxa with severe pulmonary, gastrointestinal, and urinary abnormalities	ENSDARG00000099137	BX663503.3	4.09294	2.0953e-16	latent-transforming growth factor beta-binding protein 4 [Source:NCBI gene;Acc:100333499]
Arrhythmia	Atrial septal defect 3	ENSDARG00000079564	myh7	3.55443	0.000839471	myosin heavy chain 7 [Source:ZFIN;Acc:ZDB-GENE-991123-5]	embryonic heart tube development, ventricular cardiac myofibril assembly
Arrhythmia	Dilated cardiomyopathy 1EE	ENSDARG00000079564	myh7	3.55443	0.000839471	myosin heavy chain 7 [Source:ZFIN;Acc:ZDB-GENE-991123-5]	embryonic heart tube development, ventricular cardiac myofibril assembly
Arrhythmia	Familial hypertrophic cardiomyopathy 14	ENSDARG00000079564	myh7	3.55443	0.000839471	myosin heavy chain 7 [Source:ZFIN;Acc:ZDB-GENE-991123-5]	embryonic heart tube development, ventricular cardiac myofibril assembly
Arrhythmia	Hemiplegia	ENSDARG00000079564	myh7	3.55443	0.000839471	myosin heavy chain 7 [Source:ZFIN;Acc:ZDB-GENE-991123-5]	embryonic heart tube development, ventricular cardiac myofibril assembly
Arrhythmia	Migraine	ENSDARG00000079564	myh7	3.55443	0.000839471	myosin heavy chain 7 [Source:ZFIN;Acc:ZDB-GENE-991123-5]	embryonic heart tube development, ventricular cardiac myofibril assembly
Arrhythmia	Ventricular tachycardia	ENSDARG00000079564	myh7	3.55443	0.000839471	myosin heavy chain 7 [Source:ZFIN;Acc:ZDB-GENE-991123-5]	embryonic heart tube development, ventricular cardiac myofibril assembly
Arrhythmia	Holt-Oram syndrome	ENSDARG00000027087	tgfb2	3.33641	1.42503e-10	transforming growth factor, beta 2 [Source:ZFIN;Acc:ZDB-GENE-030723-3]	cell growth, positive regulation of pathway-restricted SMAD protein phosphorylation, BMP signaling pathway, regulation of apoptotic process, regulation of MAPK cascade, cell development, SMAD protein signal transduction, regulation of cell population proliferation, transforming growth factor beta receptor signaling pathway, sclerotome development, hard palate development
Arrhythmia	Abnormal muscle fiber calpain-3	ENSDARG00000043035	capn3b	3.22968	0.0363625	calpain 3b [Source:ZFIN;Acc:ZDB-GENE-041001-149]	proteolysis, sarcomere organization, protein catabolic process, calcium-dependent self proteolysis
Arrhythmia	Absent Achilles reflex	ENSDARG00000043035	capn3b	3.22968	0.0363625	calpain 3b [Source:ZFIN;Acc:ZDB-GENE-041001-149]	proteolysis, sarcomere organization, protein catabolic process, calcium-dependent self proteolysis
Arrhythmia	Absent muscle fiber calpain-3	ENSDARG00000043035	capn3b	3.22968	0.0363625	calpain 3b [Source:ZFIN;Acc:ZDB-GENE-041001-149]	proteolysis, sarcomere organization, protein catabolic process, calcium-dependent self proteolysis
Arrhythmia	Achilles tendon contracture	ENSDARG00000043035	capn3b	3.22968	0.0363625	calpain 3b [Source:ZFIN;Acc:ZDB-GENE-041001-149]	proteolysis, sarcomere organization, protein catabolic process, calcium-dependent self proteolysis
Arrhythmia	Calf muscle hypertrophy	ENSDARG00000043035	capn3b	3.22968	0.0363625	calpain 3b [Source:ZFIN;Acc:ZDB-GENE-041001-149]	proteolysis, sarcomere organization, protein catabolic process, calcium-dependent self proteolysis
Arrhythmia	Congenital muscular dystrophy	ENSDARG00000043035	capn3b	3.22968	0.0363625	calpain 3b [Source:ZFIN;Acc:ZDB-GENE-041001-149]	proteolysis, sarcomere organization, protein catabolic process, calcium-dependent self proteolysis
Arrhythmia	Contractures of the joints of the lower limbs	ENSDARG00000043035	capn3b	3.22968	0.0363625	calpain 3b [Source:ZFIN;Acc:ZDB-GENE-041001-149]	proteolysis, sarcomere organization, protein catabolic process, calcium-dependent self proteolysis
Arrhythmia	Difficulty walking	ENSDARG00000043035	capn3b	3.22968	0.0363625	calpain 3b [Source:ZFIN;Acc:ZDB-GENE-041001-149]	proteolysis, sarcomere organization, protein catabolic process, calcium-dependent self proteolysis
Arrhythmia	EMG: neuropathic changes	ENSDARG00000043035	capn3b	3.22968	0.0363625	calpain 3b [Source:ZFIN;Acc:ZDB-GENE-041001-149]	proteolysis, sarcomere organization, protein catabolic process, calcium-dependent self proteolysis
Arrhythmia	Elbow flexion contracture	ENSDARG00000043035	capn3b	3.22968	0.0363625	calpain 3b [Source:ZFIN;Acc:ZDB-GENE-041001-149]	proteolysis, sarcomere organization, protein catabolic process, calcium-dependent self proteolysis
Arrhythmia	Elevated serum creatine phosphokinase	ENSDARG00000043035	capn3b	3.22968	0.0363625	calpain 3b [Source:ZFIN;Acc:ZDB-GENE-041001-149]	proteolysis, sarcomere organization, protein catabolic process, calcium-dependent self proteolysis
Arrhythmia	Flexion contracture	ENSDARG00000043035	capn3b	3.22968	0.0363625	calpain 3b [Source:ZFIN;Acc:ZDB-GENE-041001-149]	proteolysis, sarcomere organization, protein catabolic process, calcium-dependent self proteolysis
Arrhythmia	Limb-girdle muscle atrophy	ENSDARG00000043035	capn3b	3.22968	0.0363625	calpain 3b [Source:ZFIN;Acc:ZDB-GENE-041001-149]	proteolysis, sarcomere organization, protein catabolic process, calcium-dependent self proteolysis
Arrhythmia	Limb-girdle muscle weakness	ENSDARG00000043035	capn3b	3.22968	0.0363625	calpain 3b [Source:ZFIN;Acc:ZDB-GENE-041001-149]	proteolysis, sarcomere organization, protein catabolic process, calcium-dependent self proteolysis
Arrhythmia	Limb-girdle muscular dystrophy	ENSDARG00000043035	capn3b	3.22968	0.0363625	calpain 3b [Source:ZFIN;Acc:ZDB-GENE-041001-149]	proteolysis, sarcomere organization, protein catabolic process, calcium-dependent self proteolysis
Arrhythmia	Limb-girdle muscular dystrophy, type 2A	ENSDARG00000043035	capn3b	3.22968	0.0363625	calpain 3b [Source:ZFIN;Acc:ZDB-GENE-041001-149]	proteolysis, sarcomere organization, protein catabolic process, calcium-dependent self proteolysis
Arrhythmia	Myalgia	ENSDARG00000043035	capn3b	3.22968	0.0363625	calpain 3b [Source:ZFIN;Acc:ZDB-GENE-041001-149]	proteolysis, sarcomere organization, protein catabolic process, calcium-dependent self proteolysis
Arrhythmia	Paresthesia	ENSDARG00000043035	capn3b	3.22968	0.0363625	calpain 3b [Source:ZFIN;Acc:ZDB-GENE-041001-149]	proteolysis, sarcomere organization, protein catabolic process, calcium-dependent self proteolysis
Arrhythmia	Pelvic girdle muscle atrophy	ENSDARG00000043035	capn3b	3.22968	0.0363625	calpain 3b [Source:ZFIN;Acc:ZDB-GENE-041001-149]	proteolysis, sarcomere organization, protein catabolic process, calcium-dependent self proteolysis
Arrhythmia	Positive Romberg sign	ENSDARG00000043035	capn3b	3.22968	0.0363625	calpain 3b [Source:ZFIN;Acc:ZDB-GENE-041001-149]	proteolysis, sarcomere organization, protein catabolic process, calcium-dependent self proteolysis
Arrhythmia	Progressive spinal muscular atrophy	ENSDARG00000043035	capn3b	3.22968	0.0363625	calpain 3b [Source:ZFIN;Acc:ZDB-GENE-041001-149]	proteolysis, sarcomere organization, protein catabolic process, calcium-dependent self proteolysis
Arrhythmia	Proximal muscle weakness	ENSDARG00000043035	capn3b	3.22968	0.0363625	calpain 3b [Source:ZFIN;Acc:ZDB-GENE-041001-149]	proteolysis, sarcomere organization, protein catabolic process, calcium-dependent self proteolysis
Arrhythmia	Proximal muscle weakness in lower limbs	ENSDARG00000043035	capn3b	3.22968	0.0363625	calpain 3b [Source:ZFIN;Acc:ZDB-GENE-041001-149]	proteolysis, sarcomere organization, protein catabolic process, calcium-dependent self proteolysis
Arrhythmia	Proximal muscle weakness in upper limbs	ENSDARG00000043035	capn3b	3.22968	0.0363625	calpain 3b [Source:ZFIN;Acc:ZDB-GENE-041001-149]	proteolysis, sarcomere organization, protein catabolic process, calcium-dependent self proteolysis
Arrhythmia	Scapular winging	ENSDARG00000043035	capn3b	3.22968	0.0363625	calpain 3b [Source:ZFIN;Acc:ZDB-GENE-041001-149]	proteolysis, sarcomere organization, protein catabolic process, calcium-dependent self proteolysis
Arrhythmia	Shoulder girdle muscle weakness	ENSDARG00000043035	capn3b	3.22968	0.0363625	calpain 3b [Source:ZFIN;Acc:ZDB-GENE-041001-149]	proteolysis, sarcomere organization, protein catabolic process, calcium-dependent self proteolysis
Arrhythmia	Abnormality of T cell physiology	ENSDARG00000079782	myh7l	3.13124	0.000233473	myosin heavy chain 7-like [Source:ZFIN;Acc:ZDB-GENE-061027-393]
Arrhythmia	Abnormality of cellular immune system	ENSDARG00000079782	myh7l	3.13124	0.000233473	myosin heavy chain 7-like [Source:ZFIN;Acc:ZDB-GENE-061027-393]
Arrhythmia	Cardiomyopathy, left ventricular noncompaction	ENSDARG00000079782	myh7l	3.13124	0.000233473	myosin heavy chain 7-like [Source:ZFIN;Acc:ZDB-GENE-061027-393]
Arrhythmia	Congenital combined immunodeficiency	ENSDARG00000079782	myh7l	3.13124	0.000233473	myosin heavy chain 7-like [Source:ZFIN;Acc:ZDB-GENE-061027-393]
Arrhythmia	Congenital myopathy	ENSDARG00000079782	myh7l	3.13124	0.000233473	myosin heavy chain 7-like [Source:ZFIN;Acc:ZDB-GENE-061027-393]
Arrhythmia	Congenital myopathy with fiber type disproportion	ENSDARG00000079782	myh7l	3.13124	0.000233473	myosin heavy chain 7-like [Source:ZFIN;Acc:ZDB-GENE-061027-393]
Arrhythmia	Craniosynostosis 4	ENSDARG00000079782	myh7l	3.13124	0.000233473	myosin heavy chain 7-like [Source:ZFIN;Acc:ZDB-GENE-061027-393]
Arrhythmia	Delayed gross motor development	ENSDARG00000079782	myh7l	3.13124	0.000233473	myosin heavy chain 7-like [Source:ZFIN;Acc:ZDB-GENE-061027-393]
Arrhythmia	Delayed speech and language development	ENSDARG00000079782	myh7l	3.13124	0.000233473	myosin heavy chain 7-like [Source:ZFIN;Acc:ZDB-GENE-061027-393]
Arrhythmia	Dilated Cardiomyopathy, Dominant	ENSDARG00000079782	myh7l	3.13124	0.000233473	myosin heavy chain 7-like [Source:ZFIN;Acc:ZDB-GENE-061027-393]
Arrhythmia	Dilated cardiomyopathy 1S	ENSDARG00000079782	myh7l	3.13124	0.000233473	myosin heavy chain 7-like [Source:ZFIN;Acc:ZDB-GENE-061027-393]
Arrhythmia	Ebstein anomaly of the tricuspid valve	ENSDARG00000079782	myh7l	3.13124	0.000233473	myosin heavy chain 7-like [Source:ZFIN;Acc:ZDB-GENE-061027-393]
Arrhythmia	Familial cardiomyopathy	ENSDARG00000079782	myh7l	3.13124	0.000233473	myosin heavy chain 7-like [Source:ZFIN;Acc:ZDB-GENE-061027-393]
Arrhythmia	Familial hypertrophic cardiomyopathy 1	ENSDARG00000079782	myh7l	3.13124	0.000233473	myosin heavy chain 7-like [Source:ZFIN;Acc:ZDB-GENE-061027-393]
Arrhythmia	Idiopathic camptocormia	ENSDARG00000079782	myh7l	3.13124	0.000233473	myosin heavy chain 7-like [Source:ZFIN;Acc:ZDB-GENE-061027-393]
Arrhythmia	Immunodeficiency	ENSDARG00000079782	myh7l	3.13124	0.000233473	myosin heavy chain 7-like [Source:ZFIN;Acc:ZDB-GENE-061027-393]
Arrhythmia	Increased left ventricular wall thickness	ENSDARG00000079782	myh7l	3.13124	0.000233473	myosin heavy chain 7-like [Source:ZFIN;Acc:ZDB-GENE-061027-393]
Arrhythmia	Left ventricular noncompaction 5	ENSDARG00000079782	myh7l	3.13124	0.000233473	myosin heavy chain 7-like [Source:ZFIN;Acc:ZDB-GENE-061027-393]
Arrhythmia	Left ventricular noncompaction cardiomyopathy	ENSDARG00000079782	myh7l	3.13124	0.000233473	myosin heavy chain 7-like [Source:ZFIN;Acc:ZDB-GENE-061027-393]
Arrhythmia	Lymphopenia	ENSDARG00000079782	myh7l	3.13124	0.000233473	myosin heavy chain 7-like [Source:ZFIN;Acc:ZDB-GENE-061027-393]
Arrhythmia	MYH7-Related Disorders	ENSDARG00000079782	myh7l	3.13124	0.000233473	myosin heavy chain 7-like [Source:ZFIN;Acc:ZDB-GENE-061027-393]
Arrhythmia	MYH7-related late-onset scapuloperoneal muscular dystrophy	ENSDARG00000079782	myh7l	3.13124	0.000233473	myosin heavy chain 7-like [Source:ZFIN;Acc:ZDB-GENE-061027-393]
Arrhythmia	Muscular ventricular septal defect	ENSDARG00000079782	myh7l	3.13124	0.000233473	myosin heavy chain 7-like [Source:ZFIN;Acc:ZDB-GENE-061027-393]
Arrhythmia	Myopathy, distal, 1	ENSDARG00000079782	myh7l	3.13124	0.000233473	myosin heavy chain 7-like [Source:ZFIN;Acc:ZDB-GENE-061027-393]
Arrhythmia	Myopathy, myosin storage, autosomal recessive	ENSDARG00000079782	myh7l	3.13124	0.000233473	myosin heavy chain 7-like [Source:ZFIN;Acc:ZDB-GENE-061027-393]
Arrhythmia	Myosin storage myopathy	ENSDARG00000079782	myh7l	3.13124	0.000233473	myosin heavy chain 7-like [Source:ZFIN;Acc:ZDB-GENE-061027-393]
Arrhythmia	Neuromuscular disease	ENSDARG00000079782	myh7l	3.13124	0.000233473	myosin heavy chain 7-like [Source:ZFIN;Acc:ZDB-GENE-061027-393]
Arrhythmia	Sagittal craniosynostosis	ENSDARG00000079782	myh7l	3.13124	0.000233473	myosin heavy chain 7-like [Source:ZFIN;Acc:ZDB-GENE-061027-393]
Arrhythmia	Severe combined immunodeficiency disease	ENSDARG00000079782	myh7l	3.13124	0.000233473	myosin heavy chain 7-like [Source:ZFIN;Acc:ZDB-GENE-061027-393]
Arrhythmia	Bethlem myopathy 2	ENSDARG00000078322	col12a1a	3.11779	1.74032e-38	collagen, type XII, alpha 1a [Source:ZFIN;Acc:ZDB-GENE-090728-1]	regeneration, growth plate cartilage chondrocyte morphogenesis, regulation of axon regeneration
Arrhythmia	COL12A1- Related Disorder	ENSDARG00000078322	col12a1a	3.11779	1.74032e-38	collagen, type XII, alpha 1a [Source:ZFIN;Acc:ZDB-GENE-090728-1]	regeneration, growth plate cartilage chondrocyte morphogenesis, regulation of axon regeneration
Arrhythmia	Ullrich congenital muscular dystrophy 2	ENSDARG00000078322	col12a1a	3.11779	1.74032e-38	collagen, type XII, alpha 1a [Source:ZFIN;Acc:ZDB-GENE-090728-1]	regeneration, growth plate cartilage chondrocyte morphogenesis, regulation of axon regeneration
Arrhythmia	Dilated cardiomyopathy 1AA	ENSDARG00000071090	actn2b	2.90233	1.10702e-06	actinin, alpha 2b [Source:ZFIN;Acc:ZDB-GENE-051127-39]	sarcomere organization, heart development, eye development, skeletal muscle fiber development, myofibril assembly
Arrhythmia	Familial hypertrophic cardiomyopathy 23	ENSDARG00000071090	actn2b	2.90233	1.10702e-06	actinin, alpha 2b [Source:ZFIN;Acc:ZDB-GENE-051127-39]	sarcomere organization, heart development, eye development, skeletal muscle fiber development, myofibril assembly
Arrhythmia	Atrial fibrillation, familial, 6	ENSDARG00000052960	nppa	2.84192	0.000313946	natriuretic peptide A [Source:ZFIN;Acc:ZDB-GENE-030131-95]	cGMP biosynthetic process, receptor guanylyl cyclase signaling pathway, cardiac muscle cell proliferation, neuropeptide signaling pathway, cGMP-mediated signaling, atrioventricular canal development, negative regulation of systemic arterial blood pressure, cardiac jelly development
Arrhythmia	Asymmetric septal hypertrophy	ENSDARG00000011615	mybpc3	2.81363	0.000316961	myosin binding protein C, cardiac [Source:ZFIN;Acc:ZDB-GENE-070112-2362]	ventricular cardiac muscle tissue morphogenesis, regulation of heart rate, cardiac atrium formation, cardiac ventricle formation
Arrhythmia	Dyspnea	ENSDARG00000011615	mybpc3	2.81363	0.000316961	myosin binding protein C, cardiac [Source:ZFIN;Acc:ZDB-GENE-070112-2362]	ventricular cardiac muscle tissue morphogenesis, regulation of heart rate, cardiac atrium formation, cardiac ventricle formation
Arrhythmia	Familial hypertrophic cardiomyopathy 4	ENSDARG00000011615	mybpc3	2.81363	0.000316961	myosin binding protein C, cardiac [Source:ZFIN;Acc:ZDB-GENE-070112-2362]	ventricular cardiac muscle tissue morphogenesis, regulation of heart rate, cardiac atrium formation, cardiac ventricle formation
Arrhythmia	Heart block	ENSDARG00000011615	mybpc3	2.81363	0.000316961	myosin binding protein C, cardiac [Source:ZFIN;Acc:ZDB-GENE-070112-2362]	ventricular cardiac muscle tissue morphogenesis, regulation of heart rate, cardiac atrium formation, cardiac ventricle formation
Arrhythmia	Left ventricular hypertrophy	ENSDARG00000011615	mybpc3	2.81363	0.000316961	myosin binding protein C, cardiac [Source:ZFIN;Acc:ZDB-GENE-070112-2362]	ventricular cardiac muscle tissue morphogenesis, regulation of heart rate, cardiac atrium formation, cardiac ventricle formation
Arrhythmia	Left ventricular noncompaction 10	ENSDARG00000011615	mybpc3	2.81363	0.000316961	myosin binding protein C, cardiac [Source:ZFIN;Acc:ZDB-GENE-070112-2362]	ventricular cardiac muscle tissue morphogenesis, regulation of heart rate, cardiac atrium formation, cardiac ventricle formation
Arrhythmia	MYBPC3-Related Disorders	ENSDARG00000011615	mybpc3	2.81363	0.000316961	myosin binding protein C, cardiac [Source:ZFIN;Acc:ZDB-GENE-070112-2362]	ventricular cardiac muscle tissue morphogenesis, regulation of heart rate, cardiac atrium formation, cardiac ventricle formation
Arrhythmia	Paroxysmal atrial fibrillation	ENSDARG00000011615	mybpc3	2.81363	0.000316961	myosin binding protein C, cardiac [Source:ZFIN;Acc:ZDB-GENE-070112-2362]	ventricular cardiac muscle tissue morphogenesis, regulation of heart rate, cardiac atrium formation, cardiac ventricle formation
Arrhythmia	Premature ventricular contraction	ENSDARG00000011615	mybpc3	2.81363	0.000316961	myosin binding protein C, cardiac [Source:ZFIN;Acc:ZDB-GENE-070112-2362]	ventricular cardiac muscle tissue morphogenesis, regulation of heart rate, cardiac atrium formation, cardiac ventricle formation
Arrhythmia	Prolonged QT interval	ENSDARG00000011615	mybpc3	2.81363	0.000316961	myosin binding protein C, cardiac [Source:ZFIN;Acc:ZDB-GENE-070112-2362]	ventricular cardiac muscle tissue morphogenesis, regulation of heart rate, cardiac atrium formation, cardiac ventricle formation
Arrhythmia	Ventricular extrasystoles	ENSDARG00000011615	mybpc3	2.81363	0.000316961	myosin binding protein C, cardiac [Source:ZFIN;Acc:ZDB-GENE-070112-2362]	ventricular cardiac muscle tissue morphogenesis, regulation of heart rate, cardiac atrium formation, cardiac ventricle formation
Arrhythmia	Dilated cardiomyopathy 1Z	ENSDARG00000037539	tnnc1b	2.5319	5.28732e-06	troponin C type 1b (slow) [Source:ZFIN;Acc:ZDB-GENE-040625-62]	skeletal muscle contraction, cardiac muscle contraction, regulation of muscle contraction
Arrhythmia	Familial hypertrophic cardiomyopathy 13	ENSDARG00000037539	tnnc1b	2.5319	5.28732e-06	troponin C type 1b (slow) [Source:ZFIN;Acc:ZDB-GENE-040625-62]	skeletal muscle contraction, cardiac muscle contraction, regulation of muscle contraction
Arrhythmia	Atrial septal defect 4	ENSDARG00000005150	tbx20	2.37492	4.05693e-07	T-box transcription factor 20 [Source:ZFIN;Acc:ZDB-GENE-000427-7]	regulation of transcription, DNA-templated, negative regulation of transcription by RNA polymerase II, positive regulation of transcription by RNA polymerase II, multicellular organism development, heart development, cardiac muscle cell proliferation, vasculogenesis, heart looping, negative regulation of transcription, DNA-templated, embryonic heart tube development, blood vessel development, clo…
Arrhythmia	Hypoplastic left heart syndrome	ENSDARG00000005150	tbx20	2.37492	4.05693e-07	T-box transcription factor 20 [Source:ZFIN;Acc:ZDB-GENE-000427-7]	regulation of transcription, DNA-templated, negative regulation of transcription by RNA polymerase II, positive regulation of transcription by RNA polymerase II, multicellular organism development, heart development, cardiac muscle cell proliferation, vasculogenesis, heart looping, negative regulation of transcription, DNA-templated, embryonic heart tube development, blood vessel development, clo…
Arrhythmia	Hypoplastic right heart syndrome	ENSDARG00000005150	tbx20	2.37492	4.05693e-07	T-box transcription factor 20 [Source:ZFIN;Acc:ZDB-GENE-000427-7]	regulation of transcription, DNA-templated, negative regulation of transcription by RNA polymerase II, positive regulation of transcription by RNA polymerase II, multicellular organism development, heart development, cardiac muscle cell proliferation, vasculogenesis, heart looping, negative regulation of transcription, DNA-templated, embryonic heart tube development, blood vessel development, clo…
Arrhythmia	Hearing abnormality	ENSDARG00000075468	vwa1	2.35143	3.65922e-07	von Willebrand factor A domain containing 1 [Source:ZFIN;Acc:ZDB-GENE-030131-5921]	growth plate cartilage chondrocyte morphogenesis
Arrhythmia	Left ventricular noncompaction 8	ENSDARG00000075468	vwa1	2.35143	3.65922e-07	von Willebrand factor A domain containing 1 [Source:ZFIN;Acc:ZDB-GENE-030131-5921]	growth plate cartilage chondrocyte morphogenesis
Arrhythmia	Muscular hypotonia	ENSDARG00000075468	vwa1	2.35143	3.65922e-07	von Willebrand factor A domain containing 1 [Source:ZFIN;Acc:ZDB-GENE-030131-5921]	growth plate cartilage chondrocyte morphogenesis
Arrhythmia	Primary dilated cardiomyopathy	ENSDARG00000075468	vwa1	2.35143	3.65922e-07	von Willebrand factor A domain containing 1 [Source:ZFIN;Acc:ZDB-GENE-030131-5921]	growth plate cartilage chondrocyte morphogenesis
Arrhythmia	Brugada syndrome 3	ENSDARG00000008398	cacna1c	2.35037	2.44026e-05	calcium channel, voltage-dependent, L type, alpha 1C subunit [Source:ZFIN;Acc:ZDB-GENE-020129-1]	ion transport, transmembrane transport, calcium ion transmembrane transport, regulation of ion transmembrane transport, heart morphogenesis, kidney development, heart looping, regulation of heart contraction, embryonic cranial skeleton morphogenesis, calcium ion transport, calcium ion import, physiological cardiac muscle hypertrophy
Arrhythmia	History of neurodevelopmental disorder	ENSDARG00000008398	cacna1c	2.35037	2.44026e-05	calcium channel, voltage-dependent, L type, alpha 1C subunit [Source:ZFIN;Acc:ZDB-GENE-020129-1]	ion transport, transmembrane transport, calcium ion transmembrane transport, regulation of ion transmembrane transport, heart morphogenesis, kidney development, heart looping, regulation of heart contraction, embryonic cranial skeleton morphogenesis, calcium ion transport, calcium ion import, physiological cardiac muscle hypertrophy
Arrhythmia	Timothy syndrome	ENSDARG00000008398	cacna1c	2.35037	2.44026e-05	calcium channel, voltage-dependent, L type, alpha 1C subunit [Source:ZFIN;Acc:ZDB-GENE-020129-1]	ion transport, transmembrane transport, calcium ion transmembrane transport, regulation of ion transmembrane transport, heart morphogenesis, kidney development, heart looping, regulation of heart contraction, embryonic cranial skeleton morphogenesis, calcium ion transport, calcium ion import, physiological cardiac muscle hypertrophy
Arrhythmia	Familial hypercholesterolemia	ENSDARG00000022767	apobb.1	2.23568	0.00832678	apolipoprotein Bb, tandem duplicate 1 [Source:ZFIN;Acc:ZDB-GENE-030131-9732]	lipid transport, cellular response to xenobiotic stimulus
Arrhythmia	Familial hypercholesterolemia 1	ENSDARG00000022767	apobb.1	2.23568	0.00832678	apolipoprotein Bb, tandem duplicate 1 [Source:ZFIN;Acc:ZDB-GENE-030131-9732]	lipid transport, cellular response to xenobiotic stimulus
Arrhythmia	Familial hypercholesterolemia 2	ENSDARG00000022767	apobb.1	2.23568	0.00832678	apolipoprotein Bb, tandem duplicate 1 [Source:ZFIN;Acc:ZDB-GENE-030131-9732]	lipid transport, cellular response to xenobiotic stimulus
Arrhythmia	Hypobetalipoproteinemia, familial, 1	ENSDARG00000022767	apobb.1	2.23568	0.00832678	apolipoprotein Bb, tandem duplicate 1 [Source:ZFIN;Acc:ZDB-GENE-030131-9732]	lipid transport, cellular response to xenobiotic stimulus
Arrhythmia	Dilated cardiomyopathy 1M	ENSDARG00000101706	csrp3	2.19569	0.000430828	cysteine and glycine-rich protein 3 (cardiac LIM protein) [Source:ZFIN;Acc:ZDB-GENE-041010-119]	sarcomere organization, heart contraction, actin cytoskeleton organization, cardiac muscle contraction, muscle tissue development
Arrhythmia	Familial hypertrophic cardiomyopathy 12	ENSDARG00000101706	csrp3	2.19569	0.000430828	cysteine and glycine-rich protein 3 (cardiac LIM protein) [Source:ZFIN;Acc:ZDB-GENE-041010-119]	sarcomere organization, heart contraction, actin cytoskeleton organization, cardiac muscle contraction, muscle tissue development
Arrhythmia	Arrhythmogenic right ventricular cardiomyopathy	ENSDARG00000059993	trpm4a	2.16845	0.000265934	transient receptor potential cation channel, subfamily M, member 4a [Source:ZFIN;Acc:ZDB-GENE-090302-3]	ion transport, transmembrane transport, vasoconstriction, cation transport, ion transmembrane transport, regulation of T cell cytokine production, regulation of membrane potential, cardiac conduction
Arrhythmia	Bradycardia	ENSDARG00000059993	trpm4a	2.16845	0.000265934	transient receptor potential cation channel, subfamily M, member 4a [Source:ZFIN;Acc:ZDB-GENE-090302-3]	ion transport, transmembrane transport, vasoconstriction, cation transport, ion transmembrane transport, regulation of T cell cytokine production, regulation of membrane potential, cardiac conduction
Arrhythmia	Brugada syndrome	ENSDARG00000059993	trpm4a	2.16845	0.000265934	transient receptor potential cation channel, subfamily M, member 4a [Source:ZFIN;Acc:ZDB-GENE-090302-3]	ion transport, transmembrane transport, vasoconstriction, cation transport, ion transmembrane transport, regulation of T cell cytokine production, regulation of membrane potential, cardiac conduction
Arrhythmia	Cardiac arrest	ENSDARG00000059993	trpm4a	2.16845	0.000265934	transient receptor potential cation channel, subfamily M, member 4a [Source:ZFIN;Acc:ZDB-GENE-090302-3]	ion transport, transmembrane transport, vasoconstriction, cation transport, ion transmembrane transport, regulation of T cell cytokine production, regulation of membrane potential, cardiac conduction
Arrhythmia	Conduction disorder of the heart	ENSDARG00000059993	trpm4a	2.16845	0.000265934	transient receptor potential cation channel, subfamily M, member 4a [Source:ZFIN;Acc:ZDB-GENE-090302-3]	ion transport, transmembrane transport, vasoconstriction, cation transport, ion transmembrane transport, regulation of T cell cytokine production, regulation of membrane potential, cardiac conduction
Arrhythmia	Family history of sudden cardiac death	ENSDARG00000059993	trpm4a	2.16845	0.000265934	transient receptor potential cation channel, subfamily M, member 4a [Source:ZFIN;Acc:ZDB-GENE-090302-3]	ion transport, transmembrane transport, vasoconstriction, cation transport, ion transmembrane transport, regulation of T cell cytokine production, regulation of membrane potential, cardiac conduction
Arrhythmia	Hypertrophic cardiomyopathy	ENSDARG00000059993	trpm4a	2.16845	0.000265934	transient receptor potential cation channel, subfamily M, member 4a [Source:ZFIN;Acc:ZDB-GENE-090302-3]	ion transport, transmembrane transport, vasoconstriction, cation transport, ion transmembrane transport, regulation of T cell cytokine production, regulation of membrane potential, cardiac conduction
Arrhythmia	Hypoxemia	ENSDARG00000059993	trpm4a	2.16845	0.000265934	transient receptor potential cation channel, subfamily M, member 4a [Source:ZFIN;Acc:ZDB-GENE-090302-3]	ion transport, transmembrane transport, vasoconstriction, cation transport, ion transmembrane transport, regulation of T cell cytokine production, regulation of membrane potential, cardiac conduction
Arrhythmia	Hypsarrhythmia	ENSDARG00000059993	trpm4a	2.16845	0.000265934	transient receptor potential cation channel, subfamily M, member 4a [Source:ZFIN;Acc:ZDB-GENE-090302-3]	ion transport, transmembrane transport, vasoconstriction, cation transport, ion transmembrane transport, regulation of T cell cytokine production, regulation of membrane potential, cardiac conduction
Arrhythmia	Inborn genetic diseases	ENSDARG00000059993	trpm4a	2.16845	0.000265934	transient receptor potential cation channel, subfamily M, member 4a [Source:ZFIN;Acc:ZDB-GENE-090302-3]	ion transport, transmembrane transport, vasoconstriction, cation transport, ion transmembrane transport, regulation of T cell cytokine production, regulation of membrane potential, cardiac conduction
Arrhythmia	Long QT syndrome	ENSDARG00000059993	trpm4a	2.16845	0.000265934	transient receptor potential cation channel, subfamily M, member 4a [Source:ZFIN;Acc:ZDB-GENE-090302-3]	ion transport, transmembrane transport, vasoconstriction, cation transport, ion transmembrane transport, regulation of T cell cytokine production, regulation of membrane potential, cardiac conduction
Arrhythmia	Patent foramen ovale	ENSDARG00000059993	trpm4a	2.16845	0.000265934	transient receptor potential cation channel, subfamily M, member 4a [Source:ZFIN;Acc:ZDB-GENE-090302-3]	ion transport, transmembrane transport, vasoconstriction, cation transport, ion transmembrane transport, regulation of T cell cytokine production, regulation of membrane potential, cardiac conduction
Arrhythmia	Progressive familial heart block type IB	ENSDARG00000059993	trpm4a	2.16845	0.000265934	transient receptor potential cation channel, subfamily M, member 4a [Source:ZFIN;Acc:ZDB-GENE-090302-3]	ion transport, transmembrane transport, vasoconstriction, cation transport, ion transmembrane transport, regulation of T cell cytokine production, regulation of membrane potential, cardiac conduction
Arrhythmia	Progressive familial heart block, type 1A	ENSDARG00000059993	trpm4a	2.16845	0.000265934	transient receptor potential cation channel, subfamily M, member 4a [Source:ZFIN;Acc:ZDB-GENE-090302-3]	ion transport, transmembrane transport, vasoconstriction, cation transport, ion transmembrane transport, regulation of T cell cytokine production, regulation of membrane potential, cardiac conduction
Arrhythmia	Restrictive cardiomyopathy	ENSDARG00000059993	trpm4a	2.16845	0.000265934	transient receptor potential cation channel, subfamily M, member 4a [Source:ZFIN;Acc:ZDB-GENE-090302-3]	ion transport, transmembrane transport, vasoconstriction, cation transport, ion transmembrane transport, regulation of T cell cytokine production, regulation of membrane potential, cardiac conduction
Arrhythmia	Seizures	ENSDARG00000059993	trpm4a	2.16845	0.000265934	transient receptor potential cation channel, subfamily M, member 4a [Source:ZFIN;Acc:ZDB-GENE-090302-3]	ion transport, transmembrane transport, vasoconstriction, cation transport, ion transmembrane transport, regulation of T cell cytokine production, regulation of membrane potential, cardiac conduction
Arrhythmia	Sudden cardiac death	ENSDARG00000059993	trpm4a	2.16845	0.000265934	transient receptor potential cation channel, subfamily M, member 4a [Source:ZFIN;Acc:ZDB-GENE-090302-3]	ion transport, transmembrane transport, vasoconstriction, cation transport, ion transmembrane transport, regulation of T cell cytokine production, regulation of membrane potential, cardiac conduction
Arrhythmia	TRPM4-Related Disorders	ENSDARG00000059993	trpm4a	2.16845	0.000265934	transient receptor potential cation channel, subfamily M, member 4a [Source:ZFIN;Acc:ZDB-GENE-090302-3]	ion transport, transmembrane transport, vasoconstriction, cation transport, ion transmembrane transport, regulation of T cell cytokine production, regulation of membrane potential, cardiac conduction
Arrhythmia	mitochondrial	ENSDARG00000059993	trpm4a	2.16845	0.000265934	transient receptor potential cation channel, subfamily M, member 4a [Source:ZFIN;Acc:ZDB-GENE-090302-3]	ion transport, transmembrane transport, vasoconstriction, cation transport, ion transmembrane transport, regulation of T cell cytokine production, regulation of membrane potential, cardiac conduction
Arrhythmia	short QT syndrome	ENSDARG00000059993	trpm4a	2.16845	0.000265934	transient receptor potential cation channel, subfamily M, member 4a [Source:ZFIN;Acc:ZDB-GENE-090302-3]	ion transport, transmembrane transport, vasoconstriction, cation transport, ion transmembrane transport, regulation of T cell cytokine production, regulation of membrane potential, cardiac conduction
Arrhythmia	Infantile muscular hypotonia	ENSDARG00000062837	spata13	2.14632	3.21549e-12	spermatogenesis associated 13 [Source:ZFIN;Acc:ZDB-GENE-091116-25]	regulation of Rho protein signal transduction
Arrhythmia	Cardiomyopathy, familial hypertrophic, 26	ENSDARG00000018566	flnca	2.13206	0.00407548	filamin C, gamma a (actin binding protein 280) [Source:ZFIN;Acc:ZDB-GENE-070503-1]	locomotory behavior, muscle cell cellular homeostasis
Arrhythmia	Myofibrillar myopathy, filamin C-related	ENSDARG00000018566	flnca	2.13206	0.00407548	filamin C, gamma a (actin binding protein 280) [Source:ZFIN;Acc:ZDB-GENE-070503-1]	locomotory behavior, muscle cell cellular homeostasis
Arrhythmia	Myopathy, distal, 4	ENSDARG00000018566	flnca	2.13206	0.00407548	filamin C, gamma a (actin binding protein 280) [Source:ZFIN;Acc:ZDB-GENE-070503-1]	locomotory behavior, muscle cell cellular homeostasis
Arrhythmia	Apathy	ENSDARG00000052139	notch3	2.02598	1.09038e-06	notch receptor 3 [Source:ZFIN;Acc:ZDB-GENE-000329-5]	regulation of transcription, DNA-templated, multicellular organism development, Notch signaling pathway, cell differentiation, regulation of developmental process, hematopoietic progenitor cell differentiation, pronephros development, liver development, blood vessel morphogenesis, oligodendrocyte development, ventral spinal cord interneuron differentiation, oligodendrocyte differentiation, dorsal…
Arrhythmia	Encephalopathy	ENSDARG00000052139	notch3	2.02598	1.09038e-06	notch receptor 3 [Source:ZFIN;Acc:ZDB-GENE-000329-5]	regulation of transcription, DNA-templated, multicellular organism development, Notch signaling pathway, cell differentiation, regulation of developmental process, hematopoietic progenitor cell differentiation, pronephros development, liver development, blood vessel morphogenesis, oligodendrocyte development, ventral spinal cord interneuron differentiation, oligodendrocyte differentiation, dorsal…
Arrhythmia	Hypertensive disorder	ENSDARG00000052139	notch3	2.02598	1.09038e-06	notch receptor 3 [Source:ZFIN;Acc:ZDB-GENE-000329-5]	regulation of transcription, DNA-templated, multicellular organism development, Notch signaling pathway, cell differentiation, regulation of developmental process, hematopoietic progenitor cell differentiation, pronephros development, liver development, blood vessel morphogenesis, oligodendrocyte development, ventral spinal cord interneuron differentiation, oligodendrocyte differentiation, dorsal…
Arrhythmia	Dilated cardiomyopathy 1C	ENSDARG00000056322	ldb3a	1.99267	9.76911e-05	LIM domain binding 3a [Source:ZFIN;Acc:ZDB-GENE-040121-6]	heart development, actin cytoskeleton organization, locomotory behavior, muscle structure development, skeletal muscle tissue development, somitogenesis
Arrhythmia	Myofibrillar myopathy, ZASP-related	ENSDARG00000056322	ldb3a	1.99267	9.76911e-05	LIM domain binding 3a [Source:ZFIN;Acc:ZDB-GENE-040121-6]	heart development, actin cytoskeleton organization, locomotory behavior, muscle structure development, skeletal muscle tissue development, somitogenesis
Arrhythmia	Absent phalangeal crease	ENSDARG00000028213	ttn.2	1.98179	0.00480342	titin, tandem duplicate 2 [Source:ZFIN;Acc:ZDB-GENE-030113-2]	nucleosome assembly, cell morphogenesis, sarcomere organization, sarcomerogenesis, heart contraction, heart development, muscle contraction, cardiac muscle tissue development, skeletal muscle tissue development, myofibril assembly, skeletal muscle thin filament assembly, skeletal muscle myosin thick filament assembly, cardiac muscle fiber development, cardiac myofibril assembly, cardiac muscle ti…
Arrhythmia	Arrhythmia	ENSDARG00000028213	ttn.2	1.98179	0.00480342	titin, tandem duplicate 2 [Source:ZFIN;Acc:ZDB-GENE-030113-2]	nucleosome assembly, cell morphogenesis, sarcomere organization, sarcomerogenesis, heart contraction, heart development, muscle contraction, cardiac muscle tissue development, skeletal muscle tissue development, myofibril assembly, skeletal muscle thin filament assembly, skeletal muscle myosin thick filament assembly, cardiac muscle fiber development, cardiac myofibril assembly, cardiac muscle ti…
Arrhythmia	Cardiomyopathy	ENSDARG00000028213	ttn.2	1.98179	0.00480342	titin, tandem duplicate 2 [Source:ZFIN;Acc:ZDB-GENE-030113-2]	nucleosome assembly, cell morphogenesis, sarcomere organization, sarcomerogenesis, heart contraction, heart development, muscle contraction, cardiac muscle tissue development, skeletal muscle tissue development, myofibril assembly, skeletal muscle thin filament assembly, skeletal muscle myosin thick filament assembly, cardiac muscle fiber development, cardiac myofibril assembly, cardiac muscle ti…
Arrhythmia	Cardiovascular	ENSDARG00000028213	ttn.2	1.98179	0.00480342	titin, tandem duplicate 2 [Source:ZFIN;Acc:ZDB-GENE-030113-2]	nucleosome assembly, cell morphogenesis, sarcomere organization, sarcomerogenesis, heart contraction, heart development, muscle contraction, cardiac muscle tissue development, skeletal muscle tissue development, myofibril assembly, skeletal muscle thin filament assembly, skeletal muscle myosin thick filament assembly, cardiac muscle fiber development, cardiac myofibril assembly, cardiac muscle ti…
Arrhythmia	Cardiovascular phenotype	ENSDARG00000028213	ttn.2	1.98179	0.00480342	titin, tandem duplicate 2 [Source:ZFIN;Acc:ZDB-GENE-030113-2]	nucleosome assembly, cell morphogenesis, sarcomere organization, sarcomerogenesis, heart contraction, heart development, muscle contraction, cardiac muscle tissue development, skeletal muscle tissue development, myofibril assembly, skeletal muscle thin filament assembly, skeletal muscle myosin thick filament assembly, cardiac muscle fiber development, cardiac myofibril assembly, cardiac muscle ti…
Arrhythmia	Centronuclear myopathy	ENSDARG00000028213	ttn.2	1.98179	0.00480342	titin, tandem duplicate 2 [Source:ZFIN;Acc:ZDB-GENE-030113-2]	nucleosome assembly, cell morphogenesis, sarcomere organization, sarcomerogenesis, heart contraction, heart development, muscle contraction, cardiac muscle tissue development, skeletal muscle tissue development, myofibril assembly, skeletal muscle thin filament assembly, skeletal muscle myosin thick filament assembly, cardiac muscle fiber development, cardiac myofibril assembly, cardiac muscle ti…
Arrhythmia	Cleft palate	ENSDARG00000028213	ttn.2	1.98179	0.00480342	titin, tandem duplicate 2 [Source:ZFIN;Acc:ZDB-GENE-030113-2]	nucleosome assembly, cell morphogenesis, sarcomere organization, sarcomerogenesis, heart contraction, heart development, muscle contraction, cardiac muscle tissue development, skeletal muscle tissue development, myofibril assembly, skeletal muscle thin filament assembly, skeletal muscle myosin thick filament assembly, cardiac muscle fiber development, cardiac myofibril assembly, cardiac muscle ti…
Arrhythmia	Contractures of the large joints	ENSDARG00000028213	ttn.2	1.98179	0.00480342	titin, tandem duplicate 2 [Source:ZFIN;Acc:ZDB-GENE-030113-2]	nucleosome assembly, cell morphogenesis, sarcomere organization, sarcomerogenesis, heart contraction, heart development, muscle contraction, cardiac muscle tissue development, skeletal muscle tissue development, myofibril assembly, skeletal muscle thin filament assembly, skeletal muscle myosin thick filament assembly, cardiac muscle fiber development, cardiac myofibril assembly, cardiac muscle ti…
Arrhythmia	Decreased body weight	ENSDARG00000028213	ttn.2	1.98179	0.00480342	titin, tandem duplicate 2 [Source:ZFIN;Acc:ZDB-GENE-030113-2]	nucleosome assembly, cell morphogenesis, sarcomere organization, sarcomerogenesis, heart contraction, heart development, muscle contraction, cardiac muscle tissue development, skeletal muscle tissue development, myofibril assembly, skeletal muscle thin filament assembly, skeletal muscle myosin thick filament assembly, cardiac muscle fiber development, cardiac myofibril assembly, cardiac muscle ti…
Arrhythmia	Dilated cardiomyopathy	ENSDARG00000028213	ttn.2	1.98179	0.00480342	titin, tandem duplicate 2 [Source:ZFIN;Acc:ZDB-GENE-030113-2]	nucleosome assembly, cell morphogenesis, sarcomere organization, sarcomerogenesis, heart contraction, heart development, muscle contraction, cardiac muscle tissue development, skeletal muscle tissue development, myofibril assembly, skeletal muscle thin filament assembly, skeletal muscle myosin thick filament assembly, cardiac muscle fiber development, cardiac myofibril assembly, cardiac muscle ti…
Arrhythmia	Dilated cardiomyopathy 1A	ENSDARG00000028213	ttn.2	1.98179	0.00480342	titin, tandem duplicate 2 [Source:ZFIN;Acc:ZDB-GENE-030113-2]	nucleosome assembly, cell morphogenesis, sarcomere organization, sarcomerogenesis, heart contraction, heart development, muscle contraction, cardiac muscle tissue development, skeletal muscle tissue development, myofibril assembly, skeletal muscle thin filament assembly, skeletal muscle myosin thick filament assembly, cardiac muscle fiber development, cardiac myofibril assembly, cardiac muscle ti…
Arrhythmia	Dilated cardiomyopathy 1G	ENSDARG00000028213	ttn.2	1.98179	0.00480342	titin, tandem duplicate 2 [Source:ZFIN;Acc:ZDB-GENE-030113-2]	nucleosome assembly, cell morphogenesis, sarcomere organization, sarcomerogenesis, heart contraction, heart development, muscle contraction, cardiac muscle tissue development, skeletal muscle tissue development, myofibril assembly, skeletal muscle thin filament assembly, skeletal muscle myosin thick filament assembly, cardiac muscle fiber development, cardiac myofibril assembly, cardiac muscle ti…
Arrhythmia	EMG abnormality	ENSDARG00000028213	ttn.2	1.98179	0.00480342	titin, tandem duplicate 2 [Source:ZFIN;Acc:ZDB-GENE-030113-2]	nucleosome assembly, cell morphogenesis, sarcomere organization, sarcomerogenesis, heart contraction, heart development, muscle contraction, cardiac muscle tissue development, skeletal muscle tissue development, myofibril assembly, skeletal muscle thin filament assembly, skeletal muscle myosin thick filament assembly, cardiac muscle fiber development, cardiac myofibril assembly, cardiac muscle ti…
Arrhythmia	EMG: myopathic abnormalities	ENSDARG00000028213	ttn.2	1.98179	0.00480342	titin, tandem duplicate 2 [Source:ZFIN;Acc:ZDB-GENE-030113-2]	nucleosome assembly, cell morphogenesis, sarcomere organization, sarcomerogenesis, heart contraction, heart development, muscle contraction, cardiac muscle tissue development, skeletal muscle tissue development, myofibril assembly, skeletal muscle thin filament assembly, skeletal muscle myosin thick filament assembly, cardiac muscle fiber development, cardiac myofibril assembly, cardiac muscle ti…
Arrhythmia	Epicanthus	ENSDARG00000028213	ttn.2	1.98179	0.00480342	titin, tandem duplicate 2 [Source:ZFIN;Acc:ZDB-GENE-030113-2]	nucleosome assembly, cell morphogenesis, sarcomere organization, sarcomerogenesis, heart contraction, heart development, muscle contraction, cardiac muscle tissue development, skeletal muscle tissue development, myofibril assembly, skeletal muscle thin filament assembly, skeletal muscle myosin thick filament assembly, cardiac muscle fiber development, cardiac myofibril assembly, cardiac muscle ti…
Arrhythmia	Failure to thrive	ENSDARG00000028213	ttn.2	1.98179	0.00480342	titin, tandem duplicate 2 [Source:ZFIN;Acc:ZDB-GENE-030113-2]	nucleosome assembly, cell morphogenesis, sarcomere organization, sarcomerogenesis, heart contraction, heart development, muscle contraction, cardiac muscle tissue development, skeletal muscle tissue development, myofibril assembly, skeletal muscle thin filament assembly, skeletal muscle myosin thick filament assembly, cardiac muscle fiber development, cardiac myofibril assembly, cardiac muscle ti…
Arrhythmia	Familial dilated cardiomyopathy	ENSDARG00000028213	ttn.2	1.98179	0.00480342	titin, tandem duplicate 2 [Source:ZFIN;Acc:ZDB-GENE-030113-2]	nucleosome assembly, cell morphogenesis, sarcomere organization, sarcomerogenesis, heart contraction, heart development, muscle contraction, cardiac muscle tissue development, skeletal muscle tissue development, myofibril assembly, skeletal muscle thin filament assembly, skeletal muscle myosin thick filament assembly, cardiac muscle fiber development, cardiac myofibril assembly, cardiac muscle ti…
Arrhythmia	Familial hypertrophic cardiomyopathy 9	ENSDARG00000028213	ttn.2	1.98179	0.00480342	titin, tandem duplicate 2 [Source:ZFIN;Acc:ZDB-GENE-030113-2]	nucleosome assembly, cell morphogenesis, sarcomere organization, sarcomerogenesis, heart contraction, heart development, muscle contraction, cardiac muscle tissue development, skeletal muscle tissue development, myofibril assembly, skeletal muscle thin filament assembly, skeletal muscle myosin thick filament assembly, cardiac muscle fiber development, cardiac myofibril assembly, cardiac muscle ti…
Arrhythmia	Familial restrictive cardiomyopathy	ENSDARG00000028213	ttn.2	1.98179	0.00480342	titin, tandem duplicate 2 [Source:ZFIN;Acc:ZDB-GENE-030113-2]	nucleosome assembly, cell morphogenesis, sarcomere organization, sarcomerogenesis, heart contraction, heart development, muscle contraction, cardiac muscle tissue development, skeletal muscle tissue development, myofibril assembly, skeletal muscle thin filament assembly, skeletal muscle myosin thick filament assembly, cardiac muscle fiber development, cardiac myofibril assembly, cardiac muscle ti…
Arrhythmia	Generalized hypotonia	ENSDARG00000028213	ttn.2	1.98179	0.00480342	titin, tandem duplicate 2 [Source:ZFIN;Acc:ZDB-GENE-030113-2]	nucleosome assembly, cell morphogenesis, sarcomere organization, sarcomerogenesis, heart contraction, heart development, muscle contraction, cardiac muscle tissue development, skeletal muscle tissue development, myofibril assembly, skeletal muscle thin filament assembly, skeletal muscle myosin thick filament assembly, cardiac muscle fiber development, cardiac myofibril assembly, cardiac muscle ti…
Arrhythmia	Left ventricular noncompaction	ENSDARG00000028213	ttn.2	1.98179	0.00480342	titin, tandem duplicate 2 [Source:ZFIN;Acc:ZDB-GENE-030113-2]	nucleosome assembly, cell morphogenesis, sarcomere organization, sarcomerogenesis, heart contraction, heart development, muscle contraction, cardiac muscle tissue development, skeletal muscle tissue development, myofibril assembly, skeletal muscle thin filament assembly, skeletal muscle myosin thick filament assembly, cardiac muscle fiber development, cardiac myofibril assembly, cardiac muscle ti…
Arrhythmia	Limb-Girdle Muscular Dystrophy, Recessive	ENSDARG00000028213	ttn.2	1.98179	0.00480342	titin, tandem duplicate 2 [Source:ZFIN;Acc:ZDB-GENE-030113-2]	nucleosome assembly, cell morphogenesis, sarcomere organization, sarcomerogenesis, heart contraction, heart development, muscle contraction, cardiac muscle tissue development, skeletal muscle tissue development, myofibril assembly, skeletal muscle thin filament assembly, skeletal muscle myosin thick filament assembly, cardiac muscle fiber development, cardiac myofibril assembly, cardiac muscle ti…
Arrhythmia	Limb-girdle muscular dystrophy, type 2J	ENSDARG00000028213	ttn.2	1.98179	0.00480342	titin, tandem duplicate 2 [Source:ZFIN;Acc:ZDB-GENE-030113-2]	nucleosome assembly, cell morphogenesis, sarcomere organization, sarcomerogenesis, heart contraction, heart development, muscle contraction, cardiac muscle tissue development, skeletal muscle tissue development, myofibril assembly, skeletal muscle thin filament assembly, skeletal muscle myosin thick filament assembly, cardiac muscle fiber development, cardiac myofibril assembly, cardiac muscle ti…
Arrhythmia	Long philtrum	ENSDARG00000028213	ttn.2	1.98179	0.00480342	titin, tandem duplicate 2 [Source:ZFIN;Acc:ZDB-GENE-030113-2]	nucleosome assembly, cell morphogenesis, sarcomere organization, sarcomerogenesis, heart contraction, heart development, muscle contraction, cardiac muscle tissue development, skeletal muscle tissue development, myofibril assembly, skeletal muscle thin filament assembly, skeletal muscle myosin thick filament assembly, cardiac muscle fiber development, cardiac myofibril assembly, cardiac muscle ti…
Arrhythmia	Low-output congestive heart failure	ENSDARG00000028213	ttn.2	1.98179	0.00480342	titin, tandem duplicate 2 [Source:ZFIN;Acc:ZDB-GENE-030113-2]	nucleosome assembly, cell morphogenesis, sarcomere organization, sarcomerogenesis, heart contraction, heart development, muscle contraction, cardiac muscle tissue development, skeletal muscle tissue development, myofibril assembly, skeletal muscle thin filament assembly, skeletal muscle myosin thick filament assembly, cardiac muscle fiber development, cardiac myofibril assembly, cardiac muscle ti…
Arrhythmia	Mitral regurgitation	ENSDARG00000028213	ttn.2	1.98179	0.00480342	titin, tandem duplicate 2 [Source:ZFIN;Acc:ZDB-GENE-030113-2]	nucleosome assembly, cell morphogenesis, sarcomere organization, sarcomerogenesis, heart contraction, heart development, muscle contraction, cardiac muscle tissue development, skeletal muscle tissue development, myofibril assembly, skeletal muscle thin filament assembly, skeletal muscle myosin thick filament assembly, cardiac muscle fiber development, cardiac myofibril assembly, cardiac muscle ti…
Arrhythmia	Muscular dystrophy	ENSDARG00000028213	ttn.2	1.98179	0.00480342	titin, tandem duplicate 2 [Source:ZFIN;Acc:ZDB-GENE-030113-2]	nucleosome assembly, cell morphogenesis, sarcomere organization, sarcomerogenesis, heart contraction, heart development, muscle contraction, cardiac muscle tissue development, skeletal muscle tissue development, myofibril assembly, skeletal muscle thin filament assembly, skeletal muscle myosin thick filament assembly, cardiac muscle fiber development, cardiac myofibril assembly, cardiac muscle ti…
Arrhythmia	Myopathy, early-onset, with fatal cardiomyopathy	ENSDARG00000028213	ttn.2	1.98179	0.00480342	titin, tandem duplicate 2 [Source:ZFIN;Acc:ZDB-GENE-030113-2]	nucleosome assembly, cell morphogenesis, sarcomere organization, sarcomerogenesis, heart contraction, heart development, muscle contraction, cardiac muscle tissue development, skeletal muscle tissue development, myofibril assembly, skeletal muscle thin filament assembly, skeletal muscle myosin thick filament assembly, cardiac muscle fiber development, cardiac myofibril assembly, cardiac muscle ti…
Arrhythmia	Myopathy, myofibrillar, 9, with early respiratory failure	ENSDARG00000028213	ttn.2	1.98179	0.00480342	titin, tandem duplicate 2 [Source:ZFIN;Acc:ZDB-GENE-030113-2]	nucleosome assembly, cell morphogenesis, sarcomere organization, sarcomerogenesis, heart contraction, heart development, muscle contraction, cardiac muscle tissue development, skeletal muscle tissue development, myofibril assembly, skeletal muscle thin filament assembly, skeletal muscle myosin thick filament assembly, cardiac muscle fiber development, cardiac myofibril assembly, cardiac muscle ti…
Arrhythmia	Noncompaction cardiomyopathy	ENSDARG00000028213	ttn.2	1.98179	0.00480342	titin, tandem duplicate 2 [Source:ZFIN;Acc:ZDB-GENE-030113-2]	nucleosome assembly, cell morphogenesis, sarcomere organization, sarcomerogenesis, heart contraction, heart development, muscle contraction, cardiac muscle tissue development, skeletal muscle tissue development, myofibril assembly, skeletal muscle thin filament assembly, skeletal muscle myosin thick filament assembly, cardiac muscle fiber development, cardiac myofibril assembly, cardiac muscle ti…
Arrhythmia	Pectus excavatum	ENSDARG00000028213	ttn.2	1.98179	0.00480342	titin, tandem duplicate 2 [Source:ZFIN;Acc:ZDB-GENE-030113-2]	nucleosome assembly, cell morphogenesis, sarcomere organization, sarcomerogenesis, heart contraction, heart development, muscle contraction, cardiac muscle tissue development, skeletal muscle tissue development, myofibril assembly, skeletal muscle thin filament assembly, skeletal muscle myosin thick filament assembly, cardiac muscle fiber development, cardiac myofibril assembly, cardiac muscle ti…
Arrhythmia	Primary familial hypertrophic cardiomyopathy	ENSDARG00000028213	ttn.2	1.98179	0.00480342	titin, tandem duplicate 2 [Source:ZFIN;Acc:ZDB-GENE-030113-2]	nucleosome assembly, cell morphogenesis, sarcomere organization, sarcomerogenesis, heart contraction, heart development, muscle contraction, cardiac muscle tissue development, skeletal muscle tissue development, myofibril assembly, skeletal muscle thin filament assembly, skeletal muscle myosin thick filament assembly, cardiac muscle fiber development, cardiac myofibril assembly, cardiac muscle ti…
Arrhythmia	Severe muscular hypotonia	ENSDARG00000028213	ttn.2	1.98179	0.00480342	titin, tandem duplicate 2 [Source:ZFIN;Acc:ZDB-GENE-030113-2]	nucleosome assembly, cell morphogenesis, sarcomere organization, sarcomerogenesis, heart contraction, heart development, muscle contraction, cardiac muscle tissue development, skeletal muscle tissue development, myofibril assembly, skeletal muscle thin filament assembly, skeletal muscle myosin thick filament assembly, cardiac muscle fiber development, cardiac myofibril assembly, cardiac muscle ti…
Arrhythmia	Short stature	ENSDARG00000028213	ttn.2	1.98179	0.00480342	titin, tandem duplicate 2 [Source:ZFIN;Acc:ZDB-GENE-030113-2]	nucleosome assembly, cell morphogenesis, sarcomere organization, sarcomerogenesis, heart contraction, heart development, muscle contraction, cardiac muscle tissue development, skeletal muscle tissue development, myofibril assembly, skeletal muscle thin filament assembly, skeletal muscle myosin thick filament assembly, cardiac muscle fiber development, cardiac myofibril assembly, cardiac muscle ti…
Arrhythmia	TTN-Related Disorders	ENSDARG00000028213	ttn.2	1.98179	0.00480342	titin, tandem duplicate 2 [Source:ZFIN;Acc:ZDB-GENE-030113-2]	nucleosome assembly, cell morphogenesis, sarcomere organization, sarcomerogenesis, heart contraction, heart development, muscle contraction, cardiac muscle tissue development, skeletal muscle tissue development, myofibril assembly, skeletal muscle thin filament assembly, skeletal muscle myosin thick filament assembly, cardiac muscle fiber development, cardiac myofibril assembly, cardiac muscle ti…
Arrhythmia	Tachycardia	ENSDARG00000028213	ttn.2	1.98179	0.00480342	titin, tandem duplicate 2 [Source:ZFIN;Acc:ZDB-GENE-030113-2]	nucleosome assembly, cell morphogenesis, sarcomere organization, sarcomerogenesis, heart contraction, heart development, muscle contraction, cardiac muscle tissue development, skeletal muscle tissue development, myofibril assembly, skeletal muscle thin filament assembly, skeletal muscle myosin thick filament assembly, cardiac muscle fiber development, cardiac myofibril assembly, cardiac muscle ti…
Arrhythmia	Thoracolumbar scoliosis	ENSDARG00000028213	ttn.2	1.98179	0.00480342	titin, tandem duplicate 2 [Source:ZFIN;Acc:ZDB-GENE-030113-2]	nucleosome assembly, cell morphogenesis, sarcomere organization, sarcomerogenesis, heart contraction, heart development, muscle contraction, cardiac muscle tissue development, skeletal muscle tissue development, myofibril assembly, skeletal muscle thin filament assembly, skeletal muscle myosin thick filament assembly, cardiac muscle fiber development, cardiac myofibril assembly, cardiac muscle ti…
Arrhythmia	Tibial muscular dystrophy	ENSDARG00000028213	ttn.2	1.98179	0.00480342	titin, tandem duplicate 2 [Source:ZFIN;Acc:ZDB-GENE-030113-2]	nucleosome assembly, cell morphogenesis, sarcomere organization, sarcomerogenesis, heart contraction, heart development, muscle contraction, cardiac muscle tissue development, skeletal muscle tissue development, myofibril assembly, skeletal muscle thin filament assembly, skeletal muscle myosin thick filament assembly, cardiac muscle fiber development, cardiac myofibril assembly, cardiac muscle ti…
Arrhythmia	Toe clinodactyly	ENSDARG00000028213	ttn.2	1.98179	0.00480342	titin, tandem duplicate 2 [Source:ZFIN;Acc:ZDB-GENE-030113-2]	nucleosome assembly, cell morphogenesis, sarcomere organization, sarcomerogenesis, heart contraction, heart development, muscle contraction, cardiac muscle tissue development, skeletal muscle tissue development, myofibril assembly, skeletal muscle thin filament assembly, skeletal muscle myosin thick filament assembly, cardiac muscle fiber development, cardiac myofibril assembly, cardiac muscle ti…
Arrhythmia	Tricuspid regurgitation	ENSDARG00000028213	ttn.2	1.98179	0.00480342	titin, tandem duplicate 2 [Source:ZFIN;Acc:ZDB-GENE-030113-2]	nucleosome assembly, cell morphogenesis, sarcomere organization, sarcomerogenesis, heart contraction, heart development, muscle contraction, cardiac muscle tissue development, skeletal muscle tissue development, myofibril assembly, skeletal muscle thin filament assembly, skeletal muscle myosin thick filament assembly, cardiac muscle fiber development, cardiac myofibril assembly, cardiac muscle ti…
Arrhythmia	Ventricular fibrillation	ENSDARG00000028213	ttn.2	1.98179	0.00480342	titin, tandem duplicate 2 [Source:ZFIN;Acc:ZDB-GENE-030113-2]	nucleosome assembly, cell morphogenesis, sarcomere organization, sarcomerogenesis, heart contraction, heart development, muscle contraction, cardiac muscle tissue development, skeletal muscle tissue development, myofibril assembly, skeletal muscle thin filament assembly, skeletal muscle myosin thick filament assembly, cardiac muscle fiber development, cardiac myofibril assembly, cardiac muscle ti…
Arrhythmia	Wolff-Parkinson-White pattern	ENSDARG00000028213	ttn.2	1.98179	0.00480342	titin, tandem duplicate 2 [Source:ZFIN;Acc:ZDB-GENE-030113-2]	nucleosome assembly, cell morphogenesis, sarcomere organization, sarcomerogenesis, heart contraction, heart development, muscle contraction, cardiac muscle tissue development, skeletal muscle tissue development, myofibril assembly, skeletal muscle thin filament assembly, skeletal muscle myosin thick filament assembly, cardiac muscle fiber development, cardiac myofibril assembly, cardiac muscle ti…
Arrhythmia	Arterial tortuosity syndrome	ENSDARG00000090820	slc2a10	1.92226	2.34844e-13	solute carrier family 2 member 10 [Source:ZFIN;Acc:ZDB-GENE-080204-6]	transmembrane transport, proton transmembrane transport, notochord development, carbohydrate transmembrane transport, cardiovascular system development, carbohydrate transport
Arrhythmia	Abnormal morphology of right ventricular trabeculae	ENSDARG00000062750	si:ch73-74h11.1	1.91789	0.00545878	si:ch73-74h11.1 [Source:ZFIN;Acc:ZDB-GENE-091204-215]	homophilic cell adhesion via plasma membrane adhesion molecules, cell adhesion, cell-cell adhesion
Arrhythmia	Arrhythmogenic right ventricular cardiomyopathy, type 10	ENSDARG00000062750	si:ch73-74h11.1	1.91789	0.00545878	si:ch73-74h11.1 [Source:ZFIN;Acc:ZDB-GENE-091204-215]	homophilic cell adhesion via plasma membrane adhesion molecules, cell adhesion, cell-cell adhesion
Arrhythmia	Arrhythmogenic right ventricular dysplasia, familial 1	ENSDARG00000062750	si:ch73-74h11.1	1.91789	0.00545878	si:ch73-74h11.1 [Source:ZFIN;Acc:ZDB-GENE-091204-215]	homophilic cell adhesion via plasma membrane adhesion molecules, cell adhesion, cell-cell adhesion
Arrhythmia	Arrhythmogenic right ventricular dysplasia/cardiomyopathy, type 10	ENSDARG00000062750	si:ch73-74h11.1	1.91789	0.00545878	si:ch73-74h11.1 [Source:ZFIN;Acc:ZDB-GENE-091204-215]	homophilic cell adhesion via plasma membrane adhesion molecules, cell adhesion, cell-cell adhesion
Arrhythmia	Cardiac arrhythmia	ENSDARG00000062750	si:ch73-74h11.1	1.91789	0.00545878	si:ch73-74h11.1 [Source:ZFIN;Acc:ZDB-GENE-091204-215]	homophilic cell adhesion via plasma membrane adhesion molecules, cell adhesion, cell-cell adhesion
Arrhythmia	Dilated cardiomyopathy 1BB	ENSDARG00000062750	si:ch73-74h11.1	1.91789	0.00545878	si:ch73-74h11.1 [Source:ZFIN;Acc:ZDB-GENE-091204-215]	homophilic cell adhesion via plasma membrane adhesion molecules, cell adhesion, cell-cell adhesion
Arrhythmia	Reduced systolic function	ENSDARG00000062750	si:ch73-74h11.1	1.91789	0.00545878	si:ch73-74h11.1 [Source:ZFIN;Acc:ZDB-GENE-091204-215]	homophilic cell adhesion via plasma membrane adhesion molecules, cell adhesion, cell-cell adhesion
Arrhythmia	Right ventricular cardiomyopathy	ENSDARG00000062750	si:ch73-74h11.1	1.91789	0.00545878	si:ch73-74h11.1 [Source:ZFIN;Acc:ZDB-GENE-091204-215]	homophilic cell adhesion via plasma membrane adhesion molecules, cell adhesion, cell-cell adhesion
Arrhythmia	Connective tissue disease	ENSDARG00000074201	flna	1.87071	6.38427e-05	filamin A, alpha (actin binding protein 280) [Source:ZFIN;Acc:ZDB-GENE-030131-2145]
Arrhythmia	FLNA-related disorder	ENSDARG00000074201	flna	1.87071	6.38427e-05	filamin A, alpha (actin binding protein 280) [Source:ZFIN;Acc:ZDB-GENE-030131-2145]
Arrhythmia	Frontometaphyseal dysplasia	ENSDARG00000074201	flna	1.87071	6.38427e-05	filamin A, alpha (actin binding protein 280) [Source:ZFIN;Acc:ZDB-GENE-030131-2145]
Arrhythmia	Frontometaphyseal dysplasia 1	ENSDARG00000074201	flna	1.87071	6.38427e-05	filamin A, alpha (actin binding protein 280) [Source:ZFIN;Acc:ZDB-GENE-030131-2145]
Arrhythmia	Melnick-Needles syndrome	ENSDARG00000074201	flna	1.87071	6.38427e-05	filamin A, alpha (actin binding protein 280) [Source:ZFIN;Acc:ZDB-GENE-030131-2145]
Arrhythmia	Oto-palato-digital syndrome, type II	ENSDARG00000074201	flna	1.87071	6.38427e-05	filamin A, alpha (actin binding protein 280) [Source:ZFIN;Acc:ZDB-GENE-030131-2145]
Arrhythmia	Periventricular nodular heterotopia 1	ENSDARG00000074201	flna	1.87071	6.38427e-05	filamin A, alpha (actin binding protein 280) [Source:ZFIN;Acc:ZDB-GENE-030131-2145]
Arrhythmia	Polymorphic ventricular tachycardia	ENSDARG00000008982	casq2	1.80582	0.00267647	calsequestrin 2 [Source:ZFIN;Acc:ZDB-GENE-010724-12]	regulation of cardiac muscle contraction by regulation of the release of sequestered calcium ion
Arrhythmia	Ventricular tachycardia, catecholaminergic polymorphic, 2	ENSDARG00000008982	casq2	1.80582	0.00267647	calsequestrin 2 [Source:ZFIN;Acc:ZDB-GENE-010724-12]	regulation of cardiac muscle contraction by regulation of the release of sequestered calcium ion
Arrhythmia	Aortic dilatation	ENSDARG00000022309	dspa	1.75588	0.000396066	desmoplakin a [Source:ZFIN;Acc:ZDB-GENE-030131-2743]	cell-cell adhesion, wound healing, intermediate filament cytoskeleton organization, skin development
Arrhythmia	Arrhythmogenic right ventricular dysplasia 8	ENSDARG00000022309	dspa	1.75588	0.000396066	desmoplakin a [Source:ZFIN;Acc:ZDB-GENE-030131-2743]	cell-cell adhesion, wound healing, intermediate filament cytoskeleton organization, skin development
Arrhythmia	Bicuspid aortic valve	ENSDARG00000022309	dspa	1.75588	0.000396066	desmoplakin a [Source:ZFIN;Acc:ZDB-GENE-030131-2743]	cell-cell adhesion, wound healing, intermediate filament cytoskeleton organization, skin development
Arrhythmia	Cardiomyopathy, dilated, with woolly hair, keratoderma, and tooth agenesis	ENSDARG00000022309	dspa	1.75588	0.000396066	desmoplakin a [Source:ZFIN;Acc:ZDB-GENE-030131-2743]	cell-cell adhesion, wound healing, intermediate filament cytoskeleton organization, skin development
Arrhythmia	DSP-Related Disorders	ENSDARG00000022309	dspa	1.75588	0.000396066	desmoplakin a [Source:ZFIN;Acc:ZDB-GENE-030131-2743]	cell-cell adhesion, wound healing, intermediate filament cytoskeleton organization, skin development
Arrhythmia	DSP-related arrhythmogenic cardiomyopathy	ENSDARG00000022309	dspa	1.75588	0.000396066	desmoplakin a [Source:ZFIN;Acc:ZDB-GENE-030131-2743]	cell-cell adhesion, wound healing, intermediate filament cytoskeleton organization, skin development
Arrhythmia	Dilated cardiomyopathy with woolly hair and keratoderma	ENSDARG00000022309	dspa	1.75588	0.000396066	desmoplakin a [Source:ZFIN;Acc:ZDB-GENE-030131-2743]	cell-cell adhesion, wound healing, intermediate filament cytoskeleton organization, skin development
Arrhythmia	Familial isolated arrhythmogenic right ventricular dysplasia	ENSDARG00000022309	dspa	1.75588	0.000396066	desmoplakin a [Source:ZFIN;Acc:ZDB-GENE-030131-2743]	cell-cell adhesion, wound healing, intermediate filament cytoskeleton organization, skin development
Arrhythmia	Ichthyosis (disease)	ENSDARG00000022309	dspa	1.75588	0.000396066	desmoplakin a [Source:ZFIN;Acc:ZDB-GENE-030131-2743]	cell-cell adhesion, wound healing, intermediate filament cytoskeleton organization, skin development
Arrhythmia	Keratosis palmoplantaris striata II	ENSDARG00000022309	dspa	1.75588	0.000396066	desmoplakin a [Source:ZFIN;Acc:ZDB-GENE-030131-2743]	cell-cell adhesion, wound healing, intermediate filament cytoskeleton organization, skin development
Arrhythmia	Lethal acantholytic epidermolysis bullosa	ENSDARG00000022309	dspa	1.75588	0.000396066	desmoplakin a [Source:ZFIN;Acc:ZDB-GENE-030131-2743]	cell-cell adhesion, wound healing, intermediate filament cytoskeleton organization, skin development
Arrhythmia	Long QT syndrome 1	ENSDARG00000022309	dspa	1.75588	0.000396066	desmoplakin a [Source:ZFIN;Acc:ZDB-GENE-030131-2743]	cell-cell adhesion, wound healing, intermediate filament cytoskeleton organization, skin development
Arrhythmia	Palmoplantar blistering	ENSDARG00000022309	dspa	1.75588	0.000396066	desmoplakin a [Source:ZFIN;Acc:ZDB-GENE-030131-2743]	cell-cell adhesion, wound healing, intermediate filament cytoskeleton organization, skin development
Arrhythmia	Skin fragility with non-scarring blistering	ENSDARG00000022309	dspa	1.75588	0.000396066	desmoplakin a [Source:ZFIN;Acc:ZDB-GENE-030131-2743]	cell-cell adhesion, wound healing, intermediate filament cytoskeleton organization, skin development
Arrhythmia	Skin fragility-woolly hair-palmoplantar keratoderma syndrome	ENSDARG00000022309	dspa	1.75588	0.000396066	desmoplakin a [Source:ZFIN;Acc:ZDB-GENE-030131-2743]	cell-cell adhesion, wound healing, intermediate filament cytoskeleton organization, skin development
Arrhythmia	Ventricular arrhythmia	ENSDARG00000022309	dspa	1.75588	0.000396066	desmoplakin a [Source:ZFIN;Acc:ZDB-GENE-030131-2743]	cell-cell adhesion, wound healing, intermediate filament cytoskeleton organization, skin development
Arrhythmia	Macrocytic dyserythropoietic anemia	ENSDARG00000030621	th	1.74895	0.0117208	tyrosine hydroxylase [Source:ZFIN;Acc:ZDB-GENE-990621-5]	oxidation-reduction process, aromatic amino acid family metabolic process, catecholamine biosynthetic process, spinal cord motor neuron differentiation, dopamine biosynthetic process from tyrosine, dopamine biosynthetic process
Arrhythmia	mtDNA-related disorders	ENSDARG00000030621	th	1.74895	0.0117208	tyrosine hydroxylase [Source:ZFIN;Acc:ZDB-GENE-990621-5]	oxidation-reduction process, aromatic amino acid family metabolic process, catecholamine biosynthetic process, spinal cord motor neuron differentiation, dopamine biosynthetic process from tyrosine, dopamine biosynthetic process
Arrhythmia	Rare genetic deafness	ENSDARG00000012397	eya4	1.72699	7.06384e-05	EYA transcriptional coactivator and phosphatase 4 [Source:ZFIN;Acc:ZDB-GENE-050327-93]	multicellular organism development, sensory perception of sound, heart development, anatomical structure development, peptidyl-tyrosine dephosphorylation, inner ear morphogenesis, startle response, histone dephosphorylation, embryonic heart tube development, positive regulation of DNA repair, posterior lateral line neuromast hair cell differentiation, negative regulation of extrinsic apoptotic si…
Arrhythmia	Polycystic kidney dysplasia	ENSDARG00000030417	pkd1a	1.72143	0.00670664	polycystic kidney disease 1a [Source:ZFIN;Acc:ZDB-GENE-100707-1]	kidney development, pronephros development, liver development, detection of mechanical stimulus, lymphangiogenesis, calcium ion transmembrane transport, regulation of collagen biosynthetic process
Arrhythmia	Renal insufficiency	ENSDARG00000030417	pkd1a	1.72143	0.00670664	polycystic kidney disease 1a [Source:ZFIN;Acc:ZDB-GENE-100707-1]	kidney development, pronephros development, liver development, detection of mechanical stimulus, lymphangiogenesis, calcium ion transmembrane transport, regulation of collagen biosynthetic process
Arrhythmia	Muscular dystrophy, limb-girdle, type 2X	ENSDARG00000058548	bves	1.66444	0.000468786	blood vessel epicardial substance [Source:ZFIN;Acc:ZDB-GENE-040624-11]	regulation of membrane potential, retina development in camera-type eye, heart contraction, multicellular organism development, cell adhesion, epithelium development, heart development, eye photoreceptor cell development, skeletal muscle tissue development, vesicle-mediated transport, retina layer formation, skeletal myofibril assembly, epiboly, regulation of cell shape, striated muscle cell diff…
Arrhythmia	Wilson disease	ENSDARG00000058145	atp7b	1.53094	0.029822	ATPase copper transporting beta [Source:ZFIN;Acc:ZDB-GENE-061220-5]	metal ion transport, cation transport, cellular copper ion homeostasis, copper ion export, divalent inorganic cation transport
Arrhythmia	Congenital fiber-type disproportion	ENSDARG00000076126	actc1a	1.46845	0.0443881	actin alpha cardiac muscle 1a [Source:ZFIN;Acc:ZDB-GENE-040520-4]	endocardial cushion morphogenesis, endocardial cushion formation, atrioventricular canal development, endocardial cushion morphogenesis, endocardial cushion formation, atrioventricular canal development
Arrhythmia	Congenital myopathy with excess of thin filaments	ENSDARG00000076126	actc1a	1.46845	0.0443881	actin alpha cardiac muscle 1a [Source:ZFIN;Acc:ZDB-GENE-040520-4]	endocardial cushion morphogenesis, endocardial cushion formation, atrioventricular canal development, endocardial cushion morphogenesis, endocardial cushion formation, atrioventricular canal development
Arrhythmia	Nemaline myopathy	ENSDARG00000076126	actc1a	1.46845	0.0443881	actin alpha cardiac muscle 1a [Source:ZFIN;Acc:ZDB-GENE-040520-4]	endocardial cushion morphogenesis, endocardial cushion formation, atrioventricular canal development, endocardial cushion morphogenesis, endocardial cushion formation, atrioventricular canal development
Arrhythmia	Autosomal dominant distal hereditary motor neuropathy	ENSDARG00000013415	lmna	1.44817	0.022534	lamin A [Source:ZFIN;Acc:ZDB-GENE-020424-3]	heart contraction, regulation of cell aging
Arrhythmia	CNS disorder	ENSDARG00000013415	lmna	1.44817	0.022534	lamin A [Source:ZFIN;Acc:ZDB-GENE-020424-3]	heart contraction, regulation of cell aging
Arrhythmia	Catecholaminergic polymorphic ventricular tachycardia type 1	ENSDARG00000013415	lmna	1.44817	0.022534	lamin A [Source:ZFIN;Acc:ZDB-GENE-020424-3]	heart contraction, regulation of cell aging
Arrhythmia	Charcot-Marie-Tooth disease	ENSDARG00000013415	lmna	1.44817	0.022534	lamin A [Source:ZFIN;Acc:ZDB-GENE-020424-3]	heart contraction, regulation of cell aging
Arrhythmia	Charcot-Marie-Tooth disease type 2B1	ENSDARG00000013415	lmna	1.44817	0.022534	lamin A [Source:ZFIN;Acc:ZDB-GENE-020424-3]	heart contraction, regulation of cell aging
Arrhythmia	Charcot-Marie-Tooth disease, type 2	ENSDARG00000013415	lmna	1.44817	0.022534	lamin A [Source:ZFIN;Acc:ZDB-GENE-020424-3]	heart contraction, regulation of cell aging
Arrhythmia	Congenital muscular dystrophy, LMNA-related	ENSDARG00000013415	lmna	1.44817	0.022534	lamin A [Source:ZFIN;Acc:ZDB-GENE-020424-3]	heart contraction, regulation of cell aging
Arrhythmia	Craniosynostosis	ENSDARG00000013415	lmna	1.44817	0.022534	lamin A [Source:ZFIN;Acc:ZDB-GENE-020424-3]	heart contraction, regulation of cell aging
Arrhythmia	Dilated cardiomyopathy-hypergonadotropic hypogonadism syndrome	ENSDARG00000013415	lmna	1.44817	0.022534	lamin A [Source:ZFIN;Acc:ZDB-GENE-020424-3]	heart contraction, regulation of cell aging
Arrhythmia	Emery-Dreifuss muscular dystrophy	ENSDARG00000013415	lmna	1.44817	0.022534	lamin A [Source:ZFIN;Acc:ZDB-GENE-020424-3]	heart contraction, regulation of cell aging
Arrhythmia	Emery-Dreifuss muscular dystrophy 2, autosomal dominant	ENSDARG00000013415	lmna	1.44817	0.022534	lamin A [Source:ZFIN;Acc:ZDB-GENE-020424-3]	heart contraction, regulation of cell aging
Arrhythmia	Emery-Dreifuss muscular dystrophy 3, autosomal recessive	ENSDARG00000013415	lmna	1.44817	0.022534	lamin A [Source:ZFIN;Acc:ZDB-GENE-020424-3]	heart contraction, regulation of cell aging
Arrhythmia	Familial partial lipodystrophy	ENSDARG00000013415	lmna	1.44817	0.022534	lamin A [Source:ZFIN;Acc:ZDB-GENE-020424-3]	heart contraction, regulation of cell aging
Arrhythmia	Familial partial lipodystrophy 2	ENSDARG00000013415	lmna	1.44817	0.022534	lamin A [Source:ZFIN;Acc:ZDB-GENE-020424-3]	heart contraction, regulation of cell aging
Arrhythmia	Gowers sign	ENSDARG00000013415	lmna	1.44817	0.022534	lamin A [Source:ZFIN;Acc:ZDB-GENE-020424-3]	heart contraction, regulation of cell aging
Arrhythmia	Heart-hand syndrome, Slovenian type	ENSDARG00000013415	lmna	1.44817	0.022534	lamin A [Source:ZFIN;Acc:ZDB-GENE-020424-3]	heart contraction, regulation of cell aging
Arrhythmia	Hutchinson-Gilford syndrome	ENSDARG00000013415	lmna	1.44817	0.022534	lamin A [Source:ZFIN;Acc:ZDB-GENE-020424-3]	heart contraction, regulation of cell aging
Arrhythmia	LMNA-associated condition	ENSDARG00000013415	lmna	1.44817	0.022534	lamin A [Source:ZFIN;Acc:ZDB-GENE-020424-3]	heart contraction, regulation of cell aging
Arrhythmia	Laminopathy	ENSDARG00000013415	lmna	1.44817	0.022534	lamin A [Source:ZFIN;Acc:ZDB-GENE-020424-3]	heart contraction, regulation of cell aging
Arrhythmia	Lethal tight skin contracture syndrome	ENSDARG00000013415	lmna	1.44817	0.022534	lamin A [Source:ZFIN;Acc:ZDB-GENE-020424-3]	heart contraction, regulation of cell aging
Arrhythmia	Limb-girdle muscular dystrophy, type 1B	ENSDARG00000013415	lmna	1.44817	0.022534	lamin A [Source:ZFIN;Acc:ZDB-GENE-020424-3]	heart contraction, regulation of cell aging
Arrhythmia	Lipoatrophy with Diabetes, Hepatic Steatosis, Hypertrophic Cardiomyopathy, and Leukomelanodermic Papules	ENSDARG00000013415	lmna	1.44817	0.022534	lamin A [Source:ZFIN;Acc:ZDB-GENE-020424-3]	heart contraction, regulation of cell aging
Arrhythmia	Mandibuloacral dysplasia with type A lipodystrophy	ENSDARG00000013415	lmna	1.44817	0.022534	lamin A [Source:ZFIN;Acc:ZDB-GENE-020424-3]	heart contraction, regulation of cell aging
Arrhythmia	Mandibuloacral dysplasia with type A lipodystrophy, atypical	ENSDARG00000013415	lmna	1.44817	0.022534	lamin A [Source:ZFIN;Acc:ZDB-GENE-020424-3]	heart contraction, regulation of cell aging
Arrhythmia	Monogenic diabetes	ENSDARG00000013415	lmna	1.44817	0.022534	lamin A [Source:ZFIN;Acc:ZDB-GENE-020424-3]	heart contraction, regulation of cell aging
Arrhythmia	Muscle weakness	ENSDARG00000013415	lmna	1.44817	0.022534	lamin A [Source:ZFIN;Acc:ZDB-GENE-020424-3]	heart contraction, regulation of cell aging
Arrhythmia	Myopathy	ENSDARG00000013415	lmna	1.44817	0.022534	lamin A [Source:ZFIN;Acc:ZDB-GENE-020424-3]	heart contraction, regulation of cell aging
Arrhythmia	Peripheral neuropathy	ENSDARG00000013415	lmna	1.44817	0.022534	lamin A [Source:ZFIN;Acc:ZDB-GENE-020424-3]	heart contraction, regulation of cell aging
Arrhythmia	Reduced ejection fraction	ENSDARG00000013415	lmna	1.44817	0.022534	lamin A [Source:ZFIN;Acc:ZDB-GENE-020424-3]	heart contraction, regulation of cell aging
Arrhythmia	Sick sinus syndrome	ENSDARG00000013415	lmna	1.44817	0.022534	lamin A [Source:ZFIN;Acc:ZDB-GENE-020424-3]	heart contraction, regulation of cell aging
Arrhythmia	Skeletal muscle atrophy	ENSDARG00000013415	lmna	1.44817	0.022534	lamin A [Source:ZFIN;Acc:ZDB-GENE-020424-3]	heart contraction, regulation of cell aging
Arrhythmia	Sudden unexplained death	ENSDARG00000013415	lmna	1.44817	0.022534	lamin A [Source:ZFIN;Acc:ZDB-GENE-020424-3]	heart contraction, regulation of cell aging
Arrhythmia	Variant of unknown significance	ENSDARG00000013415	lmna	1.44817	0.022534	lamin A [Source:ZFIN;Acc:ZDB-GENE-020424-3]	heart contraction, regulation of cell aging
Arrhythmia	Atrial fibrillation, familial, 17	ENSDARG00000099031	scn4ba	1.44019	0.0155735	sodium channel, voltage-gated, type IV, beta a [Source:ZFIN;Acc:ZDB-GENE-070615-18]
Arrhythmia	Long QT syndrome 10	ENSDARG00000099031	scn4ba	1.44019	0.0155735	sodium channel, voltage-gated, type IV, beta a [Source:ZFIN;Acc:ZDB-GENE-070615-18]
Arrhythmia	Romano-Ward syndrome	ENSDARG00000099031	scn4ba	1.44019	0.0155735	sodium channel, voltage-gated, type IV, beta a [Source:ZFIN;Acc:ZDB-GENE-070615-18]
Arrhythmia	SUDDEN INFANT DEATH SYNDROME	ENSDARG00000099031	scn4ba	1.44019	0.0155735	sodium channel, voltage-gated, type IV, beta a [Source:ZFIN;Acc:ZDB-GENE-070615-18]
Arrhythmia	Catecholaminergic polymorphic ventricular tachycardia	ENSDARG00000041779	trdn	1.37815	0.0309007	triadin [Source:ZFIN;Acc:ZDB-GENE-041014-193]
Arrhythmia	Autosomal recessive limb-girdle muscular dystrophy type 2F	ENSDARG00000098573	sgcd	1.32083	0.00776291	sarcoglycan, delta (dystrophin-associated glycoprotein) [Source:ZFIN;Acc:ZDB-GENE-030131-3684]	heart contraction, swim bladder inflation, determination of left/right symmetry, somatic muscle development, cardiac muscle tissue development
Arrhythmia	Dilated cardiomyopathy 1L	ENSDARG00000098573	sgcd	1.32083	0.00776291	sarcoglycan, delta (dystrophin-associated glycoprotein) [Source:ZFIN;Acc:ZDB-GENE-030131-3684]	heart contraction, swim bladder inflation, determination of left/right symmetry, somatic muscle development, cardiac muscle tissue development
Arrhythmia	Oral cleft	ENSDARG00000013777	ppp1r13l	1.26629	0.000108122	protein phosphatase 1, regulatory subunit 13 like [Source:ZFIN;Acc:ZDB-GENE-050327-33]	transcription, DNA-templated, apoptotic process
Arrhythmia	Epistaxis	ENSDARG00000018179	acvrl1	1.19503	0.000555582	activin A receptor like type 1 [Source:ZFIN;Acc:ZDB-GENE-021003-1]	protein phosphorylation, transmembrane receptor protein serine/threonine kinase signaling pathway, phosphorylation, BMP signaling pathway, cellular response to growth factor stimulus, blood vessel morphogenesis, heart development, blood vessel endothelial cell migration, vasculature development, angiogenesis, blood vessel development, determination of ventral identity, transforming growth factor …
Arrhythmia	Haemorrhagic telangiectasia 2	ENSDARG00000018179	acvrl1	1.19503	0.000555582	activin A receptor like type 1 [Source:ZFIN;Acc:ZDB-GENE-021003-1]	protein phosphorylation, transmembrane receptor protein serine/threonine kinase signaling pathway, phosphorylation, BMP signaling pathway, cellular response to growth factor stimulus, blood vessel morphogenesis, heart development, blood vessel endothelial cell migration, vasculature development, angiogenesis, blood vessel development, determination of ventral identity, transforming growth factor …
Arrhythmia	Oral cavity telangiectasia	ENSDARG00000018179	acvrl1	1.19503	0.000555582	activin A receptor like type 1 [Source:ZFIN;Acc:ZDB-GENE-021003-1]	protein phosphorylation, transmembrane receptor protein serine/threonine kinase signaling pathway, phosphorylation, BMP signaling pathway, cellular response to growth factor stimulus, blood vessel morphogenesis, heart development, blood vessel endothelial cell migration, vasculature development, angiogenesis, blood vessel development, determination of ventral identity, transforming growth factor …
Arrhythmia	Pulmonary arterial hypertension	ENSDARG00000018179	acvrl1	1.19503	0.000555582	activin A receptor like type 1 [Source:ZFIN;Acc:ZDB-GENE-021003-1]	protein phosphorylation, transmembrane receptor protein serine/threonine kinase signaling pathway, phosphorylation, BMP signaling pathway, cellular response to growth factor stimulus, blood vessel morphogenesis, heart development, blood vessel endothelial cell migration, vasculature development, angiogenesis, blood vessel development, determination of ventral identity, transforming growth factor …
Arrhythmia	Pulmonary arterial hypertension related to hereditary hemorrhagic telangiectasia	ENSDARG00000018179	acvrl1	1.19503	0.000555582	activin A receptor like type 1 [Source:ZFIN;Acc:ZDB-GENE-021003-1]	protein phosphorylation, transmembrane receptor protein serine/threonine kinase signaling pathway, phosphorylation, BMP signaling pathway, cellular response to growth factor stimulus, blood vessel morphogenesis, heart development, blood vessel endothelial cell migration, vasculature development, angiogenesis, blood vessel development, determination of ventral identity, transforming growth factor …
Arrhythmia	Telangiectasia of the skin	ENSDARG00000018179	acvrl1	1.19503	0.000555582	activin A receptor like type 1 [Source:ZFIN;Acc:ZDB-GENE-021003-1]	protein phosphorylation, transmembrane receptor protein serine/threonine kinase signaling pathway, phosphorylation, BMP signaling pathway, cellular response to growth factor stimulus, blood vessel morphogenesis, heart development, blood vessel endothelial cell migration, vasculature development, angiogenesis, blood vessel development, determination of ventral identity, transforming growth factor …
Arrhythmia	Telangiectasia, hereditary hemorrhagic, type 2	ENSDARG00000018179	acvrl1	1.19503	0.000555582	activin A receptor like type 1 [Source:ZFIN;Acc:ZDB-GENE-021003-1]	protein phosphorylation, transmembrane receptor protein serine/threonine kinase signaling pathway, phosphorylation, BMP signaling pathway, cellular response to growth factor stimulus, blood vessel morphogenesis, heart development, blood vessel endothelial cell migration, vasculature development, angiogenesis, blood vessel development, determination of ventral identity, transforming growth factor …
Arrhythmia	Congenital muscular dystrophy due to partial LAMA2 deficiency	ENSDARG00000112019	CABZ01065423.1	1.16475	0.0147928
Arrhythmia	Laminin alpha 2-related dystrophy	ENSDARG00000112019	CABZ01065423.1	1.16475	0.0147928
Arrhythmia	Merosin deficient congenital muscular dystrophy	ENSDARG00000112019	CABZ01065423.1	1.16475	0.0147928
Arrhythmia	PLOD3-Related Disorder	ENSDARG00000076317	plod3	1.10667	0.00115601	procollagen-lysine, 2-oxoglutarate 5-dioxygenase 3 [Source:ZFIN;Acc:ZDB-GENE-021031-4]	oxidation-reduction process, motor neuron axon guidance, neural crest cell migration, collagen fibril organization, collagen metabolic process, peptidyl-lysine hydroxylation, hydroxylysine biosynthetic process
Arrhythmia	Charcot-Marie-Tooth disease type 2D	ENSDARG00000059070	gars	1.10261	0.000292377	glycyl-tRNA synthetase [Source:ZFIN;Acc:ZDB-GENE-030131-9174]	tRNA aminoacylation for protein translation, glycyl-tRNA aminoacylation, translation, mitochondrial glycyl-tRNA aminoacylation
Arrhythmia	Distal hereditary motor neuronopathy type 5	ENSDARG00000059070	gars	1.10261	0.000292377	glycyl-tRNA synthetase [Source:ZFIN;Acc:ZDB-GENE-030131-9174]	tRNA aminoacylation for protein translation, glycyl-tRNA aminoacylation, translation, mitochondrial glycyl-tRNA aminoacylation
Arrhythmia	Arrhythmogenic right ventricular dysplasia, familial, 13	ENSDARG00000102441	ctnna1	1.1013	0.0373638	catenin (cadherin-associated protein), alpha 1 [Source:ZFIN;Acc:ZDB-GENE-991207-24]	cell adhesion, tissue homeostasis
Arrhythmia	Breast-ovarian cancer, familial 2	ENSDARG00000079015	brca2	1.0373	0.02981	BRCA2 DNA repair associated [Source:ZFIN;Acc:ZDB-GENE-060510-3]	DNA repair, double-strand break repair via homologous recombination, pronephros development, sex determination, spermatogenesis, female gonad development
Arrhythmia	Hereditary breast and ovarian cancer syndrome	ENSDARG00000079015	brca2	1.0373	0.02981	BRCA2 DNA repair associated [Source:ZFIN;Acc:ZDB-GENE-060510-3]	DNA repair, double-strand break repair via homologous recombination, pronephros development, sex determination, spermatogenesis, female gonad development
Arrhythmia	Hereditary cancer-predisposing syndrome	ENSDARG00000079015	brca2	1.0373	0.02981	BRCA2 DNA repair associated [Source:ZFIN;Acc:ZDB-GENE-060510-3]	DNA repair, double-strand break repair via homologous recombination, pronephros development, sex determination, spermatogenesis, female gonad development
Arrhythmia	GNE myopathy	ENSDARG00000099771	gne	0.997552	0.0144258	glucosamine (UDP-N-acetyl)-2-epimerase/N-acetylmannosamine kinase [Source:ZFIN;Acc:ZDB-GENE-040426-1848]	UDP-N-acetylglucosamine metabolic process, chordate embryonic development, locomotion, muscle fiber development, carbohydrate phosphorylation
Arrhythmia	Sialuria	ENSDARG00000099771	gne	0.997552	0.0144258	glucosamine (UDP-N-acetyl)-2-epimerase/N-acetylmannosamine kinase [Source:ZFIN;Acc:ZDB-GENE-040426-1848]	UDP-N-acetylglucosamine metabolic process, chordate embryonic development, locomotion, muscle fiber development, carbohydrate phosphorylation
Arrhythmia	Renal carnitine transport defect	ENSDARG00000010085	p4ha2	0.889349	0.00894049	procollagen-proline, 2-oxoglutarate 4-dioxygenase (proline 4-hydroxylase), alpha polypeptide 2 [Source:ZFIN;Acc:ZDB-GENE-030827-1]	oxidation-reduction process, peptidyl-proline hydroxylation to 4-hydroxy-L-proline
Arrhythmia	Arrhythmogenic right ventricular cardiomyopathy, type 12	ENSDARG00000070787	jupa	0.882749	0.0386707	junction plakoglobin a [Source:ZFIN;Acc:ZDB-GENE-991207-22]	cell adhesion, desmosome assembly, positive regulation of transcription by RNA polymerase II, heart development, atrioventricular valve morphogenesis, negative regulation of Wnt signaling pathway involved in heart development, negative regulation of Wnt signaling pathway
Arrhythmia	Left atrial enlargement	ENSDARG00000070787	jupa	0.882749	0.0386707	junction plakoglobin a [Source:ZFIN;Acc:ZDB-GENE-991207-22]	cell adhesion, desmosome assembly, positive regulation of transcription by RNA polymerase II, heart development, atrioventricular valve morphogenesis, negative regulation of Wnt signaling pathway involved in heart development, negative regulation of Wnt signaling pathway
Arrhythmia	Left ventricular noncompaction 1	ENSDARG00000070787	jupa	0.882749	0.0386707	junction plakoglobin a [Source:ZFIN;Acc:ZDB-GENE-991207-22]	cell adhesion, desmosome assembly, positive regulation of transcription by RNA polymerase II, heart development, atrioventricular valve morphogenesis, negative regulation of Wnt signaling pathway involved in heart development, negative regulation of Wnt signaling pathway
Arrhythmia	Naxos disease	ENSDARG00000070787	jupa	0.882749	0.0386707	junction plakoglobin a [Source:ZFIN;Acc:ZDB-GENE-991207-22]	cell adhesion, desmosome assembly, positive regulation of transcription by RNA polymerase II, heart development, atrioventricular valve morphogenesis, negative regulation of Wnt signaling pathway involved in heart development, negative regulation of Wnt signaling pathway
Arrhythmia	Paroxysmal familial ventricular fibrillation 1	ENSDARG00000070787	jupa	0.882749	0.0386707	junction plakoglobin a [Source:ZFIN;Acc:ZDB-GENE-991207-22]	cell adhesion, desmosome assembly, positive regulation of transcription by RNA polymerase II, heart development, atrioventricular valve morphogenesis, negative regulation of Wnt signaling pathway involved in heart development, negative regulation of Wnt signaling pathway
Arrhythmia	DNMT1-Related Disorder	ENSDARG00000030756	dnmt1	0.826926	0.049503	DNA (cytosine-5-)-methyltransferase 1 [Source:ZFIN;Acc:ZDB-GENE-990714-15]	C-5 methylation of cytosine, exocrine pancreas development, liver development, pancreas development, Kupffer's vesicle development, methylation, retina morphogenesis in camera-type eye, determination of left/right symmetry, definitive hemopoiesis, intrahepatic bile duct development, digestive tract development, cartilage development, lens development in camera-type eye, regulation of DNA methylat…
Arrhythmia	LEOPARD syndrome 2	ENSDARG00000096415	raf1a	0.723055	0.0220229	Raf-1 proto-oncogene, serine/threonine kinase a [Source:ZFIN;Acc:ZDB-GENE-990415-41]	signal transduction, intracellular signal transduction, activation of MAPKK activity, protein phosphorylation, heart development, signal transduction, protein phosphorylation, intracellular signal transduction, phosphorylation, activation of MAPKK activity, heart development
Arrhythmia	Noonan syndrome	ENSDARG00000096415	raf1a	0.723055	0.0220229	Raf-1 proto-oncogene, serine/threonine kinase a [Source:ZFIN;Acc:ZDB-GENE-990415-41]	signal transduction, intracellular signal transduction, activation of MAPKK activity, protein phosphorylation, heart development, signal transduction, protein phosphorylation, intracellular signal transduction, phosphorylation, activation of MAPKK activity, heart development
Arrhythmia	Noonan syndrome 5	ENSDARG00000096415	raf1a	0.723055	0.0220229	Raf-1 proto-oncogene, serine/threonine kinase a [Source:ZFIN;Acc:ZDB-GENE-990415-41]	signal transduction, intracellular signal transduction, activation of MAPKK activity, protein phosphorylation, heart development, signal transduction, protein phosphorylation, intracellular signal transduction, phosphorylation, activation of MAPKK activity, heart development
Arrhythmia	Rasopathy	ENSDARG00000096415	raf1a	0.723055	0.0220229	Raf-1 proto-oncogene, serine/threonine kinase a [Source:ZFIN;Acc:ZDB-GENE-990415-41]	signal transduction, intracellular signal transduction, activation of MAPKK activity, protein phosphorylation, heart development, signal transduction, protein phosphorylation, intracellular signal transduction, phosphorylation, activation of MAPKK activity, heart development
Arrhythmia	Familial thoracic aortic aneurysm and aortic dissection	ENSDARG00000103902	nde1	0.717682	0.0437721	nudE neurodevelopment protein 1 [Source:ZFIN;Acc:ZDB-GENE-050913-61]	regulation of microtubule motor activity, cell migration, vesicle transport along microtubule, establishment of mitotic spindle orientation, microtubule nucleation, chromosome segregation, mitotic centrosome separation, regulation of cell projection size, establishment of chromosome localization, centrosome localization
Arrhythmia	Early infantile epileptic encephalopathy	ENSDARG00000019231	sptan1	0.630005	0.015724	spectrin alpha, non-erythrocytic 1 [Source:ZFIN;Acc:ZDB-GENE-051113-60]	clustering of voltage-gated sodium channels
Arrhythmia	Early infantile epileptic encephalopathy 5	ENSDARG00000019231	sptan1	0.630005	0.015724	spectrin alpha, non-erythrocytic 1 [Source:ZFIN;Acc:ZDB-GENE-051113-60]	clustering of voltage-gated sodium channels
Arrhythmia	Undetermined early-onset epileptic encephalopathy	ENSDARG00000019231	sptan1	0.630005	0.015724	spectrin alpha, non-erythrocytic 1 [Source:ZFIN;Acc:ZDB-GENE-051113-60]	clustering of voltage-gated sodium channels
Arrhythmia	Abnormal coronary artery morphology	ENSDARG00000020334	ptpn11a	0.624238	0.0148405	protein tyrosine phosphatase non-receptor type 11a [Source:ZFIN;Acc:ZDB-GENE-030131-5911]	protein dephosphorylation, dephosphorylation, convergent extension involved in axis elongation, heart development, peptidyl-tyrosine dephosphorylation, convergent extension involved in gastrulation, embryonic viscerocranium morphogenesis, heart jogging, negative regulation of cell death
Arrhythmia	Cervical spinal canal stenosis	ENSDARG00000020334	ptpn11a	0.624238	0.0148405	protein tyrosine phosphatase non-receptor type 11a [Source:ZFIN;Acc:ZDB-GENE-030131-5911]	protein dephosphorylation, dephosphorylation, convergent extension involved in axis elongation, heart development, peptidyl-tyrosine dephosphorylation, convergent extension involved in gastrulation, embryonic viscerocranium morphogenesis, heart jogging, negative regulation of cell death
Arrhythmia	Congenital cataract	ENSDARG00000020334	ptpn11a	0.624238	0.0148405	protein tyrosine phosphatase non-receptor type 11a [Source:ZFIN;Acc:ZDB-GENE-030131-5911]	protein dephosphorylation, dephosphorylation, convergent extension involved in axis elongation, heart development, peptidyl-tyrosine dephosphorylation, convergent extension involved in gastrulation, embryonic viscerocranium morphogenesis, heart jogging, negative regulation of cell death
Arrhythmia	Hepatic cysts	ENSDARG00000020334	ptpn11a	0.624238	0.0148405	protein tyrosine phosphatase non-receptor type 11a [Source:ZFIN;Acc:ZDB-GENE-030131-5911]	protein dephosphorylation, dephosphorylation, convergent extension involved in axis elongation, heart development, peptidyl-tyrosine dephosphorylation, convergent extension involved in gastrulation, embryonic viscerocranium morphogenesis, heart jogging, negative regulation of cell death
Arrhythmia	Hiatal hernia	ENSDARG00000020334	ptpn11a	0.624238	0.0148405	protein tyrosine phosphatase non-receptor type 11a [Source:ZFIN;Acc:ZDB-GENE-030131-5911]	protein dephosphorylation, dephosphorylation, convergent extension involved in axis elongation, heart development, peptidyl-tyrosine dephosphorylation, convergent extension involved in gastrulation, embryonic viscerocranium morphogenesis, heart jogging, negative regulation of cell death
Arrhythmia	Macrocephalus	ENSDARG00000020334	ptpn11a	0.624238	0.0148405	protein tyrosine phosphatase non-receptor type 11a [Source:ZFIN;Acc:ZDB-GENE-030131-5911]	protein dephosphorylation, dephosphorylation, convergent extension involved in axis elongation, heart development, peptidyl-tyrosine dephosphorylation, convergent extension involved in gastrulation, embryonic viscerocranium morphogenesis, heart jogging, negative regulation of cell death
Arrhythmia	Ovarian cyst	ENSDARG00000020334	ptpn11a	0.624238	0.0148405	protein tyrosine phosphatase non-receptor type 11a [Source:ZFIN;Acc:ZDB-GENE-030131-5911]	protein dephosphorylation, dephosphorylation, convergent extension involved in axis elongation, heart development, peptidyl-tyrosine dephosphorylation, convergent extension involved in gastrulation, embryonic viscerocranium morphogenesis, heart jogging, negative regulation of cell death
Arrhythmia	Remnants of the hyaloid vascular system	ENSDARG00000020334	ptpn11a	0.624238	0.0148405	protein tyrosine phosphatase non-receptor type 11a [Source:ZFIN;Acc:ZDB-GENE-030131-5911]	protein dephosphorylation, dephosphorylation, convergent extension involved in axis elongation, heart development, peptidyl-tyrosine dephosphorylation, convergent extension involved in gastrulation, embryonic viscerocranium morphogenesis, heart jogging, negative regulation of cell death
Arrhythmia	Renal cortical cysts	ENSDARG00000020334	ptpn11a	0.624238	0.0148405	protein tyrosine phosphatase non-receptor type 11a [Source:ZFIN;Acc:ZDB-GENE-030131-5911]	protein dephosphorylation, dephosphorylation, convergent extension involved in axis elongation, heart development, peptidyl-tyrosine dephosphorylation, convergent extension involved in gastrulation, embryonic viscerocranium morphogenesis, heart jogging, negative regulation of cell death
Arrhythmia	Noonan syndrome 6	ENSDARG00000038225	nras	0.606981	0.0454395	NRAS proto-oncogene, GTPase [Source:ZFIN;Acc:ZDB-GENE-990415-166]	signal transduction

## Sheet: 72hpf AV block
ClinVar_term	Condition.s.	Gene.stable.ID.1	external_gene_name	log2FoldChange	padj	Gene.description	GO
AV block	AV Block Third Degree Adverse Event	ENSDARG00000079564	myh7	3.55443	0.000839471	myosin heavy chain 7 [Source:ZFIN;Acc:ZDB-GENE-991123-5]	embryonic heart tube development, ventricular cardiac myofibril assembly
AV block	Familial hypertrophic cardiomyopathy 14	ENSDARG00000079564	myh7	3.55443	0.000839471	myosin heavy chain 7 [Source:ZFIN;Acc:ZDB-GENE-991123-5]	embryonic heart tube development, ventricular cardiac myofibril assembly
AV block	Left ventricular noncompaction cardiomyopathy	ENSDARG00000079564	myh7	3.55443	0.000839471	myosin heavy chain 7 [Source:ZFIN;Acc:ZDB-GENE-991123-5]	embryonic heart tube development, ventricular cardiac myofibril assembly
AV block	Aortic aneurysm	ENSDARG00000027087	tgfb2	3.33641	1.42503e-10	transforming growth factor, beta 2 [Source:ZFIN;Acc:ZDB-GENE-030723-3]	cell growth, positive regulation of pathway-restricted SMAD protein phosphorylation, BMP signaling pathway, regulation of apoptotic process, regulation of MAPK cascade, cell development, SMAD protein signal transduction, regulation of cell population proliferation, transforming growth factor beta receptor signaling pathway, sclerotome development, hard palate development
AV block	Arachnodactyly	ENSDARG00000027087	tgfb2	3.33641	1.42503e-10	transforming growth factor, beta 2 [Source:ZFIN;Acc:ZDB-GENE-030723-3]	cell growth, positive regulation of pathway-restricted SMAD protein phosphorylation, BMP signaling pathway, regulation of apoptotic process, regulation of MAPK cascade, cell development, SMAD protein signal transduction, regulation of cell population proliferation, transforming growth factor beta receptor signaling pathway, sclerotome development, hard palate development
AV block	Arachnoid cyst	ENSDARG00000027087	tgfb2	3.33641	1.42503e-10	transforming growth factor, beta 2 [Source:ZFIN;Acc:ZDB-GENE-030723-3]	cell growth, positive regulation of pathway-restricted SMAD protein phosphorylation, BMP signaling pathway, regulation of apoptotic process, regulation of MAPK cascade, cell development, SMAD protein signal transduction, regulation of cell population proliferation, transforming growth factor beta receptor signaling pathway, sclerotome development, hard palate development
AV block	Connective tissue disease	ENSDARG00000027087	tgfb2	3.33641	1.42503e-10	transforming growth factor, beta 2 [Source:ZFIN;Acc:ZDB-GENE-030723-3]	cell growth, positive regulation of pathway-restricted SMAD protein phosphorylation, BMP signaling pathway, regulation of apoptotic process, regulation of MAPK cascade, cell development, SMAD protein signal transduction, regulation of cell population proliferation, transforming growth factor beta receptor signaling pathway, sclerotome development, hard palate development
AV block	Familial thoracic aortic aneurysm and aortic dissection	ENSDARG00000027087	tgfb2	3.33641	1.42503e-10	transforming growth factor, beta 2 [Source:ZFIN;Acc:ZDB-GENE-030723-3]	cell growth, positive regulation of pathway-restricted SMAD protein phosphorylation, BMP signaling pathway, regulation of apoptotic process, regulation of MAPK cascade, cell development, SMAD protein signal transduction, regulation of cell population proliferation, transforming growth factor beta receptor signaling pathway, sclerotome development, hard palate development
AV block	Hirschsprung disease 1	ENSDARG00000027087	tgfb2	3.33641	1.42503e-10	transforming growth factor, beta 2 [Source:ZFIN;Acc:ZDB-GENE-030723-3]	cell growth, positive regulation of pathway-restricted SMAD protein phosphorylation, BMP signaling pathway, regulation of apoptotic process, regulation of MAPK cascade, cell development, SMAD protein signal transduction, regulation of cell population proliferation, transforming growth factor beta receptor signaling pathway, sclerotome development, hard palate development
AV block	Holt-Oram syndrome	ENSDARG00000027087	tgfb2	3.33641	1.42503e-10	transforming growth factor, beta 2 [Source:ZFIN;Acc:ZDB-GENE-030723-3]	cell growth, positive regulation of pathway-restricted SMAD protein phosphorylation, BMP signaling pathway, regulation of apoptotic process, regulation of MAPK cascade, cell development, SMAD protein signal transduction, regulation of cell population proliferation, transforming growth factor beta receptor signaling pathway, sclerotome development, hard palate development
AV block	Intellectual disability, mild	ENSDARG00000027087	tgfb2	3.33641	1.42503e-10	transforming growth factor, beta 2 [Source:ZFIN;Acc:ZDB-GENE-030723-3]	cell growth, positive regulation of pathway-restricted SMAD protein phosphorylation, BMP signaling pathway, regulation of apoptotic process, regulation of MAPK cascade, cell development, SMAD protein signal transduction, regulation of cell population proliferation, transforming growth factor beta receptor signaling pathway, sclerotome development, hard palate development
AV block	Joint hypermobility	ENSDARG00000027087	tgfb2	3.33641	1.42503e-10	transforming growth factor, beta 2 [Source:ZFIN;Acc:ZDB-GENE-030723-3]	cell growth, positive regulation of pathway-restricted SMAD protein phosphorylation, BMP signaling pathway, regulation of apoptotic process, regulation of MAPK cascade, cell development, SMAD protein signal transduction, regulation of cell population proliferation, transforming growth factor beta receptor signaling pathway, sclerotome development, hard palate development
AV block	Loeys-Dietz syndrome	ENSDARG00000027087	tgfb2	3.33641	1.42503e-10	transforming growth factor, beta 2 [Source:ZFIN;Acc:ZDB-GENE-030723-3]	cell growth, positive regulation of pathway-restricted SMAD protein phosphorylation, BMP signaling pathway, regulation of apoptotic process, regulation of MAPK cascade, cell development, SMAD protein signal transduction, regulation of cell population proliferation, transforming growth factor beta receptor signaling pathway, sclerotome development, hard palate development
AV block	Loeys-Dietz syndrome 4	ENSDARG00000027087	tgfb2	3.33641	1.42503e-10	transforming growth factor, beta 2 [Source:ZFIN;Acc:ZDB-GENE-030723-3]	cell growth, positive regulation of pathway-restricted SMAD protein phosphorylation, BMP signaling pathway, regulation of apoptotic process, regulation of MAPK cascade, cell development, SMAD protein signal transduction, regulation of cell population proliferation, transforming growth factor beta receptor signaling pathway, sclerotome development, hard palate development
AV block	Mild global developmental delay	ENSDARG00000027087	tgfb2	3.33641	1.42503e-10	transforming growth factor, beta 2 [Source:ZFIN;Acc:ZDB-GENE-030723-3]	cell growth, positive regulation of pathway-restricted SMAD protein phosphorylation, BMP signaling pathway, regulation of apoptotic process, regulation of MAPK cascade, cell development, SMAD protein signal transduction, regulation of cell population proliferation, transforming growth factor beta receptor signaling pathway, sclerotome development, hard palate development
AV block	Pectus excavatum	ENSDARG00000027087	tgfb2	3.33641	1.42503e-10	transforming growth factor, beta 2 [Source:ZFIN;Acc:ZDB-GENE-030723-3]	cell growth, positive regulation of pathway-restricted SMAD protein phosphorylation, BMP signaling pathway, regulation of apoptotic process, regulation of MAPK cascade, cell development, SMAD protein signal transduction, regulation of cell population proliferation, transforming growth factor beta receptor signaling pathway, sclerotome development, hard palate development
AV block	Poor coordination	ENSDARG00000027087	tgfb2	3.33641	1.42503e-10	transforming growth factor, beta 2 [Source:ZFIN;Acc:ZDB-GENE-030723-3]	cell growth, positive regulation of pathway-restricted SMAD protein phosphorylation, BMP signaling pathway, regulation of apoptotic process, regulation of MAPK cascade, cell development, SMAD protein signal transduction, regulation of cell population proliferation, transforming growth factor beta receptor signaling pathway, sclerotome development, hard palate development
AV block	Sandal gap	ENSDARG00000027087	tgfb2	3.33641	1.42503e-10	transforming growth factor, beta 2 [Source:ZFIN;Acc:ZDB-GENE-030723-3]	cell growth, positive regulation of pathway-restricted SMAD protein phosphorylation, BMP signaling pathway, regulation of apoptotic process, regulation of MAPK cascade, cell development, SMAD protein signal transduction, regulation of cell population proliferation, transforming growth factor beta receptor signaling pathway, sclerotome development, hard palate development
AV block	Slender build	ENSDARG00000027087	tgfb2	3.33641	1.42503e-10	transforming growth factor, beta 2 [Source:ZFIN;Acc:ZDB-GENE-030723-3]	cell growth, positive regulation of pathway-restricted SMAD protein phosphorylation, BMP signaling pathway, regulation of apoptotic process, regulation of MAPK cascade, cell development, SMAD protein signal transduction, regulation of cell population proliferation, transforming growth factor beta receptor signaling pathway, sclerotome development, hard palate development
AV block	Familial hypertrophic cardiomyopathy 1	ENSDARG00000079782	myh7l	3.13124	0.000233473	myosin heavy chain 7-like [Source:ZFIN;Acc:ZDB-GENE-061027-393]
AV block	Myopathy, distal, 1	ENSDARG00000079782	myh7l	3.13124	0.000233473	myosin heavy chain 7-like [Source:ZFIN;Acc:ZDB-GENE-061027-393]
AV block	Myosin storage myopathy	ENSDARG00000079782	myh7l	3.13124	0.000233473	myosin heavy chain 7-like [Source:ZFIN;Acc:ZDB-GENE-061027-393]
AV block	Primary familial hypertrophic cardiomyopathy	ENSDARG00000079782	myh7l	3.13124	0.000233473	myosin heavy chain 7-like [Source:ZFIN;Acc:ZDB-GENE-061027-393]
AV block	Wolff-Parkinson-White pattern	ENSDARG00000079782	myh7l	3.13124	0.000233473	myosin heavy chain 7-like [Source:ZFIN;Acc:ZDB-GENE-061027-393]
AV block	Dilated cardiomyopathy 1AA	ENSDARG00000071090	actn2b	2.90233	1.10702e-06	actinin, alpha 2b [Source:ZFIN;Acc:ZDB-GENE-051127-39]	sarcomere organization, heart development, eye development, skeletal muscle fiber development, myofibril assembly
AV block	Conduction disorder of the heart	ENSDARG00000011615	mybpc3	2.81363	0.000316961	myosin binding protein C, cardiac [Source:ZFIN;Acc:ZDB-GENE-070112-2362]	ventricular cardiac muscle tissue morphogenesis, regulation of heart rate, cardiac atrium formation, cardiac ventricle formation
[truncated: 47 more rows]

## Sheet: 72hpf Conduction
ClinVar_term	Condition(s)	Gene.stable.ID.1	external_gene_name	log2FoldChange	padj	Gene.description	GO
[truncated: 231 more rows]

[truncated: 4 more sheets: 72hpf Long QT syndrome, Unique in 48hpf, Unique in 72hpf, Common in 48 & 72hpf]
