# Supplementary material for: Genomic and physiological analyses of the zebrafish atrioventricular canal reveal molecular building blocks of the secondary pacemaker region
Source: Cell Mol Life Sci. 2021 Sep 23;78(19-20):6669–87. doi: 10.1007/s00018-021-03939-y (PMC8558220; doi:10.1007/s00018-021-03939-y)
Supplement: Supplementary file 16 — Supplementary file16 (XLSX 86 KB) [file 18_2021_3939_MOESM16_ESM.xlsx]

## Sheet: 48hpf Tricuspid valve
Gene.stable.ID.1	Condition.s.	ClinVar_term	external_gene_name	log2FoldChange	padj	Gene.description	GO
ENSDARG00000011615	Arrhythmogenic right ventricular dysplasia, familial 1	Tricuspid Valve	mybpc3	4.99657	4.00276e-12	myosin binding protein C, cardiac [Source:ZFIN;Acc:ZDB-GENE-070112-2362]	ventricular cardiac muscle tissue morphogenesis, regulation of heart rate, cardiac atrium formation, cardiac ventricle formation
ENSDARG00000011615	Familial hypertrophic cardiomyopathy 4	Tricuspid Valve	mybpc3	4.99657	4.00276e-12	myosin binding protein C, cardiac [Source:ZFIN;Acc:ZDB-GENE-070112-2362]	ventricular cardiac muscle tissue morphogenesis, regulation of heart rate, cardiac atrium formation, cardiac ventricle formation
ENSDARG00000011615	Left ventricular noncompaction 10	Tricuspid Valve	mybpc3	4.99657	4.00276e-12	myosin binding protein C, cardiac [Source:ZFIN;Acc:ZDB-GENE-070112-2362]	ventricular cardiac muscle tissue morphogenesis, regulation of heart rate, cardiac atrium formation, cardiac ventricle formation
ENSDARG00000079782	Abnormality of T cell physiology	Tricuspid Valve	myh7l	4.96917	3.49398e-10	myosin heavy chain 7-like [Source:ZFIN;Acc:ZDB-GENE-061027-393]
ENSDARG00000079782	Abnormality of cellular immune system	Tricuspid Valve	myh7l	4.96917	3.49398e-10	myosin heavy chain 7-like [Source:ZFIN;Acc:ZDB-GENE-061027-393]
ENSDARG00000079782	Congenital combined immunodeficiency	Tricuspid Valve	myh7l	4.96917	3.49398e-10	myosin heavy chain 7-like [Source:ZFIN;Acc:ZDB-GENE-061027-393]
ENSDARG00000079782	Congenital myopathy with fiber type disproportion	Tricuspid Valve	myh7l	4.96917	3.49398e-10	myosin heavy chain 7-like [Source:ZFIN;Acc:ZDB-GENE-061027-393]
ENSDARG00000079782	Ebstein anomaly of the tricuspid valve	Tricuspid Valve	myh7l	4.96917	3.49398e-10	myosin heavy chain 7-like [Source:ZFIN;Acc:ZDB-GENE-061027-393]
ENSDARG00000079782	Familial dilated cardiomyopathy	Tricuspid Valve	myh7l	4.96917	3.49398e-10	myosin heavy chain 7-like [Source:ZFIN;Acc:ZDB-GENE-061027-393]
ENSDARG00000079782	Immunodeficiency	Tricuspid Valve	myh7l	4.96917	3.49398e-10	myosin heavy chain 7-like [Source:ZFIN;Acc:ZDB-GENE-061027-393]
ENSDARG00000079782	Left ventricular noncompaction	Tricuspid Valve	myh7l	4.96917	3.49398e-10	myosin heavy chain 7-like [Source:ZFIN;Acc:ZDB-GENE-061027-393]
ENSDARG00000079782	Left ventricular noncompaction 5	Tricuspid Valve	myh7l	4.96917	3.49398e-10	myosin heavy chain 7-like [Source:ZFIN;Acc:ZDB-GENE-061027-393]
ENSDARG00000079782	Lymphopenia	Tricuspid Valve	myh7l	4.96917	3.49398e-10	myosin heavy chain 7-like [Source:ZFIN;Acc:ZDB-GENE-061027-393]
ENSDARG00000079782	MYH7-related late-onset scapuloperoneal muscular dystrophy	Tricuspid Valve	myh7l	4.96917	3.49398e-10	myosin heavy chain 7-like [Source:ZFIN;Acc:ZDB-GENE-061027-393]
ENSDARG00000079782	Myopathy, distal, 1	Tricuspid Valve	myh7l	4.96917	3.49398e-10	myosin heavy chain 7-like [Source:ZFIN;Acc:ZDB-GENE-061027-393]
ENSDARG00000079782	Myopathy, myosin storage, autosomal recessive	Tricuspid Valve	myh7l	4.96917	3.49398e-10	myosin heavy chain 7-like [Source:ZFIN;Acc:ZDB-GENE-061027-393]
ENSDARG00000079782	Myosin storage myopathy	Tricuspid Valve	myh7l	4.96917	3.49398e-10	myosin heavy chain 7-like [Source:ZFIN;Acc:ZDB-GENE-061027-393]
ENSDARG00000079782	Severe combined immunodeficiency disease	Tricuspid Valve	myh7l	4.96917	3.49398e-10	myosin heavy chain 7-like [Source:ZFIN;Acc:ZDB-GENE-061027-393]
ENSDARG00000028213	Absent phalangeal crease	Tricuspid Valve	ttn.2	4.2287	1.06099e-11	titin, tandem duplicate 2 [Source:ZFIN;Acc:ZDB-GENE-030113-2]	nucleosome assembly, cell morphogenesis, sarcomere organization, sarcomerogenesis, heart contraction, heart development, muscle contraction, cardiac muscle tissue development, skeletal muscle tissue development, myofibril assembly, skeletal muscle thin filament assembly, skeletal muscle myosin thick filament assembly, cardiac muscle fiber development, cardiac myofibril assembly, cardiac muscle ti…
ENSDARG00000028213	Cardiomyopathy	Tricuspid Valve	ttn.2	4.2287	1.06099e-11	titin, tandem duplicate 2 [Source:ZFIN;Acc:ZDB-GENE-030113-2]	nucleosome assembly, cell morphogenesis, sarcomere organization, sarcomerogenesis, heart contraction, heart development, muscle contraction, cardiac muscle tissue development, skeletal muscle tissue development, myofibril assembly, skeletal muscle thin filament assembly, skeletal muscle myosin thick filament assembly, cardiac muscle fiber development, cardiac myofibril assembly, cardiac muscle ti…
ENSDARG00000028213	Cleft palate	Tricuspid Valve	ttn.2	4.2287	1.06099e-11	titin, tandem duplicate 2 [Source:ZFIN;Acc:ZDB-GENE-030113-2]	nucleosome assembly, cell morphogenesis, sarcomere organization, sarcomerogenesis, heart contraction, heart development, muscle contraction, cardiac muscle tissue development, skeletal muscle tissue development, myofibril assembly, skeletal muscle thin filament assembly, skeletal muscle myosin thick filament assembly, cardiac muscle fiber development, cardiac myofibril assembly, cardiac muscle ti…
ENSDARG00000028213	Contractures of the large joints	Tricuspid Valve	ttn.2	4.2287	1.06099e-11	titin, tandem duplicate 2 [Source:ZFIN;Acc:ZDB-GENE-030113-2]	nucleosome assembly, cell morphogenesis, sarcomere organization, sarcomerogenesis, heart contraction, heart development, muscle contraction, cardiac muscle tissue development, skeletal muscle tissue development, myofibril assembly, skeletal muscle thin filament assembly, skeletal muscle myosin thick filament assembly, cardiac muscle fiber development, cardiac myofibril assembly, cardiac muscle ti…
ENSDARG00000028213	Decreased body weight	Tricuspid Valve	ttn.2	4.2287	1.06099e-11	titin, tandem duplicate 2 [Source:ZFIN;Acc:ZDB-GENE-030113-2]	nucleosome assembly, cell morphogenesis, sarcomere organization, sarcomerogenesis, heart contraction, heart development, muscle contraction, cardiac muscle tissue development, skeletal muscle tissue development, myofibril assembly, skeletal muscle thin filament assembly, skeletal muscle myosin thick filament assembly, cardiac muscle fiber development, cardiac myofibril assembly, cardiac muscle ti…
ENSDARG00000028213	Dilated cardiomyopathy 1G	Tricuspid Valve	ttn.2	4.2287	1.06099e-11	titin, tandem duplicate 2 [Source:ZFIN;Acc:ZDB-GENE-030113-2]	nucleosome assembly, cell morphogenesis, sarcomere organization, sarcomerogenesis, heart contraction, heart development, muscle contraction, cardiac muscle tissue development, skeletal muscle tissue development, myofibril assembly, skeletal muscle thin filament assembly, skeletal muscle myosin thick filament assembly, cardiac muscle fiber development, cardiac myofibril assembly, cardiac muscle ti…
ENSDARG00000028213	EMG abnormality	Tricuspid Valve	ttn.2	4.2287	1.06099e-11	titin, tandem duplicate 2 [Source:ZFIN;Acc:ZDB-GENE-030113-2]	nucleosome assembly, cell morphogenesis, sarcomere organization, sarcomerogenesis, heart contraction, heart development, muscle contraction, cardiac muscle tissue development, skeletal muscle tissue development, myofibril assembly, skeletal muscle thin filament assembly, skeletal muscle myosin thick filament assembly, cardiac muscle fiber development, cardiac myofibril assembly, cardiac muscle ti…
ENSDARG00000028213	EMG: myopathic abnormalities	Tricuspid Valve	ttn.2	4.2287	1.06099e-11	titin, tandem duplicate 2 [Source:ZFIN;Acc:ZDB-GENE-030113-2]	nucleosome assembly, cell morphogenesis, sarcomere organization, sarcomerogenesis, heart contraction, heart development, muscle contraction, cardiac muscle tissue development, skeletal muscle tissue development, myofibril assembly, skeletal muscle thin filament assembly, skeletal muscle myosin thick filament assembly, cardiac muscle fiber development, cardiac myofibril assembly, cardiac muscle ti…
ENSDARG00000028213	Epicanthus	Tricuspid Valve	ttn.2	4.2287	1.06099e-11	titin, tandem duplicate 2 [Source:ZFIN;Acc:ZDB-GENE-030113-2]	nucleosome assembly, cell morphogenesis, sarcomere organization, sarcomerogenesis, heart contraction, heart development, muscle contraction, cardiac muscle tissue development, skeletal muscle tissue development, myofibril assembly, skeletal muscle thin filament assembly, skeletal muscle myosin thick filament assembly, cardiac muscle fiber development, cardiac myofibril assembly, cardiac muscle ti…
ENSDARG00000028213	Failure to thrive	Tricuspid Valve	ttn.2	4.2287	1.06099e-11	titin, tandem duplicate 2 [Source:ZFIN;Acc:ZDB-GENE-030113-2]	nucleosome assembly, cell morphogenesis, sarcomere organization, sarcomerogenesis, heart contraction, heart development, muscle contraction, cardiac muscle tissue development, skeletal muscle tissue development, myofibril assembly, skeletal muscle thin filament assembly, skeletal muscle myosin thick filament assembly, cardiac muscle fiber development, cardiac myofibril assembly, cardiac muscle ti…
ENSDARG00000028213	Familial hypertrophic cardiomyopathy 9	Tricuspid Valve	ttn.2	4.2287	1.06099e-11	titin, tandem duplicate 2 [Source:ZFIN;Acc:ZDB-GENE-030113-2]	nucleosome assembly, cell morphogenesis, sarcomere organization, sarcomerogenesis, heart contraction, heart development, muscle contraction, cardiac muscle tissue development, skeletal muscle tissue development, myofibril assembly, skeletal muscle thin filament assembly, skeletal muscle myosin thick filament assembly, cardiac muscle fiber development, cardiac myofibril assembly, cardiac muscle ti…
ENSDARG00000028213	Generalized hypotonia	Tricuspid Valve	ttn.2	4.2287	1.06099e-11	titin, tandem duplicate 2 [Source:ZFIN;Acc:ZDB-GENE-030113-2]	nucleosome assembly, cell morphogenesis, sarcomere organization, sarcomerogenesis, heart contraction, heart development, muscle contraction, cardiac muscle tissue development, skeletal muscle tissue development, myofibril assembly, skeletal muscle thin filament assembly, skeletal muscle myosin thick filament assembly, cardiac muscle fiber development, cardiac myofibril assembly, cardiac muscle ti…
ENSDARG00000028213	Limb-girdle muscular dystrophy, type 2J	Tricuspid Valve	ttn.2	4.2287	1.06099e-11	titin, tandem duplicate 2 [Source:ZFIN;Acc:ZDB-GENE-030113-2]	nucleosome assembly, cell morphogenesis, sarcomere organization, sarcomerogenesis, heart contraction, heart development, muscle contraction, cardiac muscle tissue development, skeletal muscle tissue development, myofibril assembly, skeletal muscle thin filament assembly, skeletal muscle myosin thick filament assembly, cardiac muscle fiber development, cardiac myofibril assembly, cardiac muscle ti…
ENSDARG00000028213	Long philtrum	Tricuspid Valve	ttn.2	4.2287	1.06099e-11	titin, tandem duplicate 2 [Source:ZFIN;Acc:ZDB-GENE-030113-2]	nucleosome assembly, cell morphogenesis, sarcomere organization, sarcomerogenesis, heart contraction, heart development, muscle contraction, cardiac muscle tissue development, skeletal muscle tissue development, myofibril assembly, skeletal muscle thin filament assembly, skeletal muscle myosin thick filament assembly, cardiac muscle fiber development, cardiac myofibril assembly, cardiac muscle ti…
ENSDARG00000028213	Low-output congestive heart failure	Tricuspid Valve	ttn.2	4.2287	1.06099e-11	titin, tandem duplicate 2 [Source:ZFIN;Acc:ZDB-GENE-030113-2]	nucleosome assembly, cell morphogenesis, sarcomere organization, sarcomerogenesis, heart contraction, heart development, muscle contraction, cardiac muscle tissue development, skeletal muscle tissue development, myofibril assembly, skeletal muscle thin filament assembly, skeletal muscle myosin thick filament assembly, cardiac muscle fiber development, cardiac myofibril assembly, cardiac muscle ti…
ENSDARG00000028213	Mitral regurgitation	Tricuspid Valve	ttn.2	4.2287	1.06099e-11	titin, tandem duplicate 2 [Source:ZFIN;Acc:ZDB-GENE-030113-2]	nucleosome assembly, cell morphogenesis, sarcomere organization, sarcomerogenesis, heart contraction, heart development, muscle contraction, cardiac muscle tissue development, skeletal muscle tissue development, myofibril assembly, skeletal muscle thin filament assembly, skeletal muscle myosin thick filament assembly, cardiac muscle fiber development, cardiac myofibril assembly, cardiac muscle ti…
ENSDARG00000028213	Myopathy, myofibrillar, 9, with early respiratory failure	Tricuspid Valve	ttn.2	4.2287	1.06099e-11	titin, tandem duplicate 2 [Source:ZFIN;Acc:ZDB-GENE-030113-2]	nucleosome assembly, cell morphogenesis, sarcomere organization, sarcomerogenesis, heart contraction, heart development, muscle contraction, cardiac muscle tissue development, skeletal muscle tissue development, myofibril assembly, skeletal muscle thin filament assembly, skeletal muscle myosin thick filament assembly, cardiac muscle fiber development, cardiac myofibril assembly, cardiac muscle ti…
ENSDARG00000028213	Noncompaction cardiomyopathy	Tricuspid Valve	ttn.2	4.2287	1.06099e-11	titin, tandem duplicate 2 [Source:ZFIN;Acc:ZDB-GENE-030113-2]	nucleosome assembly, cell morphogenesis, sarcomere organization, sarcomerogenesis, heart contraction, heart development, muscle contraction, cardiac muscle tissue development, skeletal muscle tissue development, myofibril assembly, skeletal muscle thin filament assembly, skeletal muscle myosin thick filament assembly, cardiac muscle fiber development, cardiac myofibril assembly, cardiac muscle ti…
ENSDARG00000028213	Pectus excavatum	Tricuspid Valve	ttn.2	4.2287	1.06099e-11	titin, tandem duplicate 2 [Source:ZFIN;Acc:ZDB-GENE-030113-2]	nucleosome assembly, cell morphogenesis, sarcomere organization, sarcomerogenesis, heart contraction, heart development, muscle contraction, cardiac muscle tissue development, skeletal muscle tissue development, myofibril assembly, skeletal muscle thin filament assembly, skeletal muscle myosin thick filament assembly, cardiac muscle fiber development, cardiac myofibril assembly, cardiac muscle ti…
ENSDARG00000028213	Primary dilated cardiomyopathy	Tricuspid Valve	ttn.2	4.2287	1.06099e-11	titin, tandem duplicate 2 [Source:ZFIN;Acc:ZDB-GENE-030113-2]	nucleosome assembly, cell morphogenesis, sarcomere organization, sarcomerogenesis, heart contraction, heart development, muscle contraction, cardiac muscle tissue development, skeletal muscle tissue development, myofibril assembly, skeletal muscle thin filament assembly, skeletal muscle myosin thick filament assembly, cardiac muscle fiber development, cardiac myofibril assembly, cardiac muscle ti…
ENSDARG00000028213	Severe muscular hypotonia	Tricuspid Valve	ttn.2	4.2287	1.06099e-11	titin, tandem duplicate 2 [Source:ZFIN;Acc:ZDB-GENE-030113-2]	nucleosome assembly, cell morphogenesis, sarcomere organization, sarcomerogenesis, heart contraction, heart development, muscle contraction, cardiac muscle tissue development, skeletal muscle tissue development, myofibril assembly, skeletal muscle thin filament assembly, skeletal muscle myosin thick filament assembly, cardiac muscle fiber development, cardiac myofibril assembly, cardiac muscle ti…
ENSDARG00000028213	Short stature	Tricuspid Valve	ttn.2	4.2287	1.06099e-11	titin, tandem duplicate 2 [Source:ZFIN;Acc:ZDB-GENE-030113-2]	nucleosome assembly, cell morphogenesis, sarcomere organization, sarcomerogenesis, heart contraction, heart development, muscle contraction, cardiac muscle tissue development, skeletal muscle tissue development, myofibril assembly, skeletal muscle thin filament assembly, skeletal muscle myosin thick filament assembly, cardiac muscle fiber development, cardiac myofibril assembly, cardiac muscle ti…
ENSDARG00000028213	Thoracolumbar scoliosis	Tricuspid Valve	ttn.2	4.2287	1.06099e-11	titin, tandem duplicate 2 [Source:ZFIN;Acc:ZDB-GENE-030113-2]	nucleosome assembly, cell morphogenesis, sarcomere organization, sarcomerogenesis, heart contraction, heart development, muscle contraction, cardiac muscle tissue development, skeletal muscle tissue development, myofibril assembly, skeletal muscle thin filament assembly, skeletal muscle myosin thick filament assembly, cardiac muscle fiber development, cardiac myofibril assembly, cardiac muscle ti…
ENSDARG00000028213	Tibial muscular dystrophy	Tricuspid Valve	ttn.2	4.2287	1.06099e-11	titin, tandem duplicate 2 [Source:ZFIN;Acc:ZDB-GENE-030113-2]	nucleosome assembly, cell morphogenesis, sarcomere organization, sarcomerogenesis, heart contraction, heart development, muscle contraction, cardiac muscle tissue development, skeletal muscle tissue development, myofibril assembly, skeletal muscle thin filament assembly, skeletal muscle myosin thick filament assembly, cardiac muscle fiber development, cardiac myofibril assembly, cardiac muscle ti…
ENSDARG00000028213	Toe clinodactyly	Tricuspid Valve	ttn.2	4.2287	1.06099e-11	titin, tandem duplicate 2 [Source:ZFIN;Acc:ZDB-GENE-030113-2]	nucleosome assembly, cell morphogenesis, sarcomere organization, sarcomerogenesis, heart contraction, heart development, muscle contraction, cardiac muscle tissue development, skeletal muscle tissue development, myofibril assembly, skeletal muscle thin filament assembly, skeletal muscle myosin thick filament assembly, cardiac muscle fiber development, cardiac myofibril assembly, cardiac muscle ti…
ENSDARG00000028213	Tricuspid regurgitation	Tricuspid Valve	ttn.2	4.2287	1.06099e-11	titin, tandem duplicate 2 [Source:ZFIN;Acc:ZDB-GENE-030113-2]	nucleosome assembly, cell morphogenesis, sarcomere organization, sarcomerogenesis, heart contraction, heart development, muscle contraction, cardiac muscle tissue development, skeletal muscle tissue development, myofibril assembly, skeletal muscle thin filament assembly, skeletal muscle myosin thick filament assembly, cardiac muscle fiber development, cardiac myofibril assembly, cardiac muscle ti…
ENSDARG00000028213	Wolff-Parkinson-White pattern	Tricuspid Valve	ttn.2	4.2287	1.06099e-11	titin, tandem duplicate 2 [Source:ZFIN;Acc:ZDB-GENE-030113-2]	nucleosome assembly, cell morphogenesis, sarcomere organization, sarcomerogenesis, heart contraction, heart development, muscle contraction, cardiac muscle tissue development, skeletal muscle tissue development, myofibril assembly, skeletal muscle thin filament assembly, skeletal muscle myosin thick filament assembly, cardiac muscle fiber development, cardiac myofibril assembly, cardiac muscle ti…
ENSDARG00000018566	Cardiomyopathy, familial hypertrophic, 26	Tricuspid Valve	flnca	3.71718	3.31943e-08	filamin C, gamma a (actin binding protein 280) [Source:ZFIN;Acc:ZDB-GENE-070503-1]	locomotory behavior, muscle cell cellular homeostasis
ENSDARG00000018566	Dilated Cardiomyopathy, Dominant	Tricuspid Valve	flnca	3.71718	3.31943e-08	filamin C, gamma a (actin binding protein 280) [Source:ZFIN;Acc:ZDB-GENE-070503-1]	locomotory behavior, muscle cell cellular homeostasis
ENSDARG00000018566	Myofibrillar myopathy, filamin C-related	Tricuspid Valve	flnca	3.71718	3.31943e-08	filamin C, gamma a (actin binding protein 280) [Source:ZFIN;Acc:ZDB-GENE-070503-1]	locomotory behavior, muscle cell cellular homeostasis
ENSDARG00000018566	Myopathy, distal, 4	Tricuspid Valve	flnca	3.71718	3.31943e-08	filamin C, gamma a (actin binding protein 280) [Source:ZFIN;Acc:ZDB-GENE-070503-1]	locomotory behavior, muscle cell cellular homeostasis
ENSDARG00000007344	Familial hypertrophic cardiomyopathy 1	Tricuspid Valve	tcap	3.61712	1.80745e-07	titin-cap (telethonin) [Source:ZFIN;Acc:ZDB-GENE-070501-5]	muscle cell development, heart contraction, skeletal muscle contraction, cardiac muscle contraction, skeletal muscle thin filament assembly, skeletal muscle myosin thick filament assembly, cardiac muscle fiber development, cardiac myofibril assembly, cardiac muscle tissue morphogenesis, detection of muscle stretch, sarcomerogenesis, T-tubule organization
ENSDARG00000007344	Hypertrophic cardiomyopathy 25	Tricuspid Valve	tcap	3.61712	1.80745e-07	titin-cap (telethonin) [Source:ZFIN;Acc:ZDB-GENE-070501-5]	muscle cell development, heart contraction, skeletal muscle contraction, cardiac muscle contraction, skeletal muscle thin filament assembly, skeletal muscle myosin thick filament assembly, cardiac muscle fiber development, cardiac myofibril assembly, cardiac muscle tissue morphogenesis, detection of muscle stretch, sarcomerogenesis, T-tubule organization
ENSDARG00000007344	Primary familial hypertrophic cardiomyopathy	Tricuspid Valve	tcap	3.61712	1.80745e-07	titin-cap (telethonin) [Source:ZFIN;Acc:ZDB-GENE-070501-5]	muscle cell development, heart contraction, skeletal muscle contraction, cardiac muscle contraction, skeletal muscle thin filament assembly, skeletal muscle myosin thick filament assembly, cardiac muscle fiber development, cardiac myofibril assembly, cardiac muscle tissue morphogenesis, detection of muscle stretch, sarcomerogenesis, T-tubule organization
ENSDARG00000076160	Beckwith-Wiedemann syndrome	Tricuspid Valve	si:dkey-285e18.2	2.70758	0.013441	si:dkey-285e18.2 [Source:ZFIN;Acc:ZDB-GENE-120703-43]
ENSDARG00000076160	Delayed fine motor development	Tricuspid Valve	si:dkey-285e18.2	2.70758	0.013441	si:dkey-285e18.2 [Source:ZFIN;Acc:ZDB-GENE-120703-43]
ENSDARG00000076160	Delayed gross motor development	Tricuspid Valve	si:dkey-285e18.2	2.70758	0.013441	si:dkey-285e18.2 [Source:ZFIN;Acc:ZDB-GENE-120703-43]
ENSDARG00000076160	Delayed speech and language development	Tricuspid Valve	si:dkey-285e18.2	2.70758	0.013441	si:dkey-285e18.2 [Source:ZFIN;Acc:ZDB-GENE-120703-43]
ENSDARG00000076160	Global developmental delay	Tricuspid Valve	si:dkey-285e18.2	2.70758	0.013441	si:dkey-285e18.2 [Source:ZFIN;Acc:ZDB-GENE-120703-43]
ENSDARG00000076160	High anterior hairline	Tricuspid Valve	si:dkey-285e18.2	2.70758	0.013441	si:dkey-285e18.2 [Source:ZFIN;Acc:ZDB-GENE-120703-43]
ENSDARG00000076160	High forehead	Tricuspid Valve	si:dkey-285e18.2	2.70758	0.013441	si:dkey-285e18.2 [Source:ZFIN;Acc:ZDB-GENE-120703-43]
ENSDARG00000076160	Hypertelorism	Tricuspid Valve	si:dkey-285e18.2	2.70758	0.013441	si:dkey-285e18.2 [Source:ZFIN;Acc:ZDB-GENE-120703-43]
ENSDARG00000076160	Hypoplasia of the corpus callosum	Tricuspid Valve	si:dkey-285e18.2	2.70758	0.013441	si:dkey-285e18.2 [Source:ZFIN;Acc:ZDB-GENE-120703-43]
ENSDARG00000076160	Increased body weight	Tricuspid Valve	si:dkey-285e18.2	2.70758	0.013441	si:dkey-285e18.2 [Source:ZFIN;Acc:ZDB-GENE-120703-43]
ENSDARG00000076160	Macrocephalus	Tricuspid Valve	si:dkey-285e18.2	2.70758	0.013441	si:dkey-285e18.2 [Source:ZFIN;Acc:ZDB-GENE-120703-43]
ENSDARG00000076160	Osteopenia	Tricuspid Valve	si:dkey-285e18.2	2.70758	0.013441	si:dkey-285e18.2 [Source:ZFIN;Acc:ZDB-GENE-120703-43]
ENSDARG00000076160	Overgrowth	Tricuspid Valve	si:dkey-285e18.2	2.70758	0.013441	si:dkey-285e18.2 [Source:ZFIN;Acc:ZDB-GENE-120703-43]
ENSDARG00000076160	Pointed chin	Tricuspid Valve	si:dkey-285e18.2	2.70758	0.013441	si:dkey-285e18.2 [Source:ZFIN;Acc:ZDB-GENE-120703-43]
ENSDARG00000076160	Preeclampsia	Tricuspid Valve	si:dkey-285e18.2	2.70758	0.013441	si:dkey-285e18.2 [Source:ZFIN;Acc:ZDB-GENE-120703-43]
ENSDARG00000076160	Pulmonary valve atresia	Tricuspid Valve	si:dkey-285e18.2	2.70758	0.013441	si:dkey-285e18.2 [Source:ZFIN;Acc:ZDB-GENE-120703-43]
ENSDARG00000076160	Scoliosis	Tricuspid Valve	si:dkey-285e18.2	2.70758	0.013441	si:dkey-285e18.2 [Source:ZFIN;Acc:ZDB-GENE-120703-43]
ENSDARG00000076160	Sotos syndrome 1	Tricuspid Valve	si:dkey-285e18.2	2.70758	0.013441	si:dkey-285e18.2 [Source:ZFIN;Acc:ZDB-GENE-120703-43]
ENSDARG00000076160	Sparse anterior scalp hair	Tricuspid Valve	si:dkey-285e18.2	2.70758	0.013441	si:dkey-285e18.2 [Source:ZFIN;Acc:ZDB-GENE-120703-43]
ENSDARG00000076160	Tall stature	Tricuspid Valve	si:dkey-285e18.2	2.70758	0.013441	si:dkey-285e18.2 [Source:ZFIN;Acc:ZDB-GENE-120703-43]
ENSDARG00000076160	Tricuspid atresia (disease)	Tricuspid Valve	si:dkey-285e18.2	2.70758	0.013441	si:dkey-285e18.2 [Source:ZFIN;Acc:ZDB-GENE-120703-43]
ENSDARG00000103969	Dilated cardiomyopathy	Tricuspid Valve	smyhc2	2.50896	0.0243979	slow myosin heavy chain 2 [Source:ZFIN;Acc:ZDB-GENE-070822-12]	slow-twitch skeletal muscle fiber contraction
ENSDARG00000103969	Dilated cardiomyopathy 1EE	Tricuspid Valve	smyhc2	2.50896	0.0243979	slow myosin heavy chain 2 [Source:ZFIN;Acc:ZDB-GENE-070822-12]	slow-twitch skeletal muscle fiber contraction
ENSDARG00000103969	Familial hypertrophic cardiomyopathy 14	Tricuspid Valve	smyhc2	2.50896	0.0243979	slow myosin heavy chain 2 [Source:ZFIN;Acc:ZDB-GENE-070822-12]	slow-twitch skeletal muscle fiber contraction
ENSDARG00000103969	Sudden cardiac death	Tricuspid Valve	smyhc2	2.50896	0.0243979	slow myosin heavy chain 2 [Source:ZFIN;Acc:ZDB-GENE-070822-12]	slow-twitch skeletal muscle fiber contraction
ENSDARG00000103969	Ventricular tachycardia	Tricuspid Valve	smyhc2	2.50896	0.0243979	slow myosin heavy chain 2 [Source:ZFIN;Acc:ZDB-GENE-070822-12]	slow-twitch skeletal muscle fiber contraction
ENSDARG00000013415	Charcot-Marie-Tooth disease type 2B1	Tricuspid Valve	lmna	2.39887	1.93804e-05	lamin A [Source:ZFIN;Acc:ZDB-GENE-020424-3]	heart contraction, regulation of cell aging
ENSDARG00000013415	Charcot-Marie-Tooth disease, type 2	Tricuspid Valve	lmna	2.39887	1.93804e-05	lamin A [Source:ZFIN;Acc:ZDB-GENE-020424-3]	heart contraction, regulation of cell aging
ENSDARG00000013415	Congenital muscular dystrophy, LMNA-related	Tricuspid Valve	lmna	2.39887	1.93804e-05	lamin A [Source:ZFIN;Acc:ZDB-GENE-020424-3]	heart contraction, regulation of cell aging
ENSDARG00000013415	Dilated cardiomyopathy 1A	Tricuspid Valve	lmna	2.39887	1.93804e-05	lamin A [Source:ZFIN;Acc:ZDB-GENE-020424-3]	heart contraction, regulation of cell aging
ENSDARG00000013415	Dilated cardiomyopathy-hypergonadotropic hypogonadism syndrome	Tricuspid Valve	lmna	2.39887	1.93804e-05	lamin A [Source:ZFIN;Acc:ZDB-GENE-020424-3]	heart contraction, regulation of cell aging
ENSDARG00000013415	Emery-Dreifuss muscular dystrophy 2, autosomal dominant	Tricuspid Valve	lmna	2.39887	1.93804e-05	lamin A [Source:ZFIN;Acc:ZDB-GENE-020424-3]	heart contraction, regulation of cell aging
ENSDARG00000013415	Emery-Dreifuss muscular dystrophy 3, autosomal recessive	Tricuspid Valve	lmna	2.39887	1.93804e-05	lamin A [Source:ZFIN;Acc:ZDB-GENE-020424-3]	heart contraction, regulation of cell aging
ENSDARG00000013415	Familial partial lipodystrophy 2	Tricuspid Valve	lmna	2.39887	1.93804e-05	lamin A [Source:ZFIN;Acc:ZDB-GENE-020424-3]	heart contraction, regulation of cell aging
ENSDARG00000013415	Heart-hand syndrome, Slovenian type	Tricuspid Valve	lmna	2.39887	1.93804e-05	lamin A [Source:ZFIN;Acc:ZDB-GENE-020424-3]	heart contraction, regulation of cell aging
ENSDARG00000013415	Hutchinson-Gilford syndrome	Tricuspid Valve	lmna	2.39887	1.93804e-05	lamin A [Source:ZFIN;Acc:ZDB-GENE-020424-3]	heart contraction, regulation of cell aging
ENSDARG00000013415	Lethal tight skin contracture syndrome	Tricuspid Valve	lmna	2.39887	1.93804e-05	lamin A [Source:ZFIN;Acc:ZDB-GENE-020424-3]	heart contraction, regulation of cell aging
ENSDARG00000013415	Mandibuloacral dysplasia with type A lipodystrophy	Tricuspid Valve	lmna	2.39887	1.93804e-05	lamin A [Source:ZFIN;Acc:ZDB-GENE-020424-3]	heart contraction, regulation of cell aging
ENSDARG00000004753	Aortic aneurysm, familial thoracic 7	Tricuspid Valve	mylkb	2.11253	0.000136404	myosin light chain kinase b [Source:ZFIN;Acc:ZDB-GENE-041111-150]	protein phosphorylation, phosphorylation
ENSDARG00000103589	Atrial septal defect 9	Tricuspid Valve	gata6	2.06548	0.000129146	GATA binding protein 6 [Source:ZFIN;Acc:ZDB-GENE-000622-1]	regulation of transcription, DNA-templated, positive regulation of transcription, DNA-templated, heart morphogenesis, liver development, myeloid cell differentiation, epithelial cell differentiation, positive regulation of transcription by RNA polymerase II, digestive tract development, cardioblast migration to the midline involved in heart field formation
ENSDARG00000103589	Atrioventricular septal defect 5	Tricuspid Valve	gata6	2.06548	0.000129146	GATA binding protein 6 [Source:ZFIN;Acc:ZDB-GENE-000622-1]	regulation of transcription, DNA-templated, positive regulation of transcription, DNA-templated, heart morphogenesis, liver development, myeloid cell differentiation, epithelial cell differentiation, positive regulation of transcription by RNA polymerase II, digestive tract development, cardioblast migration to the midline involved in heart field formation
ENSDARG00000103589	Conotruncal heart malformations	Tricuspid Valve	gata6	2.06548	0.000129146	GATA binding protein 6 [Source:ZFIN;Acc:ZDB-GENE-000622-1]	regulation of transcription, DNA-templated, positive regulation of transcription, DNA-templated, heart morphogenesis, liver development, myeloid cell differentiation, epithelial cell differentiation, positive regulation of transcription by RNA polymerase II, digestive tract development, cardioblast migration to the midline involved in heart field formation
ENSDARG00000103589	Monogenic diabetes	Tricuspid Valve	gata6	2.06548	0.000129146	GATA binding protein 6 [Source:ZFIN;Acc:ZDB-GENE-000622-1]	regulation of transcription, DNA-templated, positive regulation of transcription, DNA-templated, heart morphogenesis, liver development, myeloid cell differentiation, epithelial cell differentiation, positive regulation of transcription by RNA polymerase II, digestive tract development, cardioblast migration to the midline involved in heart field formation
ENSDARG00000103589	Pancreatic agenesis and congenital heart disease	Tricuspid Valve	gata6	2.06548	0.000129146	GATA binding protein 6 [Source:ZFIN;Acc:ZDB-GENE-000622-1]	regulation of transcription, DNA-templated, positive regulation of transcription, DNA-templated, heart morphogenesis, liver development, myeloid cell differentiation, epithelial cell differentiation, positive regulation of transcription by RNA polymerase II, digestive tract development, cardioblast migration to the midline involved in heart field formation
ENSDARG00000103589	Tetralogy of Fallot	Tricuspid Valve	gata6	2.06548	0.000129146	GATA binding protein 6 [Source:ZFIN;Acc:ZDB-GENE-000622-1]	regulation of transcription, DNA-templated, positive regulation of transcription, DNA-templated, heart morphogenesis, liver development, myeloid cell differentiation, epithelial cell differentiation, positive regulation of transcription by RNA polymerase II, digestive tract development, cardioblast migration to the midline involved in heart field formation
ENSDARG00000098420	Long QT syndrome	Tricuspid Valve	SNTA1	1.86052	1.25526e-07	syntrophin alpha 1 [Source:HGNC Symbol;Acc:HGNC:11167]
ENSDARG00000098420	Long QT syndrome 12	Tricuspid Valve	SNTA1	1.86052	1.25526e-07	syntrophin alpha 1 [Source:HGNC Symbol;Acc:HGNC:11167]
ENSDARG00000030110	MYOPATHY, CONGENITAL, WITH DIAPHRAGMATIC DEFECTS, RESPIRATORY INSUFFICIENCY, AND DYSMORPHIC FACIES	Tricuspid Valve	myod1	1.73351	0.00356695	myogenic differentiation 1 [Source:ZFIN;Acc:ZDB-GENE-980526-561]	regulation of transcription, DNA-templated, muscle organ development, positive regulation of transcription by RNA polymerase II, multicellular organism development, skeletal muscle fiber development, cell differentiation, skeletal muscle tissue development, striated muscle cell development, skeletal muscle cell differentiation, positive regulation of myoblast differentiation, positive regulation …
ENSDARG00000039850	See cases	Tricuspid Valve	dusp22b	1.39132	0.0113309	dual specificity phosphatase 22b [Source:ZFIN;Acc:ZDB-GENE-050417-257]	protein dephosphorylation, dephosphorylation, peptidyl-tyrosine dephosphorylation, regulation of cell population proliferation, positive regulation of JNK cascade, transforming growth factor beta receptor signaling pathway
ENSDARG00000070787	Arrhythmogenic right ventricular cardiomyopathy, type 12	Tricuspid Valve	jupa	1.27712	0.000748086	junction plakoglobin a [Source:ZFIN;Acc:ZDB-GENE-991207-22]	cell adhesion, desmosome assembly, positive regulation of transcription by RNA polymerase II, heart development, atrioventricular valve morphogenesis, negative regulation of Wnt signaling pathway involved in heart development, negative regulation of Wnt signaling pathway
ENSDARG00000070787	Naxos disease	Tricuspid Valve	jupa	1.27712	0.000748086	junction plakoglobin a [Source:ZFIN;Acc:ZDB-GENE-991207-22]	cell adhesion, desmosome assembly, positive regulation of transcription by RNA polymerase II, heart development, atrioventricular valve morphogenesis, negative regulation of Wnt signaling pathway involved in heart development, negative regulation of Wnt signaling pathway
ENSDARG00000096415	Adenocarcinoma of stomach	Tricuspid Valve	raf1a	1.11998	7.22803e-05	Raf-1 proto-oncogene, serine/threonine kinase a [Source:ZFIN;Acc:ZDB-GENE-990415-41]	signal transduction, intracellular signal transduction, activation of MAPKK activity, protein phosphorylation, heart development, signal transduction, protein phosphorylation, intracellular signal transduction, phosphorylation, activation of MAPKK activity, heart development
ENSDARG00000096415	Atrial septal defect	Tricuspid Valve	raf1a	1.11998	7.22803e-05	Raf-1 proto-oncogene, serine/threonine kinase a [Source:ZFIN;Acc:ZDB-GENE-990415-41]	signal transduction, intracellular signal transduction, activation of MAPKK activity, protein phosphorylation, heart development, signal transduction, protein phosphorylation, intracellular signal transduction, phosphorylation, activation of MAPKK activity, heart development
ENSDARG00000096415	Cardiomyopathy, dilated, 1NN	Tricuspid Valve	raf1a	1.11998	7.22803e-05	Raf-1 proto-oncogene, serine/threonine kinase a [Source:ZFIN;Acc:ZDB-GENE-990415-41]	signal transduction, intracellular signal transduction, activation of MAPKK activity, protein phosphorylation, heart development, signal transduction, protein phosphorylation, intracellular signal transduction, phosphorylation, activation of MAPKK activity, heart development
ENSDARG00000096415	Congenital ptosis	Tricuspid Valve	raf1a	1.11998	7.22803e-05	Raf-1 proto-oncogene, serine/threonine kinase a [Source:ZFIN;Acc:ZDB-GENE-990415-41]	signal transduction, intracellular signal transduction, activation of MAPKK activity, protein phosphorylation, heart development, signal transduction, protein phosphorylation, intracellular signal transduction, phosphorylation, activation of MAPKK activity, heart development
ENSDARG00000096415	Craniofacial disproportion	Tricuspid Valve	raf1a	1.11998	7.22803e-05	Raf-1 proto-oncogene, serine/threonine kinase a [Source:ZFIN;Acc:ZDB-GENE-990415-41]	signal transduction, intracellular signal transduction, activation of MAPKK activity, protein phosphorylation, heart development, signal transduction, protein phosphorylation, intracellular signal transduction, phosphorylation, activation of MAPKK activity, heart development
ENSDARG00000096415	Downslanted palpebral fissures	Tricuspid Valve	raf1a	1.11998	7.22803e-05	Raf-1 proto-oncogene, serine/threonine kinase a [Source:ZFIN;Acc:ZDB-GENE-990415-41]	signal transduction, intracellular signal transduction, activation of MAPKK activity, protein phosphorylation, heart development, signal transduction, protein phosphorylation, intracellular signal transduction, phosphorylation, activation of MAPKK activity, heart development
ENSDARG00000096415	High palate	Tricuspid Valve	raf1a	1.11998	7.22803e-05	Raf-1 proto-oncogene, serine/threonine kinase a [Source:ZFIN;Acc:ZDB-GENE-990415-41]	signal transduction, intracellular signal transduction, activation of MAPKK activity, protein phosphorylation, heart development, signal transduction, protein phosphorylation, intracellular signal transduction, phosphorylation, activation of MAPKK activity, heart development
ENSDARG00000096415	Hypertrophic cardiomyopathy	Tricuspid Valve	raf1a	1.11998	7.22803e-05	Raf-1 proto-oncogene, serine/threonine kinase a [Source:ZFIN;Acc:ZDB-GENE-990415-41]	signal transduction, intracellular signal transduction, activation of MAPKK activity, protein phosphorylation, heart development, signal transduction, protein phosphorylation, intracellular signal transduction, phosphorylation, activation of MAPKK activity, heart development
ENSDARG00000096415	Inborn genetic diseases	Tricuspid Valve	raf1a	1.11998	7.22803e-05	Raf-1 proto-oncogene, serine/threonine kinase a [Source:ZFIN;Acc:ZDB-GENE-990415-41]	signal transduction, intracellular signal transduction, activation of MAPKK activity, protein phosphorylation, heart development, signal transduction, protein phosphorylation, intracellular signal transduction, phosphorylation, activation of MAPKK activity, heart development
ENSDARG00000096415	LEOPARD syndrome 2	Tricuspid Valve	raf1a	1.11998	7.22803e-05	Raf-1 proto-oncogene, serine/threonine kinase a [Source:ZFIN;Acc:ZDB-GENE-990415-41]	signal transduction, intracellular signal transduction, activation of MAPKK activity, protein phosphorylation, heart development, signal transduction, protein phosphorylation, intracellular signal transduction, phosphorylation, activation of MAPKK activity, heart development
ENSDARG00000096415	Low-set ears	Tricuspid Valve	raf1a	1.11998	7.22803e-05	Raf-1 proto-oncogene, serine/threonine kinase a [Source:ZFIN;Acc:ZDB-GENE-990415-41]	signal transduction, intracellular signal transduction, activation of MAPKK activity, protein phosphorylation, heart development, signal transduction, protein phosphorylation, intracellular signal transduction, phosphorylation, activation of MAPKK activity, heart development
ENSDARG00000096415	Lung adenocarcinoma	Tricuspid Valve	raf1a	1.11998	7.22803e-05	Raf-1 proto-oncogene, serine/threonine kinase a [Source:ZFIN;Acc:ZDB-GENE-990415-41]	signal transduction, intracellular signal transduction, activation of MAPKK activity, protein phosphorylation, heart development, signal transduction, protein phosphorylation, intracellular signal transduction, phosphorylation, activation of MAPKK activity, heart development
ENSDARG00000096415	Malignant melanoma of skin	Tricuspid Valve	raf1a	1.11998	7.22803e-05	Raf-1 proto-oncogene, serine/threonine kinase a [Source:ZFIN;Acc:ZDB-GENE-990415-41]	signal transduction, intracellular signal transduction, activation of MAPKK activity, protein phosphorylation, heart development, signal transduction, protein phosphorylation, intracellular signal transduction, phosphorylation, activation of MAPKK activity, heart development
ENSDARG00000096415	Neonatal hypotonia	Tricuspid Valve	raf1a	1.11998	7.22803e-05	Raf-1 proto-oncogene, serine/threonine kinase a [Source:ZFIN;Acc:ZDB-GENE-990415-41]	signal transduction, intracellular signal transduction, activation of MAPKK activity, protein phosphorylation, heart development, signal transduction, protein phosphorylation, intracellular signal transduction, phosphorylation, activation of MAPKK activity, heart development
ENSDARG00000096415	Neoplasm of the large intestine	Tricuspid Valve	raf1a	1.11998	7.22803e-05	Raf-1 proto-oncogene, serine/threonine kinase a [Source:ZFIN;Acc:ZDB-GENE-990415-41]	signal transduction, intracellular signal transduction, activation of MAPKK activity, protein phosphorylation, heart development, signal transduction, protein phosphorylation, intracellular signal transduction, phosphorylation, activation of MAPKK activity, heart development
ENSDARG00000096415	Noonan syndrome	Tricuspid Valve	raf1a	1.11998	7.22803e-05	Raf-1 proto-oncogene, serine/threonine kinase a [Source:ZFIN;Acc:ZDB-GENE-990415-41]	signal transduction, intracellular signal transduction, activation of MAPKK activity, protein phosphorylation, heart development, signal transduction, protein phosphorylation, intracellular signal transduction, phosphorylation, activation of MAPKK activity, heart development
ENSDARG00000096415	Noonan syndrome 1	Tricuspid Valve	raf1a	1.11998	7.22803e-05	Raf-1 proto-oncogene, serine/threonine kinase a [Source:ZFIN;Acc:ZDB-GENE-990415-41]	signal transduction, intracellular signal transduction, activation of MAPKK activity, protein phosphorylation, heart development, signal transduction, protein phosphorylation, intracellular signal transduction, phosphorylation, activation of MAPKK activity, heart development
ENSDARG00000096415	Noonan syndrome 5	Tricuspid Valve	raf1a	1.11998	7.22803e-05	Raf-1 proto-oncogene, serine/threonine kinase a [Source:ZFIN;Acc:ZDB-GENE-990415-41]	signal transduction, intracellular signal transduction, activation of MAPKK activity, protein phosphorylation, heart development, signal transduction, protein phosphorylation, intracellular signal transduction, phosphorylation, activation of MAPKK activity, heart development
ENSDARG00000096415	Noonan syndrome with multiple lentigines	Tricuspid Valve	raf1a	1.11998	7.22803e-05	Raf-1 proto-oncogene, serine/threonine kinase a [Source:ZFIN;Acc:ZDB-GENE-990415-41]	signal transduction, intracellular signal transduction, activation of MAPKK activity, protein phosphorylation, heart development, signal transduction, protein phosphorylation, intracellular signal transduction, phosphorylation, activation of MAPKK activity, heart development
ENSDARG00000096415	Patent ductus arteriosus after birth at term	Tricuspid Valve	raf1a	1.11998	7.22803e-05	Raf-1 proto-oncogene, serine/threonine kinase a [Source:ZFIN;Acc:ZDB-GENE-990415-41]	signal transduction, intracellular signal transduction, activation of MAPKK activity, protein phosphorylation, heart development, signal transduction, protein phosphorylation, intracellular signal transduction, phosphorylation, activation of MAPKK activity, heart development
ENSDARG00000096415	Polyhydramnios	Tricuspid Valve	raf1a	1.11998	7.22803e-05	Raf-1 proto-oncogene, serine/threonine kinase a [Source:ZFIN;Acc:ZDB-GENE-990415-41]	signal transduction, intracellular signal transduction, activation of MAPKK activity, protein phosphorylation, heart development, signal transduction, protein phosphorylation, intracellular signal transduction, phosphorylation, activation of MAPKK activity, heart development
ENSDARG00000096415	Pulmonic stenosis (disease)	Tricuspid Valve	raf1a	1.11998	7.22803e-05	Raf-1 proto-oncogene, serine/threonine kinase a [Source:ZFIN;Acc:ZDB-GENE-990415-41]	signal transduction, intracellular signal transduction, activation of MAPKK activity, protein phosphorylation, heart development, signal transduction, protein phosphorylation, intracellular signal transduction, phosphorylation, activation of MAPKK activity, heart development
ENSDARG00000096415	Rasopathy	Tricuspid Valve	raf1a	1.11998	7.22803e-05	Raf-1 proto-oncogene, serine/threonine kinase a [Source:ZFIN;Acc:ZDB-GENE-990415-41]	signal transduction, intracellular signal transduction, activation of MAPKK activity, protein phosphorylation, heart development, signal transduction, protein phosphorylation, intracellular signal transduction, phosphorylation, activation of MAPKK activity, heart development
ENSDARG00000096415	Short neck	Tricuspid Valve	raf1a	1.11998	7.22803e-05	Raf-1 proto-oncogene, serine/threonine kinase a [Source:ZFIN;Acc:ZDB-GENE-990415-41]	signal transduction, intracellular signal transduction, activation of MAPKK activity, protein phosphorylation, heart development, signal transduction, protein phosphorylation, intracellular signal transduction, phosphorylation, activation of MAPKK activity, heart development
ENSDARG00000096415	Single transverse palmar crease	Tricuspid Valve	raf1a	1.11998	7.22803e-05	Raf-1 proto-oncogene, serine/threonine kinase a [Source:ZFIN;Acc:ZDB-GENE-990415-41]	signal transduction, intracellular signal transduction, activation of MAPKK activity, protein phosphorylation, heart development, signal transduction, protein phosphorylation, intracellular signal transduction, phosphorylation, activation of MAPKK activity, heart development
ENSDARG00000096415	Unilateral ptosis	Tricuspid Valve	raf1a	1.11998	7.22803e-05	Raf-1 proto-oncogene, serine/threonine kinase a [Source:ZFIN;Acc:ZDB-GENE-990415-41]	signal transduction, intracellular signal transduction, activation of MAPKK activity, protein phosphorylation, heart development, signal transduction, protein phosphorylation, intracellular signal transduction, phosphorylation, activation of MAPKK activity, heart development
ENSDARG00000096415	Wide nasal bridge	Tricuspid Valve	raf1a	1.11998	7.22803e-05	Raf-1 proto-oncogene, serine/threonine kinase a [Source:ZFIN;Acc:ZDB-GENE-990415-41]	signal transduction, intracellular signal transduction, activation of MAPKK activity, protein phosphorylation, heart development, signal transduction, protein phosphorylation, intracellular signal transduction, phosphorylation, activation of MAPKK activity, heart development
ENSDARG00000034541	Cardiovascular phenotype	Tricuspid Valve	tgfbr2b	1.05132	0.0352231	transforming growth factor beta receptor 2b [Source:ZFIN;Acc:ZDB-GENE-980526-375]	protein phosphorylation, transmembrane receptor protein serine/threonine kinase signaling pathway, transforming growth factor beta receptor signaling pathway, phosphorylation, apoptotic process, cellular response to growth factor stimulus, hematopoietic stem cell differentiation, heart development, cell differentiation, regulation of growth
ENSDARG00000034541	Congenital aneurysm of ascending aorta	Tricuspid Valve	tgfbr2b	1.05132	0.0352231	transforming growth factor beta receptor 2b [Source:ZFIN;Acc:ZDB-GENE-980526-375]	protein phosphorylation, transmembrane receptor protein serine/threonine kinase signaling pathway, transforming growth factor beta receptor signaling pathway, phosphorylation, apoptotic process, cellular response to growth factor stimulus, hematopoietic stem cell differentiation, heart development, cell differentiation, regulation of growth
ENSDARG00000034541	Connective tissue disease	Tricuspid Valve	tgfbr2b	1.05132	0.0352231	transforming growth factor beta receptor 2b [Source:ZFIN;Acc:ZDB-GENE-980526-375]	protein phosphorylation, transmembrane receptor protein serine/threonine kinase signaling pathway, transforming growth factor beta receptor signaling pathway, phosphorylation, apoptotic process, cellular response to growth factor stimulus, hematopoietic stem cell differentiation, heart development, cell differentiation, regulation of growth
ENSDARG00000034541	Dilatation of the thoracic aorta	Tricuspid Valve	tgfbr2b	1.05132	0.0352231	transforming growth factor beta receptor 2b [Source:ZFIN;Acc:ZDB-GENE-980526-375]	protein phosphorylation, transmembrane receptor protein serine/threonine kinase signaling pathway, transforming growth factor beta receptor signaling pathway, phosphorylation, apoptotic process, cellular response to growth factor stimulus, hematopoietic stem cell differentiation, heart development, cell differentiation, regulation of growth
ENSDARG00000034541	Familial colorectal cancer	Tricuspid Valve	tgfbr2b	1.05132	0.0352231	transforming growth factor beta receptor 2b [Source:ZFIN;Acc:ZDB-GENE-980526-375]	protein phosphorylation, transmembrane receptor protein serine/threonine kinase signaling pathway, transforming growth factor beta receptor signaling pathway, phosphorylation, apoptotic process, cellular response to growth factor stimulus, hematopoietic stem cell differentiation, heart development, cell differentiation, regulation of growth
ENSDARG00000034541	Familial thoracic aortic aneurysm and aortic dissection	Tricuspid Valve	tgfbr2b	1.05132	0.0352231	transforming growth factor beta receptor 2b [Source:ZFIN;Acc:ZDB-GENE-980526-375]	protein phosphorylation, transmembrane receptor protein serine/threonine kinase signaling pathway, transforming growth factor beta receptor signaling pathway, phosphorylation, apoptotic process, cellular response to growth factor stimulus, hematopoietic stem cell differentiation, heart development, cell differentiation, regulation of growth
ENSDARG00000034541	Hereditary nonpolyposis colorectal cancer type 6	Tricuspid Valve	tgfbr2b	1.05132	0.0352231	transforming growth factor beta receptor 2b [Source:ZFIN;Acc:ZDB-GENE-980526-375]	protein phosphorylation, transmembrane receptor protein serine/threonine kinase signaling pathway, transforming growth factor beta receptor signaling pathway, phosphorylation, apoptotic process, cellular response to growth factor stimulus, hematopoietic stem cell differentiation, heart development, cell differentiation, regulation of growth
ENSDARG00000034541	Loeys-Dietz syndrome	Tricuspid Valve	tgfbr2b	1.05132	0.0352231	transforming growth factor beta receptor 2b [Source:ZFIN;Acc:ZDB-GENE-980526-375]	protein phosphorylation, transmembrane receptor protein serine/threonine kinase signaling pathway, transforming growth factor beta receptor signaling pathway, phosphorylation, apoptotic process, cellular response to growth factor stimulus, hematopoietic stem cell differentiation, heart development, cell differentiation, regulation of growth
ENSDARG00000034541	Loeys-Dietz syndrome 1	Tricuspid Valve	tgfbr2b	1.05132	0.0352231	transforming growth factor beta receptor 2b [Source:ZFIN;Acc:ZDB-GENE-980526-375]	protein phosphorylation, transmembrane receptor protein serine/threonine kinase signaling pathway, transforming growth factor beta receptor signaling pathway, phosphorylation, apoptotic process, cellular response to growth factor stimulus, hematopoietic stem cell differentiation, heart development, cell differentiation, regulation of growth
ENSDARG00000034541	Loeys-Dietz syndrome 2	Tricuspid Valve	tgfbr2b	1.05132	0.0352231	transforming growth factor beta receptor 2b [Source:ZFIN;Acc:ZDB-GENE-980526-375]	protein phosphorylation, transmembrane receptor protein serine/threonine kinase signaling pathway, transforming growth factor beta receptor signaling pathway, phosphorylation, apoptotic process, cellular response to growth factor stimulus, hematopoietic stem cell differentiation, heart development, cell differentiation, regulation of growth
ENSDARG00000034541	Marfan syndrome	Tricuspid Valve	tgfbr2b	1.05132	0.0352231	transforming growth factor beta receptor 2b [Source:ZFIN;Acc:ZDB-GENE-980526-375]	protein phosphorylation, transmembrane receptor protein serine/threonine kinase signaling pathway, transforming growth factor beta receptor signaling pathway, phosphorylation, apoptotic process, cellular response to growth factor stimulus, hematopoietic stem cell differentiation, heart development, cell differentiation, regulation of growth
ENSDARG00000034541	Thoracic aortic dissection	Tricuspid Valve	tgfbr2b	1.05132	0.0352231	transforming growth factor beta receptor 2b [Source:ZFIN;Acc:ZDB-GENE-980526-375]	protein phosphorylation, transmembrane receptor protein serine/threonine kinase signaling pathway, transforming growth factor beta receptor signaling pathway, phosphorylation, apoptotic process, cellular response to growth factor stimulus, hematopoietic stem cell differentiation, heart development, cell differentiation, regulation of growth
ENSDARG00000069150	Noonan syndrome 8	Tricuspid Valve	rit1	0.902753	0.000303987	Ras-like without CAAX 1 [Source:ZFIN;Acc:ZDB-GENE-070912-329]	signal transduction, heart development, embryonic viscerocranium morphogenesis, Ras protein signal transduction
ENSDARG00000020334	Dysplastic pulmonary valve	Tricuspid Valve	ptpn11a	0.605706	0.0132231	protein tyrosine phosphatase non-receptor type 11a [Source:ZFIN;Acc:ZDB-GENE-030131-5911]	protein dephosphorylation, dephosphorylation, convergent extension involved in axis elongation, heart development, peptidyl-tyrosine dephosphorylation, convergent extension involved in gastrulation, embryonic viscerocranium morphogenesis, heart jogging, negative regulation of cell death
ENSDARG00000020334	Juvenile myelomonocytic leukemia	Tricuspid Valve	ptpn11a	0.605706	0.0132231	protein tyrosine phosphatase non-receptor type 11a [Source:ZFIN;Acc:ZDB-GENE-030131-5911]	protein dephosphorylation, dephosphorylation, convergent extension involved in axis elongation, heart development, peptidyl-tyrosine dephosphorylation, convergent extension involved in gastrulation, embryonic viscerocranium morphogenesis, heart jogging, negative regulation of cell death
ENSDARG00000020334	LEOPARD syndrome 1	Tricuspid Valve	ptpn11a	0.605706	0.0132231	protein tyrosine phosphatase non-receptor type 11a [Source:ZFIN;Acc:ZDB-GENE-030131-5911]	protein dephosphorylation, dephosphorylation, convergent extension involved in axis elongation, heart development, peptidyl-tyrosine dephosphorylation, convergent extension involved in gastrulation, embryonic viscerocranium morphogenesis, heart jogging, negative regulation of cell death
ENSDARG00000020334	Metachondromatosis	Tricuspid Valve	ptpn11a	0.605706	0.0132231	protein tyrosine phosphatase non-receptor type 11a [Source:ZFIN;Acc:ZDB-GENE-030131-5911]	protein dephosphorylation, dephosphorylation, convergent extension involved in axis elongation, heart development, peptidyl-tyrosine dephosphorylation, convergent extension involved in gastrulation, embryonic viscerocranium morphogenesis, heart jogging, negative regulation of cell death
ENSDARG00000020334	Patent ductus arteriosus	Tricuspid Valve	ptpn11a	0.605706	0.0132231	protein tyrosine phosphatase non-receptor type 11a [Source:ZFIN;Acc:ZDB-GENE-030131-5911]	protein dephosphorylation, dephosphorylation, convergent extension involved in axis elongation, heart development, peptidyl-tyrosine dephosphorylation, convergent extension involved in gastrulation, embryonic viscerocranium morphogenesis, heart jogging, negative regulation of cell death
ENSDARG00000020334	Right ventricular hypertrophy	Tricuspid Valve	ptpn11a	0.605706	0.0132231	protein tyrosine phosphatase non-receptor type 11a [Source:ZFIN;Acc:ZDB-GENE-030131-5911]	protein dephosphorylation, dephosphorylation, convergent extension involved in axis elongation, heart development, peptidyl-tyrosine dephosphorylation, convergent extension involved in gastrulation, embryonic viscerocranium morphogenesis, heart jogging, negative regulation of cell death
ENSDARG00000020334	Secundum atrial septal defect	Tricuspid Valve	ptpn11a	0.605706	0.0132231	protein tyrosine phosphatase non-receptor type 11a [Source:ZFIN;Acc:ZDB-GENE-030131-5911]	protein dephosphorylation, dephosphorylation, convergent extension involved in axis elongation, heart development, peptidyl-tyrosine dephosphorylation, convergent extension involved in gastrulation, embryonic viscerocranium morphogenesis, heart jogging, negative regulation of cell death

## Sheet: 48hpf AV valve
Gene.stable.ID.1	Condition.s.	ClinVar_term	external_gene_name	log2FoldChange	padj	Gene.description	GO
ENSDARG00000057911	Wolff-Parkinson-White pattern	AV Valve	zgc:86709	4.99974	2.14397e-19	zgc:86709 [Source:ZFIN;Acc:ZDB-GENE-040625-35]	positive regulation of gene expression, mesenchyme migration
ENSDARG00000011615	Arrhythmogenic right ventricular dysplasia, familial 1	AV Valve	mybpc3	4.99657	4.00276e-12	myosin binding protein C, cardiac [Source:ZFIN;Acc:ZDB-GENE-070112-2362]	ventricular cardiac muscle tissue morphogenesis, regulation of heart rate, cardiac atrium formation, cardiac ventricle formation
ENSDARG00000011615	Familial hypertrophic cardiomyopathy 4	AV Valve	mybpc3	4.99657	4.00276e-12	myosin binding protein C, cardiac [Source:ZFIN;Acc:ZDB-GENE-070112-2362]	ventricular cardiac muscle tissue morphogenesis, regulation of heart rate, cardiac atrium formation, cardiac ventricle formation
ENSDARG00000011615	Left ventricular noncompaction 10	AV Valve	mybpc3	4.99657	4.00276e-12	myosin binding protein C, cardiac [Source:ZFIN;Acc:ZDB-GENE-070112-2362]	ventricular cardiac muscle tissue morphogenesis, regulation of heart rate, cardiac atrium formation, cardiac ventricle formation
ENSDARG00000079782	Abnormality of T cell physiology	AV Valve	myh7l	4.96917	3.49398e-10	myosin heavy chain 7-like [Source:ZFIN;Acc:ZDB-GENE-061027-393]
ENSDARG00000079782	Abnormality of cellular immune system	AV Valve	myh7l	4.96917	3.49398e-10	myosin heavy chain 7-like [Source:ZFIN;Acc:ZDB-GENE-061027-393]
ENSDARG00000079782	Congenital combined immunodeficiency	AV Valve	myh7l	4.96917	3.49398e-10	myosin heavy chain 7-like [Source:ZFIN;Acc:ZDB-GENE-061027-393]
ENSDARG00000079782	Dilated cardiomyopathy 1S	AV Valve	myh7l	4.96917	3.49398e-10	myosin heavy chain 7-like [Source:ZFIN;Acc:ZDB-GENE-061027-393]
ENSDARG00000079782	Familial dilated cardiomyopathy	AV Valve	myh7l	4.96917	3.49398e-10	myosin heavy chain 7-like [Source:ZFIN;Acc:ZDB-GENE-061027-393]
ENSDARG00000079782	Hypertrophic cardiomyopathy	AV Valve	myh7l	4.96917	3.49398e-10	myosin heavy chain 7-like [Source:ZFIN;Acc:ZDB-GENE-061027-393]
ENSDARG00000079782	Immunodeficiency	AV Valve	myh7l	4.96917	3.49398e-10	myosin heavy chain 7-like [Source:ZFIN;Acc:ZDB-GENE-061027-393]
ENSDARG00000079782	Left ventricular noncompaction 5	AV Valve	myh7l	4.96917	3.49398e-10	myosin heavy chain 7-like [Source:ZFIN;Acc:ZDB-GENE-061027-393]
ENSDARG00000079782	Lymphopenia	AV Valve	myh7l	4.96917	3.49398e-10	myosin heavy chain 7-like [Source:ZFIN;Acc:ZDB-GENE-061027-393]
ENSDARG00000079782	MYH7-related late-onset scapuloperoneal muscular dystrophy	AV Valve	myh7l	4.96917	3.49398e-10	myosin heavy chain 7-like [Source:ZFIN;Acc:ZDB-GENE-061027-393]
ENSDARG00000079782	Myopathy, distal, 1	AV Valve	myh7l	4.96917	3.49398e-10	myosin heavy chain 7-like [Source:ZFIN;Acc:ZDB-GENE-061027-393]
ENSDARG00000079782	Myopathy, myosin storage, autosomal recessive	AV Valve	myh7l	4.96917	3.49398e-10	myosin heavy chain 7-like [Source:ZFIN;Acc:ZDB-GENE-061027-393]
ENSDARG00000079782	Myosin storage myopathy	AV Valve	myh7l	4.96917	3.49398e-10	myosin heavy chain 7-like [Source:ZFIN;Acc:ZDB-GENE-061027-393]
ENSDARG00000079782	Severe combined immunodeficiency disease	AV Valve	myh7l	4.96917	3.49398e-10	myosin heavy chain 7-like [Source:ZFIN;Acc:ZDB-GENE-061027-393]
ENSDARG00000028213	Primary dilated cardiomyopathy	AV Valve	ttn.2	4.2287	1.06099e-11	titin, tandem duplicate 2 [Source:ZFIN;Acc:ZDB-GENE-030113-2]	nucleosome assembly, cell morphogenesis, sarcomere organization, sarcomerogenesis, heart contraction, heart development, muscle contraction, cardiac muscle tissue development, skeletal muscle tissue development, myofibril assembly, skeletal muscle thin filament assembly, skeletal muscle myosin thick filament assembly, cardiac muscle fiber development, cardiac myofibril assembly, cardiac muscle ti…
ENSDARG00000069431	Enlarged vestibular aqueduct	AV Valve	slc26a4	3.88594	1.39029e-05	solute carrier family 26 member 4 [Source:ZFIN;Acc:ZDB-GENE-060503-544]	transmembrane transport, sulfate transport, anion transmembrane transport, chloride transmembrane transport, bicarbonate transport, sulfate transmembrane transport, chloride transport, oxalate transport, response to salt stress, anion homeostasis
ENSDARG00000069431	Pendred syndrome	AV Valve	slc26a4	3.88594	1.39029e-05	solute carrier family 26 member 4 [Source:ZFIN;Acc:ZDB-GENE-060503-544]	transmembrane transport, sulfate transport, anion transmembrane transport, chloride transmembrane transport, bicarbonate transport, sulfate transmembrane transport, chloride transport, oxalate transport, response to salt stress, anion homeostasis
ENSDARG00000069431	Rare genetic deafness	AV Valve	slc26a4	3.88594	1.39029e-05	solute carrier family 26 member 4 [Source:ZFIN;Acc:ZDB-GENE-060503-544]	transmembrane transport, sulfate transport, anion transmembrane transport, chloride transmembrane transport, bicarbonate transport, sulfate transmembrane transport, chloride transport, oxalate transport, response to salt stress, anion homeostasis
ENSDARG00000069431	SLC26A4-Related Disorders	AV Valve	slc26a4	3.88594	1.39029e-05	solute carrier family 26 member 4 [Source:ZFIN;Acc:ZDB-GENE-060503-544]	transmembrane transport, sulfate transport, anion transmembrane transport, chloride transmembrane transport, bicarbonate transport, sulfate transmembrane transport, chloride transport, oxalate transport, response to salt stress, anion homeostasis
ENSDARG00000018566	Cardiomyopathy, familial hypertrophic, 26	AV Valve	flnca	3.71718	3.31943e-08	filamin C, gamma a (actin binding protein 280) [Source:ZFIN;Acc:ZDB-GENE-070503-1]	locomotory behavior, muscle cell cellular homeostasis
ENSDARG00000018566	Dilated Cardiomyopathy, Dominant	AV Valve	flnca	3.71718	3.31943e-08	filamin C, gamma a (actin binding protein 280) [Source:ZFIN;Acc:ZDB-GENE-070503-1]	locomotory behavior, muscle cell cellular homeostasis
ENSDARG00000018566	Myofibrillar myopathy, filamin C-related	AV Valve	flnca	3.71718	3.31943e-08	filamin C, gamma a (actin binding protein 280) [Source:ZFIN;Acc:ZDB-GENE-070503-1]	locomotory behavior, muscle cell cellular homeostasis
ENSDARG00000018566	Myopathy, distal, 4	AV Valve	flnca	3.71718	3.31943e-08	filamin C, gamma a (actin binding protein 280) [Source:ZFIN;Acc:ZDB-GENE-070503-1]	locomotory behavior, muscle cell cellular homeostasis
ENSDARG00000044059	Left-right axis malformations	AV Valve	lft2	3.64018	0.00106829	lefty2 [Source:ZFIN;Acc:ZDB-GENE-990630-11]	cell growth, positive regulation of pathway-restricted SMAD protein phosphorylation, BMP signaling pathway, regulation of apoptotic process, regulation of MAPK cascade, cell development, SMAD protein signal transduction, multicellular organism development, mesoderm development, heart field specification
ENSDARG00000007344	Familial hypertrophic cardiomyopathy 1	AV Valve	tcap	3.61712	1.80745e-07	titin-cap (telethonin) [Source:ZFIN;Acc:ZDB-GENE-070501-5]	muscle cell development, heart contraction, skeletal muscle contraction, cardiac muscle contraction, skeletal muscle thin filament assembly, skeletal muscle myosin thick filament assembly, cardiac muscle fiber development, cardiac myofibril assembly, cardiac muscle tissue morphogenesis, detection of muscle stretch, sarcomerogenesis, T-tubule organization
ENSDARG00000007344	Hypertrophic cardiomyopathy 25	AV Valve	tcap	3.61712	1.80745e-07	titin-cap (telethonin) [Source:ZFIN;Acc:ZDB-GENE-070501-5]	muscle cell development, heart contraction, skeletal muscle contraction, cardiac muscle contraction, skeletal muscle thin filament assembly, skeletal muscle myosin thick filament assembly, cardiac muscle fiber development, cardiac myofibril assembly, cardiac muscle tissue morphogenesis, detection of muscle stretch, sarcomerogenesis, T-tubule organization
ENSDARG00000007344	Primary familial hypertrophic cardiomyopathy	AV Valve	tcap	3.61712	1.80745e-07	titin-cap (telethonin) [Source:ZFIN;Acc:ZDB-GENE-070501-5]	muscle cell development, heart contraction, skeletal muscle contraction, cardiac muscle contraction, skeletal muscle thin filament assembly, skeletal muscle myosin thick filament assembly, cardiac muscle fiber development, cardiac myofibril assembly, cardiac muscle tissue morphogenesis, detection of muscle stretch, sarcomerogenesis, T-tubule organization
ENSDARG00000103969	Cardiomyopathy	AV Valve	smyhc2	2.50896	0.0243979	slow myosin heavy chain 2 [Source:ZFIN;Acc:ZDB-GENE-070822-12]	slow-twitch skeletal muscle fiber contraction
ENSDARG00000103969	Dilated cardiomyopathy	AV Valve	smyhc2	2.50896	0.0243979	slow myosin heavy chain 2 [Source:ZFIN;Acc:ZDB-GENE-070822-12]	slow-twitch skeletal muscle fiber contraction
ENSDARG00000103969	Dilated cardiomyopathy 1EE	AV Valve	smyhc2	2.50896	0.0243979	slow myosin heavy chain 2 [Source:ZFIN;Acc:ZDB-GENE-070822-12]	slow-twitch skeletal muscle fiber contraction
ENSDARG00000103969	Familial hypertrophic cardiomyopathy 14	AV Valve	smyhc2	2.50896	0.0243979	slow myosin heavy chain 2 [Source:ZFIN;Acc:ZDB-GENE-070822-12]	slow-twitch skeletal muscle fiber contraction
ENSDARG00000103969	Sudden cardiac death	AV Valve	smyhc2	2.50896	0.0243979	slow myosin heavy chain 2 [Source:ZFIN;Acc:ZDB-GENE-070822-12]	slow-twitch skeletal muscle fiber contraction
ENSDARG00000103969	Ventricular tachycardia	AV Valve	smyhc2	2.50896	0.0243979	slow myosin heavy chain 2 [Source:ZFIN;Acc:ZDB-GENE-070822-12]	slow-twitch skeletal muscle fiber contraction
ENSDARG00000013415	Charcot-Marie-Tooth disease type 2B1	AV Valve	lmna	2.39887	1.93804e-05	lamin A [Source:ZFIN;Acc:ZDB-GENE-020424-3]	heart contraction, regulation of cell aging
ENSDARG00000013415	Charcot-Marie-Tooth disease, type 2	AV Valve	lmna	2.39887	1.93804e-05	lamin A [Source:ZFIN;Acc:ZDB-GENE-020424-3]	heart contraction, regulation of cell aging
ENSDARG00000013415	Congenital muscular dystrophy, LMNA-related	AV Valve	lmna	2.39887	1.93804e-05	lamin A [Source:ZFIN;Acc:ZDB-GENE-020424-3]	heart contraction, regulation of cell aging
ENSDARG00000013415	Dilated cardiomyopathy 1A	AV Valve	lmna	2.39887	1.93804e-05	lamin A [Source:ZFIN;Acc:ZDB-GENE-020424-3]	heart contraction, regulation of cell aging
ENSDARG00000013415	Dilated cardiomyopathy-hypergonadotropic hypogonadism syndrome	AV Valve	lmna	2.39887	1.93804e-05	lamin A [Source:ZFIN;Acc:ZDB-GENE-020424-3]	heart contraction, regulation of cell aging
ENSDARG00000013415	Emery-Dreifuss muscular dystrophy 2, autosomal dominant	AV Valve	lmna	2.39887	1.93804e-05	lamin A [Source:ZFIN;Acc:ZDB-GENE-020424-3]	heart contraction, regulation of cell aging
ENSDARG00000013415	Emery-Dreifuss muscular dystrophy 3, autosomal recessive	AV Valve	lmna	2.39887	1.93804e-05	lamin A [Source:ZFIN;Acc:ZDB-GENE-020424-3]	heart contraction, regulation of cell aging
ENSDARG00000013415	Familial partial lipodystrophy 2	AV Valve	lmna	2.39887	1.93804e-05	lamin A [Source:ZFIN;Acc:ZDB-GENE-020424-3]	heart contraction, regulation of cell aging
ENSDARG00000013415	Heart-hand syndrome, Slovenian type	AV Valve	lmna	2.39887	1.93804e-05	lamin A [Source:ZFIN;Acc:ZDB-GENE-020424-3]	heart contraction, regulation of cell aging
ENSDARG00000013415	Hutchinson-Gilford syndrome	AV Valve	lmna	2.39887	1.93804e-05	lamin A [Source:ZFIN;Acc:ZDB-GENE-020424-3]	heart contraction, regulation of cell aging
ENSDARG00000013415	Inborn genetic diseases	AV Valve	lmna	2.39887	1.93804e-05	lamin A [Source:ZFIN;Acc:ZDB-GENE-020424-3]	heart contraction, regulation of cell aging
ENSDARG00000013415	Lethal tight skin contracture syndrome	AV Valve	lmna	2.39887	1.93804e-05	lamin A [Source:ZFIN;Acc:ZDB-GENE-020424-3]	heart contraction, regulation of cell aging
ENSDARG00000013415	Lipodystrophy (disease)	AV Valve	lmna	2.39887	1.93804e-05	lamin A [Source:ZFIN;Acc:ZDB-GENE-020424-3]	heart contraction, regulation of cell aging
ENSDARG00000013415	Mandibuloacral dysplasia with type A lipodystrophy	AV Valve	lmna	2.39887	1.93804e-05	lamin A [Source:ZFIN;Acc:ZDB-GENE-020424-3]	heart contraction, regulation of cell aging
ENSDARG00000103589	Atrial septal defect 9	AV Valve	gata6	2.06548	0.000129146	GATA binding protein 6 [Source:ZFIN;Acc:ZDB-GENE-000622-1]	regulation of transcription, DNA-templated, positive regulation of transcription, DNA-templated, heart morphogenesis, liver development, myeloid cell differentiation, epithelial cell differentiation, positive regulation of transcription by RNA polymerase II, digestive tract development, cardioblast migration to the midline involved in heart field formation
ENSDARG00000103589	Atrioventricular septal defect 5	AV Valve	gata6	2.06548	0.000129146	GATA binding protein 6 [Source:ZFIN;Acc:ZDB-GENE-000622-1]	regulation of transcription, DNA-templated, positive regulation of transcription, DNA-templated, heart morphogenesis, liver development, myeloid cell differentiation, epithelial cell differentiation, positive regulation of transcription by RNA polymerase II, digestive tract development, cardioblast migration to the midline involved in heart field formation
ENSDARG00000103589	Conotruncal heart malformations	AV Valve	gata6	2.06548	0.000129146	GATA binding protein 6 [Source:ZFIN;Acc:ZDB-GENE-000622-1]	regulation of transcription, DNA-templated, positive regulation of transcription, DNA-templated, heart morphogenesis, liver development, myeloid cell differentiation, epithelial cell differentiation, positive regulation of transcription by RNA polymerase II, digestive tract development, cardioblast migration to the midline involved in heart field formation
ENSDARG00000103589	Monogenic diabetes	AV Valve	gata6	2.06548	0.000129146	GATA binding protein 6 [Source:ZFIN;Acc:ZDB-GENE-000622-1]	regulation of transcription, DNA-templated, positive regulation of transcription, DNA-templated, heart morphogenesis, liver development, myeloid cell differentiation, epithelial cell differentiation, positive regulation of transcription by RNA polymerase II, digestive tract development, cardioblast migration to the midline involved in heart field formation
ENSDARG00000103589	Pancreatic agenesis and congenital heart disease	AV Valve	gata6	2.06548	0.000129146	GATA binding protein 6 [Source:ZFIN;Acc:ZDB-GENE-000622-1]	regulation of transcription, DNA-templated, positive regulation of transcription, DNA-templated, heart morphogenesis, liver development, myeloid cell differentiation, epithelial cell differentiation, positive regulation of transcription by RNA polymerase II, digestive tract development, cardioblast migration to the midline involved in heart field formation
ENSDARG00000103589	Tetralogy of Fallot	AV Valve	gata6	2.06548	0.000129146	GATA binding protein 6 [Source:ZFIN;Acc:ZDB-GENE-000622-1]	regulation of transcription, DNA-templated, positive regulation of transcription, DNA-templated, heart morphogenesis, liver development, myeloid cell differentiation, epithelial cell differentiation, positive regulation of transcription by RNA polymerase II, digestive tract development, cardioblast migration to the midline involved in heart field formation
ENSDARG00000098420	Long QT syndrome	AV Valve	SNTA1	1.86052	1.25526e-07	syntrophin alpha 1 [Source:HGNC Symbol;Acc:HGNC:11167]
ENSDARG00000098420	Long QT syndrome 12	AV Valve	SNTA1	1.86052	1.25526e-07	syntrophin alpha 1 [Source:HGNC Symbol;Acc:HGNC:11167]
ENSDARG00000024894	Aortic valve disease 2	AV Valve	tbx5a	1.71522	0.00898206	T-box transcription factor 5a [Source:ZFIN;Acc:ZDB-GENE-991124-7]	regulation of transcription, DNA-templated, negative regulation of transcription by RNA polymerase II, animal organ morphogenesis, positive regulation of transcription by RNA polymerase II, multicellular organism development, heart development, heart morphogenesis, heart looping, retina morphogenesis in camera-type eye, embryonic heart tube development, optic nerve development, positive regulatio…
ENSDARG00000024894	Cardiovascular phenotype	AV Valve	tbx5a	1.71522	0.00898206	T-box transcription factor 5a [Source:ZFIN;Acc:ZDB-GENE-991124-7]	regulation of transcription, DNA-templated, negative regulation of transcription by RNA polymerase II, animal organ morphogenesis, positive regulation of transcription by RNA polymerase II, multicellular organism development, heart development, heart morphogenesis, heart looping, retina morphogenesis in camera-type eye, embryonic heart tube development, optic nerve development, positive regulatio…
ENSDARG00000024894	Heart, malformation of	AV Valve	tbx5a	1.71522	0.00898206	T-box transcription factor 5a [Source:ZFIN;Acc:ZDB-GENE-991124-7]	regulation of transcription, DNA-templated, negative regulation of transcription by RNA polymerase II, animal organ morphogenesis, positive regulation of transcription by RNA polymerase II, multicellular organism development, heart development, heart morphogenesis, heart looping, retina morphogenesis in camera-type eye, embryonic heart tube development, optic nerve development, positive regulatio…
ENSDARG00000020007	Ehlers-Danlos syndrome, autosomal recessive, cardiac valvular form	AV Valve	col1a2	1.58332	0.011881	collagen, type I, alpha 2 [Source:ZFIN;Acc:ZDB-GENE-030131-8415]	extracellular matrix organization, response to mechanical stimulus, skeletal system development
ENSDARG00000027087	Holt-Oram syndrome	AV Valve	tgfb2	1.45858	0.010842	transforming growth factor, beta 2 [Source:ZFIN;Acc:ZDB-GENE-030723-3]	cell growth, positive regulation of pathway-restricted SMAD protein phosphorylation, BMP signaling pathway, regulation of apoptotic process, regulation of MAPK cascade, cell development, SMAD protein signal transduction, regulation of cell population proliferation, transforming growth factor beta receptor signaling pathway, sclerotome development, hard palate development
ENSDARG00000027087	Loeys-Dietz syndrome 4	AV Valve	tgfb2	1.45858	0.010842	transforming growth factor, beta 2 [Source:ZFIN;Acc:ZDB-GENE-030723-3]	cell growth, positive regulation of pathway-restricted SMAD protein phosphorylation, BMP signaling pathway, regulation of apoptotic process, regulation of MAPK cascade, cell development, SMAD protein signal transduction, regulation of cell population proliferation, transforming growth factor beta receptor signaling pathway, sclerotome development, hard palate development
ENSDARG00000070787	Arrhythmogenic right ventricular cardiomyopathy, type 12	AV Valve	jupa	1.27712	0.000748086	junction plakoglobin a [Source:ZFIN;Acc:ZDB-GENE-991207-22]	cell adhesion, desmosome assembly, positive regulation of transcription by RNA polymerase II, heart development, atrioventricular valve morphogenesis, negative regulation of Wnt signaling pathway involved in heart development, negative regulation of Wnt signaling pathway
ENSDARG00000070787	Naxos disease	AV Valve	jupa	1.27712	0.000748086	junction plakoglobin a [Source:ZFIN;Acc:ZDB-GENE-991207-22]	cell adhesion, desmosome assembly, positive regulation of transcription by RNA polymerase II, heart development, atrioventricular valve morphogenesis, negative regulation of Wnt signaling pathway involved in heart development, negative regulation of Wnt signaling pathway
ENSDARG00000034541	Familial thoracic aortic aneurysm and aortic dissection	AV Valve	tgfbr2b	1.05132	0.0352231	transforming growth factor beta receptor 2b [Source:ZFIN;Acc:ZDB-GENE-980526-375]	protein phosphorylation, transmembrane receptor protein serine/threonine kinase signaling pathway, transforming growth factor beta receptor signaling pathway, phosphorylation, apoptotic process, cellular response to growth factor stimulus, hematopoietic stem cell differentiation, heart development, cell differentiation, regulation of growth
ENSDARG00000090581	See cases	AV Valve	wdr4	0.98607	0.0481161	WD repeat domain 4 [Source:ZFIN;Acc:ZDB-GENE-060810-10]	RNA (guanine-N7)-methylation, tRNA processing, tRNA methylation
ENSDARG00000020334	B lymphoblastic leukemia lymphoma, no ICD-O subtype	AV Valve	ptpn11a	0.605706	0.0132231	protein tyrosine phosphatase non-receptor type 11a [Source:ZFIN;Acc:ZDB-GENE-030131-5911]	protein dephosphorylation, dephosphorylation, convergent extension involved in axis elongation, heart development, peptidyl-tyrosine dephosphorylation, convergent extension involved in gastrulation, embryonic viscerocranium morphogenesis, heart jogging, negative regulation of cell death
ENSDARG00000020334	Juvenile myelomonocytic leukemia	AV Valve	ptpn11a	0.605706	0.0132231	protein tyrosine phosphatase non-receptor type 11a [Source:ZFIN;Acc:ZDB-GENE-030131-5911]	protein dephosphorylation, dephosphorylation, convergent extension involved in axis elongation, heart development, peptidyl-tyrosine dephosphorylation, convergent extension involved in gastrulation, embryonic viscerocranium morphogenesis, heart jogging, negative regulation of cell death
ENSDARG00000020334	LEOPARD syndrome 1	AV Valve	ptpn11a	0.605706	0.0132231	protein tyrosine phosphatase non-receptor type 11a [Source:ZFIN;Acc:ZDB-GENE-030131-5911]	protein dephosphorylation, dephosphorylation, convergent extension involved in axis elongation, heart development, peptidyl-tyrosine dephosphorylation, convergent extension involved in gastrulation, embryonic viscerocranium morphogenesis, heart jogging, negative regulation of cell death
ENSDARG00000020334	Lymphoma	AV Valve	ptpn11a	0.605706	0.0132231	protein tyrosine phosphatase non-receptor type 11a [Source:ZFIN;Acc:ZDB-GENE-030131-5911]	protein dephosphorylation, dephosphorylation, convergent extension involved in axis elongation, heart development, peptidyl-tyrosine dephosphorylation, convergent extension involved in gastrulation, embryonic viscerocranium morphogenesis, heart jogging, negative regulation of cell death
ENSDARG00000020334	Metachondromatosis	AV Valve	ptpn11a	0.605706	0.0132231	protein tyrosine phosphatase non-receptor type 11a [Source:ZFIN;Acc:ZDB-GENE-030131-5911]	protein dephosphorylation, dephosphorylation, convergent extension involved in axis elongation, heart development, peptidyl-tyrosine dephosphorylation, convergent extension involved in gastrulation, embryonic viscerocranium morphogenesis, heart jogging, negative regulation of cell death
ENSDARG00000020334	Noonan syndrome	AV Valve	ptpn11a	0.605706	0.0132231	protein tyrosine phosphatase non-receptor type 11a [Source:ZFIN;Acc:ZDB-GENE-030131-5911]	protein dephosphorylation, dephosphorylation, convergent extension involved in axis elongation, heart development, peptidyl-tyrosine dephosphorylation, convergent extension involved in gastrulation, embryonic viscerocranium morphogenesis, heart jogging, negative regulation of cell death
ENSDARG00000020334	Noonan syndrome 1	AV Valve	ptpn11a	0.605706	0.0132231	protein tyrosine phosphatase non-receptor type 11a [Source:ZFIN;Acc:ZDB-GENE-030131-5911]	protein dephosphorylation, dephosphorylation, convergent extension involved in axis elongation, heart development, peptidyl-tyrosine dephosphorylation, convergent extension involved in gastrulation, embryonic viscerocranium morphogenesis, heart jogging, negative regulation of cell death
ENSDARG00000020334	Noonan syndrome 3	AV Valve	ptpn11a	0.605706	0.0132231	protein tyrosine phosphatase non-receptor type 11a [Source:ZFIN;Acc:ZDB-GENE-030131-5911]	protein dephosphorylation, dephosphorylation, convergent extension involved in axis elongation, heart development, peptidyl-tyrosine dephosphorylation, convergent extension involved in gastrulation, embryonic viscerocranium morphogenesis, heart jogging, negative regulation of cell death
ENSDARG00000020334	Rasopathy	AV Valve	ptpn11a	0.605706	0.0132231	protein tyrosine phosphatase non-receptor type 11a [Source:ZFIN;Acc:ZDB-GENE-030131-5911]	protein dephosphorylation, dephosphorylation, convergent extension involved in axis elongation, heart development, peptidyl-tyrosine dephosphorylation, convergent extension involved in gastrulation, embryonic viscerocranium morphogenesis, heart jogging, negative regulation of cell death

## Sheet: 48hpf Mitral valve
Gene.stable.ID.1	Condition.s.	ClinVar_term	external_gene_name	log2FoldChange	padj	Gene.description	GO
ENSDARG00000071090	Cardiomyopathy	Mitral valve	actn2b	4.33622	2.72417e-14	actinin, alpha 2b [Source:ZFIN;Acc:ZDB-GENE-051127-39]	sarcomere organization, heart development, eye development, skeletal muscle fiber development, myofibril assembly
ENSDARG00000071090	Dilated cardiomyopathy 1AA	Mitral valve	actn2b	4.33622	2.72417e-14	actinin, alpha 2b [Source:ZFIN;Acc:ZDB-GENE-051127-39]	sarcomere organization, heart development, eye development, skeletal muscle fiber development, myofibril assembly
ENSDARG00000071090	Familial hypertrophic cardiomyopathy 1	Mitral valve	actn2b	4.33622	2.72417e-14	actinin, alpha 2b [Source:ZFIN;Acc:ZDB-GENE-051127-39]	sarcomere organization, heart development, eye development, skeletal muscle fiber development, myofibril assembly
ENSDARG00000071090	Primary familial hypertrophic cardiomyopathy	Mitral valve	actn2b	4.33622	2.72417e-14	actinin, alpha 2b [Source:ZFIN;Acc:ZDB-GENE-051127-39]	sarcomere organization, heart development, eye development, skeletal muscle fiber development, myofibril assembly
ENSDARG00000001804	See cases	Mitral valve	zgc:112148	3.58127	0.00115198	zgc:112148 [Source:ZFIN;Acc:ZDB-GENE-050417-235]	vesicle-mediated transport, protein secretion
ENSDARG00000053500	Cardiovascular phenotype	Mitral valve	cbsa	3.2299	1.06273e-17	cystathionine-beta-synthase a [Source:ZFIN;Acc:ZDB-GENE-050417-367]	cysteine biosynthetic process from serine, cysteine biosynthetic process via cystathionine, cellular amino acid biosynthetic process, homocysteine metabolic process, cysteine biosynthetic process, transsulfuration, hydrogen sulfide biosynthetic process
ENSDARG00000053500	Classic homocystinuria	Mitral valve	cbsa	3.2299	1.06273e-17	cystathionine-beta-synthase a [Source:ZFIN;Acc:ZDB-GENE-050417-367]	cysteine biosynthetic process from serine, cysteine biosynthetic process via cystathionine, cellular amino acid biosynthetic process, homocysteine metabolic process, cysteine biosynthetic process, transsulfuration, hydrogen sulfide biosynthetic process
ENSDARG00000053500	Homocystinuria	Mitral valve	cbsa	3.2299	1.06273e-17	cystathionine-beta-synthase a [Source:ZFIN;Acc:ZDB-GENE-050417-367]	cysteine biosynthetic process from serine, cysteine biosynthetic process via cystathionine, cellular amino acid biosynthetic process, homocysteine metabolic process, cysteine biosynthetic process, transsulfuration, hydrogen sulfide biosynthetic process
ENSDARG00000053500	Homocystinuria, pyridoxine-nonresponsive	Mitral valve	cbsa	3.2299	1.06273e-17	cystathionine-beta-synthase a [Source:ZFIN;Acc:ZDB-GENE-050417-367]	cysteine biosynthetic process from serine, cysteine biosynthetic process via cystathionine, cellular amino acid biosynthetic process, homocysteine metabolic process, cysteine biosynthetic process, transsulfuration, hydrogen sulfide biosynthetic process
ENSDARG00000075468	Shprintzen-Goldberg syndrome	Mitral valve	vwa1	2.52824	2.36799e-08	von Willebrand factor A domain containing 1 [Source:ZFIN;Acc:ZDB-GENE-030131-5921]	growth plate cartilage chondrocyte morphogenesis
ENSDARG00000014259	Anteverted nares	Mitral valve	eya1	1.91395	0.000758303	EYA transcriptional coactivator and phosphatase 1 [Source:ZFIN;Acc:ZDB-GENE-990712-18]	animal organ morphogenesis, peptidyl-tyrosine dephosphorylation, ear morphogenesis, anatomical structure development, inner ear morphogenesis, histone dephosphorylation, positive regulation of DNA repair, negative regulation of extrinsic apoptotic signaling pathway in absence of ligand, otolith development, adenohypophysis development, otic vesicle morphogenesis, multicellular organism development
ENSDARG00000014259	Arachnoid cyst	Mitral valve	eya1	1.91395	0.000758303	EYA transcriptional coactivator and phosphatase 1 [Source:ZFIN;Acc:ZDB-GENE-990712-18]	animal organ morphogenesis, peptidyl-tyrosine dephosphorylation, ear morphogenesis, anatomical structure development, inner ear morphogenesis, histone dephosphorylation, positive regulation of DNA repair, negative regulation of extrinsic apoptotic signaling pathway in absence of ligand, otolith development, adenohypophysis development, otic vesicle morphogenesis, multicellular organism development
ENSDARG00000014259	Bilateral sensorineural hearing impairment	Mitral valve	eya1	1.91395	0.000758303	EYA transcriptional coactivator and phosphatase 1 [Source:ZFIN;Acc:ZDB-GENE-990712-18]	animal organ morphogenesis, peptidyl-tyrosine dephosphorylation, ear morphogenesis, anatomical structure development, inner ear morphogenesis, histone dephosphorylation, positive regulation of DNA repair, negative regulation of extrinsic apoptotic signaling pathway in absence of ligand, otolith development, adenohypophysis development, otic vesicle morphogenesis, multicellular organism development
ENSDARG00000014259	Hypertelorism	Mitral valve	eya1	1.91395	0.000758303	EYA transcriptional coactivator and phosphatase 1 [Source:ZFIN;Acc:ZDB-GENE-990712-18]	animal organ morphogenesis, peptidyl-tyrosine dephosphorylation, ear morphogenesis, anatomical structure development, inner ear morphogenesis, histone dephosphorylation, positive regulation of DNA repair, negative regulation of extrinsic apoptotic signaling pathway in absence of ligand, otolith development, adenohypophysis development, otic vesicle morphogenesis, multicellular organism development
ENSDARG00000014259	Multiple lentigines	Mitral valve	eya1	1.91395	0.000758303	EYA transcriptional coactivator and phosphatase 1 [Source:ZFIN;Acc:ZDB-GENE-990712-18]	animal organ morphogenesis, peptidyl-tyrosine dephosphorylation, ear morphogenesis, anatomical structure development, inner ear morphogenesis, histone dephosphorylation, positive regulation of DNA repair, negative regulation of extrinsic apoptotic signaling pathway in absence of ligand, otolith development, adenohypophysis development, otic vesicle morphogenesis, multicellular organism development
ENSDARG00000014259	Scapular winging	Mitral valve	eya1	1.91395	0.000758303	EYA transcriptional coactivator and phosphatase 1 [Source:ZFIN;Acc:ZDB-GENE-990712-18]	animal organ morphogenesis, peptidyl-tyrosine dephosphorylation, ear morphogenesis, anatomical structure development, inner ear morphogenesis, histone dephosphorylation, positive regulation of DNA repair, negative regulation of extrinsic apoptotic signaling pathway in absence of ligand, otolith development, adenohypophysis development, otic vesicle morphogenesis, multicellular organism development
ENSDARG00000014259	Severe short stature	Mitral valve	eya1	1.91395	0.000758303	EYA transcriptional coactivator and phosphatase 1 [Source:ZFIN;Acc:ZDB-GENE-990712-18]	animal organ morphogenesis, peptidyl-tyrosine dephosphorylation, ear morphogenesis, anatomical structure development, inner ear morphogenesis, histone dephosphorylation, positive regulation of DNA repair, negative regulation of extrinsic apoptotic signaling pathway in absence of ligand, otolith development, adenohypophysis development, otic vesicle morphogenesis, multicellular organism development
ENSDARG00000014259	Short neck	Mitral valve	eya1	1.91395	0.000758303	EYA transcriptional coactivator and phosphatase 1 [Source:ZFIN;Acc:ZDB-GENE-990712-18]	animal organ morphogenesis, peptidyl-tyrosine dephosphorylation, ear morphogenesis, anatomical structure development, inner ear morphogenesis, histone dephosphorylation, positive regulation of DNA repair, negative regulation of extrinsic apoptotic signaling pathway in absence of ligand, otolith development, adenohypophysis development, otic vesicle morphogenesis, multicellular organism development
ENSDARG00000014259	Small face	Mitral valve	eya1	1.91395	0.000758303	EYA transcriptional coactivator and phosphatase 1 [Source:ZFIN;Acc:ZDB-GENE-990712-18]	animal organ morphogenesis, peptidyl-tyrosine dephosphorylation, ear morphogenesis, anatomical structure development, inner ear morphogenesis, histone dephosphorylation, positive regulation of DNA repair, negative regulation of extrinsic apoptotic signaling pathway in absence of ligand, otolith development, adenohypophysis development, otic vesicle morphogenesis, multicellular organism development
ENSDARG00000020007	COL1A2-Related Disorder	Mitral valve	col1a2	1.58332	0.011881	collagen, type I, alpha 2 [Source:ZFIN;Acc:ZDB-GENE-030131-8415]	extracellular matrix organization, response to mechanical stimulus, skeletal system development
ENSDARG00000020007	Connective tissue disease	Mitral valve	col1a2	1.58332	0.011881	collagen, type I, alpha 2 [Source:ZFIN;Acc:ZDB-GENE-030131-8415]	extracellular matrix organization, response to mechanical stimulus, skeletal system development
ENSDARG00000020007	EHLERS-DANLOS SYNDROME, ARTHROCHALASIA TYPE, 2	Mitral valve	col1a2	1.58332	0.011881	collagen, type I, alpha 2 [Source:ZFIN;Acc:ZDB-GENE-030131-8415]	extracellular matrix organization, response to mechanical stimulus, skeletal system development
ENSDARG00000020007	Ehlers-Danlos syndrome, autosomal recessive, cardiac valvular form	Mitral valve	col1a2	1.58332	0.011881	collagen, type I, alpha 2 [Source:ZFIN;Acc:ZDB-GENE-030131-8415]	extracellular matrix organization, response to mechanical stimulus, skeletal system development
ENSDARG00000020007	Ehlers-Danlos syndrome, classic type	Mitral valve	col1a2	1.58332	0.011881	collagen, type I, alpha 2 [Source:ZFIN;Acc:ZDB-GENE-030131-8415]	extracellular matrix organization, response to mechanical stimulus, skeletal system development
ENSDARG00000020007	Ehlers-Danlos syndrome, procollagen proteinase deficient	Mitral valve	col1a2	1.58332	0.011881	collagen, type I, alpha 2 [Source:ZFIN;Acc:ZDB-GENE-030131-8415]	extracellular matrix organization, response to mechanical stimulus, skeletal system development
ENSDARG00000020007	Inborn genetic diseases	Mitral valve	col1a2	1.58332	0.011881	collagen, type I, alpha 2 [Source:ZFIN;Acc:ZDB-GENE-030131-8415]	extracellular matrix organization, response to mechanical stimulus, skeletal system development
ENSDARG00000020007	Infantile cortical hyperostosis	Mitral valve	col1a2	1.58332	0.011881	collagen, type I, alpha 2 [Source:ZFIN;Acc:ZDB-GENE-030131-8415]	extracellular matrix organization, response to mechanical stimulus, skeletal system development
ENSDARG00000020007	Marfan syndrome, atypical	Mitral valve	col1a2	1.58332	0.011881	collagen, type I, alpha 2 [Source:ZFIN;Acc:ZDB-GENE-030131-8415]	extracellular matrix organization, response to mechanical stimulus, skeletal system development
ENSDARG00000020007	Osteogenesis imperfecta	Mitral valve	col1a2	1.58332	0.011881	collagen, type I, alpha 2 [Source:ZFIN;Acc:ZDB-GENE-030131-8415]	extracellular matrix organization, response to mechanical stimulus, skeletal system development
ENSDARG00000020007	Osteogenesis imperfecta type I	Mitral valve	col1a2	1.58332	0.011881	collagen, type I, alpha 2 [Source:ZFIN;Acc:ZDB-GENE-030131-8415]	extracellular matrix organization, response to mechanical stimulus, skeletal system development
ENSDARG00000020007	Osteogenesis imperfecta type III	Mitral valve	col1a2	1.58332	0.011881	collagen, type I, alpha 2 [Source:ZFIN;Acc:ZDB-GENE-030131-8415]	extracellular matrix organization, response to mechanical stimulus, skeletal system development
ENSDARG00000020007	Osteogenesis imperfecta with normal sclerae, dominant form	Mitral valve	col1a2	1.58332	0.011881	collagen, type I, alpha 2 [Source:ZFIN;Acc:ZDB-GENE-030131-8415]	extracellular matrix organization, response to mechanical stimulus, skeletal system development
ENSDARG00000020007	Osteogenesis imperfecta, recessive perinatal lethal	Mitral valve	col1a2	1.58332	0.011881	collagen, type I, alpha 2 [Source:ZFIN;Acc:ZDB-GENE-030131-8415]	extracellular matrix organization, response to mechanical stimulus, skeletal system development
ENSDARG00000020007	Postmenopausal osteoporosis	Mitral valve	col1a2	1.58332	0.011881	collagen, type I, alpha 2 [Source:ZFIN;Acc:ZDB-GENE-030131-8415]	extracellular matrix organization, response to mechanical stimulus, skeletal system development
ENSDARG00000020007	Predisposition to dissection	Mitral valve	col1a2	1.58332	0.011881	collagen, type I, alpha 2 [Source:ZFIN;Acc:ZDB-GENE-030131-8415]	extracellular matrix organization, response to mechanical stimulus, skeletal system development
ENSDARG00000020007	Recurrent fractures	Mitral valve	col1a2	1.58332	0.011881	collagen, type I, alpha 2 [Source:ZFIN;Acc:ZDB-GENE-030131-8415]	extracellular matrix organization, response to mechanical stimulus, skeletal system development
ENSDARG00000070560	Polycystic kidney disease, autosomal dominant	Mitral valve	nap1l4a	1.45955	4.66792e-10	nucleosome assembly protein 1-like 4a [Source:ZFIN;Acc:ZDB-GENE-030131-9099]	nucleosome assembly, hematopoietic progenitor cell differentiation
ENSDARG00000027087	Abnormality of the mitral valve	Mitral valve	tgfb2	1.45858	0.010842	transforming growth factor, beta 2 [Source:ZFIN;Acc:ZDB-GENE-030723-3]	cell growth, positive regulation of pathway-restricted SMAD protein phosphorylation, BMP signaling pathway, regulation of apoptotic process, regulation of MAPK cascade, cell development, SMAD protein signal transduction, regulation of cell population proliferation, transforming growth factor beta receptor signaling pathway, sclerotome development, hard palate development
ENSDARG00000027087	Dolichocephaly	Mitral valve	tgfb2	1.45858	0.010842	transforming growth factor, beta 2 [Source:ZFIN;Acc:ZDB-GENE-030723-3]	cell growth, positive regulation of pathway-restricted SMAD protein phosphorylation, BMP signaling pathway, regulation of apoptotic process, regulation of MAPK cascade, cell development, SMAD protein signal transduction, regulation of cell population proliferation, transforming growth factor beta receptor signaling pathway, sclerotome development, hard palate development
ENSDARG00000027087	Micrognathia	Mitral valve	tgfb2	1.45858	0.010842	transforming growth factor, beta 2 [Source:ZFIN;Acc:ZDB-GENE-030723-3]	cell growth, positive regulation of pathway-restricted SMAD protein phosphorylation, BMP signaling pathway, regulation of apoptotic process, regulation of MAPK cascade, cell development, SMAD protein signal transduction, regulation of cell population proliferation, transforming growth factor beta receptor signaling pathway, sclerotome development, hard palate development
ENSDARG00000027087	Scoliosis	Mitral valve	tgfb2	1.45858	0.010842	transforming growth factor, beta 2 [Source:ZFIN;Acc:ZDB-GENE-030723-3]	cell growth, positive regulation of pathway-restricted SMAD protein phosphorylation, BMP signaling pathway, regulation of apoptotic process, regulation of MAPK cascade, cell development, SMAD protein signal transduction, regulation of cell population proliferation, transforming growth factor beta receptor signaling pathway, sclerotome development, hard palate development
ENSDARG00000027087	Striae distensae	Mitral valve	tgfb2	1.45858	0.010842	transforming growth factor, beta 2 [Source:ZFIN;Acc:ZDB-GENE-030723-3]	cell growth, positive regulation of pathway-restricted SMAD protein phosphorylation, BMP signaling pathway, regulation of apoptotic process, regulation of MAPK cascade, cell development, SMAD protein signal transduction, regulation of cell population proliferation, transforming growth factor beta receptor signaling pathway, sclerotome development, hard palate development
ENSDARG00000014572	Mucolipidosis	Mitral valve	chpt1	0.90566	0.000371313	choline phosphotransferase 1 [Source:ZFIN;Acc:ZDB-GENE-030131-1325]	phospholipid biosynthetic process, lipid metabolic process, phosphatidylcholine biosynthetic process, CDP-choline pathway
ENSDARG00000014572	Mucolipidosis type II	Mitral valve	chpt1	0.90566	0.000371313	choline phosphotransferase 1 [Source:ZFIN;Acc:ZDB-GENE-030131-1325]	phospholipid biosynthetic process, lipid metabolic process, phosphatidylcholine biosynthetic process, CDP-choline pathway
ENSDARG00000014572	Mucolipidosis, Type III Alpha/Beta	Mitral valve	chpt1	0.90566	0.000371313	choline phosphotransferase 1 [Source:ZFIN;Acc:ZDB-GENE-030131-1325]	phospholipid biosynthetic process, lipid metabolic process, phosphatidylcholine biosynthetic process, CDP-choline pathway
ENSDARG00000014572	Pseudo-Hurler polydystrophy	Mitral valve	chpt1	0.90566	0.000371313	choline phosphotransferase 1 [Source:ZFIN;Acc:ZDB-GENE-030131-1325]	phospholipid biosynthetic process, lipid metabolic process, phosphatidylcholine biosynthetic process, CDP-choline pathway
ENSDARG00000044627	Abdominal pain	Mitral valve	alg8	0.729129	0.000991785	ALG8 alpha-1,3-glucosyltransferase [Source:ZFIN;Acc:ZDB-GENE-030131-5812]	oligosaccharide-lipid intermediate biosynthetic process, protein glycosylation, protein N-linked glycosylation
ENSDARG00000044627	Abdominal symptom	Mitral valve	alg8	0.729129	0.000991785	ALG8 alpha-1,3-glucosyltransferase [Source:ZFIN;Acc:ZDB-GENE-030131-5812]	oligosaccharide-lipid intermediate biosynthetic process, protein glycosylation, protein N-linked glycosylation
ENSDARG00000044627	Edema	Mitral valve	alg8	0.729129	0.000991785	ALG8 alpha-1,3-glucosyltransferase [Source:ZFIN;Acc:ZDB-GENE-030131-5812]	oligosaccharide-lipid intermediate biosynthetic process, protein glycosylation, protein N-linked glycosylation
ENSDARG00000044627	Mitral regurgitation	Mitral valve	alg8	0.729129	0.000991785	ALG8 alpha-1,3-glucosyltransferase [Source:ZFIN;Acc:ZDB-GENE-030131-5812]	oligosaccharide-lipid intermediate biosynthetic process, protein glycosylation, protein N-linked glycosylation
ENSDARG00000044627	Nausea	Mitral valve	alg8	0.729129	0.000991785	ALG8 alpha-1,3-glucosyltransferase [Source:ZFIN;Acc:ZDB-GENE-030131-5812]	oligosaccharide-lipid intermediate biosynthetic process, protein glycosylation, protein N-linked glycosylation
ENSDARG00000044627	Vomiting	Mitral valve	alg8	0.729129	0.000991785	ALG8 alpha-1,3-glucosyltransferase [Source:ZFIN;Acc:ZDB-GENE-030131-5812]	oligosaccharide-lipid intermediate biosynthetic process, protein glycosylation, protein N-linked glycosylation

## Sheet: 48hpf Valve
Gene.stable.ID.1	Condition.s.	ClinVar_term	external_gene_name	log2FoldChange	padj	Gene.description	GO
ENSDARG00000063078	SITOSTEROLEMIA 2	Valve	abcg5	5.46154	0.00281103	ATP-binding cassette, sub-family G (WHITE), member 5 [Source:ZFIN;Acc:ZDB-GENE-050517-40]	transmembrane transport, cholesterol homeostasis
ENSDARG00000063078	Sitosterolemia	Valve	abcg5	5.46154	0.00281103	ATP-binding cassette, sub-family G (WHITE), member 5 [Source:ZFIN;Acc:ZDB-GENE-050517-40]	transmembrane transport, cholesterol homeostasis
ENSDARG00000063078	Sitosterolemia 1	Valve	abcg5	5.46154	0.00281103	ATP-binding cassette, sub-family G (WHITE), member 5 [Source:ZFIN;Acc:ZDB-GENE-050517-40]	transmembrane transport, cholesterol homeostasis
ENSDARG00000063078	Thrombocytopenia	Valve	abcg5	5.46154	0.00281103	ATP-binding cassette, sub-family G (WHITE), member 5 [Source:ZFIN;Acc:ZDB-GENE-050517-40]	transmembrane transport, cholesterol homeostasis
ENSDARG00000057911	Atrial septal defect 5	Valve	zgc:86709	4.99974	2.14397e-19	zgc:86709 [Source:ZFIN;Acc:ZDB-GENE-040625-35]	positive regulation of gene expression, mesenchyme migration
ENSDARG00000057911	Wolff-Parkinson-White pattern	Valve	zgc:86709	4.99974	2.14397e-19	zgc:86709 [Source:ZFIN;Acc:ZDB-GENE-040625-35]	positive regulation of gene expression, mesenchyme migration
ENSDARG00000011615	Arrhythmogenic right ventricular dysplasia, familial 1	Valve	mybpc3	4.99657	4.00276e-12	myosin binding protein C, cardiac [Source:ZFIN;Acc:ZDB-GENE-070112-2362]	ventricular cardiac muscle tissue morphogenesis, regulation of heart rate, cardiac atrium formation, cardiac ventricle formation
ENSDARG00000011615	Left ventricular noncompaction 10	Valve	mybpc3	4.99657	4.00276e-12	myosin binding protein C, cardiac [Source:ZFIN;Acc:ZDB-GENE-070112-2362]	ventricular cardiac muscle tissue morphogenesis, regulation of heart rate, cardiac atrium formation, cardiac ventricle formation
ENSDARG00000079782	Abnormality of T cell physiology	Valve	myh7l	4.96917	3.49398e-10	myosin heavy chain 7-like [Source:ZFIN;Acc:ZDB-GENE-061027-393]
ENSDARG00000079782	Abnormality of cellular immune system	Valve	myh7l	4.96917	3.49398e-10	myosin heavy chain 7-like [Source:ZFIN;Acc:ZDB-GENE-061027-393]
ENSDARG00000079782	Congenital combined immunodeficiency	Valve	myh7l	4.96917	3.49398e-10	myosin heavy chain 7-like [Source:ZFIN;Acc:ZDB-GENE-061027-393]
ENSDARG00000079782	Congenital myopathy with fiber type disproportion	Valve	myh7l	4.96917	3.49398e-10	myosin heavy chain 7-like [Source:ZFIN;Acc:ZDB-GENE-061027-393]
ENSDARG00000079782	Dilated cardiomyopathy 1S	Valve	myh7l	4.96917	3.49398e-10	myosin heavy chain 7-like [Source:ZFIN;Acc:ZDB-GENE-061027-393]
ENSDARG00000079782	Immunodeficiency	Valve	myh7l	4.96917	3.49398e-10	myosin heavy chain 7-like [Source:ZFIN;Acc:ZDB-GENE-061027-393]
ENSDARG00000079782	Left ventricular noncompaction	Valve	myh7l	4.96917	3.49398e-10	myosin heavy chain 7-like [Source:ZFIN;Acc:ZDB-GENE-061027-393]
ENSDARG00000079782	Left ventricular noncompaction 5	Valve	myh7l	4.96917	3.49398e-10	myosin heavy chain 7-like [Source:ZFIN;Acc:ZDB-GENE-061027-393]
ENSDARG00000079782	Lymphopenia	Valve	myh7l	4.96917	3.49398e-10	myosin heavy chain 7-like [Source:ZFIN;Acc:ZDB-GENE-061027-393]
ENSDARG00000079782	MYH7-related late-onset scapuloperoneal muscular dystrophy	Valve	myh7l	4.96917	3.49398e-10	myosin heavy chain 7-like [Source:ZFIN;Acc:ZDB-GENE-061027-393]
ENSDARG00000079782	Myopathy, distal, 1	Valve	myh7l	4.96917	3.49398e-10	myosin heavy chain 7-like [Source:ZFIN;Acc:ZDB-GENE-061027-393]
ENSDARG00000079782	Myopathy, myosin storage, autosomal recessive	Valve	myh7l	4.96917	3.49398e-10	myosin heavy chain 7-like [Source:ZFIN;Acc:ZDB-GENE-061027-393]
ENSDARG00000079782	Myosin storage myopathy	Valve	myh7l	4.96917	3.49398e-10	myosin heavy chain 7-like [Source:ZFIN;Acc:ZDB-GENE-061027-393]
ENSDARG00000079782	Severe combined immunodeficiency disease	Valve	myh7l	4.96917	3.49398e-10	myosin heavy chain 7-like [Source:ZFIN;Acc:ZDB-GENE-061027-393]
ENSDARG00000087131	21q22.11q22.12 microdeletion syndrome	Valve	ifnlr1	4.73913	1.30123e-05	interferon lambda receptor 1 [Source:ZFIN;Acc:ZDB-GENE-071120-5]	cytokine-mediated signaling pathway
ENSDARG00000029493	WARFARIN SENSITIVITY, X-LINKED	Valve	f9b	4.64479	1.3958e-09	coagulation factor IXb [Source:ZFIN;Acc:ZDB-GENE-060421-7346]	proteolysis, blood coagulation
ENSDARG00000074760	Multiple gastrointestinal atresias	Valve	ttc7a	4.38935	4.26444e-14	tetratricopeptide repeat domain 7A [Source:ZFIN;Acc:ZDB-GENE-010319-27]	phosphatidylinositol phosphorylation, protein localization to plasma membrane
ENSDARG00000116005	Noonan syndrome	Valve	zgc:171446	4.34071	0.0394062	zgc:171446 [Source:ZFIN;Acc:ZDB-GENE-080205-1]	negative regulation of endopeptidase activity
ENSDARG00000116005	Noonan syndrome 1	Valve	zgc:171446	4.34071	0.0394062	zgc:171446 [Source:ZFIN;Acc:ZDB-GENE-080205-1]	negative regulation of endopeptidase activity
ENSDARG00000071090	Dilated cardiomyopathy 1AA	Valve	actn2b	4.33622	2.72417e-14	actinin, alpha 2b [Source:ZFIN;Acc:ZDB-GENE-051127-39]	sarcomere organization, heart development, eye development, skeletal muscle fiber development, myofibril assembly
ENSDARG00000028213	Absent phalangeal crease	Valve	ttn.2	4.2287	1.06099e-11	titin, tandem duplicate 2 [Source:ZFIN;Acc:ZDB-GENE-030113-2]	nucleosome assembly, cell morphogenesis, sarcomere organization, sarcomerogenesis, heart contraction, heart development, muscle contraction, cardiac muscle tissue development, skeletal muscle tissue development, myofibril assembly, skeletal muscle thin filament assembly, skeletal muscle myosin thick filament assembly, cardiac muscle fiber development, cardiac myofibril assembly, cardiac muscle ti…
ENSDARG00000028213	Cardiomyopathy	Valve	ttn.2	4.2287	1.06099e-11	titin, tandem duplicate 2 [Source:ZFIN;Acc:ZDB-GENE-030113-2]	nucleosome assembly, cell morphogenesis, sarcomere organization, sarcomerogenesis, heart contraction, heart development, muscle contraction, cardiac muscle tissue development, skeletal muscle tissue development, myofibril assembly, skeletal muscle thin filament assembly, skeletal muscle myosin thick filament assembly, cardiac muscle fiber development, cardiac myofibril assembly, cardiac muscle ti…
ENSDARG00000028213	Cleft palate	Valve	ttn.2	4.2287	1.06099e-11	titin, tandem duplicate 2 [Source:ZFIN;Acc:ZDB-GENE-030113-2]	nucleosome assembly, cell morphogenesis, sarcomere organization, sarcomerogenesis, heart contraction, heart development, muscle contraction, cardiac muscle tissue development, skeletal muscle tissue development, myofibril assembly, skeletal muscle thin filament assembly, skeletal muscle myosin thick filament assembly, cardiac muscle fiber development, cardiac myofibril assembly, cardiac muscle ti…
ENSDARG00000028213	Contractures of the large joints	Valve	ttn.2	4.2287	1.06099e-11	titin, tandem duplicate 2 [Source:ZFIN;Acc:ZDB-GENE-030113-2]	nucleosome assembly, cell morphogenesis, sarcomere organization, sarcomerogenesis, heart contraction, heart development, muscle contraction, cardiac muscle tissue development, skeletal muscle tissue development, myofibril assembly, skeletal muscle thin filament assembly, skeletal muscle myosin thick filament assembly, cardiac muscle fiber development, cardiac myofibril assembly, cardiac muscle ti…
ENSDARG00000028213	Decreased body weight	Valve	ttn.2	4.2287	1.06099e-11	titin, tandem duplicate 2 [Source:ZFIN;Acc:ZDB-GENE-030113-2]	nucleosome assembly, cell morphogenesis, sarcomere organization, sarcomerogenesis, heart contraction, heart development, muscle contraction, cardiac muscle tissue development, skeletal muscle tissue development, myofibril assembly, skeletal muscle thin filament assembly, skeletal muscle myosin thick filament assembly, cardiac muscle fiber development, cardiac myofibril assembly, cardiac muscle ti…
ENSDARG00000028213	Dilated cardiomyopathy 1G	Valve	ttn.2	4.2287	1.06099e-11	titin, tandem duplicate 2 [Source:ZFIN;Acc:ZDB-GENE-030113-2]	nucleosome assembly, cell morphogenesis, sarcomere organization, sarcomerogenesis, heart contraction, heart development, muscle contraction, cardiac muscle tissue development, skeletal muscle tissue development, myofibril assembly, skeletal muscle thin filament assembly, skeletal muscle myosin thick filament assembly, cardiac muscle fiber development, cardiac myofibril assembly, cardiac muscle ti…
ENSDARG00000028213	EMG abnormality	Valve	ttn.2	4.2287	1.06099e-11	titin, tandem duplicate 2 [Source:ZFIN;Acc:ZDB-GENE-030113-2]	nucleosome assembly, cell morphogenesis, sarcomere organization, sarcomerogenesis, heart contraction, heart development, muscle contraction, cardiac muscle tissue development, skeletal muscle tissue development, myofibril assembly, skeletal muscle thin filament assembly, skeletal muscle myosin thick filament assembly, cardiac muscle fiber development, cardiac myofibril assembly, cardiac muscle ti…
ENSDARG00000028213	EMG: myopathic abnormalities	Valve	ttn.2	4.2287	1.06099e-11	titin, tandem duplicate 2 [Source:ZFIN;Acc:ZDB-GENE-030113-2]	nucleosome assembly, cell morphogenesis, sarcomere organization, sarcomerogenesis, heart contraction, heart development, muscle contraction, cardiac muscle tissue development, skeletal muscle tissue development, myofibril assembly, skeletal muscle thin filament assembly, skeletal muscle myosin thick filament assembly, cardiac muscle fiber development, cardiac myofibril assembly, cardiac muscle ti…
ENSDARG00000028213	Epicanthus	Valve	ttn.2	4.2287	1.06099e-11	titin, tandem duplicate 2 [Source:ZFIN;Acc:ZDB-GENE-030113-2]	nucleosome assembly, cell morphogenesis, sarcomere organization, sarcomerogenesis, heart contraction, heart development, muscle contraction, cardiac muscle tissue development, skeletal muscle tissue development, myofibril assembly, skeletal muscle thin filament assembly, skeletal muscle myosin thick filament assembly, cardiac muscle fiber development, cardiac myofibril assembly, cardiac muscle ti…
ENSDARG00000028213	Failure to thrive	Valve	ttn.2	4.2287	1.06099e-11	titin, tandem duplicate 2 [Source:ZFIN;Acc:ZDB-GENE-030113-2]	nucleosome assembly, cell morphogenesis, sarcomere organization, sarcomerogenesis, heart contraction, heart development, muscle contraction, cardiac muscle tissue development, skeletal muscle tissue development, myofibril assembly, skeletal muscle thin filament assembly, skeletal muscle myosin thick filament assembly, cardiac muscle fiber development, cardiac myofibril assembly, cardiac muscle ti…
ENSDARG00000028213	Familial hypertrophic cardiomyopathy 9	Valve	ttn.2	4.2287	1.06099e-11	titin, tandem duplicate 2 [Source:ZFIN;Acc:ZDB-GENE-030113-2]	nucleosome assembly, cell morphogenesis, sarcomere organization, sarcomerogenesis, heart contraction, heart development, muscle contraction, cardiac muscle tissue development, skeletal muscle tissue development, myofibril assembly, skeletal muscle thin filament assembly, skeletal muscle myosin thick filament assembly, cardiac muscle fiber development, cardiac myofibril assembly, cardiac muscle ti…
ENSDARG00000028213	Generalized hypotonia	Valve	ttn.2	4.2287	1.06099e-11	titin, tandem duplicate 2 [Source:ZFIN;Acc:ZDB-GENE-030113-2]	nucleosome assembly, cell morphogenesis, sarcomere organization, sarcomerogenesis, heart contraction, heart development, muscle contraction, cardiac muscle tissue development, skeletal muscle tissue development, myofibril assembly, skeletal muscle thin filament assembly, skeletal muscle myosin thick filament assembly, cardiac muscle fiber development, cardiac myofibril assembly, cardiac muscle ti…
ENSDARG00000028213	Limb-girdle muscular dystrophy, type 2J	Valve	ttn.2	4.2287	1.06099e-11	titin, tandem duplicate 2 [Source:ZFIN;Acc:ZDB-GENE-030113-2]	nucleosome assembly, cell morphogenesis, sarcomere organization, sarcomerogenesis, heart contraction, heart development, muscle contraction, cardiac muscle tissue development, skeletal muscle tissue development, myofibril assembly, skeletal muscle thin filament assembly, skeletal muscle myosin thick filament assembly, cardiac muscle fiber development, cardiac myofibril assembly, cardiac muscle ti…
ENSDARG00000028213	Long philtrum	Valve	ttn.2	4.2287	1.06099e-11	titin, tandem duplicate 2 [Source:ZFIN;Acc:ZDB-GENE-030113-2]	nucleosome assembly, cell morphogenesis, sarcomere organization, sarcomerogenesis, heart contraction, heart development, muscle contraction, cardiac muscle tissue development, skeletal muscle tissue development, myofibril assembly, skeletal muscle thin filament assembly, skeletal muscle myosin thick filament assembly, cardiac muscle fiber development, cardiac myofibril assembly, cardiac muscle ti…
ENSDARG00000028213	Low-output congestive heart failure	Valve	ttn.2	4.2287	1.06099e-11	titin, tandem duplicate 2 [Source:ZFIN;Acc:ZDB-GENE-030113-2]	nucleosome assembly, cell morphogenesis, sarcomere organization, sarcomerogenesis, heart contraction, heart development, muscle contraction, cardiac muscle tissue development, skeletal muscle tissue development, myofibril assembly, skeletal muscle thin filament assembly, skeletal muscle myosin thick filament assembly, cardiac muscle fiber development, cardiac myofibril assembly, cardiac muscle ti…
ENSDARG00000028213	Mitral regurgitation	Valve	ttn.2	4.2287	1.06099e-11	titin, tandem duplicate 2 [Source:ZFIN;Acc:ZDB-GENE-030113-2]	nucleosome assembly, cell morphogenesis, sarcomere organization, sarcomerogenesis, heart contraction, heart development, muscle contraction, cardiac muscle tissue development, skeletal muscle tissue development, myofibril assembly, skeletal muscle thin filament assembly, skeletal muscle myosin thick filament assembly, cardiac muscle fiber development, cardiac myofibril assembly, cardiac muscle ti…
ENSDARG00000028213	Mitral valve prolapse	Valve	ttn.2	4.2287	1.06099e-11	titin, tandem duplicate 2 [Source:ZFIN;Acc:ZDB-GENE-030113-2]	nucleosome assembly, cell morphogenesis, sarcomere organization, sarcomerogenesis, heart contraction, heart development, muscle contraction, cardiac muscle tissue development, skeletal muscle tissue development, myofibril assembly, skeletal muscle thin filament assembly, skeletal muscle myosin thick filament assembly, cardiac muscle fiber development, cardiac myofibril assembly, cardiac muscle ti…
ENSDARG00000028213	Myopathy, myofibrillar, 9, with early respiratory failure	Valve	ttn.2	4.2287	1.06099e-11	titin, tandem duplicate 2 [Source:ZFIN;Acc:ZDB-GENE-030113-2]	nucleosome assembly, cell morphogenesis, sarcomere organization, sarcomerogenesis, heart contraction, heart development, muscle contraction, cardiac muscle tissue development, skeletal muscle tissue development, myofibril assembly, skeletal muscle thin filament assembly, skeletal muscle myosin thick filament assembly, cardiac muscle fiber development, cardiac myofibril assembly, cardiac muscle ti…
ENSDARG00000028213	Noncompaction cardiomyopathy	Valve	ttn.2	4.2287	1.06099e-11	titin, tandem duplicate 2 [Source:ZFIN;Acc:ZDB-GENE-030113-2]	nucleosome assembly, cell morphogenesis, sarcomere organization, sarcomerogenesis, heart contraction, heart development, muscle contraction, cardiac muscle tissue development, skeletal muscle tissue development, myofibril assembly, skeletal muscle thin filament assembly, skeletal muscle myosin thick filament assembly, cardiac muscle fiber development, cardiac myofibril assembly, cardiac muscle ti…
ENSDARG00000028213	Pectus excavatum	Valve	ttn.2	4.2287	1.06099e-11	titin, tandem duplicate 2 [Source:ZFIN;Acc:ZDB-GENE-030113-2]	nucleosome assembly, cell morphogenesis, sarcomere organization, sarcomerogenesis, heart contraction, heart development, muscle contraction, cardiac muscle tissue development, skeletal muscle tissue development, myofibril assembly, skeletal muscle thin filament assembly, skeletal muscle myosin thick filament assembly, cardiac muscle fiber development, cardiac myofibril assembly, cardiac muscle ti…
ENSDARG00000028213	Primary dilated cardiomyopathy	Valve	ttn.2	4.2287	1.06099e-11	titin, tandem duplicate 2 [Source:ZFIN;Acc:ZDB-GENE-030113-2]	nucleosome assembly, cell morphogenesis, sarcomere organization, sarcomerogenesis, heart contraction, heart development, muscle contraction, cardiac muscle tissue development, skeletal muscle tissue development, myofibril assembly, skeletal muscle thin filament assembly, skeletal muscle myosin thick filament assembly, cardiac muscle fiber development, cardiac myofibril assembly, cardiac muscle ti…
ENSDARG00000028213	Severe muscular hypotonia	Valve	ttn.2	4.2287	1.06099e-11	titin, tandem duplicate 2 [Source:ZFIN;Acc:ZDB-GENE-030113-2]	nucleosome assembly, cell morphogenesis, sarcomere organization, sarcomerogenesis, heart contraction, heart development, muscle contraction, cardiac muscle tissue development, skeletal muscle tissue development, myofibril assembly, skeletal muscle thin filament assembly, skeletal muscle myosin thick filament assembly, cardiac muscle fiber development, cardiac myofibril assembly, cardiac muscle ti…
ENSDARG00000028213	Short stature	Valve	ttn.2	4.2287	1.06099e-11	titin, tandem duplicate 2 [Source:ZFIN;Acc:ZDB-GENE-030113-2]	nucleosome assembly, cell morphogenesis, sarcomere organization, sarcomerogenesis, heart contraction, heart development, muscle contraction, cardiac muscle tissue development, skeletal muscle tissue development, myofibril assembly, skeletal muscle thin filament assembly, skeletal muscle myosin thick filament assembly, cardiac muscle fiber development, cardiac myofibril assembly, cardiac muscle ti…
ENSDARG00000028213	Thoracolumbar scoliosis	Valve	ttn.2	4.2287	1.06099e-11	titin, tandem duplicate 2 [Source:ZFIN;Acc:ZDB-GENE-030113-2]	nucleosome assembly, cell morphogenesis, sarcomere organization, sarcomerogenesis, heart contraction, heart development, muscle contraction, cardiac muscle tissue development, skeletal muscle tissue development, myofibril assembly, skeletal muscle thin filament assembly, skeletal muscle myosin thick filament assembly, cardiac muscle fiber development, cardiac myofibril assembly, cardiac muscle ti…
ENSDARG00000028213	Tibial muscular dystrophy	Valve	ttn.2	4.2287	1.06099e-11	titin, tandem duplicate 2 [Source:ZFIN;Acc:ZDB-GENE-030113-2]	nucleosome assembly, cell morphogenesis, sarcomere organization, sarcomerogenesis, heart contraction, heart development, muscle contraction, cardiac muscle tissue development, skeletal muscle tissue development, myofibril assembly, skeletal muscle thin filament assembly, skeletal muscle myosin thick filament assembly, cardiac muscle fiber development, cardiac myofibril assembly, cardiac muscle ti…
ENSDARG00000028213	Toe clinodactyly	Valve	ttn.2	4.2287	1.06099e-11	titin, tandem duplicate 2 [Source:ZFIN;Acc:ZDB-GENE-030113-2]	nucleosome assembly, cell morphogenesis, sarcomere organization, sarcomerogenesis, heart contraction, heart development, muscle contraction, cardiac muscle tissue development, skeletal muscle tissue development, myofibril assembly, skeletal muscle thin filament assembly, skeletal muscle myosin thick filament assembly, cardiac muscle fiber development, cardiac myofibril assembly, cardiac muscle ti…
ENSDARG00000028213	Tricuspid regurgitation	Valve	ttn.2	4.2287	1.06099e-11	titin, tandem duplicate 2 [Source:ZFIN;Acc:ZDB-GENE-030113-2]	nucleosome assembly, cell morphogenesis, sarcomere organization, sarcomerogenesis, heart contraction, heart development, muscle contraction, cardiac muscle tissue development, skeletal muscle tissue development, myofibril assembly, skeletal muscle thin filament assembly, skeletal muscle myosin thick filament assembly, cardiac muscle fiber development, cardiac myofibril assembly, cardiac muscle ti…
ENSDARG00000020610	Cardiovascular phenotype	Valve	tnnt2a	3.93188	1.16222e-08	troponin T type 2a (cardiac) [Source:ZFIN;Acc:ZDB-GENE-000626-1]	regulation of muscle contraction, sarcomere organization, heart contraction, lymphoid lineage cell migration into thymus, heart development, pronephros development, hematopoietic stem cell differentiation, regulation of heart contraction, vasculature development, skeletal muscle contraction, muscle contraction, cardiac muscle contraction, blood circulation, blood vessel development, branching inv…
ENSDARG00000020610	Costello syndrome	Valve	tnnt2a	3.93188	1.16222e-08	troponin T type 2a (cardiac) [Source:ZFIN;Acc:ZDB-GENE-000626-1]	regulation of muscle contraction, sarcomere organization, heart contraction, lymphoid lineage cell migration into thymus, heart development, pronephros development, hematopoietic stem cell differentiation, regulation of heart contraction, vasculature development, skeletal muscle contraction, muscle contraction, cardiac muscle contraction, blood circulation, blood vessel development, branching inv…
ENSDARG00000020610	Familial hypertrophic cardiomyopathy 1	Valve	tnnt2a	3.93188	1.16222e-08	troponin T type 2a (cardiac) [Source:ZFIN;Acc:ZDB-GENE-000626-1]	regulation of muscle contraction, sarcomere organization, heart contraction, lymphoid lineage cell migration into thymus, heart development, pronephros development, hematopoietic stem cell differentiation, regulation of heart contraction, vasculature development, skeletal muscle contraction, muscle contraction, cardiac muscle contraction, blood circulation, blood vessel development, branching inv…
ENSDARG00000020610	Familial hypertrophic cardiomyopathy 2	Valve	tnnt2a	3.93188	1.16222e-08	troponin T type 2a (cardiac) [Source:ZFIN;Acc:ZDB-GENE-000626-1]	regulation of muscle contraction, sarcomere organization, heart contraction, lymphoid lineage cell migration into thymus, heart development, pronephros development, hematopoietic stem cell differentiation, regulation of heart contraction, vasculature development, skeletal muscle contraction, muscle contraction, cardiac muscle contraction, blood circulation, blood vessel development, branching inv…
ENSDARG00000020610	Familial restrictive cardiomyopathy 3	Valve	tnnt2a	3.93188	1.16222e-08	troponin T type 2a (cardiac) [Source:ZFIN;Acc:ZDB-GENE-000626-1]	regulation of muscle contraction, sarcomere organization, heart contraction, lymphoid lineage cell migration into thymus, heart development, pronephros development, hematopoietic stem cell differentiation, regulation of heart contraction, vasculature development, skeletal muscle contraction, muscle contraction, cardiac muscle contraction, blood circulation, blood vessel development, branching inv…
ENSDARG00000020610	Hypertrophic cardiomyopathy	Valve	tnnt2a	3.93188	1.16222e-08	troponin T type 2a (cardiac) [Source:ZFIN;Acc:ZDB-GENE-000626-1]	regulation of muscle contraction, sarcomere organization, heart contraction, lymphoid lineage cell migration into thymus, heart development, pronephros development, hematopoietic stem cell differentiation, regulation of heart contraction, vasculature development, skeletal muscle contraction, muscle contraction, cardiac muscle contraction, blood circulation, blood vessel development, branching inv…
ENSDARG00000020610	Left ventricular noncompaction 6	Valve	tnnt2a	3.93188	1.16222e-08	troponin T type 2a (cardiac) [Source:ZFIN;Acc:ZDB-GENE-000626-1]	regulation of muscle contraction, sarcomere organization, heart contraction, lymphoid lineage cell migration into thymus, heart development, pronephros development, hematopoietic stem cell differentiation, regulation of heart contraction, vasculature development, skeletal muscle contraction, muscle contraction, cardiac muscle contraction, blood circulation, blood vessel development, branching inv…
ENSDARG00000020610	Primary familial hypertrophic cardiomyopathy	Valve	tnnt2a	3.93188	1.16222e-08	troponin T type 2a (cardiac) [Source:ZFIN;Acc:ZDB-GENE-000626-1]	regulation of muscle contraction, sarcomere organization, heart contraction, lymphoid lineage cell migration into thymus, heart development, pronephros development, hematopoietic stem cell differentiation, regulation of heart contraction, vasculature development, skeletal muscle contraction, muscle contraction, cardiac muscle contraction, blood circulation, blood vessel development, branching inv…
ENSDARG00000069431	Enlarged vestibular aqueduct	Valve	slc26a4	3.88594	1.39029e-05	solute carrier family 26 member 4 [Source:ZFIN;Acc:ZDB-GENE-060503-544]	transmembrane transport, sulfate transport, anion transmembrane transport, chloride transmembrane transport, bicarbonate transport, sulfate transmembrane transport, chloride transport, oxalate transport, response to salt stress, anion homeostasis
ENSDARG00000069431	Pendred syndrome	Valve	slc26a4	3.88594	1.39029e-05	solute carrier family 26 member 4 [Source:ZFIN;Acc:ZDB-GENE-060503-544]	transmembrane transport, sulfate transport, anion transmembrane transport, chloride transmembrane transport, bicarbonate transport, sulfate transmembrane transport, chloride transport, oxalate transport, response to salt stress, anion homeostasis
ENSDARG00000069431	Rare genetic deafness	Valve	slc26a4	3.88594	1.39029e-05	solute carrier family 26 member 4 [Source:ZFIN;Acc:ZDB-GENE-060503-544]	transmembrane transport, sulfate transport, anion transmembrane transport, chloride transmembrane transport, bicarbonate transport, sulfate transmembrane transport, chloride transport, oxalate transport, response to salt stress, anion homeostasis
ENSDARG00000069431	SLC26A4-Related Disorders	Valve	slc26a4	3.88594	1.39029e-05	solute carrier family 26 member 4 [Source:ZFIN;Acc:ZDB-GENE-060503-544]	transmembrane transport, sulfate transport, anion transmembrane transport, chloride transmembrane transport, bicarbonate transport, sulfate transmembrane transport, chloride transport, oxalate transport, response to salt stress, anion homeostasis
ENSDARG00000075016	Familial hypercholesterolemia	Valve	apobb.2	3.87359	0.00143591	apolipoprotein Bb, tandem duplicate 2 [Source:ZFIN;Acc:ZDB-GENE-070705-554]	lipid transport
ENSDARG00000075016	Familial hypercholesterolemia 1	Valve	apobb.2	3.87359	0.00143591	apolipoprotein Bb, tandem duplicate 2 [Source:ZFIN;Acc:ZDB-GENE-070705-554]	lipid transport
ENSDARG00000075016	Familial hypercholesterolemia 2	Valve	apobb.2	3.87359	0.00143591	apolipoprotein Bb, tandem duplicate 2 [Source:ZFIN;Acc:ZDB-GENE-070705-554]	lipid transport
ENSDARG00000075016	Hypobetalipoproteinemia, familial, 1	Valve	apobb.2	3.87359	0.00143591	apolipoprotein Bb, tandem duplicate 2 [Source:ZFIN;Acc:ZDB-GENE-070705-554]	lipid transport
ENSDARG00000075016	Warfarin response	Valve	apobb.2	3.87359	0.00143591	apolipoprotein Bb, tandem duplicate 2 [Source:ZFIN;Acc:ZDB-GENE-070705-554]	lipid transport
ENSDARG00000018566	Abnormal morphology of left ventricular trabeculae	Valve	flnca	3.71718	3.31943e-08	filamin C, gamma a (actin binding protein 280) [Source:ZFIN;Acc:ZDB-GENE-070503-1]	locomotory behavior, muscle cell cellular homeostasis
ENSDARG00000018566	Abnormal ventricular septum morphology	Valve	flnca	3.71718	3.31943e-08	filamin C, gamma a (actin binding protein 280) [Source:ZFIN;Acc:ZDB-GENE-070503-1]	locomotory behavior, muscle cell cellular homeostasis
ENSDARG00000018566	Asymmetry of the thorax	Valve	flnca	3.71718	3.31943e-08	filamin C, gamma a (actin binding protein 280) [Source:ZFIN;Acc:ZDB-GENE-070503-1]	locomotory behavior, muscle cell cellular homeostasis
ENSDARG00000018566	Cardiomyopathy, familial hypertrophic, 26	Valve	flnca	3.71718	3.31943e-08	filamin C, gamma a (actin binding protein 280) [Source:ZFIN;Acc:ZDB-GENE-070503-1]	locomotory behavior, muscle cell cellular homeostasis
ENSDARG00000018566	Dilated Cardiomyopathy, Dominant	Valve	flnca	3.71718	3.31943e-08	filamin C, gamma a (actin binding protein 280) [Source:ZFIN;Acc:ZDB-GENE-070503-1]	locomotory behavior, muscle cell cellular homeostasis
ENSDARG00000018566	Episodic vomiting	Valve	flnca	3.71718	3.31943e-08	filamin C, gamma a (actin binding protein 280) [Source:ZFIN;Acc:ZDB-GENE-070503-1]	locomotory behavior, muscle cell cellular homeostasis
ENSDARG00000018566	Facial asymmetry	Valve	flnca	3.71718	3.31943e-08	filamin C, gamma a (actin binding protein 280) [Source:ZFIN;Acc:ZDB-GENE-070503-1]	locomotory behavior, muscle cell cellular homeostasis
ENSDARG00000018566	Myofibrillar myopathy, filamin C-related	Valve	flnca	3.71718	3.31943e-08	filamin C, gamma a (actin binding protein 280) [Source:ZFIN;Acc:ZDB-GENE-070503-1]	locomotory behavior, muscle cell cellular homeostasis
ENSDARG00000018566	Myopathy, distal, 4	Valve	flnca	3.71718	3.31943e-08	filamin C, gamma a (actin binding protein 280) [Source:ZFIN;Acc:ZDB-GENE-070503-1]	locomotory behavior, muscle cell cellular homeostasis
ENSDARG00000018566	Patent foramen ovale	Valve	flnca	3.71718	3.31943e-08	filamin C, gamma a (actin binding protein 280) [Source:ZFIN;Acc:ZDB-GENE-070503-1]	locomotory behavior, muscle cell cellular homeostasis
ENSDARG00000018566	Two-raphe bicuspid aortic valve	Valve	flnca	3.71718	3.31943e-08	filamin C, gamma a (actin binding protein 280) [Source:ZFIN;Acc:ZDB-GENE-070503-1]	locomotory behavior, muscle cell cellular homeostasis
ENSDARG00000091539	Aortic valve stenosis	Valve	ptprjb.1	3.71356	0.00124905	protein tyrosine phosphatase receptor type Jb, tandem duplicate 1 [Source:ZFIN;Acc:ZDB-GENE-090304-1]	protein dephosphorylation, dephosphorylation, peptidyl-tyrosine dephosphorylation, negative regulation of MAP kinase activity, artery morphogenesis
ENSDARG00000103917	See cases	Valve	znf185	3.68218	1.29298e-13	zinc finger protein 185 with LIM domain [Source:ZFIN;Acc:ZDB-GENE-061103-355]
ENSDARG00000044059	Left-right axis malformations	Valve	lft2	3.64018	0.00106829	lefty2 [Source:ZFIN;Acc:ZDB-GENE-990630-11]	cell growth, positive regulation of pathway-restricted SMAD protein phosphorylation, BMP signaling pathway, regulation of apoptotic process, regulation of MAPK cascade, cell development, SMAD protein signal transduction, multicellular organism development, mesoderm development, heart field specification
ENSDARG00000007344	Hypertrophic cardiomyopathy 25	Valve	tcap	3.61712	1.80745e-07	titin-cap (telethonin) [Source:ZFIN;Acc:ZDB-GENE-070501-5]	muscle cell development, heart contraction, skeletal muscle contraction, cardiac muscle contraction, skeletal muscle thin filament assembly, skeletal muscle myosin thick filament assembly, cardiac muscle fiber development, cardiac myofibril assembly, cardiac muscle tissue morphogenesis, detection of muscle stretch, sarcomerogenesis, T-tubule organization
ENSDARG00000022295	Renal cysts and diabetes syndrome	Valve	hnf1bb	3.55848	1.02307e-12	HNF1 homeobox Bb [Source:ZFIN;Acc:ZDB-GENE-030131-3003]	regulation of transcription by RNA polymerase II, positive regulation of transcription, DNA-templated, liver development, insulin secretion, pancreas development, multicellular organism development, anterior/posterior pattern specification involved in pronephros development
ENSDARG00000053500	Classic homocystinuria	Valve	cbsa	3.2299	1.06273e-17	cystathionine-beta-synthase a [Source:ZFIN;Acc:ZDB-GENE-050417-367]	cysteine biosynthetic process from serine, cysteine biosynthetic process via cystathionine, cellular amino acid biosynthetic process, homocysteine metabolic process, cysteine biosynthetic process, transsulfuration, hydrogen sulfide biosynthetic process
ENSDARG00000053500	HYPERHOMOCYSTEINEMIA, THROMBOTIC, CBS-RELATED	Valve	cbsa	3.2299	1.06273e-17	cystathionine-beta-synthase a [Source:ZFIN;Acc:ZDB-GENE-050417-367]	cysteine biosynthetic process from serine, cysteine biosynthetic process via cystathionine, cellular amino acid biosynthetic process, homocysteine metabolic process, cysteine biosynthetic process, transsulfuration, hydrogen sulfide biosynthetic process
ENSDARG00000053500	Homocystinuria	Valve	cbsa	3.2299	1.06273e-17	cystathionine-beta-synthase a [Source:ZFIN;Acc:ZDB-GENE-050417-367]	cysteine biosynthetic process from serine, cysteine biosynthetic process via cystathionine, cellular amino acid biosynthetic process, homocysteine metabolic process, cysteine biosynthetic process, transsulfuration, hydrogen sulfide biosynthetic process
ENSDARG00000053500	Homocystinuria, pyridoxine-nonresponsive	Valve	cbsa	3.2299	1.06273e-17	cystathionine-beta-synthase a [Source:ZFIN;Acc:ZDB-GENE-050417-367]	cysteine biosynthetic process from serine, cysteine biosynthetic process via cystathionine, cellular amino acid biosynthetic process, homocysteine metabolic process, cysteine biosynthetic process, transsulfuration, hydrogen sulfide biosynthetic process
ENSDARG00000076160	Abnormal facial shape	Valve	si:dkey-285e18.2	2.70758	0.013441	si:dkey-285e18.2 [Source:ZFIN;Acc:ZDB-GENE-120703-43]
ENSDARG00000076160	Abnormality of dental morphology	Valve	si:dkey-285e18.2	2.70758	0.013441	si:dkey-285e18.2 [Source:ZFIN;Acc:ZDB-GENE-120703-43]
ENSDARG00000076160	Astigmatism	Valve	si:dkey-285e18.2	2.70758	0.013441	si:dkey-285e18.2 [Source:ZFIN;Acc:ZDB-GENE-120703-43]
ENSDARG00000076160	Beckwith-Wiedemann syndrome	Valve	si:dkey-285e18.2	2.70758	0.013441	si:dkey-285e18.2 [Source:ZFIN;Acc:ZDB-GENE-120703-43]
ENSDARG00000076160	Broad forehead	Valve	si:dkey-285e18.2	2.70758	0.013441	si:dkey-285e18.2 [Source:ZFIN;Acc:ZDB-GENE-120703-43]
ENSDARG00000076160	Delayed fine motor development	Valve	si:dkey-285e18.2	2.70758	0.013441	si:dkey-285e18.2 [Source:ZFIN;Acc:ZDB-GENE-120703-43]
ENSDARG00000076160	Delayed gross motor development	Valve	si:dkey-285e18.2	2.70758	0.013441	si:dkey-285e18.2 [Source:ZFIN;Acc:ZDB-GENE-120703-43]
ENSDARG00000076160	Delayed speech and language development	Valve	si:dkey-285e18.2	2.70758	0.013441	si:dkey-285e18.2 [Source:ZFIN;Acc:ZDB-GENE-120703-43]
ENSDARG00000076160	Downslanted palpebral fissures	Valve	si:dkey-285e18.2	2.70758	0.013441	si:dkey-285e18.2 [Source:ZFIN;Acc:ZDB-GENE-120703-43]
ENSDARG00000076160	Exotropia	Valve	si:dkey-285e18.2	2.70758	0.013441	si:dkey-285e18.2 [Source:ZFIN;Acc:ZDB-GENE-120703-43]
ENSDARG00000076160	Global developmental delay	Valve	si:dkey-285e18.2	2.70758	0.013441	si:dkey-285e18.2 [Source:ZFIN;Acc:ZDB-GENE-120703-43]
ENSDARG00000076160	High anterior hairline	Valve	si:dkey-285e18.2	2.70758	0.013441	si:dkey-285e18.2 [Source:ZFIN;Acc:ZDB-GENE-120703-43]
ENSDARG00000076160	High forehead	Valve	si:dkey-285e18.2	2.70758	0.013441	si:dkey-285e18.2 [Source:ZFIN;Acc:ZDB-GENE-120703-43]
ENSDARG00000076160	High palate	Valve	si:dkey-285e18.2	2.70758	0.013441	si:dkey-285e18.2 [Source:ZFIN;Acc:ZDB-GENE-120703-43]
ENSDARG00000076160	Hypertelorism	Valve	si:dkey-285e18.2	2.70758	0.013441	si:dkey-285e18.2 [Source:ZFIN;Acc:ZDB-GENE-120703-43]
ENSDARG00000076160	Hypoplasia of the corpus callosum	Valve	si:dkey-285e18.2	2.70758	0.013441	si:dkey-285e18.2 [Source:ZFIN;Acc:ZDB-GENE-120703-43]
ENSDARG00000076160	Increased body weight	Valve	si:dkey-285e18.2	2.70758	0.013441	si:dkey-285e18.2 [Source:ZFIN;Acc:ZDB-GENE-120703-43]
ENSDARG00000076160	Intellectual disability	Valve	si:dkey-285e18.2	2.70758	0.013441	si:dkey-285e18.2 [Source:ZFIN;Acc:ZDB-GENE-120703-43]
ENSDARG00000076160	Intracranial hemorrhage	Valve	si:dkey-285e18.2	2.70758	0.013441	si:dkey-285e18.2 [Source:ZFIN;Acc:ZDB-GENE-120703-43]
ENSDARG00000076160	Kyphoscoliosis	Valve	si:dkey-285e18.2	2.70758	0.013441	si:dkey-285e18.2 [Source:ZFIN;Acc:ZDB-GENE-120703-43]
ENSDARG00000076160	Long fingers	Valve	si:dkey-285e18.2	2.70758	0.013441	si:dkey-285e18.2 [Source:ZFIN;Acc:ZDB-GENE-120703-43]
ENSDARG00000076160	Low-set ears	Valve	si:dkey-285e18.2	2.70758	0.013441	si:dkey-285e18.2 [Source:ZFIN;Acc:ZDB-GENE-120703-43]
ENSDARG00000076160	Macrocephalus	Valve	si:dkey-285e18.2	2.70758	0.013441	si:dkey-285e18.2 [Source:ZFIN;Acc:ZDB-GENE-120703-43]
ENSDARG00000076160	Neonatal asphyxia	Valve	si:dkey-285e18.2	2.70758	0.013441	si:dkey-285e18.2 [Source:ZFIN;Acc:ZDB-GENE-120703-43]
ENSDARG00000076160	Osteopenia	Valve	si:dkey-285e18.2	2.70758	0.013441	si:dkey-285e18.2 [Source:ZFIN;Acc:ZDB-GENE-120703-43]
ENSDARG00000076160	Osteoporosis	Valve	si:dkey-285e18.2	2.70758	0.013441	si:dkey-285e18.2 [Source:ZFIN;Acc:ZDB-GENE-120703-43]
ENSDARG00000076160	Overgrowth	Valve	si:dkey-285e18.2	2.70758	0.013441	si:dkey-285e18.2 [Source:ZFIN;Acc:ZDB-GENE-120703-43]
ENSDARG00000076160	Patent ductus arteriosus	Valve	si:dkey-285e18.2	2.70758	0.013441	si:dkey-285e18.2 [Source:ZFIN;Acc:ZDB-GENE-120703-43]
ENSDARG00000076160	Pes planus	Valve	si:dkey-285e18.2	2.70758	0.013441	si:dkey-285e18.2 [Source:ZFIN;Acc:ZDB-GENE-120703-43]
ENSDARG00000076160	Pointed chin	Valve	si:dkey-285e18.2	2.70758	0.013441	si:dkey-285e18.2 [Source:ZFIN;Acc:ZDB-GENE-120703-43]
ENSDARG00000076160	Preeclampsia	Valve	si:dkey-285e18.2	2.70758	0.013441	si:dkey-285e18.2 [Source:ZFIN;Acc:ZDB-GENE-120703-43]
ENSDARG00000076160	Protruding ear	Valve	si:dkey-285e18.2	2.70758	0.013441	si:dkey-285e18.2 [Source:ZFIN;Acc:ZDB-GENE-120703-43]
ENSDARG00000076160	Pulmonary valve atresia	Valve	si:dkey-285e18.2	2.70758	0.013441	si:dkey-285e18.2 [Source:ZFIN;Acc:ZDB-GENE-120703-43]
ENSDARG00000076160	Sotos syndrome 1	Valve	si:dkey-285e18.2	2.70758	0.013441	si:dkey-285e18.2 [Source:ZFIN;Acc:ZDB-GENE-120703-43]
ENSDARG00000076160	Sparse anterior scalp hair	Valve	si:dkey-285e18.2	2.70758	0.013441	si:dkey-285e18.2 [Source:ZFIN;Acc:ZDB-GENE-120703-43]
ENSDARG00000076160	Tall stature	Valve	si:dkey-285e18.2	2.70758	0.013441	si:dkey-285e18.2 [Source:ZFIN;Acc:ZDB-GENE-120703-43]
ENSDARG00000076160	Tricuspid atresia (disease)	Valve	si:dkey-285e18.2	2.70758	0.013441	si:dkey-285e18.2 [Source:ZFIN;Acc:ZDB-GENE-120703-43]
ENSDARG00000062750	Hereditary palmoplantar keratoderma	Valve	si:ch73-74h11.1	2.64803	3.01536e-05	si:ch73-74h11.1 [Source:ZFIN;Acc:ZDB-GENE-091204-215]	homophilic cell adhesion via plasma membrane adhesion molecules, cell adhesion, cell-cell adhesion
ENSDARG00000075468	Shprintzen-Goldberg syndrome	Valve	vwa1	2.52824	2.36799e-08	von Willebrand factor A domain containing 1 [Source:ZFIN;Acc:ZDB-GENE-030131-5921]	growth plate cartilage chondrocyte morphogenesis
ENSDARG00000103969	Dilated cardiomyopathy	Valve	smyhc2	2.50896	0.0243979	slow myosin heavy chain 2 [Source:ZFIN;Acc:ZDB-GENE-070822-12]	slow-twitch skeletal muscle fiber contraction
ENSDARG00000103969	Dilated cardiomyopathy 1EE	Valve	smyhc2	2.50896	0.0243979	slow myosin heavy chain 2 [Source:ZFIN;Acc:ZDB-GENE-070822-12]	slow-twitch skeletal muscle fiber contraction
ENSDARG00000103969	Familial hypertrophic cardiomyopathy 14	Valve	smyhc2	2.50896	0.0243979	slow myosin heavy chain 2 [Source:ZFIN;Acc:ZDB-GENE-070822-12]	slow-twitch skeletal muscle fiber contraction
ENSDARG00000103969	Sudden cardiac death	Valve	smyhc2	2.50896	0.0243979	slow myosin heavy chain 2 [Source:ZFIN;Acc:ZDB-GENE-070822-12]	slow-twitch skeletal muscle fiber contraction
ENSDARG00000103969	Ventricular tachycardia	Valve	smyhc2	2.50896	0.0243979	slow myosin heavy chain 2 [Source:ZFIN;Acc:ZDB-GENE-070822-12]	slow-twitch skeletal muscle fiber contraction
ENSDARG00000075891	Townes-Brocks syndrome 1	Valve	sall1b	2.48343	0.00255907	spalt-like transcription factor 1b [Source:ZFIN;Acc:ZDB-GENE-020228-3]	regulation of transcription, DNA-templated
ENSDARG00000058004	Congenital anomalies of kidney and urinary tract	Valve	six2a	2.4808	7.38735e-05	SIX homeobox 2a [Source:ZFIN;Acc:ZDB-GENE-010412-1]	regulation of transcription, DNA-templated, cell population proliferation, apoptotic process, animal organ development, negative regulation of transcription, DNA-templated, anatomical structure development, pronephros development, regulation of transcription by RNA polymerase II
ENSDARG00000058445	Bicuspid aortic valve	Valve	zgc:136472	2.46416	3.02892e-05	zgc:136472 [Source:ZFIN;Acc:ZDB-GENE-060421-2552]	cell redox homeostasis, protein folding, response to endoplasmic reticulum stress
ENSDARG00000013415	Arrhythmogenic right ventricular cardiomyopathy	Valve	lmna	2.39887	1.93804e-05	lamin A [Source:ZFIN;Acc:ZDB-GENE-020424-3]	heart contraction, regulation of cell aging
ENSDARG00000013415	Charcot-Marie-Tooth disease type 2B1	Valve	lmna	2.39887	1.93804e-05	lamin A [Source:ZFIN;Acc:ZDB-GENE-020424-3]	heart contraction, regulation of cell aging
ENSDARG00000013415	Charcot-Marie-Tooth disease, type 2	Valve	lmna	2.39887	1.93804e-05	lamin A [Source:ZFIN;Acc:ZDB-GENE-020424-3]	heart contraction, regulation of cell aging
ENSDARG00000013415	Congenital muscular dystrophy, LMNA-related	Valve	lmna	2.39887	1.93804e-05	lamin A [Source:ZFIN;Acc:ZDB-GENE-020424-3]	heart contraction, regulation of cell aging
ENSDARG00000013415	Dilated cardiomyopathy 1A	Valve	lmna	2.39887	1.93804e-05	lamin A [Source:ZFIN;Acc:ZDB-GENE-020424-3]	heart contraction, regulation of cell aging
ENSDARG00000013415	Dilated cardiomyopathy-hypergonadotropic hypogonadism syndrome	Valve	lmna	2.39887	1.93804e-05	lamin A [Source:ZFIN;Acc:ZDB-GENE-020424-3]	heart contraction, regulation of cell aging
ENSDARG00000013415	Emery-Dreifuss muscular dystrophy 2, autosomal dominant	Valve	lmna	2.39887	1.93804e-05	lamin A [Source:ZFIN;Acc:ZDB-GENE-020424-3]	heart contraction, regulation of cell aging
ENSDARG00000013415	Emery-Dreifuss muscular dystrophy 3, autosomal recessive	Valve	lmna	2.39887	1.93804e-05	lamin A [Source:ZFIN;Acc:ZDB-GENE-020424-3]	heart contraction, regulation of cell aging
ENSDARG00000013415	Familial partial lipodystrophy 2	Valve	lmna	2.39887	1.93804e-05	lamin A [Source:ZFIN;Acc:ZDB-GENE-020424-3]	heart contraction, regulation of cell aging
ENSDARG00000013415	Heart-hand syndrome, Slovenian type	Valve	lmna	2.39887	1.93804e-05	lamin A [Source:ZFIN;Acc:ZDB-GENE-020424-3]	heart contraction, regulation of cell aging
ENSDARG00000013415	Hutchinson-Gilford progeria syndrome, atypical	Valve	lmna	2.39887	1.93804e-05	lamin A [Source:ZFIN;Acc:ZDB-GENE-020424-3]	heart contraction, regulation of cell aging
ENSDARG00000013415	Hutchinson-Gilford syndrome	Valve	lmna	2.39887	1.93804e-05	lamin A [Source:ZFIN;Acc:ZDB-GENE-020424-3]	heart contraction, regulation of cell aging
ENSDARG00000013415	Laminopathy	Valve	lmna	2.39887	1.93804e-05	lamin A [Source:ZFIN;Acc:ZDB-GENE-020424-3]	heart contraction, regulation of cell aging
ENSDARG00000013415	Lethal tight skin contracture syndrome	Valve	lmna	2.39887	1.93804e-05	lamin A [Source:ZFIN;Acc:ZDB-GENE-020424-3]	heart contraction, regulation of cell aging
ENSDARG00000013415	Limb-girdle muscular dystrophy, type 1B	Valve	lmna	2.39887	1.93804e-05	lamin A [Source:ZFIN;Acc:ZDB-GENE-020424-3]	heart contraction, regulation of cell aging
ENSDARG00000013415	Lipodystrophy (disease)	Valve	lmna	2.39887	1.93804e-05	lamin A [Source:ZFIN;Acc:ZDB-GENE-020424-3]	heart contraction, regulation of cell aging
ENSDARG00000013415	Mandibuloacral dysplasia with type A lipodystrophy	Valve	lmna	2.39887	1.93804e-05	lamin A [Source:ZFIN;Acc:ZDB-GENE-020424-3]	heart contraction, regulation of cell aging
ENSDARG00000013415	Reduced ejection fraction	Valve	lmna	2.39887	1.93804e-05	lamin A [Source:ZFIN;Acc:ZDB-GENE-020424-3]	heart contraction, regulation of cell aging
ENSDARG00000099803	Tracheoesophageal fistula	Valve	pik3c2g	2.1431	0.000349503	phosphatidylinositol-4-phosphate 3-kinase catalytic subunit type 2 gamma [Source:ZFIN;Acc:ZDB-GENE-170327-2]	phosphatidylinositol phosphorylation, phosphatidylinositol-mediated signaling, phosphorylation, phosphatidylinositol 3-kinase signaling, phosphatidylinositol-3-phosphate biosynthetic process
ENSDARG00000039273	Autosomal recessive cutis laxa type IA	Valve	fbln5	2.13091	1.09869e-08	fibulin 5 [Source:ZFIN;Acc:ZDB-GENE-041010-54]	elastic fiber assembly
ENSDARG00000004753	Aortic aneurysm, familial thoracic 7	Valve	mylkb	2.11253	0.000136404	myosin light chain kinase b [Source:ZFIN;Acc:ZDB-GENE-041111-150]	protein phosphorylation, phosphorylation
ENSDARG00000103589	Atrial septal defect 9	Valve	gata6	2.06548	0.000129146	GATA binding protein 6 [Source:ZFIN;Acc:ZDB-GENE-000622-1]	regulation of transcription, DNA-templated, positive regulation of transcription, DNA-templated, heart morphogenesis, liver development, myeloid cell differentiation, epithelial cell differentiation, positive regulation of transcription by RNA polymerase II, digestive tract development, cardioblast migration to the midline involved in heart field formation
ENSDARG00000103589	Atrioventricular septal defect 5	Valve	gata6	2.06548	0.000129146	GATA binding protein 6 [Source:ZFIN;Acc:ZDB-GENE-000622-1]	regulation of transcription, DNA-templated, positive regulation of transcription, DNA-templated, heart morphogenesis, liver development, myeloid cell differentiation, epithelial cell differentiation, positive regulation of transcription by RNA polymerase II, digestive tract development, cardioblast migration to the midline involved in heart field formation
ENSDARG00000103589	Conotruncal heart malformations	Valve	gata6	2.06548	0.000129146	GATA binding protein 6 [Source:ZFIN;Acc:ZDB-GENE-000622-1]	regulation of transcription, DNA-templated, positive regulation of transcription, DNA-templated, heart morphogenesis, liver development, myeloid cell differentiation, epithelial cell differentiation, positive regulation of transcription by RNA polymerase II, digestive tract development, cardioblast migration to the midline involved in heart field formation
ENSDARG00000103589	Monogenic diabetes	Valve	gata6	2.06548	0.000129146	GATA binding protein 6 [Source:ZFIN;Acc:ZDB-GENE-000622-1]	regulation of transcription, DNA-templated, positive regulation of transcription, DNA-templated, heart morphogenesis, liver development, myeloid cell differentiation, epithelial cell differentiation, positive regulation of transcription by RNA polymerase II, digestive tract development, cardioblast migration to the midline involved in heart field formation
ENSDARG00000103589	Pancreatic agenesis and congenital heart disease	Valve	gata6	2.06548	0.000129146	GATA binding protein 6 [Source:ZFIN;Acc:ZDB-GENE-000622-1]	regulation of transcription, DNA-templated, positive regulation of transcription, DNA-templated, heart morphogenesis, liver development, myeloid cell differentiation, epithelial cell differentiation, positive regulation of transcription by RNA polymerase II, digestive tract development, cardioblast migration to the midline involved in heart field formation
ENSDARG00000103589	Tetralogy of Fallot	Valve	gata6	2.06548	0.000129146	GATA binding protein 6 [Source:ZFIN;Acc:ZDB-GENE-000622-1]	regulation of transcription, DNA-templated, positive regulation of transcription, DNA-templated, heart morphogenesis, liver development, myeloid cell differentiation, epithelial cell differentiation, positive regulation of transcription by RNA polymerase II, digestive tract development, cardioblast migration to the midline involved in heart field formation
ENSDARG00000038151	Chromosome 17q11.2 deletion syndrome, 1.4 MB	Valve	zgc:92360	1.98492	0.000249951	zgc:92360 [Source:ZFIN;Acc:ZDB-GENE-040718-470]	positive regulation of GTPase activity
ENSDARG00000098420	Long QT syndrome	Valve	SNTA1	1.86052	1.25526e-07	syntrophin alpha 1 [Source:HGNC Symbol;Acc:HGNC:11167]
ENSDARG00000098420	Long QT syndrome 12	Valve	SNTA1	1.86052	1.25526e-07	syntrophin alpha 1 [Source:HGNC Symbol;Acc:HGNC:11167]
ENSDARG00000058005	Alkaptonuria	Valve	hgd	1.75467	0.000325025	homogentisate 1,2-dioxygenase [Source:ZFIN;Acc:ZDB-GENE-020802-5]	oxidation-reduction process, L-phenylalanine catabolic process, tyrosine metabolic process, cellular amino acid metabolic process
ENSDARG00000030110	MYOPATHY, CONGENITAL, WITH DIAPHRAGMATIC DEFECTS, RESPIRATORY INSUFFICIENCY, AND DYSMORPHIC FACIES	Valve	myod1	1.73351	0.00356695	myogenic differentiation 1 [Source:ZFIN;Acc:ZDB-GENE-980526-561]	regulation of transcription, DNA-templated, muscle organ development, positive regulation of transcription by RNA polymerase II, multicellular organism development, skeletal muscle fiber development, cell differentiation, skeletal muscle tissue development, striated muscle cell development, skeletal muscle cell differentiation, positive regulation of myoblast differentiation, positive regulation …
ENSDARG00000024894	Aortic valve disease 2	Valve	tbx5a	1.71522	0.00898206	T-box transcription factor 5a [Source:ZFIN;Acc:ZDB-GENE-991124-7]	regulation of transcription, DNA-templated, negative regulation of transcription by RNA polymerase II, animal organ morphogenesis, positive regulation of transcription by RNA polymerase II, multicellular organism development, heart development, heart morphogenesis, heart looping, retina morphogenesis in camera-type eye, embryonic heart tube development, optic nerve development, positive regulatio…
ENSDARG00000024894	Heart, malformation of	Valve	tbx5a	1.71522	0.00898206	T-box transcription factor 5a [Source:ZFIN;Acc:ZDB-GENE-991124-7]	regulation of transcription, DNA-templated, negative regulation of transcription by RNA polymerase II, animal organ morphogenesis, positive regulation of transcription by RNA polymerase II, multicellular organism development, heart development, heart morphogenesis, heart looping, retina morphogenesis in camera-type eye, embryonic heart tube development, optic nerve development, positive regulatio…
ENSDARG00000024894	Secundum atrial septal defect	Valve	tbx5a	1.71522	0.00898206	T-box transcription factor 5a [Source:ZFIN;Acc:ZDB-GENE-991124-7]	regulation of transcription, DNA-templated, negative regulation of transcription by RNA polymerase II, animal organ morphogenesis, positive regulation of transcription by RNA polymerase II, multicellular organism development, heart development, heart morphogenesis, heart looping, retina morphogenesis in camera-type eye, embryonic heart tube development, optic nerve development, positive regulatio…
ENSDARG00000024894	Ventricular septal defect	Valve	tbx5a	1.71522	0.00898206	T-box transcription factor 5a [Source:ZFIN;Acc:ZDB-GENE-991124-7]	regulation of transcription, DNA-templated, negative regulation of transcription by RNA polymerase II, animal organ morphogenesis, positive regulation of transcription by RNA polymerase II, multicellular organism development, heart development, heart morphogenesis, heart looping, retina morphogenesis in camera-type eye, embryonic heart tube development, optic nerve development, positive regulatio…
ENSDARG00000078619	Purine-nucleoside phosphorylase deficiency	Valve	pnp5a	1.61135	8.49918e-06	purine nucleoside phosphorylase 5a [Source:ZFIN;Acc:ZDB-GENE-040426-2553]	nucleoside metabolic process, nucleobase-containing compound metabolic process
ENSDARG00000059746	Bilateral cryptorchidism	Valve	plod1a	1.60239	2.08487e-07	procollagen-lysine, 2-oxoglutarate 5-dioxygenase 1a [Source:ZFIN;Acc:ZDB-GENE-030131-3165]	oxidation-reduction process, collagen fibril organization, fin development, fin morphogenesis, collagen metabolic process, peptidyl-lysine hydroxylation, hydroxylysine biosynthetic process
ENSDARG00000059746	Deep venous thrombosis	Valve	plod1a	1.60239	2.08487e-07	procollagen-lysine, 2-oxoglutarate 5-dioxygenase 1a [Source:ZFIN;Acc:ZDB-GENE-030131-3165]	oxidation-reduction process, collagen fibril organization, fin development, fin morphogenesis, collagen metabolic process, peptidyl-lysine hydroxylation, hydroxylysine biosynthetic process
ENSDARG00000059746	Dilatation	Valve	plod1a	1.60239	2.08487e-07	procollagen-lysine, 2-oxoglutarate 5-dioxygenase 1a [Source:ZFIN;Acc:ZDB-GENE-030131-3165]	oxidation-reduction process, collagen fibril organization, fin development, fin morphogenesis, collagen metabolic process, peptidyl-lysine hydroxylation, hydroxylysine biosynthetic process
ENSDARG00000059746	Joint hypermobility	Valve	plod1a	1.60239	2.08487e-07	procollagen-lysine, 2-oxoglutarate 5-dioxygenase 1a [Source:ZFIN;Acc:ZDB-GENE-030131-3165]	oxidation-reduction process, collagen fibril organization, fin development, fin morphogenesis, collagen metabolic process, peptidyl-lysine hydroxylation, hydroxylysine biosynthetic process
ENSDARG00000059746	Thromboembolism	Valve	plod1a	1.60239	2.08487e-07	procollagen-lysine, 2-oxoglutarate 5-dioxygenase 1a [Source:ZFIN;Acc:ZDB-GENE-030131-3165]	oxidation-reduction process, collagen fibril organization, fin development, fin morphogenesis, collagen metabolic process, peptidyl-lysine hydroxylation, hydroxylysine biosynthetic process
ENSDARG00000020007	Abnormal ascending aorta morphology	Valve	col1a2	1.58332	0.011881	collagen, type I, alpha 2 [Source:ZFIN;Acc:ZDB-GENE-030131-8415]	extracellular matrix organization, response to mechanical stimulus, skeletal system development
ENSDARG00000020007	COL1A2-Related Disorder	Valve	col1a2	1.58332	0.011881	collagen, type I, alpha 2 [Source:ZFIN;Acc:ZDB-GENE-030131-8415]	extracellular matrix organization, response to mechanical stimulus, skeletal system development
ENSDARG00000020007	EHLERS-DANLOS SYNDROME, ARTHROCHALASIA TYPE, 2	Valve	col1a2	1.58332	0.011881	collagen, type I, alpha 2 [Source:ZFIN;Acc:ZDB-GENE-030131-8415]	extracellular matrix organization, response to mechanical stimulus, skeletal system development
ENSDARG00000020007	Ehlers-Danlos syndrome, autosomal recessive, cardiac valvular form	Valve	col1a2	1.58332	0.011881	collagen, type I, alpha 2 [Source:ZFIN;Acc:ZDB-GENE-030131-8415]	extracellular matrix organization, response to mechanical stimulus, skeletal system development
ENSDARG00000020007	Ehlers-Danlos syndrome, procollagen proteinase deficient	Valve	col1a2	1.58332	0.011881	collagen, type I, alpha 2 [Source:ZFIN;Acc:ZDB-GENE-030131-8415]	extracellular matrix organization, response to mechanical stimulus, skeletal system development
ENSDARG00000020007	Infantile cortical hyperostosis	Valve	col1a2	1.58332	0.011881	collagen, type I, alpha 2 [Source:ZFIN;Acc:ZDB-GENE-030131-8415]	extracellular matrix organization, response to mechanical stimulus, skeletal system development
ENSDARG00000020007	Marfan syndrome, atypical	Valve	col1a2	1.58332	0.011881	collagen, type I, alpha 2 [Source:ZFIN;Acc:ZDB-GENE-030131-8415]	extracellular matrix organization, response to mechanical stimulus, skeletal system development
ENSDARG00000020007	Osteogenesis imperfecta	Valve	col1a2	1.58332	0.011881	collagen, type I, alpha 2 [Source:ZFIN;Acc:ZDB-GENE-030131-8415]	extracellular matrix organization, response to mechanical stimulus, skeletal system development
ENSDARG00000020007	Osteogenesis imperfecta type I	Valve	col1a2	1.58332	0.011881	collagen, type I, alpha 2 [Source:ZFIN;Acc:ZDB-GENE-030131-8415]	extracellular matrix organization, response to mechanical stimulus, skeletal system development
ENSDARG00000020007	Osteogenesis imperfecta type III	Valve	col1a2	1.58332	0.011881	collagen, type I, alpha 2 [Source:ZFIN;Acc:ZDB-GENE-030131-8415]	extracellular matrix organization, response to mechanical stimulus, skeletal system development
ENSDARG00000020007	Osteogenesis imperfecta with normal sclerae, dominant form	Valve	col1a2	1.58332	0.011881	collagen, type I, alpha 2 [Source:ZFIN;Acc:ZDB-GENE-030131-8415]	extracellular matrix organization, response to mechanical stimulus, skeletal system development
ENSDARG00000020007	Osteogenesis imperfecta, recessive perinatal lethal	Valve	col1a2	1.58332	0.011881	collagen, type I, alpha 2 [Source:ZFIN;Acc:ZDB-GENE-030131-8415]	extracellular matrix organization, response to mechanical stimulus, skeletal system development
ENSDARG00000020007	Osteogenesis imperfecta/Ehlers-Danlos crossover syndrome	Valve	col1a2	1.58332	0.011881	collagen, type I, alpha 2 [Source:ZFIN;Acc:ZDB-GENE-030131-8415]	extracellular matrix organization, response to mechanical stimulus, skeletal system development
ENSDARG00000020007	Postmenopausal osteoporosis	Valve	col1a2	1.58332	0.011881	collagen, type I, alpha 2 [Source:ZFIN;Acc:ZDB-GENE-030131-8415]	extracellular matrix organization, response to mechanical stimulus, skeletal system development
ENSDARG00000020007	Predisposition to dissection	Valve	col1a2	1.58332	0.011881	collagen, type I, alpha 2 [Source:ZFIN;Acc:ZDB-GENE-030131-8415]	extracellular matrix organization, response to mechanical stimulus, skeletal system development
ENSDARG00000020007	Recurrent fractures	Valve	col1a2	1.58332	0.011881	collagen, type I, alpha 2 [Source:ZFIN;Acc:ZDB-GENE-030131-8415]	extracellular matrix organization, response to mechanical stimulus, skeletal system development
ENSDARG00000104453	CONGENITAL HEART DEFECTS, MULTIPLE TYPES, 7	Valve	flt4	1.55575	0.00790367	fms-related tyrosine kinase 4 [Source:ZFIN;Acc:ZDB-GENE-980526-326]	protein phosphorylation, transmembrane receptor protein tyrosine kinase signaling pathway, vascular endothelial growth factor receptor signaling pathway, phosphorylation, peptidyl-tyrosine phosphorylation, vascular endothelial growth factor signaling pathway
ENSDARG00000022309	Aortic dilatation	Valve	dspa	1.52268	0.00187874	desmoplakin a [Source:ZFIN;Acc:ZDB-GENE-030131-2743]	cell-cell adhesion, wound healing, intermediate filament cytoskeleton organization, skin development
ENSDARG00000022309	Arrhythmia	Valve	dspa	1.52268	0.00187874	desmoplakin a [Source:ZFIN;Acc:ZDB-GENE-030131-2743]	cell-cell adhesion, wound healing, intermediate filament cytoskeleton organization, skin development
ENSDARG00000022309	Ventricular fibrillation	Valve	dspa	1.52268	0.00187874	desmoplakin a [Source:ZFIN;Acc:ZDB-GENE-030131-2743]	cell-cell adhesion, wound healing, intermediate filament cytoskeleton organization, skin development
ENSDARG00000027087	Abnormality of the mitral valve	Valve	tgfb2	1.45858	0.010842	transforming growth factor, beta 2 [Source:ZFIN;Acc:ZDB-GENE-030723-3]	cell growth, positive regulation of pathway-restricted SMAD protein phosphorylation, BMP signaling pathway, regulation of apoptotic process, regulation of MAPK cascade, cell development, SMAD protein signal transduction, regulation of cell population proliferation, transforming growth factor beta receptor signaling pathway, sclerotome development, hard palate development
ENSDARG00000027087	Dolichocephaly	Valve	tgfb2	1.45858	0.010842	transforming growth factor, beta 2 [Source:ZFIN;Acc:ZDB-GENE-030723-3]	cell growth, positive regulation of pathway-restricted SMAD protein phosphorylation, BMP signaling pathway, regulation of apoptotic process, regulation of MAPK cascade, cell development, SMAD protein signal transduction, regulation of cell population proliferation, transforming growth factor beta receptor signaling pathway, sclerotome development, hard palate development
ENSDARG00000027087	Holt-Oram syndrome	Valve	tgfb2	1.45858	0.010842	transforming growth factor, beta 2 [Source:ZFIN;Acc:ZDB-GENE-030723-3]	cell growth, positive regulation of pathway-restricted SMAD protein phosphorylation, BMP signaling pathway, regulation of apoptotic process, regulation of MAPK cascade, cell development, SMAD protein signal transduction, regulation of cell population proliferation, transforming growth factor beta receptor signaling pathway, sclerotome development, hard palate development
ENSDARG00000027087	Loeys-Dietz syndrome 4	Valve	tgfb2	1.45858	0.010842	transforming growth factor, beta 2 [Source:ZFIN;Acc:ZDB-GENE-030723-3]	cell growth, positive regulation of pathway-restricted SMAD protein phosphorylation, BMP signaling pathway, regulation of apoptotic process, regulation of MAPK cascade, cell development, SMAD protein signal transduction, regulation of cell population proliferation, transforming growth factor beta receptor signaling pathway, sclerotome development, hard palate development
ENSDARG00000027087	Micrognathia	Valve	tgfb2	1.45858	0.010842	transforming growth factor, beta 2 [Source:ZFIN;Acc:ZDB-GENE-030723-3]	cell growth, positive regulation of pathway-restricted SMAD protein phosphorylation, BMP signaling pathway, regulation of apoptotic process, regulation of MAPK cascade, cell development, SMAD protein signal transduction, regulation of cell population proliferation, transforming growth factor beta receptor signaling pathway, sclerotome development, hard palate development
ENSDARG00000027087	Scoliosis	Valve	tgfb2	1.45858	0.010842	transforming growth factor, beta 2 [Source:ZFIN;Acc:ZDB-GENE-030723-3]	cell growth, positive regulation of pathway-restricted SMAD protein phosphorylation, BMP signaling pathway, regulation of apoptotic process, regulation of MAPK cascade, cell development, SMAD protein signal transduction, regulation of cell population proliferation, transforming growth factor beta receptor signaling pathway, sclerotome development, hard palate development
ENSDARG00000027087	Striae distensae	Valve	tgfb2	1.45858	0.010842	transforming growth factor, beta 2 [Source:ZFIN;Acc:ZDB-GENE-030723-3]	cell growth, positive regulation of pathway-restricted SMAD protein phosphorylation, BMP signaling pathway, regulation of apoptotic process, regulation of MAPK cascade, cell development, SMAD protein signal transduction, regulation of cell population proliferation, transforming growth factor beta receptor signaling pathway, sclerotome development, hard palate development
ENSDARG00000090820	Aortic aneurysm, familial thoracic 2	Valve	slc2a10	1.41075	1.80745e-07	solute carrier family 2 member 10 [Source:ZFIN;Acc:ZDB-GENE-080204-6]	transmembrane transport, proton transmembrane transport, notochord development, carbohydrate transmembrane transport, cardiovascular system development, carbohydrate transport
ENSDARG00000090820	Aortic aneurysm, familial thoracic 6	Valve	slc2a10	1.41075	1.80745e-07	solute carrier family 2 member 10 [Source:ZFIN;Acc:ZDB-GENE-080204-6]	transmembrane transport, proton transmembrane transport, notochord development, carbohydrate transmembrane transport, cardiovascular system development, carbohydrate transport
ENSDARG00000090820	Arterial tortuosity syndrome	Valve	slc2a10	1.41075	1.80745e-07	solute carrier family 2 member 10 [Source:ZFIN;Acc:ZDB-GENE-080204-6]	transmembrane transport, proton transmembrane transport, notochord development, carbohydrate transmembrane transport, cardiovascular system development, carbohydrate transport
ENSDARG00000031763	CRANIOSYNOSTOSIS 7, SUSCEPTIBILITY TO	Valve	smad6b	1.29621	0.0061113	SMAD family member 6b [Source:ZFIN;Acc:ZDB-GENE-050419-198]	regulation of transcription, DNA-templated, transforming growth factor beta receptor signaling pathway
ENSDARG00000031763	Loeys-Dietz syndrome 3	Valve	smad6b	1.29621	0.0061113	SMAD family member 6b [Source:ZFIN;Acc:ZDB-GENE-050419-198]	regulation of transcription, DNA-templated, transforming growth factor beta receptor signaling pathway
ENSDARG00000031763	Radioulnar synostosis	Valve	smad6b	1.29621	0.0061113	SMAD family member 6b [Source:ZFIN;Acc:ZDB-GENE-050419-198]	regulation of transcription, DNA-templated, transforming growth factor beta receptor signaling pathway
ENSDARG00000055398	Axenfeld-Rieger syndrome type 3	Valve	foxc1b	1.29198	0.00678115	forkhead box C1b [Source:ZFIN;Acc:ZDB-GENE-010302-2]	regulation of transcription, DNA-templated, camera-type eye development, regulation of transcription by RNA polymerase II, cell differentiation, neural crest cell migration, cerebellum vasculature development, vasculature development, cartilage development, blood vessel development, anatomical structure morphogenesis, regulation of vascular permeability, regulation of platelet-derived growth fact…
ENSDARG00000070787	Arrhythmogenic right ventricular cardiomyopathy, type 12	Valve	jupa	1.27712	0.000748086	junction plakoglobin a [Source:ZFIN;Acc:ZDB-GENE-991207-22]	cell adhesion, desmosome assembly, positive regulation of transcription by RNA polymerase II, heart development, atrioventricular valve morphogenesis, negative regulation of Wnt signaling pathway involved in heart development, negative regulation of Wnt signaling pathway
ENSDARG00000070787	Naxos disease	Valve	jupa	1.27712	0.000748086	junction plakoglobin a [Source:ZFIN;Acc:ZDB-GENE-991207-22]	cell adhesion, desmosome assembly, positive regulation of transcription by RNA polymerase II, heart development, atrioventricular valve morphogenesis, negative regulation of Wnt signaling pathway involved in heart development, negative regulation of Wnt signaling pathway
ENSDARG00000086183	Branched-chain keto acid dehydrogenase kinase deficiency	Valve	vkorc1	1.24205	0.00440298	vitamin K epoxide reductase complex, subunit 1 [Source:ZFIN;Acc:ZDB-GENE-030131-2286]	peptidyl-glutamic acid carboxylation, vitamin K metabolic process, oxidation-reduction process, blood coagulation
ENSDARG00000035131	Ehlers-Danlos syndrome, classic type	Valve	surf4l	1.23389	0.00157239	surfeit 4, like [Source:ZFIN;Acc:ZDB-GENE-040718-172]	biological_process
ENSDARG00000097256	Ebstein anomaly of the tricuspid valve	Valve	si:ch211-270g19.5	1.21176	0.0164536	si:ch211-270g19.5 [Source:ZFIN;Acc:ZDB-GENE-131121-121]	calcium ion transport, negative regulation of catalytic activity
ENSDARG00000097256	Growth hormone deficiency	Valve	si:ch211-270g19.5	1.21176	0.0164536	si:ch211-270g19.5 [Source:ZFIN;Acc:ZDB-GENE-131121-121]	calcium ion transport, negative regulation of catalytic activity
ENSDARG00000097256	Intellectual disability, mild	Valve	si:ch211-270g19.5	1.21176	0.0164536	si:ch211-270g19.5 [Source:ZFIN;Acc:ZDB-GENE-131121-121]	calcium ion transport, negative regulation of catalytic activity
ENSDARG00000035556	Abnormality of the lower limb	Valve	rps6ka3a	1.18411	0.00274892	ribosomal protein S6 kinase a, polypeptide 3a [Source:ZFIN;Acc:ZDB-GENE-030219-119]	protein phosphorylation, intracellular signal transduction, phosphorylation, digestive tract development, skin development
ENSDARG00000035556	Clinodactyly	Valve	rps6ka3a	1.18411	0.00274892	ribosomal protein S6 kinase a, polypeptide 3a [Source:ZFIN;Acc:ZDB-GENE-030219-119]	protein phosphorylation, intracellular signal transduction, phosphorylation, digestive tract development, skin development
ENSDARG00000035556	Deep philtrum	Valve	rps6ka3a	1.18411	0.00274892	ribosomal protein S6 kinase a, polypeptide 3a [Source:ZFIN;Acc:ZDB-GENE-030219-119]	protein phosphorylation, intracellular signal transduction, phosphorylation, digestive tract development, skin development
ENSDARG00000035556	Gastroesophageal reflux	Valve	rps6ka3a	1.18411	0.00274892	ribosomal protein S6 kinase a, polypeptide 3a [Source:ZFIN;Acc:ZDB-GENE-030219-119]	protein phosphorylation, intracellular signal transduction, phosphorylation, digestive tract development, skin development
ENSDARG00000035556	Low anterior hairline	Valve	rps6ka3a	1.18411	0.00274892	ribosomal protein S6 kinase a, polypeptide 3a [Source:ZFIN;Acc:ZDB-GENE-030219-119]	protein phosphorylation, intracellular signal transduction, phosphorylation, digestive tract development, skin development
ENSDARG00000035556	Low posterior hairline	Valve	rps6ka3a	1.18411	0.00274892	ribosomal protein S6 kinase a, polypeptide 3a [Source:ZFIN;Acc:ZDB-GENE-030219-119]	protein phosphorylation, intracellular signal transduction, phosphorylation, digestive tract development, skin development
ENSDARG00000035556	Specific learning disability	Valve	rps6ka3a	1.18411	0.00274892	ribosomal protein S6 kinase a, polypeptide 3a [Source:ZFIN;Acc:ZDB-GENE-030219-119]	protein phosphorylation, intracellular signal transduction, phosphorylation, digestive tract development, skin development
ENSDARG00000035556	Triangular face	Valve	rps6ka3a	1.18411	0.00274892	ribosomal protein S6 kinase a, polypeptide 3a [Source:ZFIN;Acc:ZDB-GENE-030219-119]	protein phosphorylation, intracellular signal transduction, phosphorylation, digestive tract development, skin development
ENSDARG00000000442	Abnormality of connective tissue	Valve	slc39a13	1.15137	0.00197169	solute carrier family 39 member 13 [Source:ZFIN;Acc:ZDB-GENE-030616-17]	transmembrane transport, metal ion transport
ENSDARG00000000442	Abnormality of the skeletal system	Valve	slc39a13	1.15137	0.00197169	solute carrier family 39 member 13 [Source:ZFIN;Acc:ZDB-GENE-030616-17]	transmembrane transport, metal ion transport
ENSDARG00000000442	Cutis laxa	Valve	slc39a13	1.15137	0.00197169	solute carrier family 39 member 13 [Source:ZFIN;Acc:ZDB-GENE-030616-17]	transmembrane transport, metal ion transport
ENSDARG00000000442	Myopia (disease)	Valve	slc39a13	1.15137	0.00197169	solute carrier family 39 member 13 [Source:ZFIN;Acc:ZDB-GENE-030616-17]	transmembrane transport, metal ion transport
ENSDARG00000000442	Scleroderma	Valve	slc39a13	1.15137	0.00197169	solute carrier family 39 member 13 [Source:ZFIN;Acc:ZDB-GENE-030616-17]	transmembrane transport, metal ion transport
ENSDARG00000000442	Spondylocheirodysplasia, Ehlers-Danlos syndrome-like	Valve	slc39a13	1.15137	0.00197169	solute carrier family 39 member 13 [Source:ZFIN;Acc:ZDB-GENE-030616-17]	transmembrane transport, metal ion transport
ENSDARG00000096415	Adenocarcinoma of stomach	Valve	raf1a	1.11998	7.22803e-05	Raf-1 proto-oncogene, serine/threonine kinase a [Source:ZFIN;Acc:ZDB-GENE-990415-41]	signal transduction, intracellular signal transduction, activation of MAPKK activity, protein phosphorylation, heart development, signal transduction, protein phosphorylation, intracellular signal transduction, phosphorylation, activation of MAPKK activity, heart development
ENSDARG00000096415	Atrial septal defect	Valve	raf1a	1.11998	7.22803e-05	Raf-1 proto-oncogene, serine/threonine kinase a [Source:ZFIN;Acc:ZDB-GENE-990415-41]	signal transduction, intracellular signal transduction, activation of MAPKK activity, protein phosphorylation, heart development, signal transduction, protein phosphorylation, intracellular signal transduction, phosphorylation, activation of MAPKK activity, heart development
ENSDARG00000096415	Cardiomyopathy, dilated, 1NN	Valve	raf1a	1.11998	7.22803e-05	Raf-1 proto-oncogene, serine/threonine kinase a [Source:ZFIN;Acc:ZDB-GENE-990415-41]	signal transduction, intracellular signal transduction, activation of MAPKK activity, protein phosphorylation, heart development, signal transduction, protein phosphorylation, intracellular signal transduction, phosphorylation, activation of MAPKK activity, heart development
ENSDARG00000096415	Congenital ptosis	Valve	raf1a	1.11998	7.22803e-05	Raf-1 proto-oncogene, serine/threonine kinase a [Source:ZFIN;Acc:ZDB-GENE-990415-41]	signal transduction, intracellular signal transduction, activation of MAPKK activity, protein phosphorylation, heart development, signal transduction, protein phosphorylation, intracellular signal transduction, phosphorylation, activation of MAPKK activity, heart development
ENSDARG00000096415	Craniofacial disproportion	Valve	raf1a	1.11998	7.22803e-05	Raf-1 proto-oncogene, serine/threonine kinase a [Source:ZFIN;Acc:ZDB-GENE-990415-41]	signal transduction, intracellular signal transduction, activation of MAPKK activity, protein phosphorylation, heart development, signal transduction, protein phosphorylation, intracellular signal transduction, phosphorylation, activation of MAPKK activity, heart development
ENSDARG00000096415	Familial dilated cardiomyopathy	Valve	raf1a	1.11998	7.22803e-05	Raf-1 proto-oncogene, serine/threonine kinase a [Source:ZFIN;Acc:ZDB-GENE-990415-41]	signal transduction, intracellular signal transduction, activation of MAPKK activity, protein phosphorylation, heart development, signal transduction, protein phosphorylation, intracellular signal transduction, phosphorylation, activation of MAPKK activity, heart development
ENSDARG00000096415	LEOPARD syndrome 2	Valve	raf1a	1.11998	7.22803e-05	Raf-1 proto-oncogene, serine/threonine kinase a [Source:ZFIN;Acc:ZDB-GENE-990415-41]	signal transduction, intracellular signal transduction, activation of MAPKK activity, protein phosphorylation, heart development, signal transduction, protein phosphorylation, intracellular signal transduction, phosphorylation, activation of MAPKK activity, heart development
ENSDARG00000096415	Lung adenocarcinoma	Valve	raf1a	1.11998	7.22803e-05	Raf-1 proto-oncogene, serine/threonine kinase a [Source:ZFIN;Acc:ZDB-GENE-990415-41]	signal transduction, intracellular signal transduction, activation of MAPKK activity, protein phosphorylation, heart development, signal transduction, protein phosphorylation, intracellular signal transduction, phosphorylation, activation of MAPKK activity, heart development
ENSDARG00000096415	Malignant melanoma of skin	Valve	raf1a	1.11998	7.22803e-05	Raf-1 proto-oncogene, serine/threonine kinase a [Source:ZFIN;Acc:ZDB-GENE-990415-41]	signal transduction, intracellular signal transduction, activation of MAPKK activity, protein phosphorylation, heart development, signal transduction, protein phosphorylation, intracellular signal transduction, phosphorylation, activation of MAPKK activity, heart development
ENSDARG00000096415	Melanoma	Valve	raf1a	1.11998	7.22803e-05	Raf-1 proto-oncogene, serine/threonine kinase a [Source:ZFIN;Acc:ZDB-GENE-990415-41]	signal transduction, intracellular signal transduction, activation of MAPKK activity, protein phosphorylation, heart development, signal transduction, protein phosphorylation, intracellular signal transduction, phosphorylation, activation of MAPKK activity, heart development
ENSDARG00000096415	Neonatal hypotonia	Valve	raf1a	1.11998	7.22803e-05	Raf-1 proto-oncogene, serine/threonine kinase a [Source:ZFIN;Acc:ZDB-GENE-990415-41]	signal transduction, intracellular signal transduction, activation of MAPKK activity, protein phosphorylation, heart development, signal transduction, protein phosphorylation, intracellular signal transduction, phosphorylation, activation of MAPKK activity, heart development
ENSDARG00000096415	Neoplasm of the large intestine	Valve	raf1a	1.11998	7.22803e-05	Raf-1 proto-oncogene, serine/threonine kinase a [Source:ZFIN;Acc:ZDB-GENE-990415-41]	signal transduction, intracellular signal transduction, activation of MAPKK activity, protein phosphorylation, heart development, signal transduction, protein phosphorylation, intracellular signal transduction, phosphorylation, activation of MAPKK activity, heart development
ENSDARG00000096415	Neurodevelopmental disorder	Valve	raf1a	1.11998	7.22803e-05	Raf-1 proto-oncogene, serine/threonine kinase a [Source:ZFIN;Acc:ZDB-GENE-990415-41]	signal transduction, intracellular signal transduction, activation of MAPKK activity, protein phosphorylation, heart development, signal transduction, protein phosphorylation, intracellular signal transduction, phosphorylation, activation of MAPKK activity, heart development
ENSDARG00000096415	Noonan syndrome 3	Valve	raf1a	1.11998	7.22803e-05	Raf-1 proto-oncogene, serine/threonine kinase a [Source:ZFIN;Acc:ZDB-GENE-990415-41]	signal transduction, intracellular signal transduction, activation of MAPKK activity, protein phosphorylation, heart development, signal transduction, protein phosphorylation, intracellular signal transduction, phosphorylation, activation of MAPKK activity, heart development
ENSDARG00000096415	Noonan syndrome 5	Valve	raf1a	1.11998	7.22803e-05	Raf-1 proto-oncogene, serine/threonine kinase a [Source:ZFIN;Acc:ZDB-GENE-990415-41]	signal transduction, intracellular signal transduction, activation of MAPKK activity, protein phosphorylation, heart development, signal transduction, protein phosphorylation, intracellular signal transduction, phosphorylation, activation of MAPKK activity, heart development
ENSDARG00000096415	Noonan syndrome with multiple lentigines	Valve	raf1a	1.11998	7.22803e-05	Raf-1 proto-oncogene, serine/threonine kinase a [Source:ZFIN;Acc:ZDB-GENE-990415-41]	signal transduction, intracellular signal transduction, activation of MAPKK activity, protein phosphorylation, heart development, signal transduction, protein phosphorylation, intracellular signal transduction, phosphorylation, activation of MAPKK activity, heart development
ENSDARG00000096415	Patent ductus arteriosus after birth at term	Valve	raf1a	1.11998	7.22803e-05	Raf-1 proto-oncogene, serine/threonine kinase a [Source:ZFIN;Acc:ZDB-GENE-990415-41]	signal transduction, intracellular signal transduction, activation of MAPKK activity, protein phosphorylation, heart development, signal transduction, protein phosphorylation, intracellular signal transduction, phosphorylation, activation of MAPKK activity, heart development
ENSDARG00000096415	Polyhydramnios	Valve	raf1a	1.11998	7.22803e-05	Raf-1 proto-oncogene, serine/threonine kinase a [Source:ZFIN;Acc:ZDB-GENE-990415-41]	signal transduction, intracellular signal transduction, activation of MAPKK activity, protein phosphorylation, heart development, signal transduction, protein phosphorylation, intracellular signal transduction, phosphorylation, activation of MAPKK activity, heart development
ENSDARG00000096415	Pulmonic stenosis (disease)	Valve	raf1a	1.11998	7.22803e-05	Raf-1 proto-oncogene, serine/threonine kinase a [Source:ZFIN;Acc:ZDB-GENE-990415-41]	signal transduction, intracellular signal transduction, activation of MAPKK activity, protein phosphorylation, heart development, signal transduction, protein phosphorylation, intracellular signal transduction, phosphorylation, activation of MAPKK activity, heart development
ENSDARG00000096415	Short neck	Valve	raf1a	1.11998	7.22803e-05	Raf-1 proto-oncogene, serine/threonine kinase a [Source:ZFIN;Acc:ZDB-GENE-990415-41]	signal transduction, intracellular signal transduction, activation of MAPKK activity, protein phosphorylation, heart development, signal transduction, protein phosphorylation, intracellular signal transduction, phosphorylation, activation of MAPKK activity, heart development
ENSDARG00000096415	Single transverse palmar crease	Valve	raf1a	1.11998	7.22803e-05	Raf-1 proto-oncogene, serine/threonine kinase a [Source:ZFIN;Acc:ZDB-GENE-990415-41]	signal transduction, intracellular signal transduction, activation of MAPKK activity, protein phosphorylation, heart development, signal transduction, protein phosphorylation, intracellular signal transduction, phosphorylation, activation of MAPKK activity, heart development
ENSDARG00000096415	Unilateral ptosis	Valve	raf1a	1.11998	7.22803e-05	Raf-1 proto-oncogene, serine/threonine kinase a [Source:ZFIN;Acc:ZDB-GENE-990415-41]	signal transduction, intracellular signal transduction, activation of MAPKK activity, protein phosphorylation, heart development, signal transduction, protein phosphorylation, intracellular signal transduction, phosphorylation, activation of MAPKK activity, heart development
ENSDARG00000096415	Wide nasal bridge	Valve	raf1a	1.11998	7.22803e-05	Raf-1 proto-oncogene, serine/threonine kinase a [Source:ZFIN;Acc:ZDB-GENE-990415-41]	signal transduction, intracellular signal transduction, activation of MAPKK activity, protein phosphorylation, heart development, signal transduction, protein phosphorylation, intracellular signal transduction, phosphorylation, activation of MAPKK activity, heart development
ENSDARG00000012422	Multiple joint dislocations, short stature, craniofacial dysmorphism, and congenital heart defects	Valve	col11a2	1.1094	0.0409711	collagen, type XI, alpha 2 [Source:ZFIN;Acc:ZDB-GENE-000208-23]	extracellular matrix organization, sensory perception of sound, collagen fibril organization, cartilage morphogenesis, cartilage development
ENSDARG00000098114	Combined deficiency of sialidase AND beta galactosidase	Valve	ctsa	1.08666	8.76515e-10	cathepsin A [Source:ZFIN;Acc:ZDB-GENE-030131-537]	proteolysis, proteolysis involved in cellular protein catabolic process
ENSDARG00000098114	Galactosialidosis, late infantile	Valve	ctsa	1.08666	8.76515e-10	cathepsin A [Source:ZFIN;Acc:ZDB-GENE-030131-537]	proteolysis, proteolysis involved in cellular protein catabolic process
ENSDARG00000034541	Aortic aneurysm	Valve	tgfbr2b	1.05132	0.0352231	transforming growth factor beta receptor 2b [Source:ZFIN;Acc:ZDB-GENE-980526-375]	protein phosphorylation, transmembrane receptor protein serine/threonine kinase signaling pathway, transforming growth factor beta receptor signaling pathway, phosphorylation, apoptotic process, cellular response to growth factor stimulus, hematopoietic stem cell differentiation, heart development, cell differentiation, regulation of growth
ENSDARG00000034541	Aortic regurgitation	Valve	tgfbr2b	1.05132	0.0352231	transforming growth factor beta receptor 2b [Source:ZFIN;Acc:ZDB-GENE-980526-375]	protein phosphorylation, transmembrane receptor protein serine/threonine kinase signaling pathway, transforming growth factor beta receptor signaling pathway, phosphorylation, apoptotic process, cellular response to growth factor stimulus, hematopoietic stem cell differentiation, heart development, cell differentiation, regulation of growth
ENSDARG00000034541	Congenital aneurysm of ascending aorta	Valve	tgfbr2b	1.05132	0.0352231	transforming growth factor beta receptor 2b [Source:ZFIN;Acc:ZDB-GENE-980526-375]	protein phosphorylation, transmembrane receptor protein serine/threonine kinase signaling pathway, transforming growth factor beta receptor signaling pathway, phosphorylation, apoptotic process, cellular response to growth factor stimulus, hematopoietic stem cell differentiation, heart development, cell differentiation, regulation of growth
ENSDARG00000034541	Connective tissue disease	Valve	tgfbr2b	1.05132	0.0352231	transforming growth factor beta receptor 2b [Source:ZFIN;Acc:ZDB-GENE-980526-375]	protein phosphorylation, transmembrane receptor protein serine/threonine kinase signaling pathway, transforming growth factor beta receptor signaling pathway, phosphorylation, apoptotic process, cellular response to growth factor stimulus, hematopoietic stem cell differentiation, heart development, cell differentiation, regulation of growth
ENSDARG00000034541	Dilatation of ascending aorta	Valve	tgfbr2b	1.05132	0.0352231	transforming growth factor beta receptor 2b [Source:ZFIN;Acc:ZDB-GENE-980526-375]	protein phosphorylation, transmembrane receptor protein serine/threonine kinase signaling pathway, transforming growth factor beta receptor signaling pathway, phosphorylation, apoptotic process, cellular response to growth factor stimulus, hematopoietic stem cell differentiation, heart development, cell differentiation, regulation of growth
ENSDARG00000034541	Dilatation of the thoracic aorta	Valve	tgfbr2b	1.05132	0.0352231	transforming growth factor beta receptor 2b [Source:ZFIN;Acc:ZDB-GENE-980526-375]	protein phosphorylation, transmembrane receptor protein serine/threonine kinase signaling pathway, transforming growth factor beta receptor signaling pathway, phosphorylation, apoptotic process, cellular response to growth factor stimulus, hematopoietic stem cell differentiation, heart development, cell differentiation, regulation of growth
ENSDARG00000034541	Familial colorectal cancer	Valve	tgfbr2b	1.05132	0.0352231	transforming growth factor beta receptor 2b [Source:ZFIN;Acc:ZDB-GENE-980526-375]	protein phosphorylation, transmembrane receptor protein serine/threonine kinase signaling pathway, transforming growth factor beta receptor signaling pathway, phosphorylation, apoptotic process, cellular response to growth factor stimulus, hematopoietic stem cell differentiation, heart development, cell differentiation, regulation of growth
ENSDARG00000034541	Familial thoracic aortic aneurysm and aortic dissection	Valve	tgfbr2b	1.05132	0.0352231	transforming growth factor beta receptor 2b [Source:ZFIN;Acc:ZDB-GENE-980526-375]	protein phosphorylation, transmembrane receptor protein serine/threonine kinase signaling pathway, transforming growth factor beta receptor signaling pathway, phosphorylation, apoptotic process, cellular response to growth factor stimulus, hematopoietic stem cell differentiation, heart development, cell differentiation, regulation of growth
ENSDARG00000034541	Hereditary nonpolyposis colorectal cancer type 6	Valve	tgfbr2b	1.05132	0.0352231	transforming growth factor beta receptor 2b [Source:ZFIN;Acc:ZDB-GENE-980526-375]	protein phosphorylation, transmembrane receptor protein serine/threonine kinase signaling pathway, transforming growth factor beta receptor signaling pathway, phosphorylation, apoptotic process, cellular response to growth factor stimulus, hematopoietic stem cell differentiation, heart development, cell differentiation, regulation of growth
ENSDARG00000034541	Loeys-Dietz syndrome	Valve	tgfbr2b	1.05132	0.0352231	transforming growth factor beta receptor 2b [Source:ZFIN;Acc:ZDB-GENE-980526-375]	protein phosphorylation, transmembrane receptor protein serine/threonine kinase signaling pathway, transforming growth factor beta receptor signaling pathway, phosphorylation, apoptotic process, cellular response to growth factor stimulus, hematopoietic stem cell differentiation, heart development, cell differentiation, regulation of growth
ENSDARG00000034541	Loeys-Dietz syndrome 1	Valve	tgfbr2b	1.05132	0.0352231	transforming growth factor beta receptor 2b [Source:ZFIN;Acc:ZDB-GENE-980526-375]	protein phosphorylation, transmembrane receptor protein serine/threonine kinase signaling pathway, transforming growth factor beta receptor signaling pathway, phosphorylation, apoptotic process, cellular response to growth factor stimulus, hematopoietic stem cell differentiation, heart development, cell differentiation, regulation of growth
ENSDARG00000034541	Loeys-Dietz syndrome 2	Valve	tgfbr2b	1.05132	0.0352231	transforming growth factor beta receptor 2b [Source:ZFIN;Acc:ZDB-GENE-980526-375]	protein phosphorylation, transmembrane receptor protein serine/threonine kinase signaling pathway, transforming growth factor beta receptor signaling pathway, phosphorylation, apoptotic process, cellular response to growth factor stimulus, hematopoietic stem cell differentiation, heart development, cell differentiation, regulation of growth
ENSDARG00000034541	Marfan syndrome	Valve	tgfbr2b	1.05132	0.0352231	transforming growth factor beta receptor 2b [Source:ZFIN;Acc:ZDB-GENE-980526-375]	protein phosphorylation, transmembrane receptor protein serine/threonine kinase signaling pathway, transforming growth factor beta receptor signaling pathway, phosphorylation, apoptotic process, cellular response to growth factor stimulus, hematopoietic stem cell differentiation, heart development, cell differentiation, regulation of growth
ENSDARG00000034541	Thoracic aortic dissection	Valve	tgfbr2b	1.05132	0.0352231	transforming growth factor beta receptor 2b [Source:ZFIN;Acc:ZDB-GENE-980526-375]	protein phosphorylation, transmembrane receptor protein serine/threonine kinase signaling pathway, transforming growth factor beta receptor signaling pathway, phosphorylation, apoptotic process, cellular response to growth factor stimulus, hematopoietic stem cell differentiation, heart development, cell differentiation, regulation of growth
ENSDARG00000042881	Polycystic kidney disease, adult type	Valve	nthl1	1.03069	0.023601	nth-like DNA glycosylase 1 [Source:ZFIN;Acc:ZDB-GENE-120511-4]	DNA repair, base-excision repair, base-excision repair, AP site formation, metabolic process, cellular response to DNA damage stimulus, nucleotide-excision repair, DNA incision, 5'-to lesion
ENSDARG00000051853	Adenine phosphoribosyltransferase deficiency	Valve	galns	1.02945	0.00181312	galactosamine (N-acetyl)-6-sulfatase [Source:ZFIN;Acc:ZDB-GENE-070112-1152]
ENSDARG00000051853	Morquio syndrome	Valve	galns	1.02945	0.00181312	galactosamine (N-acetyl)-6-sulfatase [Source:ZFIN;Acc:ZDB-GENE-070112-1152]
ENSDARG00000051853	Mucopolysaccharidosis, MPS-IV-A	Valve	galns	1.02945	0.00181312	galactosamine (N-acetyl)-6-sulfatase [Source:ZFIN;Acc:ZDB-GENE-070112-1152]
ENSDARG00000000151	Hypothyroidism, congenital, nongoitrous, 6	Valve	thraa	1.01914	0.0138203	thyroid hormone receptor alpha a [Source:ZFIN;Acc:ZDB-GENE-990415-263]	regulation of transcription, DNA-templated, steroid hormone mediated signaling pathway, intracellular receptor signaling pathway, negative regulation of transcription by RNA polymerase II, positive regulation of transcription by RNA polymerase II, multicellular organism development, cell differentiation, animal organ morphogenesis, hormone-mediated signaling pathway, ventricular system developmen…
ENSDARG00000038225	Epidermal nevus	Valve	nras	0.965048	0.000295308	NRAS proto-oncogene, GTPase [Source:ZFIN;Acc:ZDB-GENE-990415-166]	signal transduction
ENSDARG00000038225	Malignant neoplasm of body of uterus	Valve	nras	0.965048	0.000295308	NRAS proto-oncogene, GTPase [Source:ZFIN;Acc:ZDB-GENE-990415-166]	signal transduction
ENSDARG00000038225	Medulloblastoma	Valve	nras	0.965048	0.000295308	NRAS proto-oncogene, GTPase [Source:ZFIN;Acc:ZDB-GENE-990415-166]	signal transduction
ENSDARG00000038225	Myelodysplastic syndrome	Valve	nras	0.965048	0.000295308	NRAS proto-oncogene, GTPase [Source:ZFIN;Acc:ZDB-GENE-990415-166]	signal transduction
ENSDARG00000038225	Non-Hodgkin lymphoma	Valve	nras	0.965048	0.000295308	NRAS proto-oncogene, GTPase [Source:ZFIN;Acc:ZDB-GENE-990415-166]	signal transduction
ENSDARG00000038225	Non-small cell lung cancer	Valve	nras	0.965048	0.000295308	NRAS proto-oncogene, GTPase [Source:ZFIN;Acc:ZDB-GENE-990415-166]	signal transduction
ENSDARG00000038225	Noonan syndrome 6	Valve	nras	0.965048	0.000295308	NRAS proto-oncogene, GTPase [Source:ZFIN;Acc:ZDB-GENE-990415-166]	signal transduction
ENSDARG00000038225	RAS-associated autoimmune leukoproliferative disorder	Valve	nras	0.965048	0.000295308	NRAS proto-oncogene, GTPase [Source:ZFIN;Acc:ZDB-GENE-990415-166]	signal transduction
ENSDARG00000038225	Transitional cell carcinoma of the bladder	Valve	nras	0.965048	0.000295308	NRAS proto-oncogene, GTPase [Source:ZFIN;Acc:ZDB-GENE-990415-166]	signal transduction
ENSDARG00000029695	Polycystic kidney disease, autosomal dominant	Valve	pgp	0.920942	0.0234082	phosphoglycolate phosphatase [Source:ZFIN;Acc:ZDB-GENE-030131-6240]	dephosphorylation, glycerol biosynthetic process, glycerophospholipid metabolic process
ENSDARG00000014572	Mucolipidosis	Valve	chpt1	0.90566	0.000371313	choline phosphotransferase 1 [Source:ZFIN;Acc:ZDB-GENE-030131-1325]	phospholipid biosynthetic process, lipid metabolic process, phosphatidylcholine biosynthetic process, CDP-choline pathway
ENSDARG00000014572	Mucolipidosis type II	Valve	chpt1	0.90566	0.000371313	choline phosphotransferase 1 [Source:ZFIN;Acc:ZDB-GENE-030131-1325]	phospholipid biosynthetic process, lipid metabolic process, phosphatidylcholine biosynthetic process, CDP-choline pathway
ENSDARG00000014572	Mucolipidosis, Type III Alpha/Beta	Valve	chpt1	0.90566	0.000371313	choline phosphotransferase 1 [Source:ZFIN;Acc:ZDB-GENE-030131-1325]	phospholipid biosynthetic process, lipid metabolic process, phosphatidylcholine biosynthetic process, CDP-choline pathway
ENSDARG00000014572	Pseudo-Hurler polydystrophy	Valve	chpt1	0.90566	0.000371313	choline phosphotransferase 1 [Source:ZFIN;Acc:ZDB-GENE-030131-1325]	phospholipid biosynthetic process, lipid metabolic process, phosphatidylcholine biosynthetic process, CDP-choline pathway
ENSDARG00000069150	Cardio-facio-cutaneous syndrome	Valve	rit1	0.902753	0.000303987	Ras-like without CAAX 1 [Source:ZFIN;Acc:ZDB-GENE-070912-329]	signal transduction, heart development, embryonic viscerocranium morphogenesis, Ras protein signal transduction
ENSDARG00000069150	Edema of the lower limbs	Valve	rit1	0.902753	0.000303987	Ras-like without CAAX 1 [Source:ZFIN;Acc:ZDB-GENE-070912-329]	signal transduction, heart development, embryonic viscerocranium morphogenesis, Ras protein signal transduction
ENSDARG00000069150	Inborn genetic diseases	Valve	rit1	0.902753	0.000303987	Ras-like without CAAX 1 [Source:ZFIN;Acc:ZDB-GENE-070912-329]	signal transduction, heart development, embryonic viscerocranium morphogenesis, Ras protein signal transduction
ENSDARG00000069150	Noonan syndrome 8	Valve	rit1	0.902753	0.000303987	Ras-like without CAAX 1 [Source:ZFIN;Acc:ZDB-GENE-070912-329]	signal transduction, heart development, embryonic viscerocranium morphogenesis, Ras protein signal transduction
ENSDARG00000069150	Rasopathy	Valve	rit1	0.902753	0.000303987	Ras-like without CAAX 1 [Source:ZFIN;Acc:ZDB-GENE-070912-329]	signal transduction, heart development, embryonic viscerocranium morphogenesis, Ras protein signal transduction
ENSDARG00000075132	Abnormality of the aortic valve	Valve	fh	0.88771	0.0208722	fumarate hydratase [Source:ZFIN;Acc:ZDB-GENE-010724-6]	tricarboxylic acid cycle, fumarate metabolic process
ENSDARG00000075132	Arachnodactyly	Valve	fh	0.88771	0.0208722	fumarate hydratase [Source:ZFIN;Acc:ZDB-GENE-010724-6]	tricarboxylic acid cycle, fumarate metabolic process
ENSDARG00000075132	Flexion contracture	Valve	fh	0.88771	0.0208722	fumarate hydratase [Source:ZFIN;Acc:ZDB-GENE-010724-6]	tricarboxylic acid cycle, fumarate metabolic process
ENSDARG00000075132	Long face	Valve	fh	0.88771	0.0208722	fumarate hydratase [Source:ZFIN;Acc:ZDB-GENE-010724-6]	tricarboxylic acid cycle, fumarate metabolic process
ENSDARG00000075132	Long toe	Valve	fh	0.88771	0.0208722	fumarate hydratase [Source:ZFIN;Acc:ZDB-GENE-010724-6]	tricarboxylic acid cycle, fumarate metabolic process
ENSDARG00000075132	Macrotia	Valve	fh	0.88771	0.0208722	fumarate hydratase [Source:ZFIN;Acc:ZDB-GENE-010724-6]	tricarboxylic acid cycle, fumarate metabolic process
ENSDARG00000075132	Premature rupture of membranes	Valve	fh	0.88771	0.0208722	fumarate hydratase [Source:ZFIN;Acc:ZDB-GENE-010724-6]	tricarboxylic acid cycle, fumarate metabolic process
ENSDARG00000075132	Talipes calcaneovarus	Valve	fh	0.88771	0.0208722	fumarate hydratase [Source:ZFIN;Acc:ZDB-GENE-010724-6]	tricarboxylic acid cycle, fumarate metabolic process
ENSDARG00000075132	Talipes valgus	Valve	fh	0.88771	0.0208722	fumarate hydratase [Source:ZFIN;Acc:ZDB-GENE-010724-6]	tricarboxylic acid cycle, fumarate metabolic process
ENSDARG00000002663	Dilatation of the ascending aorta	Valve	optn	0.852282	0.0124655	optineurin [Source:ZFIN;Acc:ZDB-GENE-030131-8103]	vesicle-mediated transport, autophagy
ENSDARG00000002663	Endometrial carcinoma	Valve	optn	0.852282	0.0124655	optineurin [Source:ZFIN;Acc:ZDB-GENE-030131-8103]	vesicle-mediated transport, autophagy
ENSDARG00000002663	Hashimoto thyroiditis	Valve	optn	0.852282	0.0124655	optineurin [Source:ZFIN;Acc:ZDB-GENE-030131-8103]	vesicle-mediated transport, autophagy
ENSDARG00000002663	Strabismus	Valve	optn	0.852282	0.0124655	optineurin [Source:ZFIN;Acc:ZDB-GENE-030131-8103]	vesicle-mediated transport, autophagy
ENSDARG00000002663	Stroke	Valve	optn	0.852282	0.0124655	optineurin [Source:ZFIN;Acc:ZDB-GENE-030131-8103]	vesicle-mediated transport, autophagy
ENSDARG00000002663	Varicose veins	Valve	optn	0.852282	0.0124655	optineurin [Source:ZFIN;Acc:ZDB-GENE-030131-8103]	vesicle-mediated transport, autophagy
ENSDARG00000057100	Aortic valve disorder	Valve	zwilch	0.772853	0.00326142	zwilch kinetochore protein [Source:ZFIN;Acc:ZDB-GENE-050420-101]	mitotic cell cycle checkpoint, cell cycle, cell division
ENSDARG00000044627	Abdominal pain	Valve	alg8	0.729129	0.000991785	ALG8 alpha-1,3-glucosyltransferase [Source:ZFIN;Acc:ZDB-GENE-030131-5812]	oligosaccharide-lipid intermediate biosynthetic process, protein glycosylation, protein N-linked glycosylation
ENSDARG00000044627	Abdominal symptom	Valve	alg8	0.729129	0.000991785	ALG8 alpha-1,3-glucosyltransferase [Source:ZFIN;Acc:ZDB-GENE-030131-5812]	oligosaccharide-lipid intermediate biosynthetic process, protein glycosylation, protein N-linked glycosylation
ENSDARG00000044627	Edema	Valve	alg8	0.729129	0.000991785	ALG8 alpha-1,3-glucosyltransferase [Source:ZFIN;Acc:ZDB-GENE-030131-5812]	oligosaccharide-lipid intermediate biosynthetic process, protein glycosylation, protein N-linked glycosylation
ENSDARG00000044627	Nausea	Valve	alg8	0.729129	0.000991785	ALG8 alpha-1,3-glucosyltransferase [Source:ZFIN;Acc:ZDB-GENE-030131-5812]	oligosaccharide-lipid intermediate biosynthetic process, protein glycosylation, protein N-linked glycosylation
ENSDARG00000044627	Vomiting	Valve	alg8	0.729129	0.000991785	ALG8 alpha-1,3-glucosyltransferase [Source:ZFIN;Acc:ZDB-GENE-030131-5812]	oligosaccharide-lipid intermediate biosynthetic process, protein glycosylation, protein N-linked glycosylation
ENSDARG00000075672	Hereditary cancer-predisposing syndrome	Valve	pms2	0.710245	0.0289241	PMS1 homolog 2, mismatch repair system component [Source:ZFIN;Acc:ZDB-GENE-030131-686]	mismatch repair
ENSDARG00000075672	Hereditary nonpolyposis colorectal neoplasms	Valve	pms2	0.710245	0.0289241	PMS1 homolog 2, mismatch repair system component [Source:ZFIN;Acc:ZDB-GENE-030131-686]	mismatch repair
ENSDARG00000075672	Lynch syndrome	Valve	pms2	0.710245	0.0289241	PMS1 homolog 2, mismatch repair system component [Source:ZFIN;Acc:ZDB-GENE-030131-686]	mismatch repair
ENSDARG00000075672	Pulmonary arterial hypertension	Valve	pms2	0.710245	0.0289241	PMS1 homolog 2, mismatch repair system component [Source:ZFIN;Acc:ZDB-GENE-030131-686]	mismatch repair
ENSDARG00000075672	Pulmonary insufficiency	Valve	pms2	0.710245	0.0289241	PMS1 homolog 2, mismatch repair system component [Source:ZFIN;Acc:ZDB-GENE-030131-686]	mismatch repair
ENSDARG00000075672	Respiratory insufficiency	Valve	pms2	0.710245	0.0289241	PMS1 homolog 2, mismatch repair system component [Source:ZFIN;Acc:ZDB-GENE-030131-686]	mismatch repair
ENSDARG00000075672	Turcot syndrome	Valve	pms2	0.710245	0.0289241	PMS1 homolog 2, mismatch repair system component [Source:ZFIN;Acc:ZDB-GENE-030131-686]	mismatch repair
ENSDARG00000020334	Abnormality of cardiovascular system morphology	Valve	ptpn11a	0.605706	0.0132231	protein tyrosine phosphatase non-receptor type 11a [Source:ZFIN;Acc:ZDB-GENE-030131-5911]	protein dephosphorylation, dephosphorylation, convergent extension involved in axis elongation, heart development, peptidyl-tyrosine dephosphorylation, convergent extension involved in gastrulation, embryonic viscerocranium morphogenesis, heart jogging, negative regulation of cell death
ENSDARG00000020334	Acute myeloid leukemia	Valve	ptpn11a	0.605706	0.0132231	protein tyrosine phosphatase non-receptor type 11a [Source:ZFIN;Acc:ZDB-GENE-030131-5911]	protein dephosphorylation, dephosphorylation, convergent extension involved in axis elongation, heart development, peptidyl-tyrosine dephosphorylation, convergent extension involved in gastrulation, embryonic viscerocranium morphogenesis, heart jogging, negative regulation of cell death
ENSDARG00000020334	Anemia	Valve	ptpn11a	0.605706	0.0132231	protein tyrosine phosphatase non-receptor type 11a [Source:ZFIN;Acc:ZDB-GENE-030131-5911]	protein dephosphorylation, dephosphorylation, convergent extension involved in axis elongation, heart development, peptidyl-tyrosine dephosphorylation, convergent extension involved in gastrulation, embryonic viscerocranium morphogenesis, heart jogging, negative regulation of cell death
ENSDARG00000020334	Anteverted nares	Valve	ptpn11a	0.605706	0.0132231	protein tyrosine phosphatase non-receptor type 11a [Source:ZFIN;Acc:ZDB-GENE-030131-5911]	protein dephosphorylation, dephosphorylation, convergent extension involved in axis elongation, heart development, peptidyl-tyrosine dephosphorylation, convergent extension involved in gastrulation, embryonic viscerocranium morphogenesis, heart jogging, negative regulation of cell death
ENSDARG00000020334	Arachnoid cyst	Valve	ptpn11a	0.605706	0.0132231	protein tyrosine phosphatase non-receptor type 11a [Source:ZFIN;Acc:ZDB-GENE-030131-5911]	protein dephosphorylation, dephosphorylation, convergent extension involved in axis elongation, heart development, peptidyl-tyrosine dephosphorylation, convergent extension involved in gastrulation, embryonic viscerocranium morphogenesis, heart jogging, negative regulation of cell death
ENSDARG00000020334	Astrocytoma	Valve	ptpn11a	0.605706	0.0132231	protein tyrosine phosphatase non-receptor type 11a [Source:ZFIN;Acc:ZDB-GENE-030131-5911]	protein dephosphorylation, dephosphorylation, convergent extension involved in axis elongation, heart development, peptidyl-tyrosine dephosphorylation, convergent extension involved in gastrulation, embryonic viscerocranium morphogenesis, heart jogging, negative regulation of cell death
ENSDARG00000020334	Autism spectrum disorder	Valve	ptpn11a	0.605706	0.0132231	protein tyrosine phosphatase non-receptor type 11a [Source:ZFIN;Acc:ZDB-GENE-030131-5911]	protein dephosphorylation, dephosphorylation, convergent extension involved in axis elongation, heart development, peptidyl-tyrosine dephosphorylation, convergent extension involved in gastrulation, embryonic viscerocranium morphogenesis, heart jogging, negative regulation of cell death
ENSDARG00000020334	Axillary freckling	Valve	ptpn11a	0.605706	0.0132231	protein tyrosine phosphatase non-receptor type 11a [Source:ZFIN;Acc:ZDB-GENE-030131-5911]	protein dephosphorylation, dephosphorylation, convergent extension involved in axis elongation, heart development, peptidyl-tyrosine dephosphorylation, convergent extension involved in gastrulation, embryonic viscerocranium morphogenesis, heart jogging, negative regulation of cell death
ENSDARG00000020334	B lymphoblastic leukemia lymphoma, no ICD-O subtype	Valve	ptpn11a	0.605706	0.0132231	protein tyrosine phosphatase non-receptor type 11a [Source:ZFIN;Acc:ZDB-GENE-030131-5911]	protein dephosphorylation, dephosphorylation, convergent extension involved in axis elongation, heart development, peptidyl-tyrosine dephosphorylation, convergent extension involved in gastrulation, embryonic viscerocranium morphogenesis, heart jogging, negative regulation of cell death
ENSDARG00000020334	Bell-shaped thorax	Valve	ptpn11a	0.605706	0.0132231	protein tyrosine phosphatase non-receptor type 11a [Source:ZFIN;Acc:ZDB-GENE-030131-5911]	protein dephosphorylation, dephosphorylation, convergent extension involved in axis elongation, heart development, peptidyl-tyrosine dephosphorylation, convergent extension involved in gastrulation, embryonic viscerocranium morphogenesis, heart jogging, negative regulation of cell death
ENSDARG00000020334	Bilateral sensorineural hearing impairment	Valve	ptpn11a	0.605706	0.0132231	protein tyrosine phosphatase non-receptor type 11a [Source:ZFIN;Acc:ZDB-GENE-030131-5911]	protein dephosphorylation, dephosphorylation, convergent extension involved in axis elongation, heart development, peptidyl-tyrosine dephosphorylation, convergent extension involved in gastrulation, embryonic viscerocranium morphogenesis, heart jogging, negative regulation of cell death
ENSDARG00000020334	Bilateral talipes equinovarus	Valve	ptpn11a	0.605706	0.0132231	protein tyrosine phosphatase non-receptor type 11a [Source:ZFIN;Acc:ZDB-GENE-030131-5911]	protein dephosphorylation, dephosphorylation, convergent extension involved in axis elongation, heart development, peptidyl-tyrosine dephosphorylation, convergent extension involved in gastrulation, embryonic viscerocranium morphogenesis, heart jogging, negative regulation of cell death
ENSDARG00000020334	Brachycephaly	Valve	ptpn11a	0.605706	0.0132231	protein tyrosine phosphatase non-receptor type 11a [Source:ZFIN;Acc:ZDB-GENE-030131-5911]	protein dephosphorylation, dephosphorylation, convergent extension involved in axis elongation, heart development, peptidyl-tyrosine dephosphorylation, convergent extension involved in gastrulation, embryonic viscerocranium morphogenesis, heart jogging, negative regulation of cell death
ENSDARG00000020334	Cafe-au-lait spot	Valve	ptpn11a	0.605706	0.0132231	protein tyrosine phosphatase non-receptor type 11a [Source:ZFIN;Acc:ZDB-GENE-030131-5911]	protein dephosphorylation, dephosphorylation, convergent extension involved in axis elongation, heart development, peptidyl-tyrosine dephosphorylation, convergent extension involved in gastrulation, embryonic viscerocranium morphogenesis, heart jogging, negative regulation of cell death
ENSDARG00000020334	Calcaneovalgus deformity	Valve	ptpn11a	0.605706	0.0132231	protein tyrosine phosphatase non-receptor type 11a [Source:ZFIN;Acc:ZDB-GENE-030131-5911]	protein dephosphorylation, dephosphorylation, convergent extension involved in axis elongation, heart development, peptidyl-tyrosine dephosphorylation, convergent extension involved in gastrulation, embryonic viscerocranium morphogenesis, heart jogging, negative regulation of cell death
ENSDARG00000020334	Cancer	Valve	ptpn11a	0.605706	0.0132231	protein tyrosine phosphatase non-receptor type 11a [Source:ZFIN;Acc:ZDB-GENE-030131-5911]	protein dephosphorylation, dephosphorylation, convergent extension involved in axis elongation, heart development, peptidyl-tyrosine dephosphorylation, convergent extension involved in gastrulation, embryonic viscerocranium morphogenesis, heart jogging, negative regulation of cell death
ENSDARG00000020334	Central hypotonia	Valve	ptpn11a	0.605706	0.0132231	protein tyrosine phosphatase non-receptor type 11a [Source:ZFIN;Acc:ZDB-GENE-030131-5911]	protein dephosphorylation, dephosphorylation, convergent extension involved in axis elongation, heart development, peptidyl-tyrosine dephosphorylation, convergent extension involved in gastrulation, embryonic viscerocranium morphogenesis, heart jogging, negative regulation of cell death
ENSDARG00000020334	Chronic lymphocytic leukemia	Valve	ptpn11a	0.605706	0.0132231	protein tyrosine phosphatase non-receptor type 11a [Source:ZFIN;Acc:ZDB-GENE-030131-5911]	protein dephosphorylation, dephosphorylation, convergent extension involved in axis elongation, heart development, peptidyl-tyrosine dephosphorylation, convergent extension involved in gastrulation, embryonic viscerocranium morphogenesis, heart jogging, negative regulation of cell death
ENSDARG00000020334	Congenital microcephaly	Valve	ptpn11a	0.605706	0.0132231	protein tyrosine phosphatase non-receptor type 11a [Source:ZFIN;Acc:ZDB-GENE-030131-5911]	protein dephosphorylation, dephosphorylation, convergent extension involved in axis elongation, heart development, peptidyl-tyrosine dephosphorylation, convergent extension involved in gastrulation, embryonic viscerocranium morphogenesis, heart jogging, negative regulation of cell death
ENSDARG00000020334	Dysplastic pulmonary valve	Valve	ptpn11a	0.605706	0.0132231	protein tyrosine phosphatase non-receptor type 11a [Source:ZFIN;Acc:ZDB-GENE-030131-5911]	protein dephosphorylation, dephosphorylation, convergent extension involved in axis elongation, heart development, peptidyl-tyrosine dephosphorylation, convergent extension involved in gastrulation, embryonic viscerocranium morphogenesis, heart jogging, negative regulation of cell death
ENSDARG00000020334	Early T cell progenitor acute lymphoblastic leukemia	Valve	ptpn11a	0.605706	0.0132231	protein tyrosine phosphatase non-receptor type 11a [Source:ZFIN;Acc:ZDB-GENE-030131-5911]	protein dephosphorylation, dephosphorylation, convergent extension involved in axis elongation, heart development, peptidyl-tyrosine dephosphorylation, convergent extension involved in gastrulation, embryonic viscerocranium morphogenesis, heart jogging, negative regulation of cell death
ENSDARG00000020334	Fragile skin	Valve	ptpn11a	0.605706	0.0132231	protein tyrosine phosphatase non-receptor type 11a [Source:ZFIN;Acc:ZDB-GENE-030131-5911]	protein dephosphorylation, dephosphorylation, convergent extension involved in axis elongation, heart development, peptidyl-tyrosine dephosphorylation, convergent extension involved in gastrulation, embryonic viscerocranium morphogenesis, heart jogging, negative regulation of cell death
ENSDARG00000020334	History of neurodevelopmental disorder	Valve	ptpn11a	0.605706	0.0132231	protein tyrosine phosphatase non-receptor type 11a [Source:ZFIN;Acc:ZDB-GENE-030131-5911]	protein dephosphorylation, dephosphorylation, convergent extension involved in axis elongation, heart development, peptidyl-tyrosine dephosphorylation, convergent extension involved in gastrulation, embryonic viscerocranium morphogenesis, heart jogging, negative regulation of cell death
ENSDARG00000020334	Juvenile myelomonocytic leukemia	Valve	ptpn11a	0.605706	0.0132231	protein tyrosine phosphatase non-receptor type 11a [Source:ZFIN;Acc:ZDB-GENE-030131-5911]	protein dephosphorylation, dephosphorylation, convergent extension involved in axis elongation, heart development, peptidyl-tyrosine dephosphorylation, convergent extension involved in gastrulation, embryonic viscerocranium morphogenesis, heart jogging, negative regulation of cell death
ENSDARG00000020334	LEOPARD syndrome 1	Valve	ptpn11a	0.605706	0.0132231	protein tyrosine phosphatase non-receptor type 11a [Source:ZFIN;Acc:ZDB-GENE-030131-5911]	protein dephosphorylation, dephosphorylation, convergent extension involved in axis elongation, heart development, peptidyl-tyrosine dephosphorylation, convergent extension involved in gastrulation, embryonic viscerocranium morphogenesis, heart jogging, negative regulation of cell death
ENSDARG00000020334	Lymphadenitis	Valve	ptpn11a	0.605706	0.0132231	protein tyrosine phosphatase non-receptor type 11a [Source:ZFIN;Acc:ZDB-GENE-030131-5911]	protein dephosphorylation, dephosphorylation, convergent extension involved in axis elongation, heart development, peptidyl-tyrosine dephosphorylation, convergent extension involved in gastrulation, embryonic viscerocranium morphogenesis, heart jogging, negative regulation of cell death
ENSDARG00000020334	Lymphoma	Valve	ptpn11a	0.605706	0.0132231	protein tyrosine phosphatase non-receptor type 11a [Source:ZFIN;Acc:ZDB-GENE-030131-5911]	protein dephosphorylation, dephosphorylation, convergent extension involved in axis elongation, heart development, peptidyl-tyrosine dephosphorylation, convergent extension involved in gastrulation, embryonic viscerocranium morphogenesis, heart jogging, negative regulation of cell death
ENSDARG00000020334	Metachondromatosis	Valve	ptpn11a	0.605706	0.0132231	protein tyrosine phosphatase non-receptor type 11a [Source:ZFIN;Acc:ZDB-GENE-030131-5911]	protein dephosphorylation, dephosphorylation, convergent extension involved in axis elongation, heart development, peptidyl-tyrosine dephosphorylation, convergent extension involved in gastrulation, embryonic viscerocranium morphogenesis, heart jogging, negative regulation of cell death
ENSDARG00000020334	Microcephaly	Valve	ptpn11a	0.605706	0.0132231	protein tyrosine phosphatase non-receptor type 11a [Source:ZFIN;Acc:ZDB-GENE-030131-5911]	protein dephosphorylation, dephosphorylation, convergent extension involved in axis elongation, heart development, peptidyl-tyrosine dephosphorylation, convergent extension involved in gastrulation, embryonic viscerocranium morphogenesis, heart jogging, negative regulation of cell death
ENSDARG00000020334	Multiple lentigines	Valve	ptpn11a	0.605706	0.0132231	protein tyrosine phosphatase non-receptor type 11a [Source:ZFIN;Acc:ZDB-GENE-030131-5911]	protein dephosphorylation, dephosphorylation, convergent extension involved in axis elongation, heart development, peptidyl-tyrosine dephosphorylation, convergent extension involved in gastrulation, embryonic viscerocranium morphogenesis, heart jogging, negative regulation of cell death
ENSDARG00000020334	Multiple myeloma	Valve	ptpn11a	0.605706	0.0132231	protein tyrosine phosphatase non-receptor type 11a [Source:ZFIN;Acc:ZDB-GENE-030131-5911]	protein dephosphorylation, dephosphorylation, convergent extension involved in axis elongation, heart development, peptidyl-tyrosine dephosphorylation, convergent extension involved in gastrulation, embryonic viscerocranium morphogenesis, heart jogging, negative regulation of cell death
ENSDARG00000020334	Neoplasm of brain	Valve	ptpn11a	0.605706	0.0132231	protein tyrosine phosphatase non-receptor type 11a [Source:ZFIN;Acc:ZDB-GENE-030131-5911]	protein dephosphorylation, dephosphorylation, convergent extension involved in axis elongation, heart development, peptidyl-tyrosine dephosphorylation, convergent extension involved in gastrulation, embryonic viscerocranium morphogenesis, heart jogging, negative regulation of cell death
ENSDARG00000020334	Neuroblastoma	Valve	ptpn11a	0.605706	0.0132231	protein tyrosine phosphatase non-receptor type 11a [Source:ZFIN;Acc:ZDB-GENE-030131-5911]	protein dephosphorylation, dephosphorylation, convergent extension involved in axis elongation, heart development, peptidyl-tyrosine dephosphorylation, convergent extension involved in gastrulation, embryonic viscerocranium morphogenesis, heart jogging, negative regulation of cell death
ENSDARG00000020334	Noonan syndrome and Noonan-related syndrome	Valve	ptpn11a	0.605706	0.0132231	protein tyrosine phosphatase non-receptor type 11a [Source:ZFIN;Acc:ZDB-GENE-030131-5911]	protein dephosphorylation, dephosphorylation, convergent extension involved in axis elongation, heart development, peptidyl-tyrosine dephosphorylation, convergent extension involved in gastrulation, embryonic viscerocranium morphogenesis, heart jogging, negative regulation of cell death
ENSDARG00000020334	Noonan syndrome-like disorder with or without juvenile myelomonocytic leukemia	Valve	ptpn11a	0.605706	0.0132231	protein tyrosine phosphatase non-receptor type 11a [Source:ZFIN;Acc:ZDB-GENE-030131-5911]	protein dephosphorylation, dephosphorylation, convergent extension involved in axis elongation, heart development, peptidyl-tyrosine dephosphorylation, convergent extension involved in gastrulation, embryonic viscerocranium morphogenesis, heart jogging, negative regulation of cell death
ENSDARG00000020334	PTPN11-related disorder	Valve	ptpn11a	0.605706	0.0132231	protein tyrosine phosphatase non-receptor type 11a [Source:ZFIN;Acc:ZDB-GENE-030131-5911]	protein dephosphorylation, dephosphorylation, convergent extension involved in axis elongation, heart development, peptidyl-tyrosine dephosphorylation, convergent extension involved in gastrulation, embryonic viscerocranium morphogenesis, heart jogging, negative regulation of cell death
ENSDARG00000020334	Polymalformative syndrome	Valve	ptpn11a	0.605706	0.0132231	protein tyrosine phosphatase non-receptor type 11a [Source:ZFIN;Acc:ZDB-GENE-030131-5911]	protein dephosphorylation, dephosphorylation, convergent extension involved in axis elongation, heart development, peptidyl-tyrosine dephosphorylation, convergent extension involved in gastrulation, embryonic viscerocranium morphogenesis, heart jogging, negative regulation of cell death
ENSDARG00000020334	Posteriorly rotated ears	Valve	ptpn11a	0.605706	0.0132231	protein tyrosine phosphatase non-receptor type 11a [Source:ZFIN;Acc:ZDB-GENE-030131-5911]	protein dephosphorylation, dephosphorylation, convergent extension involved in axis elongation, heart development, peptidyl-tyrosine dephosphorylation, convergent extension involved in gastrulation, embryonic viscerocranium morphogenesis, heart jogging, negative regulation of cell death
ENSDARG00000020334	Ptosis	Valve	ptpn11a	0.605706	0.0132231	protein tyrosine phosphatase non-receptor type 11a [Source:ZFIN;Acc:ZDB-GENE-030131-5911]	protein dephosphorylation, dephosphorylation, convergent extension involved in axis elongation, heart development, peptidyl-tyrosine dephosphorylation, convergent extension involved in gastrulation, embryonic viscerocranium morphogenesis, heart jogging, negative regulation of cell death
ENSDARG00000020334	Rare genetic syndrome	Valve	ptpn11a	0.605706	0.0132231	protein tyrosine phosphatase non-receptor type 11a [Source:ZFIN;Acc:ZDB-GENE-030131-5911]	protein dephosphorylation, dephosphorylation, convergent extension involved in axis elongation, heart development, peptidyl-tyrosine dephosphorylation, convergent extension involved in gastrulation, embryonic viscerocranium morphogenesis, heart jogging, negative regulation of cell death
ENSDARG00000020334	Right ventricular hypertrophy	Valve	ptpn11a	0.605706	0.0132231	protein tyrosine phosphatase non-receptor type 11a [Source:ZFIN;Acc:ZDB-GENE-030131-5911]	protein dephosphorylation, dephosphorylation, convergent extension involved in axis elongation, heart development, peptidyl-tyrosine dephosphorylation, convergent extension involved in gastrulation, embryonic viscerocranium morphogenesis, heart jogging, negative regulation of cell death
ENSDARG00000020334	Scapular winging	Valve	ptpn11a	0.605706	0.0132231	protein tyrosine phosphatase non-receptor type 11a [Source:ZFIN;Acc:ZDB-GENE-030131-5911]	protein dephosphorylation, dephosphorylation, convergent extension involved in axis elongation, heart development, peptidyl-tyrosine dephosphorylation, convergent extension involved in gastrulation, embryonic viscerocranium morphogenesis, heart jogging, negative regulation of cell death
ENSDARG00000020334	Severe global developmental delay	Valve	ptpn11a	0.605706	0.0132231	protein tyrosine phosphatase non-receptor type 11a [Source:ZFIN;Acc:ZDB-GENE-030131-5911]	protein dephosphorylation, dephosphorylation, convergent extension involved in axis elongation, heart development, peptidyl-tyrosine dephosphorylation, convergent extension involved in gastrulation, embryonic viscerocranium morphogenesis, heart jogging, negative regulation of cell death
ENSDARG00000020334	Severe short stature	Valve	ptpn11a	0.605706	0.0132231	protein tyrosine phosphatase non-receptor type 11a [Source:ZFIN;Acc:ZDB-GENE-030131-5911]	protein dephosphorylation, dephosphorylation, convergent extension involved in axis elongation, heart development, peptidyl-tyrosine dephosphorylation, convergent extension involved in gastrulation, embryonic viscerocranium morphogenesis, heart jogging, negative regulation of cell death
ENSDARG00000020334	Small face	Valve	ptpn11a	0.605706	0.0132231	protein tyrosine phosphatase non-receptor type 11a [Source:ZFIN;Acc:ZDB-GENE-030131-5911]	protein dephosphorylation, dephosphorylation, convergent extension involved in axis elongation, heart development, peptidyl-tyrosine dephosphorylation, convergent extension involved in gastrulation, embryonic viscerocranium morphogenesis, heart jogging, negative regulation of cell death
ENSDARG00000020334	Small for gestational age	Valve	ptpn11a	0.605706	0.0132231	protein tyrosine phosphatase non-receptor type 11a [Source:ZFIN;Acc:ZDB-GENE-030131-5911]	protein dephosphorylation, dephosphorylation, convergent extension involved in axis elongation, heart development, peptidyl-tyrosine dephosphorylation, convergent extension involved in gastrulation, embryonic viscerocranium morphogenesis, heart jogging, negative regulation of cell death
ENSDARG00000020334	Splenomegaly	Valve	ptpn11a	0.605706	0.0132231	protein tyrosine phosphatase non-receptor type 11a [Source:ZFIN;Acc:ZDB-GENE-030131-5911]	protein dephosphorylation, dephosphorylation, convergent extension involved in axis elongation, heart development, peptidyl-tyrosine dephosphorylation, convergent extension involved in gastrulation, embryonic viscerocranium morphogenesis, heart jogging, negative regulation of cell death
ENSDARG00000020334	Squamous cell lung carcinoma	Valve	ptpn11a	0.605706	0.0132231	protein tyrosine phosphatase non-receptor type 11a [Source:ZFIN;Acc:ZDB-GENE-030131-5911]	protein dephosphorylation, dephosphorylation, convergent extension involved in axis elongation, heart development, peptidyl-tyrosine dephosphorylation, convergent extension involved in gastrulation, embryonic viscerocranium morphogenesis, heart jogging, negative regulation of cell death
ENSDARG00000020334	Stereotypy	Valve	ptpn11a	0.605706	0.0132231	protein tyrosine phosphatase non-receptor type 11a [Source:ZFIN;Acc:ZDB-GENE-030131-5911]	protein dephosphorylation, dephosphorylation, convergent extension involved in axis elongation, heart development, peptidyl-tyrosine dephosphorylation, convergent extension involved in gastrulation, embryonic viscerocranium morphogenesis, heart jogging, negative regulation of cell death
ENSDARG00000020334	Telecanthus	Valve	ptpn11a	0.605706	0.0132231	protein tyrosine phosphatase non-receptor type 11a [Source:ZFIN;Acc:ZDB-GENE-030131-5911]	protein dephosphorylation, dephosphorylation, convergent extension involved in axis elongation, heart development, peptidyl-tyrosine dephosphorylation, convergent extension involved in gastrulation, embryonic viscerocranium morphogenesis, heart jogging, negative regulation of cell death

## Sheet: 72hpf Tricuspid valve
Gene.stable.ID.1	Condition.s.	ClinVar_term	external_gene_name	log2FoldChange	padj	Gene.description	GO
ENSDARG00000079564	Dilated cardiomyopathy	Tricuspid Valve	myh7	3.55443	0.000839471	myosin heavy chain 7 [Source:ZFIN;Acc:ZDB-GENE-991123-5]	embryonic heart tube development, ventricular cardiac myofibril assembly
ENSDARG00000079564	Dilated cardiomyopathy 1EE	Tricuspid Valve	myh7	3.55443	0.000839471	myosin heavy chain 7 [Source:ZFIN;Acc:ZDB-GENE-991123-5]	embryonic heart tube development, ventricular cardiac myofibril assembly
ENSDARG00000079564	Familial hypertrophic cardiomyopathy 14	Tricuspid Valve	myh7	3.55443	0.000839471	myosin heavy chain 7 [Source:ZFIN;Acc:ZDB-GENE-991123-5]	embryonic heart tube development, ventricular cardiac myofibril assembly
ENSDARG00000079564	Sudden cardiac death	Tricuspid Valve	myh7	3.55443	0.000839471	myosin heavy chain 7 [Source:ZFIN;Acc:ZDB-GENE-991123-5]	embryonic heart tube development, ventricular cardiac myofibril assembly
ENSDARG00000079564	Ventricular tachycardia	Tricuspid Valve	myh7	3.55443	0.000839471	myosin heavy chain 7 [Source:ZFIN;Acc:ZDB-GENE-991123-5]	embryonic heart tube development, ventricular cardiac myofibril assembly
ENSDARG00000027087	Marfan syndrome	Tricuspid Valve	tgfb2	3.33641	1.42503e-10	transforming growth factor, beta 2 [Source:ZFIN;Acc:ZDB-GENE-030723-3]	cell growth, positive regulation of pathway-restricted SMAD protein phosphorylation, BMP signaling pathway, regulation of apoptotic process, regulation of MAPK cascade, cell development, SMAD protein signal transduction, regulation of cell population proliferation, transforming growth factor beta receptor signaling pathway, sclerotome development, hard palate development
ENSDARG00000079782	Abnormality of T cell physiology	Tricuspid Valve	myh7l	3.13124	0.000233473	myosin heavy chain 7-like [Source:ZFIN;Acc:ZDB-GENE-061027-393]
ENSDARG00000079782	Congenital combined immunodeficiency	Tricuspid Valve	myh7l	3.13124	0.000233473	myosin heavy chain 7-like [Source:ZFIN;Acc:ZDB-GENE-061027-393]
ENSDARG00000079782	Congenital myopathy with fiber type disproportion	Tricuspid Valve	myh7l	3.13124	0.000233473	myosin heavy chain 7-like [Source:ZFIN;Acc:ZDB-GENE-061027-393]
ENSDARG00000079782	Dilated cardiomyopathy 1S	Tricuspid Valve	myh7l	3.13124	0.000233473	myosin heavy chain 7-like [Source:ZFIN;Acc:ZDB-GENE-061027-393]
ENSDARG00000079782	Ebstein anomaly of the tricuspid valve	Tricuspid Valve	myh7l	3.13124	0.000233473	myosin heavy chain 7-like [Source:ZFIN;Acc:ZDB-GENE-061027-393]
ENSDARG00000079782	Familial dilated cardiomyopathy	Tricuspid Valve	myh7l	3.13124	0.000233473	myosin heavy chain 7-like [Source:ZFIN;Acc:ZDB-GENE-061027-393]
ENSDARG00000079782	Familial hypertrophic cardiomyopathy 1	Tricuspid Valve	myh7l	3.13124	0.000233473	myosin heavy chain 7-like [Source:ZFIN;Acc:ZDB-GENE-061027-393]
ENSDARG00000079782	Immunodeficiency	Tricuspid Valve	myh7l	3.13124	0.000233473	myosin heavy chain 7-like [Source:ZFIN;Acc:ZDB-GENE-061027-393]
ENSDARG00000079782	Left ventricular noncompaction	Tricuspid Valve	myh7l	3.13124	0.000233473	myosin heavy chain 7-like [Source:ZFIN;Acc:ZDB-GENE-061027-393]
ENSDARG00000079782	Left ventricular noncompaction 5	Tricuspid Valve	myh7l	3.13124	0.000233473	myosin heavy chain 7-like [Source:ZFIN;Acc:ZDB-GENE-061027-393]
ENSDARG00000079782	Lymphopenia	Tricuspid Valve	myh7l	3.13124	0.000233473	myosin heavy chain 7-like [Source:ZFIN;Acc:ZDB-GENE-061027-393]
ENSDARG00000079782	MYH7-related late-onset scapuloperoneal muscular dystrophy	Tricuspid Valve	myh7l	3.13124	0.000233473	myosin heavy chain 7-like [Source:ZFIN;Acc:ZDB-GENE-061027-393]
ENSDARG00000079782	Myopathy, distal, 1	Tricuspid Valve	myh7l	3.13124	0.000233473	myosin heavy chain 7-like [Source:ZFIN;Acc:ZDB-GENE-061027-393]
ENSDARG00000079782	Myopathy, myosin storage, autosomal recessive	Tricuspid Valve	myh7l	3.13124	0.000233473	myosin heavy chain 7-like [Source:ZFIN;Acc:ZDB-GENE-061027-393]
ENSDARG00000079782	Myosin storage myopathy	Tricuspid Valve	myh7l	3.13124	0.000233473	myosin heavy chain 7-like [Source:ZFIN;Acc:ZDB-GENE-061027-393]
ENSDARG00000079782	Primary familial hypertrophic cardiomyopathy	Tricuspid Valve	myh7l	3.13124	0.000233473	myosin heavy chain 7-like [Source:ZFIN;Acc:ZDB-GENE-061027-393]
ENSDARG00000079782	Severe combined immunodeficiency disease	Tricuspid Valve	myh7l	3.13124	0.000233473	myosin heavy chain 7-like [Source:ZFIN;Acc:ZDB-GENE-061027-393]
ENSDARG00000011615	Arrhythmogenic right ventricular dysplasia, familial 1	Tricuspid Valve	mybpc3	2.81363	0.000316961	myosin binding protein C, cardiac [Source:ZFIN;Acc:ZDB-GENE-070112-2362]	ventricular cardiac muscle tissue morphogenesis, regulation of heart rate, cardiac atrium formation, cardiac ventricle formation
ENSDARG00000011615	Familial hypertrophic cardiomyopathy 4	Tricuspid Valve	mybpc3	2.81363	0.000316961	myosin binding protein C, cardiac [Source:ZFIN;Acc:ZDB-GENE-070112-2362]	ventricular cardiac muscle tissue morphogenesis, regulation of heart rate, cardiac atrium formation, cardiac ventricle formation
ENSDARG00000011615	Left ventricular noncompaction 10	Tricuspid Valve	mybpc3	2.81363	0.000316961	myosin binding protein C, cardiac [Source:ZFIN;Acc:ZDB-GENE-070112-2362]	ventricular cardiac muscle tissue morphogenesis, regulation of heart rate, cardiac atrium formation, cardiac ventricle formation
ENSDARG00000107506	Beckwith-Wiedemann syndrome	Tricuspid Valve	CR356227.1	2.38569	0.0051124	uncharacterized LOC103910708 [Source:NCBI gene;Acc:103910708]
ENSDARG00000107506	Delayed fine motor development	Tricuspid Valve	CR356227.1	2.38569	0.0051124	uncharacterized LOC103910708 [Source:NCBI gene;Acc:103910708]
ENSDARG00000107506	Delayed gross motor development	Tricuspid Valve	CR356227.1	2.38569	0.0051124	uncharacterized LOC103910708 [Source:NCBI gene;Acc:103910708]
ENSDARG00000107506	Delayed speech and language development	Tricuspid Valve	CR356227.1	2.38569	0.0051124	uncharacterized LOC103910708 [Source:NCBI gene;Acc:103910708]
ENSDARG00000107506	Global developmental delay	Tricuspid Valve	CR356227.1	2.38569	0.0051124	uncharacterized LOC103910708 [Source:NCBI gene;Acc:103910708]
ENSDARG00000107506	High anterior hairline	Tricuspid Valve	CR356227.1	2.38569	0.0051124	uncharacterized LOC103910708 [Source:NCBI gene;Acc:103910708]
ENSDARG00000107506	High forehead	Tricuspid Valve	CR356227.1	2.38569	0.0051124	uncharacterized LOC103910708 [Source:NCBI gene;Acc:103910708]
ENSDARG00000107506	Hypertelorism	Tricuspid Valve	CR356227.1	2.38569	0.0051124	uncharacterized LOC103910708 [Source:NCBI gene;Acc:103910708]
ENSDARG00000107506	Hypoplasia of the corpus callosum	Tricuspid Valve	CR356227.1	2.38569	0.0051124	uncharacterized LOC103910708 [Source:NCBI gene;Acc:103910708]
ENSDARG00000107506	Increased body weight	Tricuspid Valve	CR356227.1	2.38569	0.0051124	uncharacterized LOC103910708 [Source:NCBI gene;Acc:103910708]
ENSDARG00000107506	Macrocephalus	Tricuspid Valve	CR356227.1	2.38569	0.0051124	uncharacterized LOC103910708 [Source:NCBI gene;Acc:103910708]
ENSDARG00000107506	Osteopenia	Tricuspid Valve	CR356227.1	2.38569	0.0051124	uncharacterized LOC103910708 [Source:NCBI gene;Acc:103910708]
ENSDARG00000107506	Overgrowth	Tricuspid Valve	CR356227.1	2.38569	0.0051124	uncharacterized LOC103910708 [Source:NCBI gene;Acc:103910708]
ENSDARG00000107506	Pointed chin	Tricuspid Valve	CR356227.1	2.38569	0.0051124	uncharacterized LOC103910708 [Source:NCBI gene;Acc:103910708]
ENSDARG00000107506	Preeclampsia	Tricuspid Valve	CR356227.1	2.38569	0.0051124	uncharacterized LOC103910708 [Source:NCBI gene;Acc:103910708]
ENSDARG00000107506	Pulmonary valve atresia	Tricuspid Valve	CR356227.1	2.38569	0.0051124	uncharacterized LOC103910708 [Source:NCBI gene;Acc:103910708]
ENSDARG00000107506	Scoliosis	Tricuspid Valve	CR356227.1	2.38569	0.0051124	uncharacterized LOC103910708 [Source:NCBI gene;Acc:103910708]
ENSDARG00000107506	Sotos syndrome 1	Tricuspid Valve	CR356227.1	2.38569	0.0051124	uncharacterized LOC103910708 [Source:NCBI gene;Acc:103910708]
ENSDARG00000107506	Sparse anterior scalp hair	Tricuspid Valve	CR356227.1	2.38569	0.0051124	uncharacterized LOC103910708 [Source:NCBI gene;Acc:103910708]
ENSDARG00000107506	Tall stature	Tricuspid Valve	CR356227.1	2.38569	0.0051124	uncharacterized LOC103910708 [Source:NCBI gene;Acc:103910708]
ENSDARG00000005150	Hypoplastic left heart syndrome	Tricuspid Valve	tbx20	2.37492	4.05693e-07	T-box transcription factor 20 [Source:ZFIN;Acc:ZDB-GENE-000427-7]	regulation of transcription, DNA-templated, negative regulation of transcription by RNA polymerase II, positive regulation of transcription by RNA polymerase II, multicellular organism development, heart development, cardiac muscle cell proliferation, vasculogenesis, heart looping, negative regulation of transcription, DNA-templated, embryonic heart tube development, blood vessel development, clo…
ENSDARG00000005150	Hypoplastic right heart syndrome	Tricuspid Valve	tbx20	2.37492	4.05693e-07	T-box transcription factor 20 [Source:ZFIN;Acc:ZDB-GENE-000427-7]	regulation of transcription, DNA-templated, negative regulation of transcription by RNA polymerase II, positive regulation of transcription by RNA polymerase II, multicellular organism development, heart development, cardiac muscle cell proliferation, vasculogenesis, heart looping, negative regulation of transcription, DNA-templated, embryonic heart tube development, blood vessel development, clo…
ENSDARG00000008398	Long QT syndrome	Tricuspid Valve	cacna1c	2.35037	2.44026e-05	calcium channel, voltage-dependent, L type, alpha 1C subunit [Source:ZFIN;Acc:ZDB-GENE-020129-1]	ion transport, transmembrane transport, calcium ion transmembrane transport, regulation of ion transmembrane transport, heart morphogenesis, kidney development, heart looping, regulation of heart contraction, embryonic cranial skeleton morphogenesis, calcium ion transport, calcium ion import, physiological cardiac muscle hypertrophy
ENSDARG00000008398	Timothy syndrome	Tricuspid Valve	cacna1c	2.35037	2.44026e-05	calcium channel, voltage-dependent, L type, alpha 1C subunit [Source:ZFIN;Acc:ZDB-GENE-020129-1]	ion transport, transmembrane transport, calcium ion transmembrane transport, regulation of ion transmembrane transport, heart morphogenesis, kidney development, heart looping, regulation of heart contraction, embryonic cranial skeleton morphogenesis, calcium ion transport, calcium ion import, physiological cardiac muscle hypertrophy
ENSDARG00000018566	Cardiomyopathy, familial hypertrophic, 26	Tricuspid Valve	flnca	2.13206	0.00407548	filamin C, gamma a (actin binding protein 280) [Source:ZFIN;Acc:ZDB-GENE-070503-1]	locomotory behavior, muscle cell cellular homeostasis
ENSDARG00000018566	Dilated Cardiomyopathy, Dominant	Tricuspid Valve	flnca	2.13206	0.00407548	filamin C, gamma a (actin binding protein 280) [Source:ZFIN;Acc:ZDB-GENE-070503-1]	locomotory behavior, muscle cell cellular homeostasis
ENSDARG00000018566	Myofibrillar myopathy, filamin C-related	Tricuspid Valve	flnca	2.13206	0.00407548	filamin C, gamma a (actin binding protein 280) [Source:ZFIN;Acc:ZDB-GENE-070503-1]	locomotory behavior, muscle cell cellular homeostasis
ENSDARG00000018566	Myopathy, distal, 4	Tricuspid Valve	flnca	2.13206	0.00407548	filamin C, gamma a (actin binding protein 280) [Source:ZFIN;Acc:ZDB-GENE-070503-1]	locomotory behavior, muscle cell cellular homeostasis
ENSDARG00000034801	Aortic aneurysm, familial thoracic 7	Tricuspid Valve	mylka	2.12349	2.46957e-07	myosin, light chain kinase a [Source:ZFIN;Acc:ZDB-GENE-030131-8207]	protein phosphorylation, phosphorylation, blood coagulation, regulation of cell motility
ENSDARG00000034801	Cardiovascular phenotype	Tricuspid Valve	mylka	2.12349	2.46957e-07	myosin, light chain kinase a [Source:ZFIN;Acc:ZDB-GENE-030131-8207]	protein phosphorylation, phosphorylation, blood coagulation, regulation of cell motility
ENSDARG00000034801	Familial thoracic aortic aneurysm and aortic dissection	Tricuspid Valve	mylka	2.12349	2.46957e-07	myosin, light chain kinase a [Source:ZFIN;Acc:ZDB-GENE-030131-8207]	protein phosphorylation, phosphorylation, blood coagulation, regulation of cell motility
ENSDARG00000028213	Absent phalangeal crease	Tricuspid Valve	ttn.2	1.98179	0.00480342	titin, tandem duplicate 2 [Source:ZFIN;Acc:ZDB-GENE-030113-2]	nucleosome assembly, cell morphogenesis, sarcomere organization, sarcomerogenesis, heart contraction, heart development, muscle contraction, cardiac muscle tissue development, skeletal muscle tissue development, myofibril assembly, skeletal muscle thin filament assembly, skeletal muscle myosin thick filament assembly, cardiac muscle fiber development, cardiac myofibril assembly, cardiac muscle ti…
ENSDARG00000028213	Cardiomyopathy	Tricuspid Valve	ttn.2	1.98179	0.00480342	titin, tandem duplicate 2 [Source:ZFIN;Acc:ZDB-GENE-030113-2]	nucleosome assembly, cell morphogenesis, sarcomere organization, sarcomerogenesis, heart contraction, heart development, muscle contraction, cardiac muscle tissue development, skeletal muscle tissue development, myofibril assembly, skeletal muscle thin filament assembly, skeletal muscle myosin thick filament assembly, cardiac muscle fiber development, cardiac myofibril assembly, cardiac muscle ti…
ENSDARG00000028213	Cleft palate	Tricuspid Valve	ttn.2	1.98179	0.00480342	titin, tandem duplicate 2 [Source:ZFIN;Acc:ZDB-GENE-030113-2]	nucleosome assembly, cell morphogenesis, sarcomere organization, sarcomerogenesis, heart contraction, heart development, muscle contraction, cardiac muscle tissue development, skeletal muscle tissue development, myofibril assembly, skeletal muscle thin filament assembly, skeletal muscle myosin thick filament assembly, cardiac muscle fiber development, cardiac myofibril assembly, cardiac muscle ti…
ENSDARG00000028213	Contractures of the large joints	Tricuspid Valve	ttn.2	1.98179	0.00480342	titin, tandem duplicate 2 [Source:ZFIN;Acc:ZDB-GENE-030113-2]	nucleosome assembly, cell morphogenesis, sarcomere organization, sarcomerogenesis, heart contraction, heart development, muscle contraction, cardiac muscle tissue development, skeletal muscle tissue development, myofibril assembly, skeletal muscle thin filament assembly, skeletal muscle myosin thick filament assembly, cardiac muscle fiber development, cardiac myofibril assembly, cardiac muscle ti…
ENSDARG00000028213	Decreased body weight	Tricuspid Valve	ttn.2	1.98179	0.00480342	titin, tandem duplicate 2 [Source:ZFIN;Acc:ZDB-GENE-030113-2]	nucleosome assembly, cell morphogenesis, sarcomere organization, sarcomerogenesis, heart contraction, heart development, muscle contraction, cardiac muscle tissue development, skeletal muscle tissue development, myofibril assembly, skeletal muscle thin filament assembly, skeletal muscle myosin thick filament assembly, cardiac muscle fiber development, cardiac myofibril assembly, cardiac muscle ti…
ENSDARG00000028213	Dilated cardiomyopathy 1G	Tricuspid Valve	ttn.2	1.98179	0.00480342	titin, tandem duplicate 2 [Source:ZFIN;Acc:ZDB-GENE-030113-2]	nucleosome assembly, cell morphogenesis, sarcomere organization, sarcomerogenesis, heart contraction, heart development, muscle contraction, cardiac muscle tissue development, skeletal muscle tissue development, myofibril assembly, skeletal muscle thin filament assembly, skeletal muscle myosin thick filament assembly, cardiac muscle fiber development, cardiac myofibril assembly, cardiac muscle ti…
ENSDARG00000028213	EMG abnormality	Tricuspid Valve	ttn.2	1.98179	0.00480342	titin, tandem duplicate 2 [Source:ZFIN;Acc:ZDB-GENE-030113-2]	nucleosome assembly, cell morphogenesis, sarcomere organization, sarcomerogenesis, heart contraction, heart development, muscle contraction, cardiac muscle tissue development, skeletal muscle tissue development, myofibril assembly, skeletal muscle thin filament assembly, skeletal muscle myosin thick filament assembly, cardiac muscle fiber development, cardiac myofibril assembly, cardiac muscle ti…
ENSDARG00000028213	EMG: myopathic abnormalities	Tricuspid Valve	ttn.2	1.98179	0.00480342	titin, tandem duplicate 2 [Source:ZFIN;Acc:ZDB-GENE-030113-2]	nucleosome assembly, cell morphogenesis, sarcomere organization, sarcomerogenesis, heart contraction, heart development, muscle contraction, cardiac muscle tissue development, skeletal muscle tissue development, myofibril assembly, skeletal muscle thin filament assembly, skeletal muscle myosin thick filament assembly, cardiac muscle fiber development, cardiac myofibril assembly, cardiac muscle ti…
ENSDARG00000028213	Epicanthus	Tricuspid Valve	ttn.2	1.98179	0.00480342	titin, tandem duplicate 2 [Source:ZFIN;Acc:ZDB-GENE-030113-2]	nucleosome assembly, cell morphogenesis, sarcomere organization, sarcomerogenesis, heart contraction, heart development, muscle contraction, cardiac muscle tissue development, skeletal muscle tissue development, myofibril assembly, skeletal muscle thin filament assembly, skeletal muscle myosin thick filament assembly, cardiac muscle fiber development, cardiac myofibril assembly, cardiac muscle ti…
ENSDARG00000028213	Failure to thrive	Tricuspid Valve	ttn.2	1.98179	0.00480342	titin, tandem duplicate 2 [Source:ZFIN;Acc:ZDB-GENE-030113-2]	nucleosome assembly, cell morphogenesis, sarcomere organization, sarcomerogenesis, heart contraction, heart development, muscle contraction, cardiac muscle tissue development, skeletal muscle tissue development, myofibril assembly, skeletal muscle thin filament assembly, skeletal muscle myosin thick filament assembly, cardiac muscle fiber development, cardiac myofibril assembly, cardiac muscle ti…
ENSDARG00000028213	Familial hypertrophic cardiomyopathy 9	Tricuspid Valve	ttn.2	1.98179	0.00480342	titin, tandem duplicate 2 [Source:ZFIN;Acc:ZDB-GENE-030113-2]	nucleosome assembly, cell morphogenesis, sarcomere organization, sarcomerogenesis, heart contraction, heart development, muscle contraction, cardiac muscle tissue development, skeletal muscle tissue development, myofibril assembly, skeletal muscle thin filament assembly, skeletal muscle myosin thick filament assembly, cardiac muscle fiber development, cardiac myofibril assembly, cardiac muscle ti…
ENSDARG00000028213	Generalized hypotonia	Tricuspid Valve	ttn.2	1.98179	0.00480342	titin, tandem duplicate 2 [Source:ZFIN;Acc:ZDB-GENE-030113-2]	nucleosome assembly, cell morphogenesis, sarcomere organization, sarcomerogenesis, heart contraction, heart development, muscle contraction, cardiac muscle tissue development, skeletal muscle tissue development, myofibril assembly, skeletal muscle thin filament assembly, skeletal muscle myosin thick filament assembly, cardiac muscle fiber development, cardiac myofibril assembly, cardiac muscle ti…
ENSDARG00000028213	Limb-girdle muscular dystrophy, type 2J	Tricuspid Valve	ttn.2	1.98179	0.00480342	titin, tandem duplicate 2 [Source:ZFIN;Acc:ZDB-GENE-030113-2]	nucleosome assembly, cell morphogenesis, sarcomere organization, sarcomerogenesis, heart contraction, heart development, muscle contraction, cardiac muscle tissue development, skeletal muscle tissue development, myofibril assembly, skeletal muscle thin filament assembly, skeletal muscle myosin thick filament assembly, cardiac muscle fiber development, cardiac myofibril assembly, cardiac muscle ti…
ENSDARG00000028213	Long philtrum	Tricuspid Valve	ttn.2	1.98179	0.00480342	titin, tandem duplicate 2 [Source:ZFIN;Acc:ZDB-GENE-030113-2]	nucleosome assembly, cell morphogenesis, sarcomere organization, sarcomerogenesis, heart contraction, heart development, muscle contraction, cardiac muscle tissue development, skeletal muscle tissue development, myofibril assembly, skeletal muscle thin filament assembly, skeletal muscle myosin thick filament assembly, cardiac muscle fiber development, cardiac myofibril assembly, cardiac muscle ti…
ENSDARG00000028213	Low-output congestive heart failure	Tricuspid Valve	ttn.2	1.98179	0.00480342	titin, tandem duplicate 2 [Source:ZFIN;Acc:ZDB-GENE-030113-2]	nucleosome assembly, cell morphogenesis, sarcomere organization, sarcomerogenesis, heart contraction, heart development, muscle contraction, cardiac muscle tissue development, skeletal muscle tissue development, myofibril assembly, skeletal muscle thin filament assembly, skeletal muscle myosin thick filament assembly, cardiac muscle fiber development, cardiac myofibril assembly, cardiac muscle ti…
ENSDARG00000028213	Mitral regurgitation	Tricuspid Valve	ttn.2	1.98179	0.00480342	titin, tandem duplicate 2 [Source:ZFIN;Acc:ZDB-GENE-030113-2]	nucleosome assembly, cell morphogenesis, sarcomere organization, sarcomerogenesis, heart contraction, heart development, muscle contraction, cardiac muscle tissue development, skeletal muscle tissue development, myofibril assembly, skeletal muscle thin filament assembly, skeletal muscle myosin thick filament assembly, cardiac muscle fiber development, cardiac myofibril assembly, cardiac muscle ti…
ENSDARG00000028213	Myopathy, myofibrillar, 9, with early respiratory failure	Tricuspid Valve	ttn.2	1.98179	0.00480342	titin, tandem duplicate 2 [Source:ZFIN;Acc:ZDB-GENE-030113-2]	nucleosome assembly, cell morphogenesis, sarcomere organization, sarcomerogenesis, heart contraction, heart development, muscle contraction, cardiac muscle tissue development, skeletal muscle tissue development, myofibril assembly, skeletal muscle thin filament assembly, skeletal muscle myosin thick filament assembly, cardiac muscle fiber development, cardiac myofibril assembly, cardiac muscle ti…
ENSDARG00000028213	Noncompaction cardiomyopathy	Tricuspid Valve	ttn.2	1.98179	0.00480342	titin, tandem duplicate 2 [Source:ZFIN;Acc:ZDB-GENE-030113-2]	nucleosome assembly, cell morphogenesis, sarcomere organization, sarcomerogenesis, heart contraction, heart development, muscle contraction, cardiac muscle tissue development, skeletal muscle tissue development, myofibril assembly, skeletal muscle thin filament assembly, skeletal muscle myosin thick filament assembly, cardiac muscle fiber development, cardiac myofibril assembly, cardiac muscle ti…
ENSDARG00000028213	Pectus excavatum	Tricuspid Valve	ttn.2	1.98179	0.00480342	titin, tandem duplicate 2 [Source:ZFIN;Acc:ZDB-GENE-030113-2]	nucleosome assembly, cell morphogenesis, sarcomere organization, sarcomerogenesis, heart contraction, heart development, muscle contraction, cardiac muscle tissue development, skeletal muscle tissue development, myofibril assembly, skeletal muscle thin filament assembly, skeletal muscle myosin thick filament assembly, cardiac muscle fiber development, cardiac myofibril assembly, cardiac muscle ti…
ENSDARG00000028213	Primary dilated cardiomyopathy	Tricuspid Valve	ttn.2	1.98179	0.00480342	titin, tandem duplicate 2 [Source:ZFIN;Acc:ZDB-GENE-030113-2]	nucleosome assembly, cell morphogenesis, sarcomere organization, sarcomerogenesis, heart contraction, heart development, muscle contraction, cardiac muscle tissue development, skeletal muscle tissue development, myofibril assembly, skeletal muscle thin filament assembly, skeletal muscle myosin thick filament assembly, cardiac muscle fiber development, cardiac myofibril assembly, cardiac muscle ti…
ENSDARG00000028213	Severe muscular hypotonia	Tricuspid Valve	ttn.2	1.98179	0.00480342	titin, tandem duplicate 2 [Source:ZFIN;Acc:ZDB-GENE-030113-2]	nucleosome assembly, cell morphogenesis, sarcomere organization, sarcomerogenesis, heart contraction, heart development, muscle contraction, cardiac muscle tissue development, skeletal muscle tissue development, myofibril assembly, skeletal muscle thin filament assembly, skeletal muscle myosin thick filament assembly, cardiac muscle fiber development, cardiac myofibril assembly, cardiac muscle ti…
ENSDARG00000028213	Short stature	Tricuspid Valve	ttn.2	1.98179	0.00480342	titin, tandem duplicate 2 [Source:ZFIN;Acc:ZDB-GENE-030113-2]	nucleosome assembly, cell morphogenesis, sarcomere organization, sarcomerogenesis, heart contraction, heart development, muscle contraction, cardiac muscle tissue development, skeletal muscle tissue development, myofibril assembly, skeletal muscle thin filament assembly, skeletal muscle myosin thick filament assembly, cardiac muscle fiber development, cardiac myofibril assembly, cardiac muscle ti…
ENSDARG00000028213	Thoracolumbar scoliosis	Tricuspid Valve	ttn.2	1.98179	0.00480342	titin, tandem duplicate 2 [Source:ZFIN;Acc:ZDB-GENE-030113-2]	nucleosome assembly, cell morphogenesis, sarcomere organization, sarcomerogenesis, heart contraction, heart development, muscle contraction, cardiac muscle tissue development, skeletal muscle tissue development, myofibril assembly, skeletal muscle thin filament assembly, skeletal muscle myosin thick filament assembly, cardiac muscle fiber development, cardiac myofibril assembly, cardiac muscle ti…
ENSDARG00000028213	Tibial muscular dystrophy	Tricuspid Valve	ttn.2	1.98179	0.00480342	titin, tandem duplicate 2 [Source:ZFIN;Acc:ZDB-GENE-030113-2]	nucleosome assembly, cell morphogenesis, sarcomere organization, sarcomerogenesis, heart contraction, heart development, muscle contraction, cardiac muscle tissue development, skeletal muscle tissue development, myofibril assembly, skeletal muscle thin filament assembly, skeletal muscle myosin thick filament assembly, cardiac muscle fiber development, cardiac myofibril assembly, cardiac muscle ti…
ENSDARG00000028213	Toe clinodactyly	Tricuspid Valve	ttn.2	1.98179	0.00480342	titin, tandem duplicate 2 [Source:ZFIN;Acc:ZDB-GENE-030113-2]	nucleosome assembly, cell morphogenesis, sarcomere organization, sarcomerogenesis, heart contraction, heart development, muscle contraction, cardiac muscle tissue development, skeletal muscle tissue development, myofibril assembly, skeletal muscle thin filament assembly, skeletal muscle myosin thick filament assembly, cardiac muscle fiber development, cardiac myofibril assembly, cardiac muscle ti…
ENSDARG00000028213	Tricuspid regurgitation	Tricuspid Valve	ttn.2	1.98179	0.00480342	titin, tandem duplicate 2 [Source:ZFIN;Acc:ZDB-GENE-030113-2]	nucleosome assembly, cell morphogenesis, sarcomere organization, sarcomerogenesis, heart contraction, heart development, muscle contraction, cardiac muscle tissue development, skeletal muscle tissue development, myofibril assembly, skeletal muscle thin filament assembly, skeletal muscle myosin thick filament assembly, cardiac muscle fiber development, cardiac myofibril assembly, cardiac muscle ti…
ENSDARG00000028213	Wolff-Parkinson-White pattern	Tricuspid Valve	ttn.2	1.98179	0.00480342	titin, tandem duplicate 2 [Source:ZFIN;Acc:ZDB-GENE-030113-2]	nucleosome assembly, cell morphogenesis, sarcomere organization, sarcomerogenesis, heart contraction, heart development, muscle contraction, cardiac muscle tissue development, skeletal muscle tissue development, myofibril assembly, skeletal muscle thin filament assembly, skeletal muscle myosin thick filament assembly, cardiac muscle fiber development, cardiac myofibril assembly, cardiac muscle ti…
ENSDARG00000074201	Abnormality of connective tissue	Tricuspid Valve	flna	1.87071	6.38427e-05	filamin A, alpha (actin binding protein 280) [Source:ZFIN;Acc:ZDB-GENE-030131-2145]
ENSDARG00000074201	Ascending aortic dilation	Tricuspid Valve	flna	1.87071	6.38427e-05	filamin A, alpha (actin binding protein 280) [Source:ZFIN;Acc:ZDB-GENE-030131-2145]
ENSDARG00000074201	Cardiac valvular dysplasia, X-linked	Tricuspid Valve	flna	1.87071	6.38427e-05	filamin A, alpha (actin binding protein 280) [Source:ZFIN;Acc:ZDB-GENE-030131-2145]
ENSDARG00000074201	Frontometaphyseal dysplasia	Tricuspid Valve	flna	1.87071	6.38427e-05	filamin A, alpha (actin binding protein 280) [Source:ZFIN;Acc:ZDB-GENE-030131-2145]
ENSDARG00000074201	Frontometaphyseal dysplasia 1	Tricuspid Valve	flna	1.87071	6.38427e-05	filamin A, alpha (actin binding protein 280) [Source:ZFIN;Acc:ZDB-GENE-030131-2145]
ENSDARG00000074201	Melnick-Needles syndrome	Tricuspid Valve	flna	1.87071	6.38427e-05	filamin A, alpha (actin binding protein 280) [Source:ZFIN;Acc:ZDB-GENE-030131-2145]
ENSDARG00000074201	Oto-palato-digital syndrome, type II	Tricuspid Valve	flna	1.87071	6.38427e-05	filamin A, alpha (actin binding protein 280) [Source:ZFIN;Acc:ZDB-GENE-030131-2145]
ENSDARG00000074201	Otopalatodigital spectrum disorder	Tricuspid Valve	flna	1.87071	6.38427e-05	filamin A, alpha (actin binding protein 280) [Source:ZFIN;Acc:ZDB-GENE-030131-2145]
ENSDARG00000074201	Periventricular nodular heterotopia 1	Tricuspid Valve	flna	1.87071	6.38427e-05	filamin A, alpha (actin binding protein 280) [Source:ZFIN;Acc:ZDB-GENE-030131-2145]
ENSDARG00000074201	See cases	Tricuspid Valve	flna	1.87071	6.38427e-05	filamin A, alpha (actin binding protein 280) [Source:ZFIN;Acc:ZDB-GENE-030131-2145]
ENSDARG00000029146	Tricuspid atresia (disease)	Tricuspid Valve	lrp1ab	1.65384	3.52451e-05	low density lipoprotein receptor-related protein 1Ab [Source:ZFIN;Acc:ZDB-GENE-030131-7126]	regulation of vasculature development
ENSDARG00000029146	Ventricular septal defect	Tricuspid Valve	lrp1ab	1.65384	3.52451e-05	low density lipoprotein receptor-related protein 1Ab [Source:ZFIN;Acc:ZDB-GENE-030131-7126]	regulation of vasculature development
ENSDARG00000013415	Charcot-Marie-Tooth disease type 2B1	Tricuspid Valve	lmna	1.44817	0.022534	lamin A [Source:ZFIN;Acc:ZDB-GENE-020424-3]	heart contraction, regulation of cell aging
ENSDARG00000013415	Charcot-Marie-Tooth disease, type 2	Tricuspid Valve	lmna	1.44817	0.022534	lamin A [Source:ZFIN;Acc:ZDB-GENE-020424-3]	heart contraction, regulation of cell aging
ENSDARG00000013415	Congenital muscular dystrophy, LMNA-related	Tricuspid Valve	lmna	1.44817	0.022534	lamin A [Source:ZFIN;Acc:ZDB-GENE-020424-3]	heart contraction, regulation of cell aging
ENSDARG00000013415	Dilated cardiomyopathy 1A	Tricuspid Valve	lmna	1.44817	0.022534	lamin A [Source:ZFIN;Acc:ZDB-GENE-020424-3]	heart contraction, regulation of cell aging
ENSDARG00000013415	Dilated cardiomyopathy-hypergonadotropic hypogonadism syndrome	Tricuspid Valve	lmna	1.44817	0.022534	lamin A [Source:ZFIN;Acc:ZDB-GENE-020424-3]	heart contraction, regulation of cell aging
ENSDARG00000013415	Emery-Dreifuss muscular dystrophy 2, autosomal dominant	Tricuspid Valve	lmna	1.44817	0.022534	lamin A [Source:ZFIN;Acc:ZDB-GENE-020424-3]	heart contraction, regulation of cell aging
ENSDARG00000013415	Emery-Dreifuss muscular dystrophy 3, autosomal recessive	Tricuspid Valve	lmna	1.44817	0.022534	lamin A [Source:ZFIN;Acc:ZDB-GENE-020424-3]	heart contraction, regulation of cell aging
ENSDARG00000013415	Familial partial lipodystrophy 2	Tricuspid Valve	lmna	1.44817	0.022534	lamin A [Source:ZFIN;Acc:ZDB-GENE-020424-3]	heart contraction, regulation of cell aging
ENSDARG00000013415	Heart-hand syndrome, Slovenian type	Tricuspid Valve	lmna	1.44817	0.022534	lamin A [Source:ZFIN;Acc:ZDB-GENE-020424-3]	heart contraction, regulation of cell aging
ENSDARG00000013415	Hutchinson-Gilford syndrome	Tricuspid Valve	lmna	1.44817	0.022534	lamin A [Source:ZFIN;Acc:ZDB-GENE-020424-3]	heart contraction, regulation of cell aging
ENSDARG00000013415	Lethal tight skin contracture syndrome	Tricuspid Valve	lmna	1.44817	0.022534	lamin A [Source:ZFIN;Acc:ZDB-GENE-020424-3]	heart contraction, regulation of cell aging
ENSDARG00000013415	Mandibuloacral dysplasia with type A lipodystrophy	Tricuspid Valve	lmna	1.44817	0.022534	lamin A [Source:ZFIN;Acc:ZDB-GENE-020424-3]	heart contraction, regulation of cell aging
ENSDARG00000103589	Atrial septal defect 9	Tricuspid Valve	gata6	1.43308	0.0167694	GATA binding protein 6 [Source:ZFIN;Acc:ZDB-GENE-000622-1]	regulation of transcription, DNA-templated, positive regulation of transcription, DNA-templated, heart morphogenesis, liver development, myeloid cell differentiation, epithelial cell differentiation, positive regulation of transcription by RNA polymerase II, digestive tract development, cardioblast migration to the midline involved in heart field formation
ENSDARG00000103589	Atrioventricular septal defect 5	Tricuspid Valve	gata6	1.43308	0.0167694	GATA binding protein 6 [Source:ZFIN;Acc:ZDB-GENE-000622-1]	regulation of transcription, DNA-templated, positive regulation of transcription, DNA-templated, heart morphogenesis, liver development, myeloid cell differentiation, epithelial cell differentiation, positive regulation of transcription by RNA polymerase II, digestive tract development, cardioblast migration to the midline involved in heart field formation
ENSDARG00000103589	Conotruncal heart malformations	Tricuspid Valve	gata6	1.43308	0.0167694	GATA binding protein 6 [Source:ZFIN;Acc:ZDB-GENE-000622-1]	regulation of transcription, DNA-templated, positive regulation of transcription, DNA-templated, heart morphogenesis, liver development, myeloid cell differentiation, epithelial cell differentiation, positive regulation of transcription by RNA polymerase II, digestive tract development, cardioblast migration to the midline involved in heart field formation
ENSDARG00000103589	Monogenic diabetes	Tricuspid Valve	gata6	1.43308	0.0167694	GATA binding protein 6 [Source:ZFIN;Acc:ZDB-GENE-000622-1]	regulation of transcription, DNA-templated, positive regulation of transcription, DNA-templated, heart morphogenesis, liver development, myeloid cell differentiation, epithelial cell differentiation, positive regulation of transcription by RNA polymerase II, digestive tract development, cardioblast migration to the midline involved in heart field formation
ENSDARG00000103589	Pancreatic agenesis and congenital heart disease	Tricuspid Valve	gata6	1.43308	0.0167694	GATA binding protein 6 [Source:ZFIN;Acc:ZDB-GENE-000622-1]	regulation of transcription, DNA-templated, positive regulation of transcription, DNA-templated, heart morphogenesis, liver development, myeloid cell differentiation, epithelial cell differentiation, positive regulation of transcription by RNA polymerase II, digestive tract development, cardioblast migration to the midline involved in heart field formation
ENSDARG00000103589	Tetralogy of Fallot	Tricuspid Valve	gata6	1.43308	0.0167694	GATA binding protein 6 [Source:ZFIN;Acc:ZDB-GENE-000622-1]	regulation of transcription, DNA-templated, positive regulation of transcription, DNA-templated, heart morphogenesis, liver development, myeloid cell differentiation, epithelial cell differentiation, positive regulation of transcription by RNA polymerase II, digestive tract development, cardioblast migration to the midline involved in heart field formation
ENSDARG00000070787	Arrhythmogenic right ventricular cardiomyopathy, type 12	Tricuspid Valve	jupa	0.882749	0.0386707	junction plakoglobin a [Source:ZFIN;Acc:ZDB-GENE-991207-22]	cell adhesion, desmosome assembly, positive regulation of transcription by RNA polymerase II, heart development, atrioventricular valve morphogenesis, negative regulation of Wnt signaling pathway involved in heart development, negative regulation of Wnt signaling pathway
ENSDARG00000070787	Naxos disease	Tricuspid Valve	jupa	0.882749	0.0386707	junction plakoglobin a [Source:ZFIN;Acc:ZDB-GENE-991207-22]	cell adhesion, desmosome assembly, positive regulation of transcription by RNA polymerase II, heart development, atrioventricular valve morphogenesis, negative regulation of Wnt signaling pathway involved in heart development, negative regulation of Wnt signaling pathway
ENSDARG00000096415	Adenocarcinoma of stomach	Tricuspid Valve	raf1a	0.723055	0.0220229	Raf-1 proto-oncogene, serine/threonine kinase a [Source:ZFIN;Acc:ZDB-GENE-990415-41]	signal transduction, intracellular signal transduction, activation of MAPKK activity, protein phosphorylation, heart development, signal transduction, protein phosphorylation, intracellular signal transduction, phosphorylation, activation of MAPKK activity, heart development
ENSDARG00000096415	Atrial septal defect	Tricuspid Valve	raf1a	0.723055	0.0220229	Raf-1 proto-oncogene, serine/threonine kinase a [Source:ZFIN;Acc:ZDB-GENE-990415-41]	signal transduction, intracellular signal transduction, activation of MAPKK activity, protein phosphorylation, heart development, signal transduction, protein phosphorylation, intracellular signal transduction, phosphorylation, activation of MAPKK activity, heart development
ENSDARG00000096415	Cardiomyopathy, dilated, 1NN	Tricuspid Valve	raf1a	0.723055	0.0220229	Raf-1 proto-oncogene, serine/threonine kinase a [Source:ZFIN;Acc:ZDB-GENE-990415-41]	signal transduction, intracellular signal transduction, activation of MAPKK activity, protein phosphorylation, heart development, signal transduction, protein phosphorylation, intracellular signal transduction, phosphorylation, activation of MAPKK activity, heart development
ENSDARG00000096415	Congenital ptosis	Tricuspid Valve	raf1a	0.723055	0.0220229	Raf-1 proto-oncogene, serine/threonine kinase a [Source:ZFIN;Acc:ZDB-GENE-990415-41]	signal transduction, intracellular signal transduction, activation of MAPKK activity, protein phosphorylation, heart development, signal transduction, protein phosphorylation, intracellular signal transduction, phosphorylation, activation of MAPKK activity, heart development
ENSDARG00000096415	Craniofacial disproportion	Tricuspid Valve	raf1a	0.723055	0.0220229	Raf-1 proto-oncogene, serine/threonine kinase a [Source:ZFIN;Acc:ZDB-GENE-990415-41]	signal transduction, intracellular signal transduction, activation of MAPKK activity, protein phosphorylation, heart development, signal transduction, protein phosphorylation, intracellular signal transduction, phosphorylation, activation of MAPKK activity, heart development
ENSDARG00000096415	Downslanted palpebral fissures	Tricuspid Valve	raf1a	0.723055	0.0220229	Raf-1 proto-oncogene, serine/threonine kinase a [Source:ZFIN;Acc:ZDB-GENE-990415-41]	signal transduction, intracellular signal transduction, activation of MAPKK activity, protein phosphorylation, heart development, signal transduction, protein phosphorylation, intracellular signal transduction, phosphorylation, activation of MAPKK activity, heart development
ENSDARG00000096415	High palate	Tricuspid Valve	raf1a	0.723055	0.0220229	Raf-1 proto-oncogene, serine/threonine kinase a [Source:ZFIN;Acc:ZDB-GENE-990415-41]	signal transduction, intracellular signal transduction, activation of MAPKK activity, protein phosphorylation, heart development, signal transduction, protein phosphorylation, intracellular signal transduction, phosphorylation, activation of MAPKK activity, heart development
ENSDARG00000096415	Hypertrophic cardiomyopathy	Tricuspid Valve	raf1a	0.723055	0.0220229	Raf-1 proto-oncogene, serine/threonine kinase a [Source:ZFIN;Acc:ZDB-GENE-990415-41]	signal transduction, intracellular signal transduction, activation of MAPKK activity, protein phosphorylation, heart development, signal transduction, protein phosphorylation, intracellular signal transduction, phosphorylation, activation of MAPKK activity, heart development
ENSDARG00000096415	Inborn genetic diseases	Tricuspid Valve	raf1a	0.723055	0.0220229	Raf-1 proto-oncogene, serine/threonine kinase a [Source:ZFIN;Acc:ZDB-GENE-990415-41]	signal transduction, intracellular signal transduction, activation of MAPKK activity, protein phosphorylation, heart development, signal transduction, protein phosphorylation, intracellular signal transduction, phosphorylation, activation of MAPKK activity, heart development
ENSDARG00000096415	LEOPARD syndrome 2	Tricuspid Valve	raf1a	0.723055	0.0220229	Raf-1 proto-oncogene, serine/threonine kinase a [Source:ZFIN;Acc:ZDB-GENE-990415-41]	signal transduction, intracellular signal transduction, activation of MAPKK activity, protein phosphorylation, heart development, signal transduction, protein phosphorylation, intracellular signal transduction, phosphorylation, activation of MAPKK activity, heart development
ENSDARG00000096415	Low-set ears	Tricuspid Valve	raf1a	0.723055	0.0220229	Raf-1 proto-oncogene, serine/threonine kinase a [Source:ZFIN;Acc:ZDB-GENE-990415-41]	signal transduction, intracellular signal transduction, activation of MAPKK activity, protein phosphorylation, heart development, signal transduction, protein phosphorylation, intracellular signal transduction, phosphorylation, activation of MAPKK activity, heart development
ENSDARG00000096415	Lung adenocarcinoma	Tricuspid Valve	raf1a	0.723055	0.0220229	Raf-1 proto-oncogene, serine/threonine kinase a [Source:ZFIN;Acc:ZDB-GENE-990415-41]	signal transduction, intracellular signal transduction, activation of MAPKK activity, protein phosphorylation, heart development, signal transduction, protein phosphorylation, intracellular signal transduction, phosphorylation, activation of MAPKK activity, heart development
ENSDARG00000096415	Malignant melanoma of skin	Tricuspid Valve	raf1a	0.723055	0.0220229	Raf-1 proto-oncogene, serine/threonine kinase a [Source:ZFIN;Acc:ZDB-GENE-990415-41]	signal transduction, intracellular signal transduction, activation of MAPKK activity, protein phosphorylation, heart development, signal transduction, protein phosphorylation, intracellular signal transduction, phosphorylation, activation of MAPKK activity, heart development
ENSDARG00000096415	Neonatal hypotonia	Tricuspid Valve	raf1a	0.723055	0.0220229	Raf-1 proto-oncogene, serine/threonine kinase a [Source:ZFIN;Acc:ZDB-GENE-990415-41]	signal transduction, intracellular signal transduction, activation of MAPKK activity, protein phosphorylation, heart development, signal transduction, protein phosphorylation, intracellular signal transduction, phosphorylation, activation of MAPKK activity, heart development
ENSDARG00000096415	Neoplasm of the large intestine	Tricuspid Valve	raf1a	0.723055	0.0220229	Raf-1 proto-oncogene, serine/threonine kinase a [Source:ZFIN;Acc:ZDB-GENE-990415-41]	signal transduction, intracellular signal transduction, activation of MAPKK activity, protein phosphorylation, heart development, signal transduction, protein phosphorylation, intracellular signal transduction, phosphorylation, activation of MAPKK activity, heart development
ENSDARG00000096415	Noonan syndrome	Tricuspid Valve	raf1a	0.723055	0.0220229	Raf-1 proto-oncogene, serine/threonine kinase a [Source:ZFIN;Acc:ZDB-GENE-990415-41]	signal transduction, intracellular signal transduction, activation of MAPKK activity, protein phosphorylation, heart development, signal transduction, protein phosphorylation, intracellular signal transduction, phosphorylation, activation of MAPKK activity, heart development
ENSDARG00000096415	Noonan syndrome 1	Tricuspid Valve	raf1a	0.723055	0.0220229	Raf-1 proto-oncogene, serine/threonine kinase a [Source:ZFIN;Acc:ZDB-GENE-990415-41]	signal transduction, intracellular signal transduction, activation of MAPKK activity, protein phosphorylation, heart development, signal transduction, protein phosphorylation, intracellular signal transduction, phosphorylation, activation of MAPKK activity, heart development
ENSDARG00000096415	Noonan syndrome 5	Tricuspid Valve	raf1a	0.723055	0.0220229	Raf-1 proto-oncogene, serine/threonine kinase a [Source:ZFIN;Acc:ZDB-GENE-990415-41]	signal transduction, intracellular signal transduction, activation of MAPKK activity, protein phosphorylation, heart development, signal transduction, protein phosphorylation, intracellular signal transduction, phosphorylation, activation of MAPKK activity, heart development
ENSDARG00000096415	Noonan syndrome with multiple lentigines	Tricuspid Valve	raf1a	0.723055	0.0220229	Raf-1 proto-oncogene, serine/threonine kinase a [Source:ZFIN;Acc:ZDB-GENE-990415-41]	signal transduction, intracellular signal transduction, activation of MAPKK activity, protein phosphorylation, heart development, signal transduction, protein phosphorylation, intracellular signal transduction, phosphorylation, activation of MAPKK activity, heart development
ENSDARG00000096415	Patent ductus arteriosus after birth at term	Tricuspid Valve	raf1a	0.723055	0.0220229	Raf-1 proto-oncogene, serine/threonine kinase a [Source:ZFIN;Acc:ZDB-GENE-990415-41]	signal transduction, intracellular signal transduction, activation of MAPKK activity, protein phosphorylation, heart development, signal transduction, protein phosphorylation, intracellular signal transduction, phosphorylation, activation of MAPKK activity, heart development
ENSDARG00000096415	Polyhydramnios	Tricuspid Valve	raf1a	0.723055	0.0220229	Raf-1 proto-oncogene, serine/threonine kinase a [Source:ZFIN;Acc:ZDB-GENE-990415-41]	signal transduction, intracellular signal transduction, activation of MAPKK activity, protein phosphorylation, heart development, signal transduction, protein phosphorylation, intracellular signal transduction, phosphorylation, activation of MAPKK activity, heart development
ENSDARG00000096415	Pulmonic stenosis (disease)	Tricuspid Valve	raf1a	0.723055	0.0220229	Raf-1 proto-oncogene, serine/threonine kinase a [Source:ZFIN;Acc:ZDB-GENE-990415-41]	signal transduction, intracellular signal transduction, activation of MAPKK activity, protein phosphorylation, heart development, signal transduction, protein phosphorylation, intracellular signal transduction, phosphorylation, activation of MAPKK activity, heart development
ENSDARG00000096415	Rasopathy	Tricuspid Valve	raf1a	0.723055	0.0220229	Raf-1 proto-oncogene, serine/threonine kinase a [Source:ZFIN;Acc:ZDB-GENE-990415-41]	signal transduction, intracellular signal transduction, activation of MAPKK activity, protein phosphorylation, heart development, signal transduction, protein phosphorylation, intracellular signal transduction, phosphorylation, activation of MAPKK activity, heart development
ENSDARG00000096415	Short neck	Tricuspid Valve	raf1a	0.723055	0.0220229	Raf-1 proto-oncogene, serine/threonine kinase a [Source:ZFIN;Acc:ZDB-GENE-990415-41]	signal transduction, intracellular signal transduction, activation of MAPKK activity, protein phosphorylation, heart development, signal transduction, protein phosphorylation, intracellular signal transduction, phosphorylation, activation of MAPKK activity, heart development
ENSDARG00000096415	Single transverse palmar crease	Tricuspid Valve	raf1a	0.723055	0.0220229	Raf-1 proto-oncogene, serine/threonine kinase a [Source:ZFIN;Acc:ZDB-GENE-990415-41]	signal transduction, intracellular signal transduction, activation of MAPKK activity, protein phosphorylation, heart development, signal transduction, protein phosphorylation, intracellular signal transduction, phosphorylation, activation of MAPKK activity, heart development
ENSDARG00000096415	Unilateral ptosis	Tricuspid Valve	raf1a	0.723055	0.0220229	Raf-1 proto-oncogene, serine/threonine kinase a [Source:ZFIN;Acc:ZDB-GENE-990415-41]	signal transduction, intracellular signal transduction, activation of MAPKK activity, protein phosphorylation, heart development, signal transduction, protein phosphorylation, intracellular signal transduction, phosphorylation, activation of MAPKK activity, heart development
ENSDARG00000096415	Wide nasal bridge	Tricuspid Valve	raf1a	0.723055	0.0220229	Raf-1 proto-oncogene, serine/threonine kinase a [Source:ZFIN;Acc:ZDB-GENE-990415-41]	signal transduction, intracellular signal transduction, activation of MAPKK activity, protein phosphorylation, heart development, signal transduction, protein phosphorylation, intracellular signal transduction, phosphorylation, activation of MAPKK activity, heart development
ENSDARG00000020334	Dysplastic pulmonary valve	Tricuspid Valve	ptpn11a	0.624238	0.0148405	protein tyrosine phosphatase non-receptor type 11a [Source:ZFIN;Acc:ZDB-GENE-030131-5911]	protein dephosphorylation, dephosphorylation, convergent extension involved in axis elongation, heart development, peptidyl-tyrosine dephosphorylation, convergent extension involved in gastrulation, embryonic viscerocranium morphogenesis, heart jogging, negative regulation of cell death
ENSDARG00000020334	Juvenile myelomonocytic leukemia	Tricuspid Valve	ptpn11a	0.624238	0.0148405	protein tyrosine phosphatase non-receptor type 11a [Source:ZFIN;Acc:ZDB-GENE-030131-5911]	protein dephosphorylation, dephosphorylation, convergent extension involved in axis elongation, heart development, peptidyl-tyrosine dephosphorylation, convergent extension involved in gastrulation, embryonic viscerocranium morphogenesis, heart jogging, negative regulation of cell death
ENSDARG00000020334	LEOPARD syndrome 1	Tricuspid Valve	ptpn11a	0.624238	0.0148405	protein tyrosine phosphatase non-receptor type 11a [Source:ZFIN;Acc:ZDB-GENE-030131-5911]	protein dephosphorylation, dephosphorylation, convergent extension involved in axis elongation, heart development, peptidyl-tyrosine dephosphorylation, convergent extension involved in gastrulation, embryonic viscerocranium morphogenesis, heart jogging, negative regulation of cell death
ENSDARG00000020334	Metachondromatosis	Tricuspid Valve	ptpn11a	0.624238	0.0148405	protein tyrosine phosphatase non-receptor type 11a [Source:ZFIN;Acc:ZDB-GENE-030131-5911]	protein dephosphorylation, dephosphorylation, convergent extension involved in axis elongation, heart development, peptidyl-tyrosine dephosphorylation, convergent extension involved in gastrulation, embryonic viscerocranium morphogenesis, heart jogging, negative regulation of cell death
ENSDARG00000020334	Patent ductus arteriosus	Tricuspid Valve	ptpn11a	0.624238	0.0148405	protein tyrosine phosphatase non-receptor type 11a [Source:ZFIN;Acc:ZDB-GENE-030131-5911]	protein dephosphorylation, dephosphorylation, convergent extension involved in axis elongation, heart development, peptidyl-tyrosine dephosphorylation, convergent extension involved in gastrulation, embryonic viscerocranium morphogenesis, heart jogging, negative regulation of cell death
ENSDARG00000020334	Right ventricular hypertrophy	Tricuspid Valve	ptpn11a	0.624238	0.0148405	protein tyrosine phosphatase non-receptor type 11a [Source:ZFIN;Acc:ZDB-GENE-030131-5911]	protein dephosphorylation, dephosphorylation, convergent extension involved in axis elongation, heart development, peptidyl-tyrosine dephosphorylation, convergent extension involved in gastrulation, embryonic viscerocranium morphogenesis, heart jogging, negative regulation of cell death
ENSDARG00000020334	Secundum atrial septal defect	Tricuspid Valve	ptpn11a	0.624238	0.0148405	protein tyrosine phosphatase non-receptor type 11a [Source:ZFIN;Acc:ZDB-GENE-030131-5911]	protein dephosphorylation, dephosphorylation, convergent extension involved in axis elongation, heart development, peptidyl-tyrosine dephosphorylation, convergent extension involved in gastrulation, embryonic viscerocranium morphogenesis, heart jogging, negative regulation of cell death

## Sheet: 72hpf AV valve
Gene.stable.ID.1	Condition.s.	ClinVar_term	external_gene_name	log2FoldChange	padj	Gene.description	GO
ENSDARG00000079564	Dilated cardiomyopathy	AV Valve	myh7	3.55443	0.000839471	myosin heavy chain 7 [Source:ZFIN;Acc:ZDB-GENE-991123-5]	embryonic heart tube development, ventricular cardiac myofibril assembly
ENSDARG00000079564	Dilated cardiomyopathy 1EE	AV Valve	myh7	3.55443	0.000839471	myosin heavy chain 7 [Source:ZFIN;Acc:ZDB-GENE-991123-5]	embryonic heart tube development, ventricular cardiac myofibril assembly
ENSDARG00000079564	Familial hypertrophic cardiomyopathy 14	AV Valve	myh7	3.55443	0.000839471	myosin heavy chain 7 [Source:ZFIN;Acc:ZDB-GENE-991123-5]	embryonic heart tube development, ventricular cardiac myofibril assembly
ENSDARG00000079564	Sudden cardiac death	AV Valve	myh7	3.55443	0.000839471	myosin heavy chain 7 [Source:ZFIN;Acc:ZDB-GENE-991123-5]	embryonic heart tube development, ventricular cardiac myofibril assembly
ENSDARG00000079564	Ventricular tachycardia	AV Valve	myh7	3.55443	0.000839471	myosin heavy chain 7 [Source:ZFIN;Acc:ZDB-GENE-991123-5]	embryonic heart tube development, ventricular cardiac myofibril assembly
ENSDARG00000027087	Familial thoracic aortic aneurysm and aortic dissection	AV Valve	tgfb2	3.33641	1.42503e-10	transforming growth factor, beta 2 [Source:ZFIN;Acc:ZDB-GENE-030723-3]	cell growth, positive regulation of pathway-restricted SMAD protein phosphorylation, BMP signaling pathway, regulation of apoptotic process, regulation of MAPK cascade, cell development, SMAD protein signal transduction, regulation of cell population proliferation, transforming growth factor beta receptor signaling pathway, sclerotome development, hard palate development
ENSDARG00000027087	Holt-Oram syndrome	AV Valve	tgfb2	3.33641	1.42503e-10	transforming growth factor, beta 2 [Source:ZFIN;Acc:ZDB-GENE-030723-3]	cell growth, positive regulation of pathway-restricted SMAD protein phosphorylation, BMP signaling pathway, regulation of apoptotic process, regulation of MAPK cascade, cell development, SMAD protein signal transduction, regulation of cell population proliferation, transforming growth factor beta receptor signaling pathway, sclerotome development, hard palate development
ENSDARG00000079782	Abnormality of T cell physiology	AV Valve	myh7l	3.13124	0.000233473	myosin heavy chain 7-like [Source:ZFIN;Acc:ZDB-GENE-061027-393]
ENSDARG00000079782	Abnormality of cellular immune system	AV Valve	myh7l	3.13124	0.000233473	myosin heavy chain 7-like [Source:ZFIN;Acc:ZDB-GENE-061027-393]
ENSDARG00000079782	Cardiomyopathy	AV Valve	myh7l	3.13124	0.000233473	myosin heavy chain 7-like [Source:ZFIN;Acc:ZDB-GENE-061027-393]
ENSDARG00000079782	Cardiovascular phenotype	AV Valve	myh7l	3.13124	0.000233473	myosin heavy chain 7-like [Source:ZFIN;Acc:ZDB-GENE-061027-393]
ENSDARG00000079782	Congenital combined immunodeficiency	AV Valve	myh7l	3.13124	0.000233473	myosin heavy chain 7-like [Source:ZFIN;Acc:ZDB-GENE-061027-393]
ENSDARG00000079782	Congenital myopathy with fiber type disproportion	AV Valve	myh7l	3.13124	0.000233473	myosin heavy chain 7-like [Source:ZFIN;Acc:ZDB-GENE-061027-393]
ENSDARG00000079782	Dilated cardiomyopathy 1S	AV Valve	myh7l	3.13124	0.000233473	myosin heavy chain 7-like [Source:ZFIN;Acc:ZDB-GENE-061027-393]
ENSDARG00000079782	Familial dilated cardiomyopathy	AV Valve	myh7l	3.13124	0.000233473	myosin heavy chain 7-like [Source:ZFIN;Acc:ZDB-GENE-061027-393]
ENSDARG00000079782	Familial hypertrophic cardiomyopathy 1	AV Valve	myh7l	3.13124	0.000233473	myosin heavy chain 7-like [Source:ZFIN;Acc:ZDB-GENE-061027-393]
ENSDARG00000079782	Hypertrophic cardiomyopathy	AV Valve	myh7l	3.13124	0.000233473	myosin heavy chain 7-like [Source:ZFIN;Acc:ZDB-GENE-061027-393]
ENSDARG00000079782	Immunodeficiency	AV Valve	myh7l	3.13124	0.000233473	myosin heavy chain 7-like [Source:ZFIN;Acc:ZDB-GENE-061027-393]
ENSDARG00000079782	Left ventricular noncompaction 5	AV Valve	myh7l	3.13124	0.000233473	myosin heavy chain 7-like [Source:ZFIN;Acc:ZDB-GENE-061027-393]
ENSDARG00000079782	Lymphopenia	AV Valve	myh7l	3.13124	0.000233473	myosin heavy chain 7-like [Source:ZFIN;Acc:ZDB-GENE-061027-393]
ENSDARG00000079782	MYH7-related late-onset scapuloperoneal muscular dystrophy	AV Valve	myh7l	3.13124	0.000233473	myosin heavy chain 7-like [Source:ZFIN;Acc:ZDB-GENE-061027-393]
ENSDARG00000079782	Myopathy, distal, 1	AV Valve	myh7l	3.13124	0.000233473	myosin heavy chain 7-like [Source:ZFIN;Acc:ZDB-GENE-061027-393]
ENSDARG00000079782	Myopathy, myosin storage, autosomal recessive	AV Valve	myh7l	3.13124	0.000233473	myosin heavy chain 7-like [Source:ZFIN;Acc:ZDB-GENE-061027-393]
ENSDARG00000079782	Myosin storage myopathy	AV Valve	myh7l	3.13124	0.000233473	myosin heavy chain 7-like [Source:ZFIN;Acc:ZDB-GENE-061027-393]
ENSDARG00000079782	Primary familial hypertrophic cardiomyopathy	AV Valve	myh7l	3.13124	0.000233473	myosin heavy chain 7-like [Source:ZFIN;Acc:ZDB-GENE-061027-393]
ENSDARG00000079782	Severe combined immunodeficiency disease	AV Valve	myh7l	3.13124	0.000233473	myosin heavy chain 7-like [Source:ZFIN;Acc:ZDB-GENE-061027-393]
ENSDARG00000011615	Arrhythmogenic right ventricular dysplasia, familial 1	AV Valve	mybpc3	2.81363	0.000316961	myosin binding protein C, cardiac [Source:ZFIN;Acc:ZDB-GENE-070112-2362]	ventricular cardiac muscle tissue morphogenesis, regulation of heart rate, cardiac atrium formation, cardiac ventricle formation
ENSDARG00000011615	Familial hypertrophic cardiomyopathy 4	AV Valve	mybpc3	2.81363	0.000316961	myosin binding protein C, cardiac [Source:ZFIN;Acc:ZDB-GENE-070112-2362]	ventricular cardiac muscle tissue morphogenesis, regulation of heart rate, cardiac atrium formation, cardiac ventricle formation
ENSDARG00000011615	Left ventricular noncompaction 10	AV Valve	mybpc3	2.81363	0.000316961	myosin binding protein C, cardiac [Source:ZFIN;Acc:ZDB-GENE-070112-2362]	ventricular cardiac muscle tissue morphogenesis, regulation of heart rate, cardiac atrium formation, cardiac ventricle formation
ENSDARG00000005150	Hypoplastic left heart syndrome	AV Valve	tbx20	2.37492	4.05693e-07	T-box transcription factor 20 [Source:ZFIN;Acc:ZDB-GENE-000427-7]	regulation of transcription, DNA-templated, negative regulation of transcription by RNA polymerase II, positive regulation of transcription by RNA polymerase II, multicellular organism development, heart development, cardiac muscle cell proliferation, vasculogenesis, heart looping, negative regulation of transcription, DNA-templated, embryonic heart tube development, blood vessel development, clo…
ENSDARG00000005150	Hypoplastic right heart syndrome	AV Valve	tbx20	2.37492	4.05693e-07	T-box transcription factor 20 [Source:ZFIN;Acc:ZDB-GENE-000427-7]	regulation of transcription, DNA-templated, negative regulation of transcription by RNA polymerase II, positive regulation of transcription by RNA polymerase II, multicellular organism development, heart development, cardiac muscle cell proliferation, vasculogenesis, heart looping, negative regulation of transcription, DNA-templated, embryonic heart tube development, blood vessel development, clo…
ENSDARG00000008398	Long QT syndrome	AV Valve	cacna1c	2.35037	2.44026e-05	calcium channel, voltage-dependent, L type, alpha 1C subunit [Source:ZFIN;Acc:ZDB-GENE-020129-1]	ion transport, transmembrane transport, calcium ion transmembrane transport, regulation of ion transmembrane transport, heart morphogenesis, kidney development, heart looping, regulation of heart contraction, embryonic cranial skeleton morphogenesis, calcium ion transport, calcium ion import, physiological cardiac muscle hypertrophy
ENSDARG00000008398	Timothy syndrome	AV Valve	cacna1c	2.35037	2.44026e-05	calcium channel, voltage-dependent, L type, alpha 1C subunit [Source:ZFIN;Acc:ZDB-GENE-020129-1]	ion transport, transmembrane transport, calcium ion transmembrane transport, regulation of ion transmembrane transport, heart morphogenesis, kidney development, heart looping, regulation of heart contraction, embryonic cranial skeleton morphogenesis, calcium ion transport, calcium ion import, physiological cardiac muscle hypertrophy
ENSDARG00000098686	See cases	AV Valve	tmprss2	2.15742	0.000517957	transmembrane serine protease 2 [Source:ZFIN;Acc:ZDB-GENE-041212-48]	proteolysis
ENSDARG00000018566	Cardiomyopathy, familial hypertrophic, 26	AV Valve	flnca	2.13206	0.00407548	filamin C, gamma a (actin binding protein 280) [Source:ZFIN;Acc:ZDB-GENE-070503-1]	locomotory behavior, muscle cell cellular homeostasis
ENSDARG00000018566	Dilated Cardiomyopathy, Dominant	AV Valve	flnca	2.13206	0.00407548	filamin C, gamma a (actin binding protein 280) [Source:ZFIN;Acc:ZDB-GENE-070503-1]	locomotory behavior, muscle cell cellular homeostasis
ENSDARG00000018566	Myofibrillar myopathy, filamin C-related	AV Valve	flnca	2.13206	0.00407548	filamin C, gamma a (actin binding protein 280) [Source:ZFIN;Acc:ZDB-GENE-070503-1]	locomotory behavior, muscle cell cellular homeostasis
ENSDARG00000018566	Myopathy, distal, 4	AV Valve	flnca	2.13206	0.00407548	filamin C, gamma a (actin binding protein 280) [Source:ZFIN;Acc:ZDB-GENE-070503-1]	locomotory behavior, muscle cell cellular homeostasis
ENSDARG00000028213	Primary dilated cardiomyopathy	AV Valve	ttn.2	1.98179	0.00480342	titin, tandem duplicate 2 [Source:ZFIN;Acc:ZDB-GENE-030113-2]	nucleosome assembly, cell morphogenesis, sarcomere organization, sarcomerogenesis, heart contraction, heart development, muscle contraction, cardiac muscle tissue development, skeletal muscle tissue development, myofibril assembly, skeletal muscle thin filament assembly, skeletal muscle myosin thick filament assembly, cardiac muscle fiber development, cardiac myofibril assembly, cardiac muscle ti…
ENSDARG00000028213	Wolff-Parkinson-White pattern	AV Valve	ttn.2	1.98179	0.00480342	titin, tandem duplicate 2 [Source:ZFIN;Acc:ZDB-GENE-030113-2]	nucleosome assembly, cell morphogenesis, sarcomere organization, sarcomerogenesis, heart contraction, heart development, muscle contraction, cardiac muscle tissue development, skeletal muscle tissue development, myofibril assembly, skeletal muscle thin filament assembly, skeletal muscle myosin thick filament assembly, cardiac muscle fiber development, cardiac myofibril assembly, cardiac muscle ti…
ENSDARG00000074201	Frontometaphyseal dysplasia 1	AV Valve	flna	1.87071	6.38427e-05	filamin A, alpha (actin binding protein 280) [Source:ZFIN;Acc:ZDB-GENE-030131-2145]
ENSDARG00000074201	Melnick-Needles syndrome	AV Valve	flna	1.87071	6.38427e-05	filamin A, alpha (actin binding protein 280) [Source:ZFIN;Acc:ZDB-GENE-030131-2145]
ENSDARG00000074201	Oto-palato-digital syndrome, type II	AV Valve	flna	1.87071	6.38427e-05	filamin A, alpha (actin binding protein 280) [Source:ZFIN;Acc:ZDB-GENE-030131-2145]
ENSDARG00000074201	Periventricular nodular heterotopia 1	AV Valve	flna	1.87071	6.38427e-05	filamin A, alpha (actin binding protein 280) [Source:ZFIN;Acc:ZDB-GENE-030131-2145]
ENSDARG00000013415	Charcot-Marie-Tooth disease type 2B1	AV Valve	lmna	1.44817	0.022534	lamin A [Source:ZFIN;Acc:ZDB-GENE-020424-3]	heart contraction, regulation of cell aging
ENSDARG00000013415	Charcot-Marie-Tooth disease, type 2	AV Valve	lmna	1.44817	0.022534	lamin A [Source:ZFIN;Acc:ZDB-GENE-020424-3]	heart contraction, regulation of cell aging
ENSDARG00000013415	Congenital muscular dystrophy, LMNA-related	AV Valve	lmna	1.44817	0.022534	lamin A [Source:ZFIN;Acc:ZDB-GENE-020424-3]	heart contraction, regulation of cell aging
ENSDARG00000013415	Dilated cardiomyopathy 1A	AV Valve	lmna	1.44817	0.022534	lamin A [Source:ZFIN;Acc:ZDB-GENE-020424-3]	heart contraction, regulation of cell aging
ENSDARG00000013415	Dilated cardiomyopathy-hypergonadotropic hypogonadism syndrome	AV Valve	lmna	1.44817	0.022534	lamin A [Source:ZFIN;Acc:ZDB-GENE-020424-3]	heart contraction, regulation of cell aging
ENSDARG00000013415	Emery-Dreifuss muscular dystrophy 2, autosomal dominant	AV Valve	lmna	1.44817	0.022534	lamin A [Source:ZFIN;Acc:ZDB-GENE-020424-3]	heart contraction, regulation of cell aging
ENSDARG00000013415	Emery-Dreifuss muscular dystrophy 3, autosomal recessive	AV Valve	lmna	1.44817	0.022534	lamin A [Source:ZFIN;Acc:ZDB-GENE-020424-3]	heart contraction, regulation of cell aging
ENSDARG00000013415	Familial partial lipodystrophy 2	AV Valve	lmna	1.44817	0.022534	lamin A [Source:ZFIN;Acc:ZDB-GENE-020424-3]	heart contraction, regulation of cell aging
ENSDARG00000013415	Heart-hand syndrome, Slovenian type	AV Valve	lmna	1.44817	0.022534	lamin A [Source:ZFIN;Acc:ZDB-GENE-020424-3]	heart contraction, regulation of cell aging
ENSDARG00000013415	Hutchinson-Gilford syndrome	AV Valve	lmna	1.44817	0.022534	lamin A [Source:ZFIN;Acc:ZDB-GENE-020424-3]	heart contraction, regulation of cell aging
ENSDARG00000013415	Inborn genetic diseases	AV Valve	lmna	1.44817	0.022534	lamin A [Source:ZFIN;Acc:ZDB-GENE-020424-3]	heart contraction, regulation of cell aging
ENSDARG00000013415	Lethal tight skin contracture syndrome	AV Valve	lmna	1.44817	0.022534	lamin A [Source:ZFIN;Acc:ZDB-GENE-020424-3]	heart contraction, regulation of cell aging
ENSDARG00000013415	Lipodystrophy (disease)	AV Valve	lmna	1.44817	0.022534	lamin A [Source:ZFIN;Acc:ZDB-GENE-020424-3]	heart contraction, regulation of cell aging
ENSDARG00000013415	Mandibuloacral dysplasia with type A lipodystrophy	AV Valve	lmna	1.44817	0.022534	lamin A [Source:ZFIN;Acc:ZDB-GENE-020424-3]	heart contraction, regulation of cell aging
ENSDARG00000103589	Atrial septal defect 9	AV Valve	gata6	1.43308	0.0167694	GATA binding protein 6 [Source:ZFIN;Acc:ZDB-GENE-000622-1]	regulation of transcription, DNA-templated, positive regulation of transcription, DNA-templated, heart morphogenesis, liver development, myeloid cell differentiation, epithelial cell differentiation, positive regulation of transcription by RNA polymerase II, digestive tract development, cardioblast migration to the midline involved in heart field formation
ENSDARG00000103589	Atrioventricular septal defect 5	AV Valve	gata6	1.43308	0.0167694	GATA binding protein 6 [Source:ZFIN;Acc:ZDB-GENE-000622-1]	regulation of transcription, DNA-templated, positive regulation of transcription, DNA-templated, heart morphogenesis, liver development, myeloid cell differentiation, epithelial cell differentiation, positive regulation of transcription by RNA polymerase II, digestive tract development, cardioblast migration to the midline involved in heart field formation
ENSDARG00000103589	Conotruncal heart malformations	AV Valve	gata6	1.43308	0.0167694	GATA binding protein 6 [Source:ZFIN;Acc:ZDB-GENE-000622-1]	regulation of transcription, DNA-templated, positive regulation of transcription, DNA-templated, heart morphogenesis, liver development, myeloid cell differentiation, epithelial cell differentiation, positive regulation of transcription by RNA polymerase II, digestive tract development, cardioblast migration to the midline involved in heart field formation
ENSDARG00000103589	Monogenic diabetes	AV Valve	gata6	1.43308	0.0167694	GATA binding protein 6 [Source:ZFIN;Acc:ZDB-GENE-000622-1]	regulation of transcription, DNA-templated, positive regulation of transcription, DNA-templated, heart morphogenesis, liver development, myeloid cell differentiation, epithelial cell differentiation, positive regulation of transcription by RNA polymerase II, digestive tract development, cardioblast migration to the midline involved in heart field formation
ENSDARG00000103589	Pancreatic agenesis and congenital heart disease	AV Valve	gata6	1.43308	0.0167694	GATA binding protein 6 [Source:ZFIN;Acc:ZDB-GENE-000622-1]	regulation of transcription, DNA-templated, positive regulation of transcription, DNA-templated, heart morphogenesis, liver development, myeloid cell differentiation, epithelial cell differentiation, positive regulation of transcription by RNA polymerase II, digestive tract development, cardioblast migration to the midline involved in heart field formation
ENSDARG00000103589	Tetralogy of Fallot	AV Valve	gata6	1.43308	0.0167694	GATA binding protein 6 [Source:ZFIN;Acc:ZDB-GENE-000622-1]	regulation of transcription, DNA-templated, positive regulation of transcription, DNA-templated, heart morphogenesis, liver development, myeloid cell differentiation, epithelial cell differentiation, positive regulation of transcription by RNA polymerase II, digestive tract development, cardioblast migration to the midline involved in heart field formation
ENSDARG00000070787	Arrhythmogenic right ventricular cardiomyopathy, type 12	AV Valve	jupa	0.882749	0.0386707	junction plakoglobin a [Source:ZFIN;Acc:ZDB-GENE-991207-22]	cell adhesion, desmosome assembly, positive regulation of transcription by RNA polymerase II, heart development, atrioventricular valve morphogenesis, negative regulation of Wnt signaling pathway involved in heart development, negative regulation of Wnt signaling pathway
ENSDARG00000070787	Naxos disease	AV Valve	jupa	0.882749	0.0386707	junction plakoglobin a [Source:ZFIN;Acc:ZDB-GENE-991207-22]	cell adhesion, desmosome assembly, positive regulation of transcription by RNA polymerase II, heart development, atrioventricular valve morphogenesis, negative regulation of Wnt signaling pathway involved in heart development, negative regulation of Wnt signaling pathway
ENSDARG00000020334	B lymphoblastic leukemia lymphoma, no ICD-O subtype	AV Valve	ptpn11a	0.624238	0.0148405	protein tyrosine phosphatase non-receptor type 11a [Source:ZFIN;Acc:ZDB-GENE-030131-5911]	protein dephosphorylation, dephosphorylation, convergent extension involved in axis elongation, heart development, peptidyl-tyrosine dephosphorylation, convergent extension involved in gastrulation, embryonic viscerocranium morphogenesis, heart jogging, negative regulation of cell death
ENSDARG00000020334	Juvenile myelomonocytic leukemia	AV Valve	ptpn11a	0.624238	0.0148405	protein tyrosine phosphatase non-receptor type 11a [Source:ZFIN;Acc:ZDB-GENE-030131-5911]	protein dephosphorylation, dephosphorylation, convergent extension involved in axis elongation, heart development, peptidyl-tyrosine dephosphorylation, convergent extension involved in gastrulation, embryonic viscerocranium morphogenesis, heart jogging, negative regulation of cell death
ENSDARG00000020334	LEOPARD syndrome 1	AV Valve	ptpn11a	0.624238	0.0148405	protein tyrosine phosphatase non-receptor type 11a [Source:ZFIN;Acc:ZDB-GENE-030131-5911]	protein dephosphorylation, dephosphorylation, convergent extension involved in axis elongation, heart development, peptidyl-tyrosine dephosphorylation, convergent extension involved in gastrulation, embryonic viscerocranium morphogenesis, heart jogging, negative regulation of cell death
ENSDARG00000020334	Lymphoma	AV Valve	ptpn11a	0.624238	0.0148405	protein tyrosine phosphatase non-receptor type 11a [Source:ZFIN;Acc:ZDB-GENE-030131-5911]	protein dephosphorylation, dephosphorylation, convergent extension involved in axis elongation, heart development, peptidyl-tyrosine dephosphorylation, convergent extension involved in gastrulation, embryonic viscerocranium morphogenesis, heart jogging, negative regulation of cell death
ENSDARG00000020334	Metachondromatosis	AV Valve	ptpn11a	0.624238	0.0148405	protein tyrosine phosphatase non-receptor type 11a [Source:ZFIN;Acc:ZDB-GENE-030131-5911]	protein dephosphorylation, dephosphorylation, convergent extension involved in axis elongation, heart development, peptidyl-tyrosine dephosphorylation, convergent extension involved in gastrulation, embryonic viscerocranium morphogenesis, heart jogging, negative regulation of cell death
ENSDARG00000020334	Noonan syndrome	AV Valve	ptpn11a	0.624238	0.0148405	protein tyrosine phosphatase non-receptor type 11a [Source:ZFIN;Acc:ZDB-GENE-030131-5911]	protein dephosphorylation, dephosphorylation, convergent extension involved in axis elongation, heart development, peptidyl-tyrosine dephosphorylation, convergent extension involved in gastrulation, embryonic viscerocranium morphogenesis, heart jogging, negative regulation of cell death
ENSDARG00000020334	Noonan syndrome 1	AV Valve	ptpn11a	0.624238	0.0148405	protein tyrosine phosphatase non-receptor type 11a [Source:ZFIN;Acc:ZDB-GENE-030131-5911]	protein dephosphorylation, dephosphorylation, convergent extension involved in axis elongation, heart development, peptidyl-tyrosine dephosphorylation, convergent extension involved in gastrulation, embryonic viscerocranium morphogenesis, heart jogging, negative regulation of cell death
ENSDARG00000020334	Noonan syndrome 3	AV Valve	ptpn11a	0.624238	0.0148405	protein tyrosine phosphatase non-receptor type 11a [Source:ZFIN;Acc:ZDB-GENE-030131-5911]	protein dephosphorylation, dephosphorylation, convergent extension involved in axis elongation, heart development, peptidyl-tyrosine dephosphorylation, convergent extension involved in gastrulation, embryonic viscerocranium morphogenesis, heart jogging, negative regulation of cell death
ENSDARG00000020334	Rasopathy	AV Valve	ptpn11a	0.624238	0.0148405	protein tyrosine phosphatase non-receptor type 11a [Source:ZFIN;Acc:ZDB-GENE-030131-5911]	protein dephosphorylation, dephosphorylation, convergent extension involved in axis elongation, heart development, peptidyl-tyrosine dephosphorylation, convergent extension involved in gastrulation, embryonic viscerocranium morphogenesis, heart jogging, negative regulation of cell death

## Sheet: 72hpf Mitral valve
Gene.stable.ID.1	Condition.s.	ClinVar_term	external_gene_name	log2FoldChange	padj	Gene.description	GO
ENSDARG00000027087	Abnormality of the mitral valve	Mitral valve	tgfb2	3.33641	1.42503e-10	transforming growth factor, beta 2 [Source:ZFIN;Acc:ZDB-GENE-030723-3]	cell growth, positive regulation of pathway-restricted SMAD protein phosphorylation, BMP signaling pathway, regulation of apoptotic process, regulation of MAPK cascade, cell development, SMAD protein signal transduction, regulation of cell population proliferation, transforming growth factor beta receptor signaling pathway, sclerotome development, hard palate development
ENSDARG00000027087	Dolichocephaly	Mitral valve	tgfb2	3.33641	1.42503e-10	transforming growth factor, beta 2 [Source:ZFIN;Acc:ZDB-GENE-030723-3]	cell growth, positive regulation of pathway-restricted SMAD protein phosphorylation, BMP signaling pathway, regulation of apoptotic process, regulation of MAPK cascade, cell development, SMAD protein signal transduction, regulation of cell population proliferation, transforming growth factor beta receptor signaling pathway, sclerotome development, hard palate development
ENSDARG00000027087	Micrognathia	Mitral valve	tgfb2	3.33641	1.42503e-10	transforming growth factor, beta 2 [Source:ZFIN;Acc:ZDB-GENE-030723-3]	cell growth, positive regulation of pathway-restricted SMAD protein phosphorylation, BMP signaling pathway, regulation of apoptotic process, regulation of MAPK cascade, cell development, SMAD protein signal transduction, regulation of cell population proliferation, transforming growth factor beta receptor signaling pathway, sclerotome development, hard palate development
ENSDARG00000027087	Scoliosis	Mitral valve	tgfb2	3.33641	1.42503e-10	transforming growth factor, beta 2 [Source:ZFIN;Acc:ZDB-GENE-030723-3]	cell growth, positive regulation of pathway-restricted SMAD protein phosphorylation, BMP signaling pathway, regulation of apoptotic process, regulation of MAPK cascade, cell development, SMAD protein signal transduction, regulation of cell population proliferation, transforming growth factor beta receptor signaling pathway, sclerotome development, hard palate development
ENSDARG00000027087	Striae distensae	Mitral valve	tgfb2	3.33641	1.42503e-10	transforming growth factor, beta 2 [Source:ZFIN;Acc:ZDB-GENE-030723-3]	cell growth, positive regulation of pathway-restricted SMAD protein phosphorylation, BMP signaling pathway, regulation of apoptotic process, regulation of MAPK cascade, cell development, SMAD protein signal transduction, regulation of cell population proliferation, transforming growth factor beta receptor signaling pathway, sclerotome development, hard palate development
ENSDARG00000071090	Cardiomyopathy	Mitral valve	actn2b	2.90233	1.10702e-06	actinin, alpha 2b [Source:ZFIN;Acc:ZDB-GENE-051127-39]	sarcomere organization, heart development, eye development, skeletal muscle fiber development, myofibril assembly
ENSDARG00000071090	Dilated cardiomyopathy 1AA	Mitral valve	actn2b	2.90233	1.10702e-06	actinin, alpha 2b [Source:ZFIN;Acc:ZDB-GENE-051127-39]	sarcomere organization, heart development, eye development, skeletal muscle fiber development, myofibril assembly
ENSDARG00000071090	Primary familial hypertrophic cardiomyopathy	Mitral valve	actn2b	2.90233	1.10702e-06	actinin, alpha 2b [Source:ZFIN;Acc:ZDB-GENE-051127-39]	sarcomere organization, heart development, eye development, skeletal muscle fiber development, myofibril assembly
ENSDARG00000075468	Shprintzen-Goldberg syndrome	Mitral valve	vwa1	2.35143	3.65922e-07	von Willebrand factor A domain containing 1 [Source:ZFIN;Acc:ZDB-GENE-030131-5921]	growth plate cartilage chondrocyte morphogenesis
ENSDARG00000061070	Spondyloepiphyseal dysplasia with congenital joint dislocations	Mitral valve	chst3a	1.99072	0.00139657	carbohydrate (chondroitin 6) sulfotransferase 3a [Source:ZFIN;Acc:ZDB-GENE-090312-180]	carbohydrate metabolic process, N-acetylglucosamine metabolic process, sulfur compound metabolic process, chondroitin sulfate biosynthetic process
ENSDARG00000010673	See cases	Mitral valve	trim16	1.79431	5.36545e-10	tripartite motif containing 16 [Source:ZFIN;Acc:ZDB-GENE-090512-6]
ENSDARG00000061688	Abnormal facial shape	Mitral valve	arvcfb	1.41211	0.00336461	ARVCF delta catenin family member b [Source:ZFIN;Acc:ZDB-GENE-060526-60]	multicellular organism development, cell-cell adhesion, calcium-dependent cell-cell adhesion via plasma membrane cell adhesion molecules, cell-cell junction assembly
ENSDARG00000061688	Abnormality of dental morphology	Mitral valve	arvcfb	1.41211	0.00336461	ARVCF delta catenin family member b [Source:ZFIN;Acc:ZDB-GENE-060526-60]	multicellular organism development, cell-cell adhesion, calcium-dependent cell-cell adhesion via plasma membrane cell adhesion molecules, cell-cell junction assembly
ENSDARG00000061688	Astigmatism	Mitral valve	arvcfb	1.41211	0.00336461	ARVCF delta catenin family member b [Source:ZFIN;Acc:ZDB-GENE-060526-60]	multicellular organism development, cell-cell adhesion, calcium-dependent cell-cell adhesion via plasma membrane cell adhesion molecules, cell-cell junction assembly
ENSDARG00000061688	Broad forehead	Mitral valve	arvcfb	1.41211	0.00336461	ARVCF delta catenin family member b [Source:ZFIN;Acc:ZDB-GENE-060526-60]	multicellular organism development, cell-cell adhesion, calcium-dependent cell-cell adhesion via plasma membrane cell adhesion molecules, cell-cell junction assembly
ENSDARG00000061688	Downslanted palpebral fissures	Mitral valve	arvcfb	1.41211	0.00336461	ARVCF delta catenin family member b [Source:ZFIN;Acc:ZDB-GENE-060526-60]	multicellular organism development, cell-cell adhesion, calcium-dependent cell-cell adhesion via plasma membrane cell adhesion molecules, cell-cell junction assembly
ENSDARG00000061688	Exotropia	Mitral valve	arvcfb	1.41211	0.00336461	ARVCF delta catenin family member b [Source:ZFIN;Acc:ZDB-GENE-060526-60]	multicellular organism development, cell-cell adhesion, calcium-dependent cell-cell adhesion via plasma membrane cell adhesion molecules, cell-cell junction assembly
ENSDARG00000061688	High palate	Mitral valve	arvcfb	1.41211	0.00336461	ARVCF delta catenin family member b [Source:ZFIN;Acc:ZDB-GENE-060526-60]	multicellular organism development, cell-cell adhesion, calcium-dependent cell-cell adhesion via plasma membrane cell adhesion molecules, cell-cell junction assembly
ENSDARG00000061688	Intellectual disability	Mitral valve	arvcfb	1.41211	0.00336461	ARVCF delta catenin family member b [Source:ZFIN;Acc:ZDB-GENE-060526-60]	multicellular organism development, cell-cell adhesion, calcium-dependent cell-cell adhesion via plasma membrane cell adhesion molecules, cell-cell junction assembly
ENSDARG00000061688	Intracranial hemorrhage	Mitral valve	arvcfb	1.41211	0.00336461	ARVCF delta catenin family member b [Source:ZFIN;Acc:ZDB-GENE-060526-60]	multicellular organism development, cell-cell adhesion, calcium-dependent cell-cell adhesion via plasma membrane cell adhesion molecules, cell-cell junction assembly
ENSDARG00000061688	Kyphoscoliosis	Mitral valve	arvcfb	1.41211	0.00336461	ARVCF delta catenin family member b [Source:ZFIN;Acc:ZDB-GENE-060526-60]	multicellular organism development, cell-cell adhesion, calcium-dependent cell-cell adhesion via plasma membrane cell adhesion molecules, cell-cell junction assembly
ENSDARG00000061688	Long fingers	Mitral valve	arvcfb	1.41211	0.00336461	ARVCF delta catenin family member b [Source:ZFIN;Acc:ZDB-GENE-060526-60]	multicellular organism development, cell-cell adhesion, calcium-dependent cell-cell adhesion via plasma membrane cell adhesion molecules, cell-cell junction assembly
ENSDARG00000061688	Low-set ears	Mitral valve	arvcfb	1.41211	0.00336461	ARVCF delta catenin family member b [Source:ZFIN;Acc:ZDB-GENE-060526-60]	multicellular organism development, cell-cell adhesion, calcium-dependent cell-cell adhesion via plasma membrane cell adhesion molecules, cell-cell junction assembly
ENSDARG00000061688	Mitral valve prolapse	Mitral valve	arvcfb	1.41211	0.00336461	ARVCF delta catenin family member b [Source:ZFIN;Acc:ZDB-GENE-060526-60]	multicellular organism development, cell-cell adhesion, calcium-dependent cell-cell adhesion via plasma membrane cell adhesion molecules, cell-cell junction assembly
ENSDARG00000061688	Neonatal asphyxia	Mitral valve	arvcfb	1.41211	0.00336461	ARVCF delta catenin family member b [Source:ZFIN;Acc:ZDB-GENE-060526-60]	multicellular organism development, cell-cell adhesion, calcium-dependent cell-cell adhesion via plasma membrane cell adhesion molecules, cell-cell junction assembly
ENSDARG00000061688	Osteoporosis	Mitral valve	arvcfb	1.41211	0.00336461	ARVCF delta catenin family member b [Source:ZFIN;Acc:ZDB-GENE-060526-60]	multicellular organism development, cell-cell adhesion, calcium-dependent cell-cell adhesion via plasma membrane cell adhesion molecules, cell-cell junction assembly
ENSDARG00000061688	Patent ductus arteriosus	Mitral valve	arvcfb	1.41211	0.00336461	ARVCF delta catenin family member b [Source:ZFIN;Acc:ZDB-GENE-060526-60]	multicellular organism development, cell-cell adhesion, calcium-dependent cell-cell adhesion via plasma membrane cell adhesion molecules, cell-cell junction assembly
ENSDARG00000061688	Pes planus	Mitral valve	arvcfb	1.41211	0.00336461	ARVCF delta catenin family member b [Source:ZFIN;Acc:ZDB-GENE-060526-60]	multicellular organism development, cell-cell adhesion, calcium-dependent cell-cell adhesion via plasma membrane cell adhesion molecules, cell-cell junction assembly
ENSDARG00000061688	Protruding ear	Mitral valve	arvcfb	1.41211	0.00336461	ARVCF delta catenin family member b [Source:ZFIN;Acc:ZDB-GENE-060526-60]	multicellular organism development, cell-cell adhesion, calcium-dependent cell-cell adhesion via plasma membrane cell adhesion molecules, cell-cell junction assembly
ENSDARG00000061688	Tall stature	Mitral valve	arvcfb	1.41211	0.00336461	ARVCF delta catenin family member b [Source:ZFIN;Acc:ZDB-GENE-060526-60]	multicellular organism development, cell-cell adhesion, calcium-dependent cell-cell adhesion via plasma membrane cell adhesion molecules, cell-cell junction assembly
ENSDARG00000010946	Cardiovascular phenotype	Mitral valve	cbsb	1.0973	0.0172911	cystathionine-beta-synthase b [Source:ZFIN;Acc:ZDB-GENE-021030-3]	cysteine biosynthetic process from serine, cysteine biosynthetic process via cystathionine, cellular amino acid biosynthetic process, axis elongation, homocysteine metabolic process, cysteine biosynthetic process, transsulfuration, hydrogen sulfide biosynthetic process, regulation of homocysteine metabolic process
ENSDARG00000010946	Classic homocystinuria	Mitral valve	cbsb	1.0973	0.0172911	cystathionine-beta-synthase b [Source:ZFIN;Acc:ZDB-GENE-021030-3]	cysteine biosynthetic process from serine, cysteine biosynthetic process via cystathionine, cellular amino acid biosynthetic process, axis elongation, homocysteine metabolic process, cysteine biosynthetic process, transsulfuration, hydrogen sulfide biosynthetic process, regulation of homocysteine metabolic process
ENSDARG00000010946	HYPERHOMOCYSTEINEMIA, THROMBOTIC, CBS-RELATED	Mitral valve	cbsb	1.0973	0.0172911	cystathionine-beta-synthase b [Source:ZFIN;Acc:ZDB-GENE-021030-3]	cysteine biosynthetic process from serine, cysteine biosynthetic process via cystathionine, cellular amino acid biosynthetic process, axis elongation, homocysteine metabolic process, cysteine biosynthetic process, transsulfuration, hydrogen sulfide biosynthetic process, regulation of homocysteine metabolic process
ENSDARG00000010946	Homocystinuria	Mitral valve	cbsb	1.0973	0.0172911	cystathionine-beta-synthase b [Source:ZFIN;Acc:ZDB-GENE-021030-3]	cysteine biosynthetic process from serine, cysteine biosynthetic process via cystathionine, cellular amino acid biosynthetic process, axis elongation, homocysteine metabolic process, cysteine biosynthetic process, transsulfuration, hydrogen sulfide biosynthetic process, regulation of homocysteine metabolic process
ENSDARG00000010946	Homocystinuria, pyridoxine-nonresponsive	Mitral valve	cbsb	1.0973	0.0172911	cystathionine-beta-synthase b [Source:ZFIN;Acc:ZDB-GENE-021030-3]	cysteine biosynthetic process from serine, cysteine biosynthetic process via cystathionine, cellular amino acid biosynthetic process, axis elongation, homocysteine metabolic process, cysteine biosynthetic process, transsulfuration, hydrogen sulfide biosynthetic process, regulation of homocysteine metabolic process
ENSDARG00000075564	Polycystic kidney disease, autosomal dominant	Mitral valve	fam13a	0.835111	0.0454937	family with sequence similarity 13 member A [Source:ZFIN;Acc:ZDB-GENE-050208-102]
ENSDARG00000068157	Anteverted nares	Mitral valve	ehmt1a	0.763104	0.0202809	euchromatic histone-lysine N-methyltransferase 1a [Source:ZFIN;Acc:ZDB-GENE-040724-44]	histone lysine methylation
ENSDARG00000068157	Arachnoid cyst	Mitral valve	ehmt1a	0.763104	0.0202809	euchromatic histone-lysine N-methyltransferase 1a [Source:ZFIN;Acc:ZDB-GENE-040724-44]	histone lysine methylation
ENSDARG00000068157	Bilateral sensorineural hearing impairment	Mitral valve	ehmt1a	0.763104	0.0202809	euchromatic histone-lysine N-methyltransferase 1a [Source:ZFIN;Acc:ZDB-GENE-040724-44]	histone lysine methylation
ENSDARG00000068157	Global developmental delay	Mitral valve	ehmt1a	0.763104	0.0202809	euchromatic histone-lysine N-methyltransferase 1a [Source:ZFIN;Acc:ZDB-GENE-040724-44]	histone lysine methylation
ENSDARG00000068157	Hypertelorism	Mitral valve	ehmt1a	0.763104	0.0202809	euchromatic histone-lysine N-methyltransferase 1a [Source:ZFIN;Acc:ZDB-GENE-040724-44]	histone lysine methylation
ENSDARG00000068157	Multiple lentigines	Mitral valve	ehmt1a	0.763104	0.0202809	euchromatic histone-lysine N-methyltransferase 1a [Source:ZFIN;Acc:ZDB-GENE-040724-44]	histone lysine methylation
ENSDARG00000068157	Scapular winging	Mitral valve	ehmt1a	0.763104	0.0202809	euchromatic histone-lysine N-methyltransferase 1a [Source:ZFIN;Acc:ZDB-GENE-040724-44]	histone lysine methylation
ENSDARG00000068157	Seizures	Mitral valve	ehmt1a	0.763104	0.0202809	euchromatic histone-lysine N-methyltransferase 1a [Source:ZFIN;Acc:ZDB-GENE-040724-44]	histone lysine methylation
ENSDARG00000068157	Severe short stature	Mitral valve	ehmt1a	0.763104	0.0202809	euchromatic histone-lysine N-methyltransferase 1a [Source:ZFIN;Acc:ZDB-GENE-040724-44]	histone lysine methylation
ENSDARG00000068157	Short neck	Mitral valve	ehmt1a	0.763104	0.0202809	euchromatic histone-lysine N-methyltransferase 1a [Source:ZFIN;Acc:ZDB-GENE-040724-44]	histone lysine methylation
ENSDARG00000068157	Small face	Mitral valve	ehmt1a	0.763104	0.0202809	euchromatic histone-lysine N-methyltransferase 1a [Source:ZFIN;Acc:ZDB-GENE-040724-44]	histone lysine methylation

## Sheet: 72hpf Valve
Gene.stable.ID.1	Condition.s.	ClinVar_term	external_gene_name	log2FoldChange	padj	Gene.description	GO
ENSDARG00000039273	Autosomal recessive cutis laxa type IA	Valve	fbln5	4.16626	8.76559e-32	fibulin 5 [Source:ZFIN;Acc:ZDB-GENE-041010-54]	elastic fiber assembly
ENSDARG00000099137	Cutis laxa with severe pulmonary, gastrointestinal, and urinary abnormalities	Valve	BX663503.3	4.09294	2.0953e-16	latent-transforming growth factor beta-binding protein 4 [Source:NCBI gene;Acc:100333499]
ENSDARG00000079564	Dilated cardiomyopathy 1EE	Valve	myh7	3.55443	0.000839471	myosin heavy chain 7 [Source:ZFIN;Acc:ZDB-GENE-991123-5]	embryonic heart tube development, ventricular cardiac myofibril assembly
ENSDARG00000079564	Familial hypertrophic cardiomyopathy 14	Valve	myh7	3.55443	0.000839471	myosin heavy chain 7 [Source:ZFIN;Acc:ZDB-GENE-991123-5]	embryonic heart tube development, ventricular cardiac myofibril assembly
ENSDARG00000079564	Sudden cardiac death	Valve	myh7	3.55443	0.000839471	myosin heavy chain 7 [Source:ZFIN;Acc:ZDB-GENE-991123-5]	embryonic heart tube development, ventricular cardiac myofibril assembly
ENSDARG00000079564	Ventricular tachycardia	Valve	myh7	3.55443	0.000839471	myosin heavy chain 7 [Source:ZFIN;Acc:ZDB-GENE-991123-5]	embryonic heart tube development, ventricular cardiac myofibril assembly
ENSDARG00000027087	Abnormality of the mitral valve	Valve	tgfb2	3.33641	1.42503e-10	transforming growth factor, beta 2 [Source:ZFIN;Acc:ZDB-GENE-030723-3]	cell growth, positive regulation of pathway-restricted SMAD protein phosphorylation, BMP signaling pathway, regulation of apoptotic process, regulation of MAPK cascade, cell development, SMAD protein signal transduction, regulation of cell population proliferation, transforming growth factor beta receptor signaling pathway, sclerotome development, hard palate development
ENSDARG00000027087	Familial thoracic aortic aneurysm and aortic dissection	Valve	tgfb2	3.33641	1.42503e-10	transforming growth factor, beta 2 [Source:ZFIN;Acc:ZDB-GENE-030723-3]	cell growth, positive regulation of pathway-restricted SMAD protein phosphorylation, BMP signaling pathway, regulation of apoptotic process, regulation of MAPK cascade, cell development, SMAD protein signal transduction, regulation of cell population proliferation, transforming growth factor beta receptor signaling pathway, sclerotome development, hard palate development
ENSDARG00000027087	Holt-Oram syndrome	Valve	tgfb2	3.33641	1.42503e-10	transforming growth factor, beta 2 [Source:ZFIN;Acc:ZDB-GENE-030723-3]	cell growth, positive regulation of pathway-restricted SMAD protein phosphorylation, BMP signaling pathway, regulation of apoptotic process, regulation of MAPK cascade, cell development, SMAD protein signal transduction, regulation of cell population proliferation, transforming growth factor beta receptor signaling pathway, sclerotome development, hard palate development
ENSDARG00000027087	Loeys-Dietz syndrome 4	Valve	tgfb2	3.33641	1.42503e-10	transforming growth factor, beta 2 [Source:ZFIN;Acc:ZDB-GENE-030723-3]	cell growth, positive regulation of pathway-restricted SMAD protein phosphorylation, BMP signaling pathway, regulation of apoptotic process, regulation of MAPK cascade, cell development, SMAD protein signal transduction, regulation of cell population proliferation, transforming growth factor beta receptor signaling pathway, sclerotome development, hard palate development
ENSDARG00000027087	Marfan syndrome	Valve	tgfb2	3.33641	1.42503e-10	transforming growth factor, beta 2 [Source:ZFIN;Acc:ZDB-GENE-030723-3]	cell growth, positive regulation of pathway-restricted SMAD protein phosphorylation, BMP signaling pathway, regulation of apoptotic process, regulation of MAPK cascade, cell development, SMAD protein signal transduction, regulation of cell population proliferation, transforming growth factor beta receptor signaling pathway, sclerotome development, hard palate development
ENSDARG00000027087	Micrognathia	Valve	tgfb2	3.33641	1.42503e-10	transforming growth factor, beta 2 [Source:ZFIN;Acc:ZDB-GENE-030723-3]	cell growth, positive regulation of pathway-restricted SMAD protein phosphorylation, BMP signaling pathway, regulation of apoptotic process, regulation of MAPK cascade, cell development, SMAD protein signal transduction, regulation of cell population proliferation, transforming growth factor beta receptor signaling pathway, sclerotome development, hard palate development
ENSDARG00000027087	Scoliosis	Valve	tgfb2	3.33641	1.42503e-10	transforming growth factor, beta 2 [Source:ZFIN;Acc:ZDB-GENE-030723-3]	cell growth, positive regulation of pathway-restricted SMAD protein phosphorylation, BMP signaling pathway, regulation of apoptotic process, regulation of MAPK cascade, cell development, SMAD protein signal transduction, regulation of cell population proliferation, transforming growth factor beta receptor signaling pathway, sclerotome development, hard palate development
ENSDARG00000027087	Striae distensae	Valve	tgfb2	3.33641	1.42503e-10	transforming growth factor, beta 2 [Source:ZFIN;Acc:ZDB-GENE-030723-3]	cell growth, positive regulation of pathway-restricted SMAD protein phosphorylation, BMP signaling pathway, regulation of apoptotic process, regulation of MAPK cascade, cell development, SMAD protein signal transduction, regulation of cell population proliferation, transforming growth factor beta receptor signaling pathway, sclerotome development, hard palate development
ENSDARG00000035682	Dental anomalies and short stature	Valve	FP102018.1	3.30461	2.39771e-09	latent transforming growth factor beta binding protein 3 [Source:NCBI gene;Acc:562912]
ENSDARG00000079782	Abnormality of T cell physiology	Valve	myh7l	3.13124	0.000233473	myosin heavy chain 7-like [Source:ZFIN;Acc:ZDB-GENE-061027-393]
ENSDARG00000079782	Abnormality of cellular immune system	Valve	myh7l	3.13124	0.000233473	myosin heavy chain 7-like [Source:ZFIN;Acc:ZDB-GENE-061027-393]
ENSDARG00000079782	Congenital combined immunodeficiency	Valve	myh7l	3.13124	0.000233473	myosin heavy chain 7-like [Source:ZFIN;Acc:ZDB-GENE-061027-393]
ENSDARG00000079782	Congenital myopathy with fiber type disproportion	Valve	myh7l	3.13124	0.000233473	myosin heavy chain 7-like [Source:ZFIN;Acc:ZDB-GENE-061027-393]
ENSDARG00000079782	Dilated cardiomyopathy 1S	Valve	myh7l	3.13124	0.000233473	myosin heavy chain 7-like [Source:ZFIN;Acc:ZDB-GENE-061027-393]
ENSDARG00000079782	Ebstein anomaly of the tricuspid valve	Valve	myh7l	3.13124	0.000233473	myosin heavy chain 7-like [Source:ZFIN;Acc:ZDB-GENE-061027-393]
ENSDARG00000079782	Immunodeficiency	Valve	myh7l	3.13124	0.000233473	myosin heavy chain 7-like [Source:ZFIN;Acc:ZDB-GENE-061027-393]
ENSDARG00000079782	Left ventricular noncompaction	Valve	myh7l	3.13124	0.000233473	myosin heavy chain 7-like [Source:ZFIN;Acc:ZDB-GENE-061027-393]
ENSDARG00000079782	Left ventricular noncompaction 5	Valve	myh7l	3.13124	0.000233473	myosin heavy chain 7-like [Source:ZFIN;Acc:ZDB-GENE-061027-393]
ENSDARG00000079782	Lymphopenia	Valve	myh7l	3.13124	0.000233473	myosin heavy chain 7-like [Source:ZFIN;Acc:ZDB-GENE-061027-393]
ENSDARG00000079782	MYH7-related late-onset scapuloperoneal muscular dystrophy	Valve	myh7l	3.13124	0.000233473	myosin heavy chain 7-like [Source:ZFIN;Acc:ZDB-GENE-061027-393]
ENSDARG00000079782	Myopathy, distal, 1	Valve	myh7l	3.13124	0.000233473	myosin heavy chain 7-like [Source:ZFIN;Acc:ZDB-GENE-061027-393]
ENSDARG00000079782	Myopathy, myosin storage, autosomal recessive	Valve	myh7l	3.13124	0.000233473	myosin heavy chain 7-like [Source:ZFIN;Acc:ZDB-GENE-061027-393]
ENSDARG00000079782	Myosin storage myopathy	Valve	myh7l	3.13124	0.000233473	myosin heavy chain 7-like [Source:ZFIN;Acc:ZDB-GENE-061027-393]
ENSDARG00000079782	Severe combined immunodeficiency disease	Valve	myh7l	3.13124	0.000233473	myosin heavy chain 7-like [Source:ZFIN;Acc:ZDB-GENE-061027-393]
ENSDARG00000071090	Dilated cardiomyopathy 1AA	Valve	actn2b	2.90233	1.10702e-06	actinin, alpha 2b [Source:ZFIN;Acc:ZDB-GENE-051127-39]	sarcomere organization, heart development, eye development, skeletal muscle fiber development, myofibril assembly
ENSDARG00000011615	Arrhythmogenic right ventricular dysplasia, familial 1	Valve	mybpc3	2.81363	0.000316961	myosin binding protein C, cardiac [Source:ZFIN;Acc:ZDB-GENE-070112-2362]	ventricular cardiac muscle tissue morphogenesis, regulation of heart rate, cardiac atrium formation, cardiac ventricle formation
ENSDARG00000011615	Familial hypertrophic cardiomyopathy 4	Valve	mybpc3	2.81363	0.000316961	myosin binding protein C, cardiac [Source:ZFIN;Acc:ZDB-GENE-070112-2362]	ventricular cardiac muscle tissue morphogenesis, regulation of heart rate, cardiac atrium formation, cardiac ventricle formation
ENSDARG00000011615	Left ventricular noncompaction 10	Valve	mybpc3	2.81363	0.000316961	myosin binding protein C, cardiac [Source:ZFIN;Acc:ZDB-GENE-070112-2362]	ventricular cardiac muscle tissue morphogenesis, regulation of heart rate, cardiac atrium formation, cardiac ventricle formation
ENSDARG00000087131	21q22.11q22.12 microdeletion syndrome	Valve	ifnlr1	2.63389	0.0111371	interferon lambda receptor 1 [Source:ZFIN;Acc:ZDB-GENE-071120-5]	cytokine-mediated signaling pathway
ENSDARG00000078676	CARDIAC-UROGENITAL SYNDROME	Valve	myrf	2.39736	6.4094e-12	myelin regulatory factor [Source:ZFIN;Acc:ZDB-GENE-080204-57]	regulation of transcription, DNA-templated, positive regulation of transcription, DNA-templated
ENSDARG00000107506	Beckwith-Wiedemann syndrome	Valve	CR356227.1	2.38569	0.0051124	uncharacterized LOC103910708 [Source:NCBI gene;Acc:103910708]
ENSDARG00000107506	Delayed fine motor development	Valve	CR356227.1	2.38569	0.0051124	uncharacterized LOC103910708 [Source:NCBI gene;Acc:103910708]
ENSDARG00000107506	Delayed gross motor development	Valve	CR356227.1	2.38569	0.0051124	uncharacterized LOC103910708 [Source:NCBI gene;Acc:103910708]
ENSDARG00000107506	High anterior hairline	Valve	CR356227.1	2.38569	0.0051124	uncharacterized LOC103910708 [Source:NCBI gene;Acc:103910708]
ENSDARG00000107506	High forehead	Valve	CR356227.1	2.38569	0.0051124	uncharacterized LOC103910708 [Source:NCBI gene;Acc:103910708]
ENSDARG00000107506	Hypoplasia of the corpus callosum	Valve	CR356227.1	2.38569	0.0051124	uncharacterized LOC103910708 [Source:NCBI gene;Acc:103910708]
ENSDARG00000107506	Increased body weight	Valve	CR356227.1	2.38569	0.0051124	uncharacterized LOC103910708 [Source:NCBI gene;Acc:103910708]
ENSDARG00000107506	Macrocephalus	Valve	CR356227.1	2.38569	0.0051124	uncharacterized LOC103910708 [Source:NCBI gene;Acc:103910708]
ENSDARG00000107506	Osteopenia	Valve	CR356227.1	2.38569	0.0051124	uncharacterized LOC103910708 [Source:NCBI gene;Acc:103910708]
ENSDARG00000107506	Overgrowth	Valve	CR356227.1	2.38569	0.0051124	uncharacterized LOC103910708 [Source:NCBI gene;Acc:103910708]
ENSDARG00000107506	Pointed chin	Valve	CR356227.1	2.38569	0.0051124	uncharacterized LOC103910708 [Source:NCBI gene;Acc:103910708]
ENSDARG00000107506	Preeclampsia	Valve	CR356227.1	2.38569	0.0051124	uncharacterized LOC103910708 [Source:NCBI gene;Acc:103910708]
ENSDARG00000107506	Pulmonary valve atresia	Valve	CR356227.1	2.38569	0.0051124	uncharacterized LOC103910708 [Source:NCBI gene;Acc:103910708]
ENSDARG00000107506	Sotos syndrome 1	Valve	CR356227.1	2.38569	0.0051124	uncharacterized LOC103910708 [Source:NCBI gene;Acc:103910708]
ENSDARG00000107506	Sparse anterior scalp hair	Valve	CR356227.1	2.38569	0.0051124	uncharacterized LOC103910708 [Source:NCBI gene;Acc:103910708]
ENSDARG00000005150	Hypoplastic left heart syndrome	Valve	tbx20	2.37492	4.05693e-07	T-box transcription factor 20 [Source:ZFIN;Acc:ZDB-GENE-000427-7]	regulation of transcription, DNA-templated, negative regulation of transcription by RNA polymerase II, positive regulation of transcription by RNA polymerase II, multicellular organism development, heart development, cardiac muscle cell proliferation, vasculogenesis, heart looping, negative regulation of transcription, DNA-templated, embryonic heart tube development, blood vessel development, clo…
ENSDARG00000005150	Hypoplastic right heart syndrome	Valve	tbx20	2.37492	4.05693e-07	T-box transcription factor 20 [Source:ZFIN;Acc:ZDB-GENE-000427-7]	regulation of transcription, DNA-templated, negative regulation of transcription by RNA polymerase II, positive regulation of transcription by RNA polymerase II, multicellular organism development, heart development, cardiac muscle cell proliferation, vasculogenesis, heart looping, negative regulation of transcription, DNA-templated, embryonic heart tube development, blood vessel development, clo…
ENSDARG00000075468	Shprintzen-Goldberg syndrome	Valve	vwa1	2.35143	3.65922e-07	von Willebrand factor A domain containing 1 [Source:ZFIN;Acc:ZDB-GENE-030131-5921]	growth plate cartilage chondrocyte morphogenesis
ENSDARG00000008398	Long QT syndrome	Valve	cacna1c	2.35037	2.44026e-05	calcium channel, voltage-dependent, L type, alpha 1C subunit [Source:ZFIN;Acc:ZDB-GENE-020129-1]	ion transport, transmembrane transport, calcium ion transmembrane transport, regulation of ion transmembrane transport, heart morphogenesis, kidney development, heart looping, regulation of heart contraction, embryonic cranial skeleton morphogenesis, calcium ion transport, calcium ion import, physiological cardiac muscle hypertrophy
ENSDARG00000008398	Timothy syndrome	Valve	cacna1c	2.35037	2.44026e-05	calcium channel, voltage-dependent, L type, alpha 1C subunit [Source:ZFIN;Acc:ZDB-GENE-020129-1]	ion transport, transmembrane transport, calcium ion transmembrane transport, regulation of ion transmembrane transport, heart morphogenesis, kidney development, heart looping, regulation of heart contraction, embryonic cranial skeleton morphogenesis, calcium ion transport, calcium ion import, physiological cardiac muscle hypertrophy
ENSDARG00000058445	Bicuspid aortic valve	Valve	zgc:136472	2.34579	9.25378e-05	zgc:136472 [Source:ZFIN;Acc:ZDB-GENE-060421-2552]	cell redox homeostasis, protein folding, response to endoplasmic reticulum stress
ENSDARG00000022767	Familial hypercholesterolemia	Valve	apobb.1	2.23568	0.00832678	apolipoprotein Bb, tandem duplicate 1 [Source:ZFIN;Acc:ZDB-GENE-030131-9732]	lipid transport, cellular response to xenobiotic stimulus
ENSDARG00000022767	Familial hypercholesterolemia 1	Valve	apobb.1	2.23568	0.00832678	apolipoprotein Bb, tandem duplicate 1 [Source:ZFIN;Acc:ZDB-GENE-030131-9732]	lipid transport, cellular response to xenobiotic stimulus
ENSDARG00000022767	Familial hypercholesterolemia 2	Valve	apobb.1	2.23568	0.00832678	apolipoprotein Bb, tandem duplicate 1 [Source:ZFIN;Acc:ZDB-GENE-030131-9732]	lipid transport, cellular response to xenobiotic stimulus
ENSDARG00000022767	Hypobetalipoproteinemia, familial, 1	Valve	apobb.1	2.23568	0.00832678	apolipoprotein Bb, tandem duplicate 1 [Source:ZFIN;Acc:ZDB-GENE-030131-9732]	lipid transport, cellular response to xenobiotic stimulus
ENSDARG00000022767	Warfarin response	Valve	apobb.1	2.23568	0.00832678	apolipoprotein Bb, tandem duplicate 1 [Source:ZFIN;Acc:ZDB-GENE-030131-9732]	lipid transport, cellular response to xenobiotic stimulus
ENSDARG00000018566	Abnormal morphology of left ventricular trabeculae	Valve	flnca	2.13206	0.00407548	filamin C, gamma a (actin binding protein 280) [Source:ZFIN;Acc:ZDB-GENE-070503-1]	locomotory behavior, muscle cell cellular homeostasis
ENSDARG00000018566	Abnormal ventricular septum morphology	Valve	flnca	2.13206	0.00407548	filamin C, gamma a (actin binding protein 280) [Source:ZFIN;Acc:ZDB-GENE-070503-1]	locomotory behavior, muscle cell cellular homeostasis
ENSDARG00000018566	Asymmetry of the thorax	Valve	flnca	2.13206	0.00407548	filamin C, gamma a (actin binding protein 280) [Source:ZFIN;Acc:ZDB-GENE-070503-1]	locomotory behavior, muscle cell cellular homeostasis
ENSDARG00000018566	Cardiomyopathy, familial hypertrophic, 26	Valve	flnca	2.13206	0.00407548	filamin C, gamma a (actin binding protein 280) [Source:ZFIN;Acc:ZDB-GENE-070503-1]	locomotory behavior, muscle cell cellular homeostasis
ENSDARG00000018566	Dilated Cardiomyopathy, Dominant	Valve	flnca	2.13206	0.00407548	filamin C, gamma a (actin binding protein 280) [Source:ZFIN;Acc:ZDB-GENE-070503-1]	locomotory behavior, muscle cell cellular homeostasis
ENSDARG00000018566	Episodic vomiting	Valve	flnca	2.13206	0.00407548	filamin C, gamma a (actin binding protein 280) [Source:ZFIN;Acc:ZDB-GENE-070503-1]	locomotory behavior, muscle cell cellular homeostasis
ENSDARG00000018566	Facial asymmetry	Valve	flnca	2.13206	0.00407548	filamin C, gamma a (actin binding protein 280) [Source:ZFIN;Acc:ZDB-GENE-070503-1]	locomotory behavior, muscle cell cellular homeostasis
ENSDARG00000018566	Myofibrillar myopathy, filamin C-related	Valve	flnca	2.13206	0.00407548	filamin C, gamma a (actin binding protein 280) [Source:ZFIN;Acc:ZDB-GENE-070503-1]	locomotory behavior, muscle cell cellular homeostasis
ENSDARG00000018566	Myopathy, distal, 4	Valve	flnca	2.13206	0.00407548	filamin C, gamma a (actin binding protein 280) [Source:ZFIN;Acc:ZDB-GENE-070503-1]	locomotory behavior, muscle cell cellular homeostasis
ENSDARG00000018566	Patent foramen ovale	Valve	flnca	2.13206	0.00407548	filamin C, gamma a (actin binding protein 280) [Source:ZFIN;Acc:ZDB-GENE-070503-1]	locomotory behavior, muscle cell cellular homeostasis
ENSDARG00000018566	Two-raphe bicuspid aortic valve	Valve	flnca	2.13206	0.00407548	filamin C, gamma a (actin binding protein 280) [Source:ZFIN;Acc:ZDB-GENE-070503-1]	locomotory behavior, muscle cell cellular homeostasis
ENSDARG00000034801	Aortic aneurysm, familial thoracic 7	Valve	mylka	2.12349	2.46957e-07	myosin, light chain kinase a [Source:ZFIN;Acc:ZDB-GENE-030131-8207]	protein phosphorylation, phosphorylation, blood coagulation, regulation of cell motility
ENSDARG00000058800	Noonan syndrome 8	Valve	rab25a	2.02663	0.0452441	RAB25, member RAS oncogene family a [Source:ZFIN;Acc:ZDB-GENE-041212-69]	intracellular protein transport, Rab protein signal transduction, exocytosis
ENSDARG00000075891	Townes-Brocks syndrome 1	Valve	sall1b	2.00494	0.0206635	spalt-like transcription factor 1b [Source:ZFIN;Acc:ZDB-GENE-020228-3]	regulation of transcription, DNA-templated
ENSDARG00000061070	Larsen syndrome	Valve	chst3a	1.99072	0.00139657	carbohydrate (chondroitin 6) sulfotransferase 3a [Source:ZFIN;Acc:ZDB-GENE-090312-180]	carbohydrate metabolic process, N-acetylglucosamine metabolic process, sulfur compound metabolic process, chondroitin sulfate biosynthetic process
ENSDARG00000061070	Skeletal dysplasia	Valve	chst3a	1.99072	0.00139657	carbohydrate (chondroitin 6) sulfotransferase 3a [Source:ZFIN;Acc:ZDB-GENE-090312-180]	carbohydrate metabolic process, N-acetylglucosamine metabolic process, sulfur compound metabolic process, chondroitin sulfate biosynthetic process
ENSDARG00000061070	Spondyloepiphyseal dysplasia congenita	Valve	chst3a	1.99072	0.00139657	carbohydrate (chondroitin 6) sulfotransferase 3a [Source:ZFIN;Acc:ZDB-GENE-090312-180]	carbohydrate metabolic process, N-acetylglucosamine metabolic process, sulfur compound metabolic process, chondroitin sulfate biosynthetic process
ENSDARG00000061070	Spondyloepiphyseal dysplasia with congenital joint dislocations	Valve	chst3a	1.99072	0.00139657	carbohydrate (chondroitin 6) sulfotransferase 3a [Source:ZFIN;Acc:ZDB-GENE-090312-180]	carbohydrate metabolic process, N-acetylglucosamine metabolic process, sulfur compound metabolic process, chondroitin sulfate biosynthetic process
ENSDARG00000028213	Absent phalangeal crease	Valve	ttn.2	1.98179	0.00480342	titin, tandem duplicate 2 [Source:ZFIN;Acc:ZDB-GENE-030113-2]	nucleosome assembly, cell morphogenesis, sarcomere organization, sarcomerogenesis, heart contraction, heart development, muscle contraction, cardiac muscle tissue development, skeletal muscle tissue development, myofibril assembly, skeletal muscle thin filament assembly, skeletal muscle myosin thick filament assembly, cardiac muscle fiber development, cardiac myofibril assembly, cardiac muscle ti…
ENSDARG00000028213	Cardiomyopathy	Valve	ttn.2	1.98179	0.00480342	titin, tandem duplicate 2 [Source:ZFIN;Acc:ZDB-GENE-030113-2]	nucleosome assembly, cell morphogenesis, sarcomere organization, sarcomerogenesis, heart contraction, heart development, muscle contraction, cardiac muscle tissue development, skeletal muscle tissue development, myofibril assembly, skeletal muscle thin filament assembly, skeletal muscle myosin thick filament assembly, cardiac muscle fiber development, cardiac myofibril assembly, cardiac muscle ti…
ENSDARG00000028213	Cleft palate	Valve	ttn.2	1.98179	0.00480342	titin, tandem duplicate 2 [Source:ZFIN;Acc:ZDB-GENE-030113-2]	nucleosome assembly, cell morphogenesis, sarcomere organization, sarcomerogenesis, heart contraction, heart development, muscle contraction, cardiac muscle tissue development, skeletal muscle tissue development, myofibril assembly, skeletal muscle thin filament assembly, skeletal muscle myosin thick filament assembly, cardiac muscle fiber development, cardiac myofibril assembly, cardiac muscle ti…
ENSDARG00000028213	Contractures of the large joints	Valve	ttn.2	1.98179	0.00480342	titin, tandem duplicate 2 [Source:ZFIN;Acc:ZDB-GENE-030113-2]	nucleosome assembly, cell morphogenesis, sarcomere organization, sarcomerogenesis, heart contraction, heart development, muscle contraction, cardiac muscle tissue development, skeletal muscle tissue development, myofibril assembly, skeletal muscle thin filament assembly, skeletal muscle myosin thick filament assembly, cardiac muscle fiber development, cardiac myofibril assembly, cardiac muscle ti…
ENSDARG00000028213	Decreased body weight	Valve	ttn.2	1.98179	0.00480342	titin, tandem duplicate 2 [Source:ZFIN;Acc:ZDB-GENE-030113-2]	nucleosome assembly, cell morphogenesis, sarcomere organization, sarcomerogenesis, heart contraction, heart development, muscle contraction, cardiac muscle tissue development, skeletal muscle tissue development, myofibril assembly, skeletal muscle thin filament assembly, skeletal muscle myosin thick filament assembly, cardiac muscle fiber development, cardiac myofibril assembly, cardiac muscle ti…
ENSDARG00000028213	Dilated cardiomyopathy 1G	Valve	ttn.2	1.98179	0.00480342	titin, tandem duplicate 2 [Source:ZFIN;Acc:ZDB-GENE-030113-2]	nucleosome assembly, cell morphogenesis, sarcomere organization, sarcomerogenesis, heart contraction, heart development, muscle contraction, cardiac muscle tissue development, skeletal muscle tissue development, myofibril assembly, skeletal muscle thin filament assembly, skeletal muscle myosin thick filament assembly, cardiac muscle fiber development, cardiac myofibril assembly, cardiac muscle ti…
ENSDARG00000028213	EMG abnormality	Valve	ttn.2	1.98179	0.00480342	titin, tandem duplicate 2 [Source:ZFIN;Acc:ZDB-GENE-030113-2]	nucleosome assembly, cell morphogenesis, sarcomere organization, sarcomerogenesis, heart contraction, heart development, muscle contraction, cardiac muscle tissue development, skeletal muscle tissue development, myofibril assembly, skeletal muscle thin filament assembly, skeletal muscle myosin thick filament assembly, cardiac muscle fiber development, cardiac myofibril assembly, cardiac muscle ti…
ENSDARG00000028213	EMG: myopathic abnormalities	Valve	ttn.2	1.98179	0.00480342	titin, tandem duplicate 2 [Source:ZFIN;Acc:ZDB-GENE-030113-2]	nucleosome assembly, cell morphogenesis, sarcomere organization, sarcomerogenesis, heart contraction, heart development, muscle contraction, cardiac muscle tissue development, skeletal muscle tissue development, myofibril assembly, skeletal muscle thin filament assembly, skeletal muscle myosin thick filament assembly, cardiac muscle fiber development, cardiac myofibril assembly, cardiac muscle ti…
ENSDARG00000028213	Epicanthus	Valve	ttn.2	1.98179	0.00480342	titin, tandem duplicate 2 [Source:ZFIN;Acc:ZDB-GENE-030113-2]	nucleosome assembly, cell morphogenesis, sarcomere organization, sarcomerogenesis, heart contraction, heart development, muscle contraction, cardiac muscle tissue development, skeletal muscle tissue development, myofibril assembly, skeletal muscle thin filament assembly, skeletal muscle myosin thick filament assembly, cardiac muscle fiber development, cardiac myofibril assembly, cardiac muscle ti…
ENSDARG00000028213	Failure to thrive	Valve	ttn.2	1.98179	0.00480342	titin, tandem duplicate 2 [Source:ZFIN;Acc:ZDB-GENE-030113-2]	nucleosome assembly, cell morphogenesis, sarcomere organization, sarcomerogenesis, heart contraction, heart development, muscle contraction, cardiac muscle tissue development, skeletal muscle tissue development, myofibril assembly, skeletal muscle thin filament assembly, skeletal muscle myosin thick filament assembly, cardiac muscle fiber development, cardiac myofibril assembly, cardiac muscle ti…
ENSDARG00000028213	Familial hypertrophic cardiomyopathy 9	Valve	ttn.2	1.98179	0.00480342	titin, tandem duplicate 2 [Source:ZFIN;Acc:ZDB-GENE-030113-2]	nucleosome assembly, cell morphogenesis, sarcomere organization, sarcomerogenesis, heart contraction, heart development, muscle contraction, cardiac muscle tissue development, skeletal muscle tissue development, myofibril assembly, skeletal muscle thin filament assembly, skeletal muscle myosin thick filament assembly, cardiac muscle fiber development, cardiac myofibril assembly, cardiac muscle ti…
ENSDARG00000028213	Generalized hypotonia	Valve	ttn.2	1.98179	0.00480342	titin, tandem duplicate 2 [Source:ZFIN;Acc:ZDB-GENE-030113-2]	nucleosome assembly, cell morphogenesis, sarcomere organization, sarcomerogenesis, heart contraction, heart development, muscle contraction, cardiac muscle tissue development, skeletal muscle tissue development, myofibril assembly, skeletal muscle thin filament assembly, skeletal muscle myosin thick filament assembly, cardiac muscle fiber development, cardiac myofibril assembly, cardiac muscle ti…
ENSDARG00000028213	Limb-girdle muscular dystrophy, type 2J	Valve	ttn.2	1.98179	0.00480342	titin, tandem duplicate 2 [Source:ZFIN;Acc:ZDB-GENE-030113-2]	nucleosome assembly, cell morphogenesis, sarcomere organization, sarcomerogenesis, heart contraction, heart development, muscle contraction, cardiac muscle tissue development, skeletal muscle tissue development, myofibril assembly, skeletal muscle thin filament assembly, skeletal muscle myosin thick filament assembly, cardiac muscle fiber development, cardiac myofibril assembly, cardiac muscle ti…
ENSDARG00000028213	Long philtrum	Valve	ttn.2	1.98179	0.00480342	titin, tandem duplicate 2 [Source:ZFIN;Acc:ZDB-GENE-030113-2]	nucleosome assembly, cell morphogenesis, sarcomere organization, sarcomerogenesis, heart contraction, heart development, muscle contraction, cardiac muscle tissue development, skeletal muscle tissue development, myofibril assembly, skeletal muscle thin filament assembly, skeletal muscle myosin thick filament assembly, cardiac muscle fiber development, cardiac myofibril assembly, cardiac muscle ti…
ENSDARG00000028213	Low-output congestive heart failure	Valve	ttn.2	1.98179	0.00480342	titin, tandem duplicate 2 [Source:ZFIN;Acc:ZDB-GENE-030113-2]	nucleosome assembly, cell morphogenesis, sarcomere organization, sarcomerogenesis, heart contraction, heart development, muscle contraction, cardiac muscle tissue development, skeletal muscle tissue development, myofibril assembly, skeletal muscle thin filament assembly, skeletal muscle myosin thick filament assembly, cardiac muscle fiber development, cardiac myofibril assembly, cardiac muscle ti…
ENSDARG00000028213	Mitral regurgitation	Valve	ttn.2	1.98179	0.00480342	titin, tandem duplicate 2 [Source:ZFIN;Acc:ZDB-GENE-030113-2]	nucleosome assembly, cell morphogenesis, sarcomere organization, sarcomerogenesis, heart contraction, heart development, muscle contraction, cardiac muscle tissue development, skeletal muscle tissue development, myofibril assembly, skeletal muscle thin filament assembly, skeletal muscle myosin thick filament assembly, cardiac muscle fiber development, cardiac myofibril assembly, cardiac muscle ti…
ENSDARG00000028213	Mitral valve prolapse	Valve	ttn.2	1.98179	0.00480342	titin, tandem duplicate 2 [Source:ZFIN;Acc:ZDB-GENE-030113-2]	nucleosome assembly, cell morphogenesis, sarcomere organization, sarcomerogenesis, heart contraction, heart development, muscle contraction, cardiac muscle tissue development, skeletal muscle tissue development, myofibril assembly, skeletal muscle thin filament assembly, skeletal muscle myosin thick filament assembly, cardiac muscle fiber development, cardiac myofibril assembly, cardiac muscle ti…
ENSDARG00000028213	Myopathy, myofibrillar, 9, with early respiratory failure	Valve	ttn.2	1.98179	0.00480342	titin, tandem duplicate 2 [Source:ZFIN;Acc:ZDB-GENE-030113-2]	nucleosome assembly, cell morphogenesis, sarcomere organization, sarcomerogenesis, heart contraction, heart development, muscle contraction, cardiac muscle tissue development, skeletal muscle tissue development, myofibril assembly, skeletal muscle thin filament assembly, skeletal muscle myosin thick filament assembly, cardiac muscle fiber development, cardiac myofibril assembly, cardiac muscle ti…
ENSDARG00000028213	Noncompaction cardiomyopathy	Valve	ttn.2	1.98179	0.00480342	titin, tandem duplicate 2 [Source:ZFIN;Acc:ZDB-GENE-030113-2]	nucleosome assembly, cell morphogenesis, sarcomere organization, sarcomerogenesis, heart contraction, heart development, muscle contraction, cardiac muscle tissue development, skeletal muscle tissue development, myofibril assembly, skeletal muscle thin filament assembly, skeletal muscle myosin thick filament assembly, cardiac muscle fiber development, cardiac myofibril assembly, cardiac muscle ti…
ENSDARG00000028213	Pectus excavatum	Valve	ttn.2	1.98179	0.00480342	titin, tandem duplicate 2 [Source:ZFIN;Acc:ZDB-GENE-030113-2]	nucleosome assembly, cell morphogenesis, sarcomere organization, sarcomerogenesis, heart contraction, heart development, muscle contraction, cardiac muscle tissue development, skeletal muscle tissue development, myofibril assembly, skeletal muscle thin filament assembly, skeletal muscle myosin thick filament assembly, cardiac muscle fiber development, cardiac myofibril assembly, cardiac muscle ti…
ENSDARG00000028213	Primary dilated cardiomyopathy	Valve	ttn.2	1.98179	0.00480342	titin, tandem duplicate 2 [Source:ZFIN;Acc:ZDB-GENE-030113-2]	nucleosome assembly, cell morphogenesis, sarcomere organization, sarcomerogenesis, heart contraction, heart development, muscle contraction, cardiac muscle tissue development, skeletal muscle tissue development, myofibril assembly, skeletal muscle thin filament assembly, skeletal muscle myosin thick filament assembly, cardiac muscle fiber development, cardiac myofibril assembly, cardiac muscle ti…
ENSDARG00000028213	Severe muscular hypotonia	Valve	ttn.2	1.98179	0.00480342	titin, tandem duplicate 2 [Source:ZFIN;Acc:ZDB-GENE-030113-2]	nucleosome assembly, cell morphogenesis, sarcomere organization, sarcomerogenesis, heart contraction, heart development, muscle contraction, cardiac muscle tissue development, skeletal muscle tissue development, myofibril assembly, skeletal muscle thin filament assembly, skeletal muscle myosin thick filament assembly, cardiac muscle fiber development, cardiac myofibril assembly, cardiac muscle ti…
ENSDARG00000028213	Short stature	Valve	ttn.2	1.98179	0.00480342	titin, tandem duplicate 2 [Source:ZFIN;Acc:ZDB-GENE-030113-2]	nucleosome assembly, cell morphogenesis, sarcomere organization, sarcomerogenesis, heart contraction, heart development, muscle contraction, cardiac muscle tissue development, skeletal muscle tissue development, myofibril assembly, skeletal muscle thin filament assembly, skeletal muscle myosin thick filament assembly, cardiac muscle fiber development, cardiac myofibril assembly, cardiac muscle ti…
ENSDARG00000028213	Thoracolumbar scoliosis	Valve	ttn.2	1.98179	0.00480342	titin, tandem duplicate 2 [Source:ZFIN;Acc:ZDB-GENE-030113-2]	nucleosome assembly, cell morphogenesis, sarcomere organization, sarcomerogenesis, heart contraction, heart development, muscle contraction, cardiac muscle tissue development, skeletal muscle tissue development, myofibril assembly, skeletal muscle thin filament assembly, skeletal muscle myosin thick filament assembly, cardiac muscle fiber development, cardiac myofibril assembly, cardiac muscle ti…
ENSDARG00000028213	Tibial muscular dystrophy	Valve	ttn.2	1.98179	0.00480342	titin, tandem duplicate 2 [Source:ZFIN;Acc:ZDB-GENE-030113-2]	nucleosome assembly, cell morphogenesis, sarcomere organization, sarcomerogenesis, heart contraction, heart development, muscle contraction, cardiac muscle tissue development, skeletal muscle tissue development, myofibril assembly, skeletal muscle thin filament assembly, skeletal muscle myosin thick filament assembly, cardiac muscle fiber development, cardiac myofibril assembly, cardiac muscle ti…
ENSDARG00000028213	Toe clinodactyly	Valve	ttn.2	1.98179	0.00480342	titin, tandem duplicate 2 [Source:ZFIN;Acc:ZDB-GENE-030113-2]	nucleosome assembly, cell morphogenesis, sarcomere organization, sarcomerogenesis, heart contraction, heart development, muscle contraction, cardiac muscle tissue development, skeletal muscle tissue development, myofibril assembly, skeletal muscle thin filament assembly, skeletal muscle myosin thick filament assembly, cardiac muscle fiber development, cardiac myofibril assembly, cardiac muscle ti…
ENSDARG00000028213	Tricuspid regurgitation	Valve	ttn.2	1.98179	0.00480342	titin, tandem duplicate 2 [Source:ZFIN;Acc:ZDB-GENE-030113-2]	nucleosome assembly, cell morphogenesis, sarcomere organization, sarcomerogenesis, heart contraction, heart development, muscle contraction, cardiac muscle tissue development, skeletal muscle tissue development, myofibril assembly, skeletal muscle thin filament assembly, skeletal muscle myosin thick filament assembly, cardiac muscle fiber development, cardiac myofibril assembly, cardiac muscle ti…
ENSDARG00000028213	Wolff-Parkinson-White pattern	Valve	ttn.2	1.98179	0.00480342	titin, tandem duplicate 2 [Source:ZFIN;Acc:ZDB-GENE-030113-2]	nucleosome assembly, cell morphogenesis, sarcomere organization, sarcomerogenesis, heart contraction, heart development, muscle contraction, cardiac muscle tissue development, skeletal muscle tissue development, myofibril assembly, skeletal muscle thin filament assembly, skeletal muscle myosin thick filament assembly, cardiac muscle fiber development, cardiac myofibril assembly, cardiac muscle ti…
ENSDARG00000090820	Aortic aneurysm, familial thoracic 2	Valve	slc2a10	1.92226	2.34844e-13	solute carrier family 2 member 10 [Source:ZFIN;Acc:ZDB-GENE-080204-6]	transmembrane transport, proton transmembrane transport, notochord development, carbohydrate transmembrane transport, cardiovascular system development, carbohydrate transport
ENSDARG00000090820	Aortic aneurysm, familial thoracic 6	Valve	slc2a10	1.92226	2.34844e-13	solute carrier family 2 member 10 [Source:ZFIN;Acc:ZDB-GENE-080204-6]	transmembrane transport, proton transmembrane transport, notochord development, carbohydrate transmembrane transport, cardiovascular system development, carbohydrate transport
ENSDARG00000090820	Arterial tortuosity syndrome	Valve	slc2a10	1.92226	2.34844e-13	solute carrier family 2 member 10 [Source:ZFIN;Acc:ZDB-GENE-080204-6]	transmembrane transport, proton transmembrane transport, notochord development, carbohydrate transmembrane transport, cardiovascular system development, carbohydrate transport
ENSDARG00000090820	Cardiovascular phenotype	Valve	slc2a10	1.92226	2.34844e-13	solute carrier family 2 member 10 [Source:ZFIN;Acc:ZDB-GENE-080204-6]	transmembrane transport, proton transmembrane transport, notochord development, carbohydrate transmembrane transport, cardiovascular system development, carbohydrate transport
ENSDARG00000062750	Hereditary palmoplantar keratoderma	Valve	si:ch73-74h11.1	1.91789	0.00545878	si:ch73-74h11.1 [Source:ZFIN;Acc:ZDB-GENE-091204-215]	homophilic cell adhesion via plasma membrane adhesion molecules, cell adhesion, cell-cell adhesion
ENSDARG00000031763	Aortic valve disease 2	Valve	smad6b	1.89871	3.65439e-05	SMAD family member 6b [Source:ZFIN;Acc:ZDB-GENE-050419-198]	regulation of transcription, DNA-templated, transforming growth factor beta receptor signaling pathway
ENSDARG00000031763	CRANIOSYNOSTOSIS 7, SUSCEPTIBILITY TO	Valve	smad6b	1.89871	3.65439e-05	SMAD family member 6b [Source:ZFIN;Acc:ZDB-GENE-050419-198]	regulation of transcription, DNA-templated, transforming growth factor beta receptor signaling pathway
ENSDARG00000031763	Loeys-Dietz syndrome 3	Valve	smad6b	1.89871	3.65439e-05	SMAD family member 6b [Source:ZFIN;Acc:ZDB-GENE-050419-198]	regulation of transcription, DNA-templated, transforming growth factor beta receptor signaling pathway
ENSDARG00000031763	Radioulnar synostosis	Valve	smad6b	1.89871	3.65439e-05	SMAD family member 6b [Source:ZFIN;Acc:ZDB-GENE-050419-198]	regulation of transcription, DNA-templated, transforming growth factor beta receptor signaling pathway
ENSDARG00000074201	Ascending aortic dilation	Valve	flna	1.87071	6.38427e-05	filamin A, alpha (actin binding protein 280) [Source:ZFIN;Acc:ZDB-GENE-030131-2145]
ENSDARG00000074201	Cardiac valvular dysplasia, X-linked	Valve	flna	1.87071	6.38427e-05	filamin A, alpha (actin binding protein 280) [Source:ZFIN;Acc:ZDB-GENE-030131-2145]
ENSDARG00000074201	Frontometaphyseal dysplasia	Valve	flna	1.87071	6.38427e-05	filamin A, alpha (actin binding protein 280) [Source:ZFIN;Acc:ZDB-GENE-030131-2145]
ENSDARG00000074201	Frontometaphyseal dysplasia 1	Valve	flna	1.87071	6.38427e-05	filamin A, alpha (actin binding protein 280) [Source:ZFIN;Acc:ZDB-GENE-030131-2145]
ENSDARG00000074201	Melnick-Needles syndrome	Valve	flna	1.87071	6.38427e-05	filamin A, alpha (actin binding protein 280) [Source:ZFIN;Acc:ZDB-GENE-030131-2145]
ENSDARG00000074201	Oto-palato-digital syndrome, type II	Valve	flna	1.87071	6.38427e-05	filamin A, alpha (actin binding protein 280) [Source:ZFIN;Acc:ZDB-GENE-030131-2145]
ENSDARG00000074201	Otopalatodigital spectrum disorder	Valve	flna	1.87071	6.38427e-05	filamin A, alpha (actin binding protein 280) [Source:ZFIN;Acc:ZDB-GENE-030131-2145]
ENSDARG00000074201	Periventricular nodular heterotopia 1	Valve	flna	1.87071	6.38427e-05	filamin A, alpha (actin binding protein 280) [Source:ZFIN;Acc:ZDB-GENE-030131-2145]
ENSDARG00000022309	Aortic dilatation	Valve	dspa	1.75588	0.000396066	desmoplakin a [Source:ZFIN;Acc:ZDB-GENE-030131-2743]	cell-cell adhesion, wound healing, intermediate filament cytoskeleton organization, skin development
ENSDARG00000022309	Arrhythmia	Valve	dspa	1.75588	0.000396066	desmoplakin a [Source:ZFIN;Acc:ZDB-GENE-030131-2743]	cell-cell adhesion, wound healing, intermediate filament cytoskeleton organization, skin development
ENSDARG00000022309	Ventricular fibrillation	Valve	dspa	1.75588	0.000396066	desmoplakin a [Source:ZFIN;Acc:ZDB-GENE-030131-2743]	cell-cell adhesion, wound healing, intermediate filament cytoskeleton organization, skin development
ENSDARG00000030417	Abnormality of the retinal vasculature	Valve	pkd1a	1.72143	0.00670664	polycystic kidney disease 1a [Source:ZFIN;Acc:ZDB-GENE-100707-1]	kidney development, pronephros development, liver development, detection of mechanical stimulus, lymphangiogenesis, calcium ion transmembrane transport, regulation of collagen biosynthetic process
ENSDARG00000030417	Autosomal recessive polycystic kidney disease	Valve	pkd1a	1.72143	0.00670664	polycystic kidney disease 1a [Source:ZFIN;Acc:ZDB-GENE-100707-1]	kidney development, pronephros development, liver development, detection of mechanical stimulus, lymphangiogenesis, calcium ion transmembrane transport, regulation of collagen biosynthetic process
ENSDARG00000030417	Cataract (disease)	Valve	pkd1a	1.72143	0.00670664	polycystic kidney disease 1a [Source:ZFIN;Acc:ZDB-GENE-100707-1]	kidney development, pronephros development, liver development, detection of mechanical stimulus, lymphangiogenesis, calcium ion transmembrane transport, regulation of collagen biosynthetic process
ENSDARG00000030417	Chronic kidney disease	Valve	pkd1a	1.72143	0.00670664	polycystic kidney disease 1a [Source:ZFIN;Acc:ZDB-GENE-100707-1]	kidney development, pronephros development, liver development, detection of mechanical stimulus, lymphangiogenesis, calcium ion transmembrane transport, regulation of collagen biosynthetic process
ENSDARG00000030417	Dilatation of the cerebral artery	Valve	pkd1a	1.72143	0.00670664	polycystic kidney disease 1a [Source:ZFIN;Acc:ZDB-GENE-100707-1]	kidney development, pronephros development, liver development, detection of mechanical stimulus, lymphangiogenesis, calcium ion transmembrane transport, regulation of collagen biosynthetic process
ENSDARG00000030417	Headache	Valve	pkd1a	1.72143	0.00670664	polycystic kidney disease 1a [Source:ZFIN;Acc:ZDB-GENE-100707-1]	kidney development, pronephros development, liver development, detection of mechanical stimulus, lymphangiogenesis, calcium ion transmembrane transport, regulation of collagen biosynthetic process
ENSDARG00000030417	Hypertensive disorder	Valve	pkd1a	1.72143	0.00670664	polycystic kidney disease 1a [Source:ZFIN;Acc:ZDB-GENE-100707-1]	kidney development, pronephros development, liver development, detection of mechanical stimulus, lymphangiogenesis, calcium ion transmembrane transport, regulation of collagen biosynthetic process
ENSDARG00000030417	Ichthyosis (disease)	Valve	pkd1a	1.72143	0.00670664	polycystic kidney disease 1a [Source:ZFIN;Acc:ZDB-GENE-100707-1]	kidney development, pronephros development, liver development, detection of mechanical stimulus, lymphangiogenesis, calcium ion transmembrane transport, regulation of collagen biosynthetic process
ENSDARG00000030417	Kidney Disease	Valve	pkd1a	1.72143	0.00670664	polycystic kidney disease 1a [Source:ZFIN;Acc:ZDB-GENE-100707-1]	kidney development, pronephros development, liver development, detection of mechanical stimulus, lymphangiogenesis, calcium ion transmembrane transport, regulation of collagen biosynthetic process
ENSDARG00000030417	Multiple renal cysts	Valve	pkd1a	1.72143	0.00670664	polycystic kidney disease 1a [Source:ZFIN;Acc:ZDB-GENE-100707-1]	kidney development, pronephros development, liver development, detection of mechanical stimulus, lymphangiogenesis, calcium ion transmembrane transport, regulation of collagen biosynthetic process
ENSDARG00000030417	Muscle weakness	Valve	pkd1a	1.72143	0.00670664	polycystic kidney disease 1a [Source:ZFIN;Acc:ZDB-GENE-100707-1]	kidney development, pronephros development, liver development, detection of mechanical stimulus, lymphangiogenesis, calcium ion transmembrane transport, regulation of collagen biosynthetic process
ENSDARG00000030417	Polycystic kidney disease 3	Valve	pkd1a	1.72143	0.00670664	polycystic kidney disease 1a [Source:ZFIN;Acc:ZDB-GENE-100707-1]	kidney development, pronephros development, liver development, detection of mechanical stimulus, lymphangiogenesis, calcium ion transmembrane transport, regulation of collagen biosynthetic process
ENSDARG00000030417	Polycystic kidney disease, adult type	Valve	pkd1a	1.72143	0.00670664	polycystic kidney disease 1a [Source:ZFIN;Acc:ZDB-GENE-100707-1]	kidney development, pronephros development, liver development, detection of mechanical stimulus, lymphangiogenesis, calcium ion transmembrane transport, regulation of collagen biosynthetic process
ENSDARG00000030417	Polycystic kidney disease, autosomal dominant	Valve	pkd1a	1.72143	0.00670664	polycystic kidney disease 1a [Source:ZFIN;Acc:ZDB-GENE-100707-1]	kidney development, pronephros development, liver development, detection of mechanical stimulus, lymphangiogenesis, calcium ion transmembrane transport, regulation of collagen biosynthetic process
ENSDARG00000030417	Polycystic kidney dysplasia	Valve	pkd1a	1.72143	0.00670664	polycystic kidney disease 1a [Source:ZFIN;Acc:ZDB-GENE-100707-1]	kidney development, pronephros development, liver development, detection of mechanical stimulus, lymphangiogenesis, calcium ion transmembrane transport, regulation of collagen biosynthetic process
ENSDARG00000030417	Polycystic liver disease	Valve	pkd1a	1.72143	0.00670664	polycystic kidney disease 1a [Source:ZFIN;Acc:ZDB-GENE-100707-1]	kidney development, pronephros development, liver development, detection of mechanical stimulus, lymphangiogenesis, calcium ion transmembrane transport, regulation of collagen biosynthetic process
ENSDARG00000029146	Tricuspid atresia (disease)	Valve	lrp1ab	1.65384	3.52451e-05	low density lipoprotein receptor-related protein 1Ab [Source:ZFIN;Acc:ZDB-GENE-030131-7126]	regulation of vasculature development
ENSDARG00000029146	Ventricular septal defect	Valve	lrp1ab	1.65384	3.52451e-05	low density lipoprotein receptor-related protein 1Ab [Source:ZFIN;Acc:ZDB-GENE-030131-7126]	regulation of vasculature development
ENSDARG00000086183	Branched-chain keto acid dehydrogenase kinase deficiency	Valve	vkorc1	1.61805	0.000144504	vitamin K epoxide reductase complex, subunit 1 [Source:ZFIN;Acc:ZDB-GENE-030131-2286]	peptidyl-glutamic acid carboxylation, vitamin K metabolic process, oxidation-reduction process, blood coagulation
ENSDARG00000043130	Congenital anomalies of kidney and urinary tract	Valve	notch2	1.53051	0.000349227	notch receptor 2 [Source:ZFIN;Acc:ZDB-GENE-000329-4]	regulation of transcription, DNA-templated, multicellular organism development, Notch signaling pathway, cell differentiation, regulation of developmental process, liver development, endocrine pancreas development, pancreas regeneration, vasculature development, glucose homeostasis, lymphangiogenesis, tissue regeneration, face morphogenesis, cartilage development involved in endochondral bone mor…
ENSDARG00000021899	Ehlers-Danlos syndrome progeroid type	Valve	b4galt7	1.47574	8.08687e-12	xylosylprotein beta 1,4-galactosyltransferase, polypeptide 7 (galactosyltransferase I) [Source:ZFIN;Acc:ZDB-GENE-040727-3]	carbohydrate metabolic process
ENSDARG00000021899	Lethal skeletal dysplasia	Valve	b4galt7	1.47574	8.08687e-12	xylosylprotein beta 1,4-galactosyltransferase, polypeptide 7 (galactosyltransferase I) [Source:ZFIN;Acc:ZDB-GENE-040727-3]	carbohydrate metabolic process
ENSDARG00000021899	Multiple joint dislocations, short stature, craniofacial dysmorphism, and congenital heart defects	Valve	b4galt7	1.47574	8.08687e-12	xylosylprotein beta 1,4-galactosyltransferase, polypeptide 7 (galactosyltransferase I) [Source:ZFIN;Acc:ZDB-GENE-040727-3]	carbohydrate metabolic process
ENSDARG00000013415	Arrhythmogenic right ventricular cardiomyopathy	Valve	lmna	1.44817	0.022534	lamin A [Source:ZFIN;Acc:ZDB-GENE-020424-3]	heart contraction, regulation of cell aging
ENSDARG00000013415	Charcot-Marie-Tooth disease type 2B1	Valve	lmna	1.44817	0.022534	lamin A [Source:ZFIN;Acc:ZDB-GENE-020424-3]	heart contraction, regulation of cell aging
ENSDARG00000013415	Charcot-Marie-Tooth disease, type 2	Valve	lmna	1.44817	0.022534	lamin A [Source:ZFIN;Acc:ZDB-GENE-020424-3]	heart contraction, regulation of cell aging
ENSDARG00000013415	Congenital muscular dystrophy, LMNA-related	Valve	lmna	1.44817	0.022534	lamin A [Source:ZFIN;Acc:ZDB-GENE-020424-3]	heart contraction, regulation of cell aging
ENSDARG00000013415	Dilated cardiomyopathy 1A	Valve	lmna	1.44817	0.022534	lamin A [Source:ZFIN;Acc:ZDB-GENE-020424-3]	heart contraction, regulation of cell aging
ENSDARG00000013415	Dilated cardiomyopathy-hypergonadotropic hypogonadism syndrome	Valve	lmna	1.44817	0.022534	lamin A [Source:ZFIN;Acc:ZDB-GENE-020424-3]	heart contraction, regulation of cell aging
ENSDARG00000013415	Emery-Dreifuss muscular dystrophy 2, autosomal dominant	Valve	lmna	1.44817	0.022534	lamin A [Source:ZFIN;Acc:ZDB-GENE-020424-3]	heart contraction, regulation of cell aging
ENSDARG00000013415	Emery-Dreifuss muscular dystrophy 3, autosomal recessive	Valve	lmna	1.44817	0.022534	lamin A [Source:ZFIN;Acc:ZDB-GENE-020424-3]	heart contraction, regulation of cell aging
ENSDARG00000013415	Familial partial lipodystrophy 2	Valve	lmna	1.44817	0.022534	lamin A [Source:ZFIN;Acc:ZDB-GENE-020424-3]	heart contraction, regulation of cell aging
ENSDARG00000013415	Heart-hand syndrome, Slovenian type	Valve	lmna	1.44817	0.022534	lamin A [Source:ZFIN;Acc:ZDB-GENE-020424-3]	heart contraction, regulation of cell aging
ENSDARG00000013415	Hutchinson-Gilford progeria syndrome, atypical	Valve	lmna	1.44817	0.022534	lamin A [Source:ZFIN;Acc:ZDB-GENE-020424-3]	heart contraction, regulation of cell aging
ENSDARG00000013415	Hutchinson-Gilford syndrome	Valve	lmna	1.44817	0.022534	lamin A [Source:ZFIN;Acc:ZDB-GENE-020424-3]	heart contraction, regulation of cell aging
ENSDARG00000013415	Laminopathy	Valve	lmna	1.44817	0.022534	lamin A [Source:ZFIN;Acc:ZDB-GENE-020424-3]	heart contraction, regulation of cell aging
ENSDARG00000013415	Lethal tight skin contracture syndrome	Valve	lmna	1.44817	0.022534	lamin A [Source:ZFIN;Acc:ZDB-GENE-020424-3]	heart contraction, regulation of cell aging
ENSDARG00000013415	Limb-girdle muscular dystrophy, type 1B	Valve	lmna	1.44817	0.022534	lamin A [Source:ZFIN;Acc:ZDB-GENE-020424-3]	heart contraction, regulation of cell aging
ENSDARG00000013415	Lipodystrophy (disease)	Valve	lmna	1.44817	0.022534	lamin A [Source:ZFIN;Acc:ZDB-GENE-020424-3]	heart contraction, regulation of cell aging
ENSDARG00000013415	Mandibuloacral dysplasia with type A lipodystrophy	Valve	lmna	1.44817	0.022534	lamin A [Source:ZFIN;Acc:ZDB-GENE-020424-3]	heart contraction, regulation of cell aging
ENSDARG00000013415	Reduced ejection fraction	Valve	lmna	1.44817	0.022534	lamin A [Source:ZFIN;Acc:ZDB-GENE-020424-3]	heart contraction, regulation of cell aging
ENSDARG00000103589	Atrial septal defect 9	Valve	gata6	1.43308	0.0167694	GATA binding protein 6 [Source:ZFIN;Acc:ZDB-GENE-000622-1]	regulation of transcription, DNA-templated, positive regulation of transcription, DNA-templated, heart morphogenesis, liver development, myeloid cell differentiation, epithelial cell differentiation, positive regulation of transcription by RNA polymerase II, digestive tract development, cardioblast migration to the midline involved in heart field formation
ENSDARG00000103589	Atrioventricular septal defect 5	Valve	gata6	1.43308	0.0167694	GATA binding protein 6 [Source:ZFIN;Acc:ZDB-GENE-000622-1]	regulation of transcription, DNA-templated, positive regulation of transcription, DNA-templated, heart morphogenesis, liver development, myeloid cell differentiation, epithelial cell differentiation, positive regulation of transcription by RNA polymerase II, digestive tract development, cardioblast migration to the midline involved in heart field formation
ENSDARG00000103589	Conotruncal heart malformations	Valve	gata6	1.43308	0.0167694	GATA binding protein 6 [Source:ZFIN;Acc:ZDB-GENE-000622-1]	regulation of transcription, DNA-templated, positive regulation of transcription, DNA-templated, heart morphogenesis, liver development, myeloid cell differentiation, epithelial cell differentiation, positive regulation of transcription by RNA polymerase II, digestive tract development, cardioblast migration to the midline involved in heart field formation
ENSDARG00000103589	Monogenic diabetes	Valve	gata6	1.43308	0.0167694	GATA binding protein 6 [Source:ZFIN;Acc:ZDB-GENE-000622-1]	regulation of transcription, DNA-templated, positive regulation of transcription, DNA-templated, heart morphogenesis, liver development, myeloid cell differentiation, epithelial cell differentiation, positive regulation of transcription by RNA polymerase II, digestive tract development, cardioblast migration to the midline involved in heart field formation
ENSDARG00000103589	Pancreatic agenesis and congenital heart disease	Valve	gata6	1.43308	0.0167694	GATA binding protein 6 [Source:ZFIN;Acc:ZDB-GENE-000622-1]	regulation of transcription, DNA-templated, positive regulation of transcription, DNA-templated, heart morphogenesis, liver development, myeloid cell differentiation, epithelial cell differentiation, positive regulation of transcription by RNA polymerase II, digestive tract development, cardioblast migration to the midline involved in heart field formation
ENSDARG00000103589	Tetralogy of Fallot	Valve	gata6	1.43308	0.0167694	GATA binding protein 6 [Source:ZFIN;Acc:ZDB-GENE-000622-1]	regulation of transcription, DNA-templated, positive regulation of transcription, DNA-templated, heart morphogenesis, liver development, myeloid cell differentiation, epithelial cell differentiation, positive regulation of transcription by RNA polymerase II, digestive tract development, cardioblast migration to the midline involved in heart field formation
ENSDARG00000014571	Mental retardation, autosomal dominant 19	Valve	ctnnb1	1.41255	0.00147497	catenin (cadherin-associated protein), beta 1 [Source:ZFIN;Acc:ZDB-GENE-980526-362]	cell adhesion, positive regulation of transcription by RNA polymerase II, Wnt signaling pathway, liver development, glomerular filtration, dorsal/ventral pattern formation, convergent extension, ectoderm development, positive regulation of Wnt signaling pathway involved in dorsal/ventral axis specification, embryonic axis specification, determination of dorsal/ventral asymmetry
ENSDARG00000036252	NOONAN SYNDROME 12	Valve	rras2	1.37661	0.00803398	RAS related 2 [Source:ZFIN;Acc:ZDB-GENE-050417-352]	signal transduction, Ras protein signal transduction
ENSDARG00000036252	Neoplasm of ovary	Valve	rras2	1.37661	0.00803398	RAS related 2 [Source:ZFIN;Acc:ZDB-GENE-050417-352]	signal transduction, Ras protein signal transduction
ENSDARG00000036252	Noonan syndrome	Valve	rras2	1.37661	0.00803398	RAS related 2 [Source:ZFIN;Acc:ZDB-GENE-050417-352]	signal transduction, Ras protein signal transduction
ENSDARG00000091481	Axenfeld-Rieger syndrome type 3	Valve	foxc1a	1.32362	0.0311193	forkhead box C1a [Source:ZFIN;Acc:ZDB-GENE-010302-1]	regulation of transcription, DNA-templated, camera-type eye development, heart development, regulation of transcription by RNA polymerase II, cell differentiation, motor neuron axon guidance, glomerular visceral epithelial cell development, neural crest cell migration, cerebellum vasculature development, vasculature development, regulation of fibroblast growth factor receptor signaling pathway, c…
ENSDARG00000029036	Fragile X syndrome	Valve	rab32a	1.27938	0.000165631	RAB32a, member RAS oncogene family [Source:ZFIN;Acc:ZDB-GENE-031006-10]	vesicle-mediated transport, intracellular protein transport, Rab protein signal transduction, notochord cell vacuolation
ENSDARG00000038151	Chromosome 17q11.2 deletion syndrome, 1.4 MB	Valve	zgc:92360	1.26733	0.0404252	zgc:92360 [Source:ZFIN;Acc:ZDB-GENE-040718-470]	positive regulation of GTPase activity
ENSDARG00000006615	Renal cysts and diabetes syndrome	Valve	hnf1ba	1.20458	0.0241454	HNF1 homeobox Ba [Source:ZFIN;Acc:ZDB-GENE-020104-1]	regulation of transcription by RNA polymerase II, positive regulation of transcription, DNA-templated, liver development, insulin secretion, pancreas development
ENSDARG00000078619	Abnormality of dental morphology	Valve	pnp5a	1.18626	0.0023652	purine nucleoside phosphorylase 5a [Source:ZFIN;Acc:ZDB-GENE-040426-2553]	nucleoside metabolic process, nucleobase-containing compound metabolic process
ENSDARG00000078619	Astigmatism	Valve	pnp5a	1.18626	0.0023652	purine nucleoside phosphorylase 5a [Source:ZFIN;Acc:ZDB-GENE-040426-2553]	nucleoside metabolic process, nucleobase-containing compound metabolic process
ENSDARG00000078619	Broad forehead	Valve	pnp5a	1.18626	0.0023652	purine nucleoside phosphorylase 5a [Source:ZFIN;Acc:ZDB-GENE-040426-2553]	nucleoside metabolic process, nucleobase-containing compound metabolic process
ENSDARG00000078619	Exotropia	Valve	pnp5a	1.18626	0.0023652	purine nucleoside phosphorylase 5a [Source:ZFIN;Acc:ZDB-GENE-040426-2553]	nucleoside metabolic process, nucleobase-containing compound metabolic process
ENSDARG00000078619	Intellectual disability	Valve	pnp5a	1.18626	0.0023652	purine nucleoside phosphorylase 5a [Source:ZFIN;Acc:ZDB-GENE-040426-2553]	nucleoside metabolic process, nucleobase-containing compound metabolic process
ENSDARG00000078619	Intracranial hemorrhage	Valve	pnp5a	1.18626	0.0023652	purine nucleoside phosphorylase 5a [Source:ZFIN;Acc:ZDB-GENE-040426-2553]	nucleoside metabolic process, nucleobase-containing compound metabolic process
ENSDARG00000078619	Kyphoscoliosis	Valve	pnp5a	1.18626	0.0023652	purine nucleoside phosphorylase 5a [Source:ZFIN;Acc:ZDB-GENE-040426-2553]	nucleoside metabolic process, nucleobase-containing compound metabolic process
ENSDARG00000078619	Long fingers	Valve	pnp5a	1.18626	0.0023652	purine nucleoside phosphorylase 5a [Source:ZFIN;Acc:ZDB-GENE-040426-2553]	nucleoside metabolic process, nucleobase-containing compound metabolic process
ENSDARG00000078619	Neonatal asphyxia	Valve	pnp5a	1.18626	0.0023652	purine nucleoside phosphorylase 5a [Source:ZFIN;Acc:ZDB-GENE-040426-2553]	nucleoside metabolic process, nucleobase-containing compound metabolic process
ENSDARG00000078619	Osteoporosis	Valve	pnp5a	1.18626	0.0023652	purine nucleoside phosphorylase 5a [Source:ZFIN;Acc:ZDB-GENE-040426-2553]	nucleoside metabolic process, nucleobase-containing compound metabolic process
ENSDARG00000078619	Pes planus	Valve	pnp5a	1.18626	0.0023652	purine nucleoside phosphorylase 5a [Source:ZFIN;Acc:ZDB-GENE-040426-2553]	nucleoside metabolic process, nucleobase-containing compound metabolic process
ENSDARG00000078619	Protruding ear	Valve	pnp5a	1.18626	0.0023652	purine nucleoside phosphorylase 5a [Source:ZFIN;Acc:ZDB-GENE-040426-2553]	nucleoside metabolic process, nucleobase-containing compound metabolic process
ENSDARG00000078619	Purine-nucleoside phosphorylase deficiency	Valve	pnp5a	1.18626	0.0023652	purine nucleoside phosphorylase 5a [Source:ZFIN;Acc:ZDB-GENE-040426-2553]	nucleoside metabolic process, nucleobase-containing compound metabolic process
ENSDARG00000078619	Tall stature	Valve	pnp5a	1.18626	0.0023652	purine nucleoside phosphorylase 5a [Source:ZFIN;Acc:ZDB-GENE-040426-2553]	nucleoside metabolic process, nucleobase-containing compound metabolic process
ENSDARG00000010946	Classic homocystinuria	Valve	cbsb	1.0973	0.0172911	cystathionine-beta-synthase b [Source:ZFIN;Acc:ZDB-GENE-021030-3]	cysteine biosynthetic process from serine, cysteine biosynthetic process via cystathionine, cellular amino acid biosynthetic process, axis elongation, homocysteine metabolic process, cysteine biosynthetic process, transsulfuration, hydrogen sulfide biosynthetic process, regulation of homocysteine metabolic process
ENSDARG00000010946	HYPERHOMOCYSTEINEMIA, THROMBOTIC, CBS-RELATED	Valve	cbsb	1.0973	0.0172911	cystathionine-beta-synthase b [Source:ZFIN;Acc:ZDB-GENE-021030-3]	cysteine biosynthetic process from serine, cysteine biosynthetic process via cystathionine, cellular amino acid biosynthetic process, axis elongation, homocysteine metabolic process, cysteine biosynthetic process, transsulfuration, hydrogen sulfide biosynthetic process, regulation of homocysteine metabolic process
ENSDARG00000010946	Homocystinuria	Valve	cbsb	1.0973	0.0172911	cystathionine-beta-synthase b [Source:ZFIN;Acc:ZDB-GENE-021030-3]	cysteine biosynthetic process from serine, cysteine biosynthetic process via cystathionine, cellular amino acid biosynthetic process, axis elongation, homocysteine metabolic process, cysteine biosynthetic process, transsulfuration, hydrogen sulfide biosynthetic process, regulation of homocysteine metabolic process
ENSDARG00000010946	Homocystinuria, pyridoxine-nonresponsive	Valve	cbsb	1.0973	0.0172911	cystathionine-beta-synthase b [Source:ZFIN;Acc:ZDB-GENE-021030-3]	cysteine biosynthetic process from serine, cysteine biosynthetic process via cystathionine, cellular amino acid biosynthetic process, axis elongation, homocysteine metabolic process, cysteine biosynthetic process, transsulfuration, hydrogen sulfide biosynthetic process, regulation of homocysteine metabolic process
ENSDARG00000000442	Abnormality of connective tissue	Valve	slc39a13	1.07146	0.00616719	solute carrier family 39 member 13 [Source:ZFIN;Acc:ZDB-GENE-030616-17]	transmembrane transport, metal ion transport
ENSDARG00000000442	Abnormality of the skeletal system	Valve	slc39a13	1.07146	0.00616719	solute carrier family 39 member 13 [Source:ZFIN;Acc:ZDB-GENE-030616-17]	transmembrane transport, metal ion transport
ENSDARG00000000442	Cutis laxa	Valve	slc39a13	1.07146	0.00616719	solute carrier family 39 member 13 [Source:ZFIN;Acc:ZDB-GENE-030616-17]	transmembrane transport, metal ion transport
ENSDARG00000000442	Myopia (disease)	Valve	slc39a13	1.07146	0.00616719	solute carrier family 39 member 13 [Source:ZFIN;Acc:ZDB-GENE-030616-17]	transmembrane transport, metal ion transport
ENSDARG00000000442	Scleroderma	Valve	slc39a13	1.07146	0.00616719	solute carrier family 39 member 13 [Source:ZFIN;Acc:ZDB-GENE-030616-17]	transmembrane transport, metal ion transport
ENSDARG00000000442	Spondylocheirodysplasia, Ehlers-Danlos syndrome-like	Valve	slc39a13	1.07146	0.00616719	solute carrier family 39 member 13 [Source:ZFIN;Acc:ZDB-GENE-030616-17]	transmembrane transport, metal ion transport
ENSDARG00000070787	Arrhythmogenic right ventricular cardiomyopathy, type 12	Valve	jupa	0.882749	0.0386707	junction plakoglobin a [Source:ZFIN;Acc:ZDB-GENE-991207-22]	cell adhesion, desmosome assembly, positive regulation of transcription by RNA polymerase II, heart development, atrioventricular valve morphogenesis, negative regulation of Wnt signaling pathway involved in heart development, negative regulation of Wnt signaling pathway
ENSDARG00000070787	Naxos disease	Valve	jupa	0.882749	0.0386707	junction plakoglobin a [Source:ZFIN;Acc:ZDB-GENE-991207-22]	cell adhesion, desmosome assembly, positive regulation of transcription by RNA polymerase II, heart development, atrioventricular valve morphogenesis, negative regulation of Wnt signaling pathway involved in heart development, negative regulation of Wnt signaling pathway
ENSDARG00000006921	Autosomal dominant osteopetrosis 1	Valve	lrp5	0.836744	0.0214184	low density lipoprotein receptor-related protein 5 [Source:ZFIN;Acc:ZDB-GENE-050518-2]	canonical Wnt signaling pathway, liver development, neural crest cell migration, embryonic viscerocranium morphogenesis, posterior lateral line neuromast hair cell development, sensory perception of sound, otolith morphogenesis, anterior lateral line neuromast hair cell development
ENSDARG00000006921	Bone mineral density quantitative trait locus 1	Valve	lrp5	0.836744	0.0214184	low density lipoprotein receptor-related protein 5 [Source:ZFIN;Acc:ZDB-GENE-050518-2]	canonical Wnt signaling pathway, liver development, neural crest cell migration, embryonic viscerocranium morphogenesis, posterior lateral line neuromast hair cell development, sensory perception of sound, otolith morphogenesis, anterior lateral line neuromast hair cell development
ENSDARG00000006921	Exudative vitreoretinopathy 1	Valve	lrp5	0.836744	0.0214184	low density lipoprotein receptor-related protein 5 [Source:ZFIN;Acc:ZDB-GENE-050518-2]	canonical Wnt signaling pathway, liver development, neural crest cell migration, embryonic viscerocranium morphogenesis, posterior lateral line neuromast hair cell development, sensory perception of sound, otolith morphogenesis, anterior lateral line neuromast hair cell development
ENSDARG00000006921	Exudative vitreoretinopathy 4	Valve	lrp5	0.836744	0.0214184	low density lipoprotein receptor-related protein 5 [Source:ZFIN;Acc:ZDB-GENE-050518-2]	canonical Wnt signaling pathway, liver development, neural crest cell migration, embryonic viscerocranium morphogenesis, posterior lateral line neuromast hair cell development, sensory perception of sound, otolith morphogenesis, anterior lateral line neuromast hair cell development
ENSDARG00000006921	Osteoporosis with pseudoglioma	Valve	lrp5	0.836744	0.0214184	low density lipoprotein receptor-related protein 5 [Source:ZFIN;Acc:ZDB-GENE-050518-2]	canonical Wnt signaling pathway, liver development, neural crest cell migration, embryonic viscerocranium morphogenesis, posterior lateral line neuromast hair cell development, sensory perception of sound, otolith morphogenesis, anterior lateral line neuromast hair cell development
ENSDARG00000006921	POLYCYSTIC LIVER DISEASE 4 WITH OR WITHOUT KIDNEY CYSTS	Valve	lrp5	0.836744	0.0214184	low density lipoprotein receptor-related protein 5 [Source:ZFIN;Acc:ZDB-GENE-050518-2]	canonical Wnt signaling pathway, liver development, neural crest cell migration, embryonic viscerocranium morphogenesis, posterior lateral line neuromast hair cell development, sensory perception of sound, otolith morphogenesis, anterior lateral line neuromast hair cell development
ENSDARG00000006921	Postmenopausal osteoporosis	Valve	lrp5	0.836744	0.0214184	low density lipoprotein receptor-related protein 5 [Source:ZFIN;Acc:ZDB-GENE-050518-2]	canonical Wnt signaling pathway, liver development, neural crest cell migration, embryonic viscerocranium morphogenesis, posterior lateral line neuromast hair cell development, sensory perception of sound, otolith morphogenesis, anterior lateral line neuromast hair cell development
ENSDARG00000006921	Van Buchem disease type 2	Valve	lrp5	0.836744	0.0214184	low density lipoprotein receptor-related protein 5 [Source:ZFIN;Acc:ZDB-GENE-050518-2]	canonical Wnt signaling pathway, liver development, neural crest cell migration, embryonic viscerocranium morphogenesis, posterior lateral line neuromast hair cell development, sensory perception of sound, otolith morphogenesis, anterior lateral line neuromast hair cell development
ENSDARG00000006921	Worth disease	Valve	lrp5	0.836744	0.0214184	low density lipoprotein receptor-related protein 5 [Source:ZFIN;Acc:ZDB-GENE-050518-2]	canonical Wnt signaling pathway, liver development, neural crest cell migration, embryonic viscerocranium morphogenesis, posterior lateral line neuromast hair cell development, sensory perception of sound, otolith morphogenesis, anterior lateral line neuromast hair cell development
ENSDARG00000094380	See cases	Valve	zzef1	0.835395	0.0373576	zinc finger, ZZ-type with EF hand domain 1 [Source:ZFIN;Acc:ZDB-GENE-041222-2]
ENSDARG00000068157	Seizures	Valve	ehmt1a	0.763104	0.0202809	euchromatic histone-lysine N-methyltransferase 1a [Source:ZFIN;Acc:ZDB-GENE-040724-44]	histone lysine methylation
ENSDARG00000057100	Aortic valve disorder	Valve	zwilch	0.758046	0.00733851	zwilch kinetochore protein [Source:ZFIN;Acc:ZDB-GENE-050420-101]	mitotic cell cycle checkpoint, cell cycle, cell division
ENSDARG00000096415	Adenocarcinoma of stomach	Valve	raf1a	0.723055	0.0220229	Raf-1 proto-oncogene, serine/threonine kinase a [Source:ZFIN;Acc:ZDB-GENE-990415-41]	signal transduction, intracellular signal transduction, activation of MAPKK activity, protein phosphorylation, heart development, signal transduction, protein phosphorylation, intracellular signal transduction, phosphorylation, activation of MAPKK activity, heart development
ENSDARG00000096415	Atrial septal defect	Valve	raf1a	0.723055	0.0220229	Raf-1 proto-oncogene, serine/threonine kinase a [Source:ZFIN;Acc:ZDB-GENE-990415-41]	signal transduction, intracellular signal transduction, activation of MAPKK activity, protein phosphorylation, heart development, signal transduction, protein phosphorylation, intracellular signal transduction, phosphorylation, activation of MAPKK activity, heart development
ENSDARG00000096415	Cardiomyopathy, dilated, 1NN	Valve	raf1a	0.723055	0.0220229	Raf-1 proto-oncogene, serine/threonine kinase a [Source:ZFIN;Acc:ZDB-GENE-990415-41]	signal transduction, intracellular signal transduction, activation of MAPKK activity, protein phosphorylation, heart development, signal transduction, protein phosphorylation, intracellular signal transduction, phosphorylation, activation of MAPKK activity, heart development
ENSDARG00000096415	Congenital ptosis	Valve	raf1a	0.723055	0.0220229	Raf-1 proto-oncogene, serine/threonine kinase a [Source:ZFIN;Acc:ZDB-GENE-990415-41]	signal transduction, intracellular signal transduction, activation of MAPKK activity, protein phosphorylation, heart development, signal transduction, protein phosphorylation, intracellular signal transduction, phosphorylation, activation of MAPKK activity, heart development
ENSDARG00000096415	Craniofacial disproportion	Valve	raf1a	0.723055	0.0220229	Raf-1 proto-oncogene, serine/threonine kinase a [Source:ZFIN;Acc:ZDB-GENE-990415-41]	signal transduction, intracellular signal transduction, activation of MAPKK activity, protein phosphorylation, heart development, signal transduction, protein phosphorylation, intracellular signal transduction, phosphorylation, activation of MAPKK activity, heart development
ENSDARG00000096415	Downslanted palpebral fissures	Valve	raf1a	0.723055	0.0220229	Raf-1 proto-oncogene, serine/threonine kinase a [Source:ZFIN;Acc:ZDB-GENE-990415-41]	signal transduction, intracellular signal transduction, activation of MAPKK activity, protein phosphorylation, heart development, signal transduction, protein phosphorylation, intracellular signal transduction, phosphorylation, activation of MAPKK activity, heart development
ENSDARG00000096415	Familial dilated cardiomyopathy	Valve	raf1a	0.723055	0.0220229	Raf-1 proto-oncogene, serine/threonine kinase a [Source:ZFIN;Acc:ZDB-GENE-990415-41]	signal transduction, intracellular signal transduction, activation of MAPKK activity, protein phosphorylation, heart development, signal transduction, protein phosphorylation, intracellular signal transduction, phosphorylation, activation of MAPKK activity, heart development
ENSDARG00000096415	Familial hypertrophic cardiomyopathy 1	Valve	raf1a	0.723055	0.0220229	Raf-1 proto-oncogene, serine/threonine kinase a [Source:ZFIN;Acc:ZDB-GENE-990415-41]	signal transduction, intracellular signal transduction, activation of MAPKK activity, protein phosphorylation, heart development, signal transduction, protein phosphorylation, intracellular signal transduction, phosphorylation, activation of MAPKK activity, heart development
ENSDARG00000096415	High palate	Valve	raf1a	0.723055	0.0220229	Raf-1 proto-oncogene, serine/threonine kinase a [Source:ZFIN;Acc:ZDB-GENE-990415-41]	signal transduction, intracellular signal transduction, activation of MAPKK activity, protein phosphorylation, heart development, signal transduction, protein phosphorylation, intracellular signal transduction, phosphorylation, activation of MAPKK activity, heart development
ENSDARG00000096415	Hypertrophic cardiomyopathy	Valve	raf1a	0.723055	0.0220229	Raf-1 proto-oncogene, serine/threonine kinase a [Source:ZFIN;Acc:ZDB-GENE-990415-41]	signal transduction, intracellular signal transduction, activation of MAPKK activity, protein phosphorylation, heart development, signal transduction, protein phosphorylation, intracellular signal transduction, phosphorylation, activation of MAPKK activity, heart development
ENSDARG00000096415	Inborn genetic diseases	Valve	raf1a	0.723055	0.0220229	Raf-1 proto-oncogene, serine/threonine kinase a [Source:ZFIN;Acc:ZDB-GENE-990415-41]	signal transduction, intracellular signal transduction, activation of MAPKK activity, protein phosphorylation, heart development, signal transduction, protein phosphorylation, intracellular signal transduction, phosphorylation, activation of MAPKK activity, heart development
ENSDARG00000096415	LEOPARD syndrome 2	Valve	raf1a	0.723055	0.0220229	Raf-1 proto-oncogene, serine/threonine kinase a [Source:ZFIN;Acc:ZDB-GENE-990415-41]	signal transduction, intracellular signal transduction, activation of MAPKK activity, protein phosphorylation, heart development, signal transduction, protein phosphorylation, intracellular signal transduction, phosphorylation, activation of MAPKK activity, heart development
ENSDARG00000096415	Low-set ears	Valve	raf1a	0.723055	0.0220229	Raf-1 proto-oncogene, serine/threonine kinase a [Source:ZFIN;Acc:ZDB-GENE-990415-41]	signal transduction, intracellular signal transduction, activation of MAPKK activity, protein phosphorylation, heart development, signal transduction, protein phosphorylation, intracellular signal transduction, phosphorylation, activation of MAPKK activity, heart development
ENSDARG00000096415	Lung adenocarcinoma	Valve	raf1a	0.723055	0.0220229	Raf-1 proto-oncogene, serine/threonine kinase a [Source:ZFIN;Acc:ZDB-GENE-990415-41]	signal transduction, intracellular signal transduction, activation of MAPKK activity, protein phosphorylation, heart development, signal transduction, protein phosphorylation, intracellular signal transduction, phosphorylation, activation of MAPKK activity, heart development
ENSDARG00000096415	Malignant melanoma of skin	Valve	raf1a	0.723055	0.0220229	Raf-1 proto-oncogene, serine/threonine kinase a [Source:ZFIN;Acc:ZDB-GENE-990415-41]	signal transduction, intracellular signal transduction, activation of MAPKK activity, protein phosphorylation, heart development, signal transduction, protein phosphorylation, intracellular signal transduction, phosphorylation, activation of MAPKK activity, heart development
ENSDARG00000096415	Melanoma	Valve	raf1a	0.723055	0.0220229	Raf-1 proto-oncogene, serine/threonine kinase a [Source:ZFIN;Acc:ZDB-GENE-990415-41]	signal transduction, intracellular signal transduction, activation of MAPKK activity, protein phosphorylation, heart development, signal transduction, protein phosphorylation, intracellular signal transduction, phosphorylation, activation of MAPKK activity, heart development
ENSDARG00000096415	Neonatal hypotonia	Valve	raf1a	0.723055	0.0220229	Raf-1 proto-oncogene, serine/threonine kinase a [Source:ZFIN;Acc:ZDB-GENE-990415-41]	signal transduction, intracellular signal transduction, activation of MAPKK activity, protein phosphorylation, heart development, signal transduction, protein phosphorylation, intracellular signal transduction, phosphorylation, activation of MAPKK activity, heart development
ENSDARG00000096415	Neoplasm of the large intestine	Valve	raf1a	0.723055	0.0220229	Raf-1 proto-oncogene, serine/threonine kinase a [Source:ZFIN;Acc:ZDB-GENE-990415-41]	signal transduction, intracellular signal transduction, activation of MAPKK activity, protein phosphorylation, heart development, signal transduction, protein phosphorylation, intracellular signal transduction, phosphorylation, activation of MAPKK activity, heart development
ENSDARG00000096415	Neurodevelopmental disorder	Valve	raf1a	0.723055	0.0220229	Raf-1 proto-oncogene, serine/threonine kinase a [Source:ZFIN;Acc:ZDB-GENE-990415-41]	signal transduction, intracellular signal transduction, activation of MAPKK activity, protein phosphorylation, heart development, signal transduction, protein phosphorylation, intracellular signal transduction, phosphorylation, activation of MAPKK activity, heart development
ENSDARG00000096415	Noonan syndrome 1	Valve	raf1a	0.723055	0.0220229	Raf-1 proto-oncogene, serine/threonine kinase a [Source:ZFIN;Acc:ZDB-GENE-990415-41]	signal transduction, intracellular signal transduction, activation of MAPKK activity, protein phosphorylation, heart development, signal transduction, protein phosphorylation, intracellular signal transduction, phosphorylation, activation of MAPKK activity, heart development
ENSDARG00000096415	Noonan syndrome 3	Valve	raf1a	0.723055	0.0220229	Raf-1 proto-oncogene, serine/threonine kinase a [Source:ZFIN;Acc:ZDB-GENE-990415-41]	signal transduction, intracellular signal transduction, activation of MAPKK activity, protein phosphorylation, heart development, signal transduction, protein phosphorylation, intracellular signal transduction, phosphorylation, activation of MAPKK activity, heart development
ENSDARG00000096415	Noonan syndrome 5	Valve	raf1a	0.723055	0.0220229	Raf-1 proto-oncogene, serine/threonine kinase a [Source:ZFIN;Acc:ZDB-GENE-990415-41]	signal transduction, intracellular signal transduction, activation of MAPKK activity, protein phosphorylation, heart development, signal transduction, protein phosphorylation, intracellular signal transduction, phosphorylation, activation of MAPKK activity, heart development
ENSDARG00000096415	Noonan syndrome with multiple lentigines	Valve	raf1a	0.723055	0.0220229	Raf-1 proto-oncogene, serine/threonine kinase a [Source:ZFIN;Acc:ZDB-GENE-990415-41]	signal transduction, intracellular signal transduction, activation of MAPKK activity, protein phosphorylation, heart development, signal transduction, protein phosphorylation, intracellular signal transduction, phosphorylation, activation of MAPKK activity, heart development
ENSDARG00000096415	Patent ductus arteriosus after birth at term	Valve	raf1a	0.723055	0.0220229	Raf-1 proto-oncogene, serine/threonine kinase a [Source:ZFIN;Acc:ZDB-GENE-990415-41]	signal transduction, intracellular signal transduction, activation of MAPKK activity, protein phosphorylation, heart development, signal transduction, protein phosphorylation, intracellular signal transduction, phosphorylation, activation of MAPKK activity, heart development
ENSDARG00000096415	Polyhydramnios	Valve	raf1a	0.723055	0.0220229	Raf-1 proto-oncogene, serine/threonine kinase a [Source:ZFIN;Acc:ZDB-GENE-990415-41]	signal transduction, intracellular signal transduction, activation of MAPKK activity, protein phosphorylation, heart development, signal transduction, protein phosphorylation, intracellular signal transduction, phosphorylation, activation of MAPKK activity, heart development
ENSDARG00000096415	Primary familial hypertrophic cardiomyopathy	Valve	raf1a	0.723055	0.0220229	Raf-1 proto-oncogene, serine/threonine kinase a [Source:ZFIN;Acc:ZDB-GENE-990415-41]	signal transduction, intracellular signal transduction, activation of MAPKK activity, protein phosphorylation, heart development, signal transduction, protein phosphorylation, intracellular signal transduction, phosphorylation, activation of MAPKK activity, heart development
ENSDARG00000096415	Pulmonic stenosis (disease)	Valve	raf1a	0.723055	0.0220229	Raf-1 proto-oncogene, serine/threonine kinase a [Source:ZFIN;Acc:ZDB-GENE-990415-41]	signal transduction, intracellular signal transduction, activation of MAPKK activity, protein phosphorylation, heart development, signal transduction, protein phosphorylation, intracellular signal transduction, phosphorylation, activation of MAPKK activity, heart development
ENSDARG00000096415	Rasopathy	Valve	raf1a	0.723055	0.0220229	Raf-1 proto-oncogene, serine/threonine kinase a [Source:ZFIN;Acc:ZDB-GENE-990415-41]	signal transduction, intracellular signal transduction, activation of MAPKK activity, protein phosphorylation, heart development, signal transduction, protein phosphorylation, intracellular signal transduction, phosphorylation, activation of MAPKK activity, heart development
ENSDARG00000096415	Short neck	Valve	raf1a	0.723055	0.0220229	Raf-1 proto-oncogene, serine/threonine kinase a [Source:ZFIN;Acc:ZDB-GENE-990415-41]	signal transduction, intracellular signal transduction, activation of MAPKK activity, protein phosphorylation, heart development, signal transduction, protein phosphorylation, intracellular signal transduction, phosphorylation, activation of MAPKK activity, heart development
ENSDARG00000096415	Single transverse palmar crease	Valve	raf1a	0.723055	0.0220229	Raf-1 proto-oncogene, serine/threonine kinase a [Source:ZFIN;Acc:ZDB-GENE-990415-41]	signal transduction, intracellular signal transduction, activation of MAPKK activity, protein phosphorylation, heart development, signal transduction, protein phosphorylation, intracellular signal transduction, phosphorylation, activation of MAPKK activity, heart development
ENSDARG00000096415	Unilateral ptosis	Valve	raf1a	0.723055	0.0220229	Raf-1 proto-oncogene, serine/threonine kinase a [Source:ZFIN;Acc:ZDB-GENE-990415-41]	signal transduction, intracellular signal transduction, activation of MAPKK activity, protein phosphorylation, heart development, signal transduction, protein phosphorylation, intracellular signal transduction, phosphorylation, activation of MAPKK activity, heart development
ENSDARG00000096415	Wide nasal bridge	Valve	raf1a	0.723055	0.0220229	Raf-1 proto-oncogene, serine/threonine kinase a [Source:ZFIN;Acc:ZDB-GENE-990415-41]	signal transduction, intracellular signal transduction, activation of MAPKK activity, protein phosphorylation, heart development, signal transduction, protein phosphorylation, intracellular signal transduction, phosphorylation, activation of MAPKK activity, heart development
ENSDARG00000103902	Abnormal morphology of the left ventricle	Valve	nde1	0.717682	0.0437721	nudE neurodevelopment protein 1 [Source:ZFIN;Acc:ZDB-GENE-050913-61]	regulation of microtubule motor activity, cell migration, vesicle transport along microtubule, establishment of mitotic spindle orientation, microtubule nucleation, chromosome segregation, mitotic centrosome separation, regulation of cell projection size, establishment of chromosome localization, centrosome localization
ENSDARG00000103902	Aortic aneurysm, familial thoracic 4	Valve	nde1	0.717682	0.0437721	nudE neurodevelopment protein 1 [Source:ZFIN;Acc:ZDB-GENE-050913-61]	regulation of microtubule motor activity, cell migration, vesicle transport along microtubule, establishment of mitotic spindle orientation, microtubule nucleation, chromosome segregation, mitotic centrosome separation, regulation of cell projection size, establishment of chromosome localization, centrosome localization
ENSDARG00000103902	Aortic root dilatation	Valve	nde1	0.717682	0.0437721	nudE neurodevelopment protein 1 [Source:ZFIN;Acc:ZDB-GENE-050913-61]	regulation of microtubule motor activity, cell migration, vesicle transport along microtubule, establishment of mitotic spindle orientation, microtubule nucleation, chromosome segregation, mitotic centrosome separation, regulation of cell projection size, establishment of chromosome localization, centrosome localization
ENSDARG00000016903	Ehlers-Danlos syndrome, classic type	Valve	wdr5	0.628373	0.0152352	WD repeat domain 5 [Source:ZFIN;Acc:ZDB-GENE-040426-2082]	histone H3-K4 methylation
ENSDARG00000020334	Abnormal facial shape	Valve	ptpn11a	0.624238	0.0148405	protein tyrosine phosphatase non-receptor type 11a [Source:ZFIN;Acc:ZDB-GENE-030131-5911]	protein dephosphorylation, dephosphorylation, convergent extension involved in axis elongation, heart development, peptidyl-tyrosine dephosphorylation, convergent extension involved in gastrulation, embryonic viscerocranium morphogenesis, heart jogging, negative regulation of cell death
ENSDARG00000020334	Abnormality of cardiovascular system morphology	Valve	ptpn11a	0.624238	0.0148405	protein tyrosine phosphatase non-receptor type 11a [Source:ZFIN;Acc:ZDB-GENE-030131-5911]	protein dephosphorylation, dephosphorylation, convergent extension involved in axis elongation, heart development, peptidyl-tyrosine dephosphorylation, convergent extension involved in gastrulation, embryonic viscerocranium morphogenesis, heart jogging, negative regulation of cell death
ENSDARG00000020334	Acute myeloid leukemia	Valve	ptpn11a	0.624238	0.0148405	protein tyrosine phosphatase non-receptor type 11a [Source:ZFIN;Acc:ZDB-GENE-030131-5911]	protein dephosphorylation, dephosphorylation, convergent extension involved in axis elongation, heart development, peptidyl-tyrosine dephosphorylation, convergent extension involved in gastrulation, embryonic viscerocranium morphogenesis, heart jogging, negative regulation of cell death
ENSDARG00000020334	Anemia	Valve	ptpn11a	0.624238	0.0148405	protein tyrosine phosphatase non-receptor type 11a [Source:ZFIN;Acc:ZDB-GENE-030131-5911]	protein dephosphorylation, dephosphorylation, convergent extension involved in axis elongation, heart development, peptidyl-tyrosine dephosphorylation, convergent extension involved in gastrulation, embryonic viscerocranium morphogenesis, heart jogging, negative regulation of cell death
ENSDARG00000020334	Anteverted nares	Valve	ptpn11a	0.624238	0.0148405	protein tyrosine phosphatase non-receptor type 11a [Source:ZFIN;Acc:ZDB-GENE-030131-5911]	protein dephosphorylation, dephosphorylation, convergent extension involved in axis elongation, heart development, peptidyl-tyrosine dephosphorylation, convergent extension involved in gastrulation, embryonic viscerocranium morphogenesis, heart jogging, negative regulation of cell death
ENSDARG00000020334	Arachnoid cyst	Valve	ptpn11a	0.624238	0.0148405	protein tyrosine phosphatase non-receptor type 11a [Source:ZFIN;Acc:ZDB-GENE-030131-5911]	protein dephosphorylation, dephosphorylation, convergent extension involved in axis elongation, heart development, peptidyl-tyrosine dephosphorylation, convergent extension involved in gastrulation, embryonic viscerocranium morphogenesis, heart jogging, negative regulation of cell death
ENSDARG00000020334	Astrocytoma	Valve	ptpn11a	0.624238	0.0148405	protein tyrosine phosphatase non-receptor type 11a [Source:ZFIN;Acc:ZDB-GENE-030131-5911]	protein dephosphorylation, dephosphorylation, convergent extension involved in axis elongation, heart development, peptidyl-tyrosine dephosphorylation, convergent extension involved in gastrulation, embryonic viscerocranium morphogenesis, heart jogging, negative regulation of cell death
ENSDARG00000020334	Autism spectrum disorder	Valve	ptpn11a	0.624238	0.0148405	protein tyrosine phosphatase non-receptor type 11a [Source:ZFIN;Acc:ZDB-GENE-030131-5911]	protein dephosphorylation, dephosphorylation, convergent extension involved in axis elongation, heart development, peptidyl-tyrosine dephosphorylation, convergent extension involved in gastrulation, embryonic viscerocranium morphogenesis, heart jogging, negative regulation of cell death
ENSDARG00000020334	Axillary freckling	Valve	ptpn11a	0.624238	0.0148405	protein tyrosine phosphatase non-receptor type 11a [Source:ZFIN;Acc:ZDB-GENE-030131-5911]	protein dephosphorylation, dephosphorylation, convergent extension involved in axis elongation, heart development, peptidyl-tyrosine dephosphorylation, convergent extension involved in gastrulation, embryonic viscerocranium morphogenesis, heart jogging, negative regulation of cell death
ENSDARG00000020334	B lymphoblastic leukemia lymphoma, no ICD-O subtype	Valve	ptpn11a	0.624238	0.0148405	protein tyrosine phosphatase non-receptor type 11a [Source:ZFIN;Acc:ZDB-GENE-030131-5911]	protein dephosphorylation, dephosphorylation, convergent extension involved in axis elongation, heart development, peptidyl-tyrosine dephosphorylation, convergent extension involved in gastrulation, embryonic viscerocranium morphogenesis, heart jogging, negative regulation of cell death
ENSDARG00000020334	Bell-shaped thorax	Valve	ptpn11a	0.624238	0.0148405	protein tyrosine phosphatase non-receptor type 11a [Source:ZFIN;Acc:ZDB-GENE-030131-5911]	protein dephosphorylation, dephosphorylation, convergent extension involved in axis elongation, heart development, peptidyl-tyrosine dephosphorylation, convergent extension involved in gastrulation, embryonic viscerocranium morphogenesis, heart jogging, negative regulation of cell death
ENSDARG00000020334	Bilateral sensorineural hearing impairment	Valve	ptpn11a	0.624238	0.0148405	protein tyrosine phosphatase non-receptor type 11a [Source:ZFIN;Acc:ZDB-GENE-030131-5911]	protein dephosphorylation, dephosphorylation, convergent extension involved in axis elongation, heart development, peptidyl-tyrosine dephosphorylation, convergent extension involved in gastrulation, embryonic viscerocranium morphogenesis, heart jogging, negative regulation of cell death
ENSDARG00000020334	Bilateral talipes equinovarus	Valve	ptpn11a	0.624238	0.0148405	protein tyrosine phosphatase non-receptor type 11a [Source:ZFIN;Acc:ZDB-GENE-030131-5911]	protein dephosphorylation, dephosphorylation, convergent extension involved in axis elongation, heart development, peptidyl-tyrosine dephosphorylation, convergent extension involved in gastrulation, embryonic viscerocranium morphogenesis, heart jogging, negative regulation of cell death
ENSDARG00000020334	Brachycephaly	Valve	ptpn11a	0.624238	0.0148405	protein tyrosine phosphatase non-receptor type 11a [Source:ZFIN;Acc:ZDB-GENE-030131-5911]	protein dephosphorylation, dephosphorylation, convergent extension involved in axis elongation, heart development, peptidyl-tyrosine dephosphorylation, convergent extension involved in gastrulation, embryonic viscerocranium morphogenesis, heart jogging, negative regulation of cell death
ENSDARG00000020334	Cafe-au-lait spot	Valve	ptpn11a	0.624238	0.0148405	protein tyrosine phosphatase non-receptor type 11a [Source:ZFIN;Acc:ZDB-GENE-030131-5911]	protein dephosphorylation, dephosphorylation, convergent extension involved in axis elongation, heart development, peptidyl-tyrosine dephosphorylation, convergent extension involved in gastrulation, embryonic viscerocranium morphogenesis, heart jogging, negative regulation of cell death
ENSDARG00000020334	Calcaneovalgus deformity	Valve	ptpn11a	0.624238	0.0148405	protein tyrosine phosphatase non-receptor type 11a [Source:ZFIN;Acc:ZDB-GENE-030131-5911]	protein dephosphorylation, dephosphorylation, convergent extension involved in axis elongation, heart development, peptidyl-tyrosine dephosphorylation, convergent extension involved in gastrulation, embryonic viscerocranium morphogenesis, heart jogging, negative regulation of cell death
ENSDARG00000020334	Cancer	Valve	ptpn11a	0.624238	0.0148405	protein tyrosine phosphatase non-receptor type 11a [Source:ZFIN;Acc:ZDB-GENE-030131-5911]	protein dephosphorylation, dephosphorylation, convergent extension involved in axis elongation, heart development, peptidyl-tyrosine dephosphorylation, convergent extension involved in gastrulation, embryonic viscerocranium morphogenesis, heart jogging, negative regulation of cell death
ENSDARG00000020334	Cardio-facio-cutaneous syndrome	Valve	ptpn11a	0.624238	0.0148405	protein tyrosine phosphatase non-receptor type 11a [Source:ZFIN;Acc:ZDB-GENE-030131-5911]	protein dephosphorylation, dephosphorylation, convergent extension involved in axis elongation, heart development, peptidyl-tyrosine dephosphorylation, convergent extension involved in gastrulation, embryonic viscerocranium morphogenesis, heart jogging, negative regulation of cell death
ENSDARG00000020334	Central hypotonia	Valve	ptpn11a	0.624238	0.0148405	protein tyrosine phosphatase non-receptor type 11a [Source:ZFIN;Acc:ZDB-GENE-030131-5911]	protein dephosphorylation, dephosphorylation, convergent extension involved in axis elongation, heart development, peptidyl-tyrosine dephosphorylation, convergent extension involved in gastrulation, embryonic viscerocranium morphogenesis, heart jogging, negative regulation of cell death
ENSDARG00000020334	Chronic lymphocytic leukemia	Valve	ptpn11a	0.624238	0.0148405	protein tyrosine phosphatase non-receptor type 11a [Source:ZFIN;Acc:ZDB-GENE-030131-5911]	protein dephosphorylation, dephosphorylation, convergent extension involved in axis elongation, heart development, peptidyl-tyrosine dephosphorylation, convergent extension involved in gastrulation, embryonic viscerocranium morphogenesis, heart jogging, negative regulation of cell death
ENSDARG00000020334	Congenital microcephaly	Valve	ptpn11a	0.624238	0.0148405	protein tyrosine phosphatase non-receptor type 11a [Source:ZFIN;Acc:ZDB-GENE-030131-5911]	protein dephosphorylation, dephosphorylation, convergent extension involved in axis elongation, heart development, peptidyl-tyrosine dephosphorylation, convergent extension involved in gastrulation, embryonic viscerocranium morphogenesis, heart jogging, negative regulation of cell death
ENSDARG00000020334	Delayed speech and language development	Valve	ptpn11a	0.624238	0.0148405	protein tyrosine phosphatase non-receptor type 11a [Source:ZFIN;Acc:ZDB-GENE-030131-5911]	protein dephosphorylation, dephosphorylation, convergent extension involved in axis elongation, heart development, peptidyl-tyrosine dephosphorylation, convergent extension involved in gastrulation, embryonic viscerocranium morphogenesis, heart jogging, negative regulation of cell death
ENSDARG00000020334	Dilated cardiomyopathy	Valve	ptpn11a	0.624238	0.0148405	protein tyrosine phosphatase non-receptor type 11a [Source:ZFIN;Acc:ZDB-GENE-030131-5911]	protein dephosphorylation, dephosphorylation, convergent extension involved in axis elongation, heart development, peptidyl-tyrosine dephosphorylation, convergent extension involved in gastrulation, embryonic viscerocranium morphogenesis, heart jogging, negative regulation of cell death
ENSDARG00000020334	Dysplastic pulmonary valve	Valve	ptpn11a	0.624238	0.0148405	protein tyrosine phosphatase non-receptor type 11a [Source:ZFIN;Acc:ZDB-GENE-030131-5911]	protein dephosphorylation, dephosphorylation, convergent extension involved in axis elongation, heart development, peptidyl-tyrosine dephosphorylation, convergent extension involved in gastrulation, embryonic viscerocranium morphogenesis, heart jogging, negative regulation of cell death
ENSDARG00000020334	Early T cell progenitor acute lymphoblastic leukemia	Valve	ptpn11a	0.624238	0.0148405	protein tyrosine phosphatase non-receptor type 11a [Source:ZFIN;Acc:ZDB-GENE-030131-5911]	protein dephosphorylation, dephosphorylation, convergent extension involved in axis elongation, heart development, peptidyl-tyrosine dephosphorylation, convergent extension involved in gastrulation, embryonic viscerocranium morphogenesis, heart jogging, negative regulation of cell death
ENSDARG00000020334	Fragile skin	Valve	ptpn11a	0.624238	0.0148405	protein tyrosine phosphatase non-receptor type 11a [Source:ZFIN;Acc:ZDB-GENE-030131-5911]	protein dephosphorylation, dephosphorylation, convergent extension involved in axis elongation, heart development, peptidyl-tyrosine dephosphorylation, convergent extension involved in gastrulation, embryonic viscerocranium morphogenesis, heart jogging, negative regulation of cell death
[truncated: 45 more rows]

## Sheet: Unique in 48hpf
gene	ClinVar_term	log2FoldChange
mybpc3	Tricuspid valve	4.99657
myh7l	Tricuspid valve	4.96917
flnca	Tricuspid valve	3.71718
tcap	Tricuspid valve	3.61712
si:dkey-285e18.2	Tricuspid valve	2.70758
smyhc2	Tricuspid valve	2.50896
lmna	Tricuspid valve	2.39887
mylkb	Tricuspid valve	2.11253
[truncated: 107 more rows]

## Sheet: Unique in 72hpf
gene	ClinVar_term	log2FoldChange
[truncated: 93 more rows]

[truncated: 1 more sheets: Common in 48 & 72hpf]
