# Supplementary material for: Genomic and physiological analyses of the zebrafish atrioventricular canal reveal molecular building blocks of the secondary pacemaker region
Source: Cell Mol Life Sci. 2021 Sep 23;78(19-20):6669–87. doi: 10.1007/s00018-021-03939-y (PMC8558220; doi:10.1007/s00018-021-03939-y)
Supplement: Supplementary file 17 — Supplementary file17 (XLSX 53 KB) [file 18_2021_3939_MOESM17_ESM.xlsx]

## Sheet: Septal_defects_48h
Gene.stable.ID.1	Condition.s.	ClinVar_term	external_gene_name	log2FoldChange	padj	Gene.description	GO
ENSDARG00000057911	Atrial septal defect	Septal defects	actc2	4.99974	2.14397e-19	zgc:86709 [Source:ZFIN;Acc:ZDB-GENE-040625-35]	positive regulation of gene expression, mesenchyme migration
ENSDARG00000057911	Atrial septal defect 5	Septal defects	actc2	4.99974	2.14397e-19	zgc:86709 [Source:ZFIN;Acc:ZDB-GENE-040625-35]	positive regulation of gene expression, mesenchyme migration
ENSDARG00000057911	Cardiomyopathy	Septal defects	actc2	4.99974	2.14397e-19	zgc:86709 [Source:ZFIN;Acc:ZDB-GENE-040625-35]	positive regulation of gene expression, mesenchyme migration
ENSDARG00000057911	Cardiovascular phenotype	Septal defects	actc2	4.99974	2.14397e-19	zgc:86709 [Source:ZFIN;Acc:ZDB-GENE-040625-35]	positive regulation of gene expression, mesenchyme migration
ENSDARG00000057911	Dilated Cardiomyopathy, Dominant	Septal defects	actc2	4.99974	2.14397e-19	zgc:86709 [Source:ZFIN;Acc:ZDB-GENE-040625-35]	positive regulation of gene expression, mesenchyme migration
ENSDARG00000057911	Dilated cardiomyopathy 1R	Septal defects	actc2	4.99974	2.14397e-19	zgc:86709 [Source:ZFIN;Acc:ZDB-GENE-040625-35]	positive regulation of gene expression, mesenchyme migration
ENSDARG00000057911	Familial hypertrophic cardiomyopathy 11	Septal defects	actc2	4.99974	2.14397e-19	zgc:86709 [Source:ZFIN;Acc:ZDB-GENE-040625-35]	positive regulation of gene expression, mesenchyme migration
ENSDARG00000057911	Hypertrophic cardiomyopathy	Septal defects	actc2	4.99974	2.14397e-19	zgc:86709 [Source:ZFIN;Acc:ZDB-GENE-040625-35]	positive regulation of gene expression, mesenchyme migration
ENSDARG00000057911	Left ventricular noncompaction 4	Septal defects	actc2	4.99974	2.14397e-19	zgc:86709 [Source:ZFIN;Acc:ZDB-GENE-040625-35]	positive regulation of gene expression, mesenchyme migration
ENSDARG00000057911	Left ventricular noncompaction cardiomyopathy	Septal defects	actc2	4.99974	2.14397e-19	zgc:86709 [Source:ZFIN;Acc:ZDB-GENE-040625-35]	positive regulation of gene expression, mesenchyme migration
ENSDARG00000057911	Primary dilated cardiomyopathy	Septal defects	actc2	4.99974	2.14397e-19	zgc:86709 [Source:ZFIN;Acc:ZDB-GENE-040625-35]	positive regulation of gene expression, mesenchyme migration
ENSDARG00000057911	Primary familial hypertrophic cardiomyopathy	Septal defects	actc2	4.99974	2.14397e-19	zgc:86709 [Source:ZFIN;Acc:ZDB-GENE-040625-35]	positive regulation of gene expression, mesenchyme migration
ENSDARG00000011615	Asymmetric septal hypertrophy	Septal defects	mybpc3	4.99657	4.00276e-12	myosin binding protein C, cardiac [Source:ZFIN;Acc:ZDB-GENE-070112-2362]	ventricular cardiac muscle tissue morphogenesis, regulation of heart rate, cardiac atrium formation, cardiac ventricle formation
ENSDARG00000011615	Dyspnea	Septal defects	mybpc3	4.99657	4.00276e-12	myosin binding protein C, cardiac [Source:ZFIN;Acc:ZDB-GENE-070112-2362]	ventricular cardiac muscle tissue morphogenesis, regulation of heart rate, cardiac atrium formation, cardiac ventricle formation
ENSDARG00000011615	Familial hypertrophic cardiomyopathy 4	Septal defects	mybpc3	4.99657	4.00276e-12	myosin binding protein C, cardiac [Source:ZFIN;Acc:ZDB-GENE-070112-2362]	ventricular cardiac muscle tissue morphogenesis, regulation of heart rate, cardiac atrium formation, cardiac ventricle formation
ENSDARG00000011615	Left ventricular noncompaction 10	Septal defects	mybpc3	4.99657	4.00276e-12	myosin binding protein C, cardiac [Source:ZFIN;Acc:ZDB-GENE-070112-2362]	ventricular cardiac muscle tissue morphogenesis, regulation of heart rate, cardiac atrium formation, cardiac ventricle formation
ENSDARG00000011615	Noncompaction cardiomyopathy	Septal defects	mybpc3	4.99657	4.00276e-12	myosin binding protein C, cardiac [Source:ZFIN;Acc:ZDB-GENE-070112-2362]	ventricular cardiac muscle tissue morphogenesis, regulation of heart rate, cardiac atrium formation, cardiac ventricle formation
ENSDARG00000011615	Tachycardia	Septal defects	mybpc3	4.99657	4.00276e-12	myosin binding protein C, cardiac [Source:ZFIN;Acc:ZDB-GENE-070112-2362]	ventricular cardiac muscle tissue morphogenesis, regulation of heart rate, cardiac atrium formation, cardiac ventricle formation
ENSDARG00000011615	Ventricular extrasystoles	Septal defects	mybpc3	4.99657	4.00276e-12	myosin binding protein C, cardiac [Source:ZFIN;Acc:ZDB-GENE-070112-2362]	ventricular cardiac muscle tissue morphogenesis, regulation of heart rate, cardiac atrium formation, cardiac ventricle formation
ENSDARG00000079782	Craniosynostosis 4	Septal defects	myh7l	4.96917	3.49398e-10	myosin heavy chain 7-like [Source:ZFIN;Acc:ZDB-GENE-061027-393]
ENSDARG00000079782	Left ventricular noncompaction 5	Septal defects	myh7l	4.96917	3.49398e-10	myosin heavy chain 7-like [Source:ZFIN;Acc:ZDB-GENE-061027-393]
ENSDARG00000079782	Muscular ventricular septal defect	Septal defects	myh7l	4.96917	3.49398e-10	myosin heavy chain 7-like [Source:ZFIN;Acc:ZDB-GENE-061027-393]
ENSDARG00000074760	Multiple gastrointestinal atresias	Septal defects	ttc7a	4.38935	4.26444e-14	tetratricopeptide repeat domain 7A [Source:ZFIN;Acc:ZDB-GENE-010319-27]	phosphatidylinositol phosphorylation, protein localization to plasma membrane
ENSDARG00000116005	Noonan syndrome	Septal defects	zgc:171446	4.34071	0.0394062	zgc:171446 [Source:ZFIN;Acc:ZDB-GENE-080205-1]	negative regulation of endopeptidase activity
ENSDARG00000116005	Noonan syndrome 1	Septal defects	zgc:171446	4.34071	0.0394062	zgc:171446 [Source:ZFIN;Acc:ZDB-GENE-080205-1]	negative regulation of endopeptidase activity
ENSDARG00000028213	Dilated cardiomyopathy 1G	Septal defects	ttn.2	4.2287	1.06099e-11	titin, tandem duplicate 2 [Source:ZFIN;Acc:ZDB-GENE-030113-2]	nucleosome assembly, cell morphogenesis, sarcomere organization, sarcomerogenesis, heart contraction, heart development, muscle contraction, cardiac muscle tissue development, skeletal muscle tissue development, myofibril assembly, skeletal muscle thin filament assembly, skeletal muscle myosin thick filament assembly, cardiac muscle fiber development, cardiac myofibril assembly, cardiac muscle ti…
ENSDARG00000028213	Familial hypertrophic cardiomyopathy 9	Septal defects	ttn.2	4.2287	1.06099e-11	titin, tandem duplicate 2 [Source:ZFIN;Acc:ZDB-GENE-030113-2]	nucleosome assembly, cell morphogenesis, sarcomere organization, sarcomerogenesis, heart contraction, heart development, muscle contraction, cardiac muscle tissue development, skeletal muscle tissue development, myofibril assembly, skeletal muscle thin filament assembly, skeletal muscle myosin thick filament assembly, cardiac muscle fiber development, cardiac myofibril assembly, cardiac muscle ti…
ENSDARG00000028213	Limb-girdle muscular dystrophy, type 2J	Septal defects	ttn.2	4.2287	1.06099e-11	titin, tandem duplicate 2 [Source:ZFIN;Acc:ZDB-GENE-030113-2]	nucleosome assembly, cell morphogenesis, sarcomere organization, sarcomerogenesis, heart contraction, heart development, muscle contraction, cardiac muscle tissue development, skeletal muscle tissue development, myofibril assembly, skeletal muscle thin filament assembly, skeletal muscle myosin thick filament assembly, cardiac muscle fiber development, cardiac myofibril assembly, cardiac muscle ti…
ENSDARG00000104329	Hajdu-Cheney syndrome	Septal defects	si:ch73-281k2.5	3.95547	1.08842e-15	si:ch73-281k2.5 [Source:ZFIN;Acc:ZDB-GENE-141222-10]
ENSDARG00000020610	Costello syndrome	Septal defects	tnnt2a	3.93188	1.16222e-08	troponin T type 2a (cardiac) [Source:ZFIN;Acc:ZDB-GENE-000626-1]	regulation of muscle contraction, sarcomere organization, heart contraction, lymphoid lineage cell migration into thymus, heart development, pronephros development, hematopoietic stem cell differentiation, regulation of heart contraction, vasculature development, skeletal muscle contraction, muscle contraction, cardiac muscle contraction, blood circulation, blood vessel development, branching inv…
ENSDARG00000020610	Familial hypertrophic cardiomyopathy 1	Septal defects	tnnt2a	3.93188	1.16222e-08	troponin T type 2a (cardiac) [Source:ZFIN;Acc:ZDB-GENE-000626-1]	regulation of muscle contraction, sarcomere organization, heart contraction, lymphoid lineage cell migration into thymus, heart development, pronephros development, hematopoietic stem cell differentiation, regulation of heart contraction, vasculature development, skeletal muscle contraction, muscle contraction, cardiac muscle contraction, blood circulation, blood vessel development, branching inv…
ENSDARG00000020610	Familial hypertrophic cardiomyopathy 2	Septal defects	tnnt2a	3.93188	1.16222e-08	troponin T type 2a (cardiac) [Source:ZFIN;Acc:ZDB-GENE-000626-1]	regulation of muscle contraction, sarcomere organization, heart contraction, lymphoid lineage cell migration into thymus, heart development, pronephros development, hematopoietic stem cell differentiation, regulation of heart contraction, vasculature development, skeletal muscle contraction, muscle contraction, cardiac muscle contraction, blood circulation, blood vessel development, branching inv…
ENSDARG00000020610	Familial restrictive cardiomyopathy 3	Septal defects	tnnt2a	3.93188	1.16222e-08	troponin T type 2a (cardiac) [Source:ZFIN;Acc:ZDB-GENE-000626-1]	regulation of muscle contraction, sarcomere organization, heart contraction, lymphoid lineage cell migration into thymus, heart development, pronephros development, hematopoietic stem cell differentiation, regulation of heart contraction, vasculature development, skeletal muscle contraction, muscle contraction, cardiac muscle contraction, blood circulation, blood vessel development, branching inv…
ENSDARG00000020610	Left ventricular noncompaction 6	Septal defects	tnnt2a	3.93188	1.16222e-08	troponin T type 2a (cardiac) [Source:ZFIN;Acc:ZDB-GENE-000626-1]	regulation of muscle contraction, sarcomere organization, heart contraction, lymphoid lineage cell migration into thymus, heart development, pronephros development, hematopoietic stem cell differentiation, regulation of heart contraction, vasculature development, skeletal muscle contraction, muscle contraction, cardiac muscle contraction, blood circulation, blood vessel development, branching inv…
ENSDARG00000056322	Dilated cardiomyopathy 1A	Septal defects	ldb3a	3.88023	2.98927e-16	LIM domain binding 3a [Source:ZFIN;Acc:ZDB-GENE-040121-6]	heart development, actin cytoskeleton organization, locomotory behavior, muscle structure development, skeletal muscle tissue development, somitogenesis
ENSDARG00000056322	Dilated cardiomyopathy 1C	Septal defects	ldb3a	3.88023	2.98927e-16	LIM domain binding 3a [Source:ZFIN;Acc:ZDB-GENE-040121-6]	heart development, actin cytoskeleton organization, locomotory behavior, muscle structure development, skeletal muscle tissue development, somitogenesis
ENSDARG00000056322	Familial hypertrophic cardiomyopathy 24	Septal defects	ldb3a	3.88023	2.98927e-16	LIM domain binding 3a [Source:ZFIN;Acc:ZDB-GENE-040121-6]	heart development, actin cytoskeleton organization, locomotory behavior, muscle structure development, skeletal muscle tissue development, somitogenesis
ENSDARG00000056322	Myofibrillar myopathy, ZASP-related	Septal defects	ldb3a	3.88023	2.98927e-16	LIM domain binding 3a [Source:ZFIN;Acc:ZDB-GENE-040121-6]	heart development, actin cytoskeleton organization, locomotory behavior, muscle structure development, skeletal muscle tissue development, somitogenesis
ENSDARG00000007344	Autosomal recessive limb-girdle muscular dystrophy type 2G	Septal defects	tcap	3.61712	1.80745e-07	titin-cap (telethonin) [Source:ZFIN;Acc:ZDB-GENE-070501-5]	muscle cell development, heart contraction, skeletal muscle contraction, cardiac muscle contraction, skeletal muscle thin filament assembly, skeletal muscle myosin thick filament assembly, cardiac muscle fiber development, cardiac myofibril assembly, cardiac muscle tissue morphogenesis, detection of muscle stretch, sarcomerogenesis, T-tubule organization
ENSDARG00000007344	Hypertrophic cardiomyopathy 25	Septal defects	tcap	3.61712	1.80745e-07	titin-cap (telethonin) [Source:ZFIN;Acc:ZDB-GENE-070501-5]	muscle cell development, heart contraction, skeletal muscle contraction, cardiac muscle contraction, skeletal muscle thin filament assembly, skeletal muscle myosin thick filament assembly, cardiac muscle fiber development, cardiac myofibril assembly, cardiac muscle tissue morphogenesis, detection of muscle stretch, sarcomerogenesis, T-tubule organization
ENSDARG00000003684	Bicoronal synostosis	Septal defects	obsl1a	3.61331	7.54472e-11	obscurin-like 1a [Source:ZFIN;Acc:ZDB-GENE-060503-649]
ENSDARG00000003684	Bilateral single transverse palmar creases	Septal defects	obsl1a	3.61331	7.54472e-11	obscurin-like 1a [Source:ZFIN;Acc:ZDB-GENE-060503-649]
ENSDARG00000003684	Bronchomalacia	Septal defects	obsl1a	3.61331	7.54472e-11	obscurin-like 1a [Source:ZFIN;Acc:ZDB-GENE-060503-649]
ENSDARG00000003684	Clinodactyly of the 5th finger	Septal defects	obsl1a	3.61331	7.54472e-11	obscurin-like 1a [Source:ZFIN;Acc:ZDB-GENE-060503-649]
ENSDARG00000003684	Coarctation of aorta	Septal defects	obsl1a	3.61331	7.54472e-11	obscurin-like 1a [Source:ZFIN;Acc:ZDB-GENE-060503-649]
ENSDARG00000003684	Delayed gross motor development	Septal defects	obsl1a	3.61331	7.54472e-11	obscurin-like 1a [Source:ZFIN;Acc:ZDB-GENE-060503-649]
ENSDARG00000003684	Heart block	Septal defects	obsl1a	3.61331	7.54472e-11	obscurin-like 1a [Source:ZFIN;Acc:ZDB-GENE-060503-649]
ENSDARG00000003684	Sagittal craniosynostosis	Septal defects	obsl1a	3.61331	7.54472e-11	obscurin-like 1a [Source:ZFIN;Acc:ZDB-GENE-060503-649]
ENSDARG00000003684	Tongue tie	Septal defects	obsl1a	3.61331	7.54472e-11	obscurin-like 1a [Source:ZFIN;Acc:ZDB-GENE-060503-649]
ENSDARG00000036337	Esophageal atresia	Septal defects	cers3b	2.76389	2.42395e-05	ceramide synthase 3b [Source:ZFIN;Acc:ZDB-GENE-080220-32]	ceramide biosynthetic process
ENSDARG00000036337	Neurodevelopmental delay	Septal defects	cers3b	2.76389	2.42395e-05	ceramide synthase 3b [Source:ZFIN;Acc:ZDB-GENE-080220-32]	ceramide biosynthetic process
ENSDARG00000036337	Seizures	Septal defects	cers3b	2.76389	2.42395e-05	ceramide synthase 3b [Source:ZFIN;Acc:ZDB-GENE-080220-32]	ceramide biosynthetic process
ENSDARG00000003615	Abdominal distention	Septal defects	slc26a3.2	2.71909	0.00022125	solute carrier family 26 member 3, tandem duplicate 2 [Source:ZFIN;Acc:ZDB-GENE-041210-179]	transmembrane transport, chloride transport, sulfate transport, bicarbonate transport, chloride transmembrane transport, anion transmembrane transport, sulfate transmembrane transport, oxalate transport
ENSDARG00000003615	Congenital secretory diarrhea, chloride type	Septal defects	slc26a3.2	2.71909	0.00022125	solute carrier family 26 member 3, tandem duplicate 2 [Source:ZFIN;Acc:ZDB-GENE-041210-179]	transmembrane transport, chloride transport, sulfate transport, bicarbonate transport, chloride transmembrane transport, anion transmembrane transport, sulfate transmembrane transport, oxalate transport
ENSDARG00000003615	Diarrhea	Septal defects	slc26a3.2	2.71909	0.00022125	solute carrier family 26 member 3, tandem duplicate 2 [Source:ZFIN;Acc:ZDB-GENE-041210-179]	transmembrane transport, chloride transport, sulfate transport, bicarbonate transport, chloride transmembrane transport, anion transmembrane transport, sulfate transmembrane transport, oxalate transport
ENSDARG00000003615	Failure to thrive	Septal defects	slc26a3.2	2.71909	0.00022125	solute carrier family 26 member 3, tandem duplicate 2 [Source:ZFIN;Acc:ZDB-GENE-041210-179]	transmembrane transport, chloride transport, sulfate transport, bicarbonate transport, chloride transmembrane transport, anion transmembrane transport, sulfate transmembrane transport, oxalate transport
ENSDARG00000003615	Hyperactive renin-angiotensin system	Septal defects	slc26a3.2	2.71909	0.00022125	solute carrier family 26 member 3, tandem duplicate 2 [Source:ZFIN;Acc:ZDB-GENE-041210-179]	transmembrane transport, chloride transport, sulfate transport, bicarbonate transport, chloride transmembrane transport, anion transmembrane transport, sulfate transmembrane transport, oxalate transport
ENSDARG00000003615	Hypochloremia	Septal defects	slc26a3.2	2.71909	0.00022125	solute carrier family 26 member 3, tandem duplicate 2 [Source:ZFIN;Acc:ZDB-GENE-041210-179]	transmembrane transport, chloride transport, sulfate transport, bicarbonate transport, chloride transmembrane transport, anion transmembrane transport, sulfate transmembrane transport, oxalate transport
ENSDARG00000003615	Hypokalemia	Septal defects	slc26a3.2	2.71909	0.00022125	solute carrier family 26 member 3, tandem duplicate 2 [Source:ZFIN;Acc:ZDB-GENE-041210-179]	transmembrane transport, chloride transport, sulfate transport, bicarbonate transport, chloride transmembrane transport, anion transmembrane transport, sulfate transmembrane transport, oxalate transport
ENSDARG00000003615	Hyponatremia	Septal defects	slc26a3.2	2.71909	0.00022125	solute carrier family 26 member 3, tandem duplicate 2 [Source:ZFIN;Acc:ZDB-GENE-041210-179]	transmembrane transport, chloride transport, sulfate transport, bicarbonate transport, chloride transmembrane transport, anion transmembrane transport, sulfate transmembrane transport, oxalate transport
ENSDARG00000003615	Increased circulating cortisol level	Septal defects	slc26a3.2	2.71909	0.00022125	solute carrier family 26 member 3, tandem duplicate 2 [Source:ZFIN;Acc:ZDB-GENE-041210-179]	transmembrane transport, chloride transport, sulfate transport, bicarbonate transport, chloride transmembrane transport, anion transmembrane transport, sulfate transmembrane transport, oxalate transport
ENSDARG00000003615	Metabolic alkalosis	Septal defects	slc26a3.2	2.71909	0.00022125	solute carrier family 26 member 3, tandem duplicate 2 [Source:ZFIN;Acc:ZDB-GENE-041210-179]	transmembrane transport, chloride transport, sulfate transport, bicarbonate transport, chloride transmembrane transport, anion transmembrane transport, sulfate transmembrane transport, oxalate transport
ENSDARG00000003615	Polyhydramnios	Septal defects	slc26a3.2	2.71909	0.00022125	solute carrier family 26 member 3, tandem duplicate 2 [Source:ZFIN;Acc:ZDB-GENE-041210-179]	transmembrane transport, chloride transport, sulfate transport, bicarbonate transport, chloride transmembrane transport, anion transmembrane transport, sulfate transmembrane transport, oxalate transport
ENSDARG00000003615	Premature birth	Septal defects	slc26a3.2	2.71909	0.00022125	solute carrier family 26 member 3, tandem duplicate 2 [Source:ZFIN;Acc:ZDB-GENE-041210-179]	transmembrane transport, chloride transport, sulfate transport, bicarbonate transport, chloride transmembrane transport, anion transmembrane transport, sulfate transmembrane transport, oxalate transport
ENSDARG00000076160	Genu valgum	Septal defects	si:dkey-285e18.2	2.70758	0.013441	si:dkey-285e18.2 [Source:ZFIN;Acc:ZDB-GENE-120703-43]
ENSDARG00000076160	Non-syndromic syndactyly	Septal defects	si:dkey-285e18.2	2.70758	0.013441	si:dkey-285e18.2 [Source:ZFIN;Acc:ZDB-GENE-120703-43]
ENSDARG00000076160	Sotos syndrome 1	Septal defects	si:dkey-285e18.2	2.70758	0.013441	si:dkey-285e18.2 [Source:ZFIN;Acc:ZDB-GENE-120703-43]
ENSDARG00000075468	Shprintzen-Goldberg syndrome	Septal defects	vwa1	2.52824	2.36799e-08	von Willebrand factor A domain containing 1 [Source:ZFIN;Acc:ZDB-GENE-030131-5921]	growth plate cartilage chondrocyte morphogenesis
ENSDARG00000103969	Aborted sudden cardiac death	Septal defects	smyhc2	2.50896	0.0243979	slow myosin heavy chain 2 [Source:ZFIN;Acc:ZDB-GENE-070822-12]	slow-twitch skeletal muscle fiber contraction
ENSDARG00000103969	Atrial septal defect 3	Septal defects	smyhc2	2.50896	0.0243979	slow myosin heavy chain 2 [Source:ZFIN;Acc:ZDB-GENE-070822-12]	slow-twitch skeletal muscle fiber contraction
ENSDARG00000103969	Dilated cardiomyopathy 1EE	Septal defects	smyhc2	2.50896	0.0243979	slow myosin heavy chain 2 [Source:ZFIN;Acc:ZDB-GENE-070822-12]	slow-twitch skeletal muscle fiber contraction
ENSDARG00000103969	Familial dilated cardiomyopathy	Septal defects	smyhc2	2.50896	0.0243979	slow myosin heavy chain 2 [Source:ZFIN;Acc:ZDB-GENE-070822-12]	slow-twitch skeletal muscle fiber contraction
ENSDARG00000103969	Familial hypertrophic cardiomyopathy 14	Septal defects	smyhc2	2.50896	0.0243979	slow myosin heavy chain 2 [Source:ZFIN;Acc:ZDB-GENE-070822-12]	slow-twitch skeletal muscle fiber contraction
ENSDARG00000103969	Myopathy, distal, 1	Septal defects	smyhc2	2.50896	0.0243979	slow myosin heavy chain 2 [Source:ZFIN;Acc:ZDB-GENE-070822-12]	slow-twitch skeletal muscle fiber contraction
ENSDARG00000103969	Myosin storage myopathy	Septal defects	smyhc2	2.50896	0.0243979	slow myosin heavy chain 2 [Source:ZFIN;Acc:ZDB-GENE-070822-12]	slow-twitch skeletal muscle fiber contraction
ENSDARG00000103969	Scapuloperoneal myopathy	Septal defects	smyhc2	2.50896	0.0243979	slow myosin heavy chain 2 [Source:ZFIN;Acc:ZDB-GENE-070822-12]	slow-twitch skeletal muscle fiber contraction
ENSDARG00000103969	Sick sinus syndrome 3, susceptibility to	Septal defects	smyhc2	2.50896	0.0243979	slow myosin heavy chain 2 [Source:ZFIN;Acc:ZDB-GENE-070822-12]	slow-twitch skeletal muscle fiber contraction
ENSDARG00000018342	Abnormality of the vertebral column	Septal defects	ggt1b	2.45511	0.00177925	gamma-glutamyltransferase 1b [Source:ZFIN;Acc:ZDB-GENE-110408-13]	glutathione catabolic process, proteolysis, translation, response to estradiol, regulation of inflammatory response, response to lipopolysaccharide, spermatogenesis, response to tumor necrosis factor, regulation of immune system process, peptide modification
ENSDARG00000018342	Imperforate anus	Septal defects	ggt1b	2.45511	0.00177925	gamma-glutamyltransferase 1b [Source:ZFIN;Acc:ZDB-GENE-110408-13]	glutathione catabolic process, proteolysis, translation, response to estradiol, regulation of inflammatory response, response to lipopolysaccharide, spermatogenesis, response to tumor necrosis factor, regulation of immune system process, peptide modification
ENSDARG00000031891	Conotruncal anomaly face syndrome/velocardiofacial syndrome	Septal defects	tbx1	2.45017	1.53699e-21	T-box transcription factor 1 [Source:ZFIN;Acc:ZDB-GENE-030805-5]	regulation of transcription, DNA-templated, negative regulation of transcription by RNA polymerase II, positive regulation of transcription by RNA polymerase II, multicellular organism development, ear development, heart looping, neural crest cell migration, neural crest cell development, cartilage morphogenesis, embryonic heart tube morphogenesis, semicircular canal morphogenesis, pharyngeal sys…
ENSDARG00000031891	Conotruncal heart malformations	Septal defects	tbx1	2.45017	1.53699e-21	T-box transcription factor 1 [Source:ZFIN;Acc:ZDB-GENE-030805-5]	regulation of transcription, DNA-templated, negative regulation of transcription by RNA polymerase II, positive regulation of transcription by RNA polymerase II, multicellular organism development, ear development, heart looping, neural crest cell migration, neural crest cell development, cartilage morphogenesis, embryonic heart tube morphogenesis, semicircular canal morphogenesis, pharyngeal sys…
ENSDARG00000031891	Hypoplastic left heart syndrome	Septal defects	tbx1	2.45017	1.53699e-21	T-box transcription factor 1 [Source:ZFIN;Acc:ZDB-GENE-030805-5]	regulation of transcription, DNA-templated, negative regulation of transcription by RNA polymerase II, positive regulation of transcription by RNA polymerase II, multicellular organism development, ear development, heart looping, neural crest cell migration, neural crest cell development, cartilage morphogenesis, embryonic heart tube morphogenesis, semicircular canal morphogenesis, pharyngeal sys…
ENSDARG00000105389	Chromosome 1p36 deletion syndrome	Septal defects	mmel1	2.38228	8.12207e-07	membrane metallo-endopeptidase-like 1 [Source:ZFIN;Acc:ZDB-GENE-101112-2]	proteolysis
ENSDARG00000004753	Aortic aneurysm, familial thoracic 7	Septal defects	mylkb	2.11253	0.000136404	myosin light chain kinase b [Source:ZFIN;Acc:ZDB-GENE-041111-150]	protein phosphorylation, phosphorylation
ENSDARG00000041430	SHORT STATURE, FACIAL DYSMORPHISM, AND SKELETAL ANOMALIES WITH OR WITHOUT CARDIAC ANOMALIES	Septal defects	bmp2b	2.0668	3.45084e-08	bone morphogenetic protein 2b [Source:ZFIN;Acc:ZDB-GENE-980526-474]	positive regulation of pathway-restricted SMAD protein phosphorylation, BMP signaling pathway, positive regulation of BMP signaling pathway, regulation of apoptotic process, regulation of MAPK cascade, cell development, SMAD protein signal transduction, neurogenesis, liver development, embryonic viscerocranium morphogenesis, protein-containing complex assembly, cell migration involved in gastrula…
ENSDARG00000103589	Atrial septal defect 9	Septal defects	gata6	2.06548	0.000129146	GATA binding protein 6 [Source:ZFIN;Acc:ZDB-GENE-000622-1]	regulation of transcription, DNA-templated, positive regulation of transcription, DNA-templated, heart morphogenesis, liver development, myeloid cell differentiation, epithelial cell differentiation, positive regulation of transcription by RNA polymerase II, digestive tract development, cardioblast migration to the midline involved in heart field formation
ENSDARG00000103589	Atrioventricular septal defect 5	Septal defects	gata6	2.06548	0.000129146	GATA binding protein 6 [Source:ZFIN;Acc:ZDB-GENE-000622-1]	regulation of transcription, DNA-templated, positive regulation of transcription, DNA-templated, heart morphogenesis, liver development, myeloid cell differentiation, epithelial cell differentiation, positive regulation of transcription by RNA polymerase II, digestive tract development, cardioblast migration to the midline involved in heart field formation
ENSDARG00000103589	Congenital diaphragmatic hernia	Septal defects	gata6	2.06548	0.000129146	GATA binding protein 6 [Source:ZFIN;Acc:ZDB-GENE-000622-1]	regulation of transcription, DNA-templated, positive regulation of transcription, DNA-templated, heart morphogenesis, liver development, myeloid cell differentiation, epithelial cell differentiation, positive regulation of transcription by RNA polymerase II, digestive tract development, cardioblast migration to the midline involved in heart field formation
ENSDARG00000103589	Monogenic diabetes	Septal defects	gata6	2.06548	0.000129146	GATA binding protein 6 [Source:ZFIN;Acc:ZDB-GENE-000622-1]	regulation of transcription, DNA-templated, positive regulation of transcription, DNA-templated, heart morphogenesis, liver development, myeloid cell differentiation, epithelial cell differentiation, positive regulation of transcription by RNA polymerase II, digestive tract development, cardioblast migration to the midline involved in heart field formation
ENSDARG00000103589	Pancreatic agenesis and congenital heart disease	Septal defects	gata6	2.06548	0.000129146	GATA binding protein 6 [Source:ZFIN;Acc:ZDB-GENE-000622-1]	regulation of transcription, DNA-templated, positive regulation of transcription, DNA-templated, heart morphogenesis, liver development, myeloid cell differentiation, epithelial cell differentiation, positive regulation of transcription by RNA polymerase II, digestive tract development, cardioblast migration to the midline involved in heart field formation
ENSDARG00000103589	Persistent truncus arteriosus	Septal defects	gata6	2.06548	0.000129146	GATA binding protein 6 [Source:ZFIN;Acc:ZDB-GENE-000622-1]	regulation of transcription, DNA-templated, positive regulation of transcription, DNA-templated, heart morphogenesis, liver development, myeloid cell differentiation, epithelial cell differentiation, positive regulation of transcription by RNA polymerase II, digestive tract development, cardioblast migration to the midline involved in heart field formation
ENSDARG00000102206	Atrial septal defect 7 with or without atrioventricular conduction defects	Septal defects	stc2b	2.05578	0.00191636	stanniocalcin 2b [Source:ZFIN;Acc:ZDB-GENE-120203-5]	signal transduction
ENSDARG00000077139	2-3 toe syndactyly	Septal defects	col6a3	2.02326	4.07293e-07	collagen, type VI, alpha 3 [Source:ZFIN;Acc:ZDB-GENE-070501-8]	negative regulation of endopeptidase activity, motor neuron axon guidance, axon extension, growth plate cartilage chondrocyte morphogenesis, motor neuron axon guidance, axon extension, growth plate cartilage chondrocyte morphogenesis
ENSDARG00000077139	Bethlem myopathy 1	Septal defects	col6a3	2.02326	4.07293e-07	collagen, type VI, alpha 3 [Source:ZFIN;Acc:ZDB-GENE-070501-8]	negative regulation of endopeptidase activity, motor neuron axon guidance, axon extension, growth plate cartilage chondrocyte morphogenesis, motor neuron axon guidance, axon extension, growth plate cartilage chondrocyte morphogenesis
ENSDARG00000077139	Collagen VI-related myopathy	Septal defects	col6a3	2.02326	4.07293e-07	collagen, type VI, alpha 3 [Source:ZFIN;Acc:ZDB-GENE-070501-8]	negative regulation of endopeptidase activity, motor neuron axon guidance, axon extension, growth plate cartilage chondrocyte morphogenesis, motor neuron axon guidance, axon extension, growth plate cartilage chondrocyte morphogenesis
ENSDARG00000077139	Feeding difficulties	Septal defects	col6a3	2.02326	4.07293e-07	collagen, type VI, alpha 3 [Source:ZFIN;Acc:ZDB-GENE-070501-8]	negative regulation of endopeptidase activity, motor neuron axon guidance, axon extension, growth plate cartilage chondrocyte morphogenesis, motor neuron axon guidance, axon extension, growth plate cartilage chondrocyte morphogenesis
ENSDARG00000077139	Hemiatrophy of lower limb	Septal defects	col6a3	2.02326	4.07293e-07	collagen, type VI, alpha 3 [Source:ZFIN;Acc:ZDB-GENE-070501-8]	negative regulation of endopeptidase activity, motor neuron axon guidance, axon extension, growth plate cartilage chondrocyte morphogenesis, motor neuron axon guidance, axon extension, growth plate cartilage chondrocyte morphogenesis
ENSDARG00000077139	Hemiatrophy of upper limb	Septal defects	col6a3	2.02326	4.07293e-07	collagen, type VI, alpha 3 [Source:ZFIN;Acc:ZDB-GENE-070501-8]	negative regulation of endopeptidase activity, motor neuron axon guidance, axon extension, growth plate cartilage chondrocyte morphogenesis, motor neuron axon guidance, axon extension, growth plate cartilage chondrocyte morphogenesis
ENSDARG00000077139	Limb dysmetria	Septal defects	col6a3	2.02326	4.07293e-07	collagen, type VI, alpha 3 [Source:ZFIN;Acc:ZDB-GENE-070501-8]	negative regulation of endopeptidase activity, motor neuron axon guidance, axon extension, growth plate cartilage chondrocyte morphogenesis, motor neuron axon guidance, axon extension, growth plate cartilage chondrocyte morphogenesis
ENSDARG00000077139	Muscular hypotonia	Septal defects	col6a3	2.02326	4.07293e-07	collagen, type VI, alpha 3 [Source:ZFIN;Acc:ZDB-GENE-070501-8]	negative regulation of endopeptidase activity, motor neuron axon guidance, axon extension, growth plate cartilage chondrocyte morphogenesis, motor neuron axon guidance, axon extension, growth plate cartilage chondrocyte morphogenesis
ENSDARG00000077139	Ullrich congenital muscular dystrophy 1	Septal defects	col6a3	2.02326	4.07293e-07	collagen, type VI, alpha 3 [Source:ZFIN;Acc:ZDB-GENE-070501-8]	negative regulation of endopeptidase activity, motor neuron axon guidance, axon extension, growth plate cartilage chondrocyte morphogenesis, motor neuron axon guidance, axon extension, growth plate cartilage chondrocyte morphogenesis
ENSDARG00000057317	Dilated cardiomyopathy 1CC	Septal defects	nexn	1.9389	5.75004e-06	nexilin (F actin binding protein) [Source:ZFIN;Acc:ZDB-GENE-041114-92]	homophilic cell adhesion via plasma membrane adhesion molecules, axon guidance, dendrite self-avoidance, cardiac muscle fiber development
ENSDARG00000057317	Familial hypertrophic cardiomyopathy 20	Septal defects	nexn	1.9389	5.75004e-06	nexilin (F actin binding protein) [Source:ZFIN;Acc:ZDB-GENE-041114-92]	homophilic cell adhesion via plasma membrane adhesion molecules, axon guidance, dendrite self-avoidance, cardiac muscle fiber development
ENSDARG00000018179	Pulmonary arterial hypertension related to hereditary hemorrhagic telangiectasia	Septal defects	acvrl1	1.83664	1.47895e-08	activin A receptor like type 1 [Source:ZFIN;Acc:ZDB-GENE-021003-1]	protein phosphorylation, transmembrane receptor protein serine/threonine kinase signaling pathway, phosphorylation, BMP signaling pathway, cellular response to growth factor stimulus, blood vessel morphogenesis, heart development, blood vessel endothelial cell migration, vasculature development, angiogenesis, blood vessel development, determination of ventral identity, transforming growth factor …
ENSDARG00000018179	Telangiectasia, hereditary hemorrhagic, type 2	Septal defects	acvrl1	1.83664	1.47895e-08	activin A receptor like type 1 [Source:ZFIN;Acc:ZDB-GENE-021003-1]	protein phosphorylation, transmembrane receptor protein serine/threonine kinase signaling pathway, phosphorylation, BMP signaling pathway, cellular response to growth factor stimulus, blood vessel morphogenesis, heart development, blood vessel endothelial cell migration, vasculature development, angiogenesis, blood vessel development, determination of ventral identity, transforming growth factor …
ENSDARG00000031420	Wilms tumor 1	Septal defects	wt1a	1.82127	0.0201344	WT1 transcription factor a [Source:ZFIN;Acc:ZDB-GENE-980526-558]	regulation of transcription, DNA-templated, regulation of transcription by RNA polymerase II, pronephros development, glomerulus development, adrenal gland development, pronephric glomerulus development, pronephric duct development, glomerular visceral epithelial cell fate commitment, visceral serous pericardium development, glomerular visceral epithelial cell differentiation
ENSDARG00000024894	Abnormality of radial ray	Septal defects	tbx5a	1.71522	0.00898206	T-box transcription factor 5a [Source:ZFIN;Acc:ZDB-GENE-991124-7]	regulation of transcription, DNA-templated, negative regulation of transcription by RNA polymerase II, animal organ morphogenesis, positive regulation of transcription by RNA polymerase II, multicellular organism development, heart development, heart morphogenesis, heart looping, retina morphogenesis in camera-type eye, embryonic heart tube development, optic nerve development, positive regulatio…
ENSDARG00000024894	Aortic valve disease 2	Septal defects	tbx5a	1.71522	0.00898206	T-box transcription factor 5a [Source:ZFIN;Acc:ZDB-GENE-991124-7]	regulation of transcription, DNA-templated, negative regulation of transcription by RNA polymerase II, animal organ morphogenesis, positive regulation of transcription by RNA polymerase II, multicellular organism development, heart development, heart morphogenesis, heart looping, retina morphogenesis in camera-type eye, embryonic heart tube development, optic nerve development, positive regulatio…
ENSDARG00000024894	Atrial septal defect 1	Septal defects	tbx5a	1.71522	0.00898206	T-box transcription factor 5a [Source:ZFIN;Acc:ZDB-GENE-991124-7]	regulation of transcription, DNA-templated, negative regulation of transcription by RNA polymerase II, animal organ morphogenesis, positive regulation of transcription by RNA polymerase II, multicellular organism development, heart development, heart morphogenesis, heart looping, retina morphogenesis in camera-type eye, embryonic heart tube development, optic nerve development, positive regulatio…
ENSDARG00000024894	Atrioventricular septal defect	Septal defects	tbx5a	1.71522	0.00898206	T-box transcription factor 5a [Source:ZFIN;Acc:ZDB-GENE-991124-7]	regulation of transcription, DNA-templated, negative regulation of transcription by RNA polymerase II, animal organ morphogenesis, positive regulation of transcription by RNA polymerase II, multicellular organism development, heart development, heart morphogenesis, heart looping, retina morphogenesis in camera-type eye, embryonic heart tube development, optic nerve development, positive regulatio…
ENSDARG00000024894	Blue nevus	Septal defects	tbx5a	1.71522	0.00898206	T-box transcription factor 5a [Source:ZFIN;Acc:ZDB-GENE-991124-7]	regulation of transcription, DNA-templated, negative regulation of transcription by RNA polymerase II, animal organ morphogenesis, positive regulation of transcription by RNA polymerase II, multicellular organism development, heart development, heart morphogenesis, heart looping, retina morphogenesis in camera-type eye, embryonic heart tube development, optic nerve development, positive regulatio…
ENSDARG00000024894	Clubbing of fingers	Septal defects	tbx5a	1.71522	0.00898206	T-box transcription factor 5a [Source:ZFIN;Acc:ZDB-GENE-991124-7]	regulation of transcription, DNA-templated, negative regulation of transcription by RNA polymerase II, animal organ morphogenesis, positive regulation of transcription by RNA polymerase II, multicellular organism development, heart development, heart morphogenesis, heart looping, retina morphogenesis in camera-type eye, embryonic heart tube development, optic nerve development, positive regulatio…
ENSDARG00000024894	Heart, malformation of	Septal defects	tbx5a	1.71522	0.00898206	T-box transcription factor 5a [Source:ZFIN;Acc:ZDB-GENE-991124-7]	regulation of transcription, DNA-templated, negative regulation of transcription by RNA polymerase II, animal organ morphogenesis, positive regulation of transcription by RNA polymerase II, multicellular organism development, heart development, heart morphogenesis, heart looping, retina morphogenesis in camera-type eye, embryonic heart tube development, optic nerve development, positive regulatio…
ENSDARG00000024894	Mitral regurgitation	Septal defects	tbx5a	1.71522	0.00898206	T-box transcription factor 5a [Source:ZFIN;Acc:ZDB-GENE-991124-7]	regulation of transcription, DNA-templated, negative regulation of transcription by RNA polymerase II, animal organ morphogenesis, positive regulation of transcription by RNA polymerase II, multicellular organism development, heart development, heart morphogenesis, heart looping, retina morphogenesis in camera-type eye, embryonic heart tube development, optic nerve development, positive regulatio…
ENSDARG00000024894	Secundum atrial septal defect	Septal defects	tbx5a	1.71522	0.00898206	T-box transcription factor 5a [Source:ZFIN;Acc:ZDB-GENE-991124-7]	regulation of transcription, DNA-templated, negative regulation of transcription by RNA polymerase II, animal organ morphogenesis, positive regulation of transcription by RNA polymerase II, multicellular organism development, heart development, heart morphogenesis, heart looping, retina morphogenesis in camera-type eye, embryonic heart tube development, optic nerve development, positive regulatio…
ENSDARG00000024894	Small thenar eminence	Septal defects	tbx5a	1.71522	0.00898206	T-box transcription factor 5a [Source:ZFIN;Acc:ZDB-GENE-991124-7]	regulation of transcription, DNA-templated, negative regulation of transcription by RNA polymerase II, animal organ morphogenesis, positive regulation of transcription by RNA polymerase II, multicellular organism development, heart development, heart morphogenesis, heart looping, retina morphogenesis in camera-type eye, embryonic heart tube development, optic nerve development, positive regulatio…
ENSDARG00000024894	Thumb deformity (disease)	Septal defects	tbx5a	1.71522	0.00898206	T-box transcription factor 5a [Source:ZFIN;Acc:ZDB-GENE-991124-7]	regulation of transcription, DNA-templated, negative regulation of transcription by RNA polymerase II, animal organ morphogenesis, positive regulation of transcription by RNA polymerase II, multicellular organism development, heart development, heart morphogenesis, heart looping, retina morphogenesis in camera-type eye, embryonic heart tube development, optic nerve development, positive regulatio…
ENSDARG00000036930	Brachydactyly	Septal defects	tbx18	1.71313	0.00698664	T-box transcription factor 18 [Source:ZFIN;Acc:ZDB-GENE-020529-2]	regulation of transcription, DNA-templated, negative regulation of transcription by RNA polymerase II, positive regulation of transcription by RNA polymerase II, somitogenesis, cell fate specification, morphogenesis of embryonic epithelium
ENSDARG00000036930	Bronchopneumonia	Septal defects	tbx18	1.71313	0.00698664	T-box transcription factor 18 [Source:ZFIN;Acc:ZDB-GENE-020529-2]	regulation of transcription, DNA-templated, negative regulation of transcription by RNA polymerase II, positive regulation of transcription by RNA polymerase II, somitogenesis, cell fate specification, morphogenesis of embryonic epithelium
ENSDARG00000036930	Developmental delay	Septal defects	tbx18	1.71313	0.00698664	T-box transcription factor 18 [Source:ZFIN;Acc:ZDB-GENE-020529-2]	regulation of transcription, DNA-templated, negative regulation of transcription by RNA polymerase II, positive regulation of transcription by RNA polymerase II, somitogenesis, cell fate specification, morphogenesis of embryonic epithelium
ENSDARG00000036930	Dysmorphism	Septal defects	tbx18	1.71313	0.00698664	T-box transcription factor 18 [Source:ZFIN;Acc:ZDB-GENE-020529-2]	regulation of transcription, DNA-templated, negative regulation of transcription by RNA polymerase II, positive regulation of transcription by RNA polymerase II, somitogenesis, cell fate specification, morphogenesis of embryonic epithelium
ENSDARG00000036930	Tetralogy of Fallot	Septal defects	tbx18	1.71313	0.00698664	T-box transcription factor 18 [Source:ZFIN;Acc:ZDB-GENE-020529-2]	regulation of transcription, DNA-templated, negative regulation of transcription by RNA polymerase II, positive regulation of transcription by RNA polymerase II, somitogenesis, cell fate specification, morphogenesis of embryonic epithelium
ENSDARG00000061436	Myosclerosis, autosomal recessive	Septal defects	col6a2	1.66542	0.00520238	collagen, type VI, alpha 2 [Source:ZFIN;Acc:ZDB-GENE-070501-7]	muscle organ development, muscle fiber development, axonogenesis, growth plate cartilage chondrocyte morphogenesis
ENSDARG00000076487	Congenital NAD deficiency disorder	Septal defects	haao	1.63609	0.00966283	3-hydroxyanthranilate 3,4-dioxygenase [Source:ZFIN;Acc:ZDB-GENE-041114-89]	oxidation-reduction process, NAD biosynthetic process, pyridine nucleotide biosynthetic process, tryptophan catabolic process, 'de novo' NAD biosynthetic process from tryptophan, quinolinate biosynthetic process, anthranilate metabolic process
ENSDARG00000076487	VERTEBRAL, CARDIAC, RENAL, AND LIMB DEFECTS SYNDROME 1	Septal defects	haao	1.63609	0.00966283	3-hydroxyanthranilate 3,4-dioxygenase [Source:ZFIN;Acc:ZDB-GENE-041114-89]	oxidation-reduction process, NAD biosynthetic process, pyridine nucleotide biosynthetic process, tryptophan catabolic process, 'de novo' NAD biosynthetic process from tryptophan, quinolinate biosynthetic process, anthranilate metabolic process
ENSDARG00000053617	Intellectual disability	Septal defects	camk2a	1.59876	0.00323391	calcium/calmodulin-dependent protein kinase II alpha [Source:ZFIN;Acc:ZDB-GENE-051113-72]	protein phosphorylation, protein autophosphorylation, heart jogging
ENSDARG00000020007	Ehlers-Danlos syndrome, autosomal recessive, cardiac valvular form	Septal defects	col1a2	1.58332	0.011881	collagen, type I, alpha 2 [Source:ZFIN;Acc:ZDB-GENE-030131-8415]	extracellular matrix organization, response to mechanical stimulus, skeletal system development
ENSDARG00000020007	Facial asymmetry	Septal defects	col1a2	1.58332	0.011881	collagen, type I, alpha 2 [Source:ZFIN;Acc:ZDB-GENE-030131-8415]	extracellular matrix organization, response to mechanical stimulus, skeletal system development
ENSDARG00000020007	Strabismus	Septal defects	col1a2	1.58332	0.011881	collagen, type I, alpha 2 [Source:ZFIN;Acc:ZDB-GENE-030131-8415]	extracellular matrix organization, response to mechanical stimulus, skeletal system development
ENSDARG00000031506	Contractures of the joints of the lower limbs	Septal defects	flvcr2b	1.57318	1.40734e-05	feline leukemia virus subgroup C cellular receptor family, member 2b [Source:ZFIN;Acc:ZDB-GENE-041210-312]	transmembrane transport, heme export
ENSDARG00000031506	Hydrops fetalis	Septal defects	flvcr2b	1.57318	1.40734e-05	feline leukemia virus subgroup C cellular receptor family, member 2b [Source:ZFIN;Acc:ZDB-GENE-041210-312]	transmembrane transport, heme export
ENSDARG00000031506	Joint contracture of the hand	Septal defects	flvcr2b	1.57318	1.40734e-05	feline leukemia virus subgroup C cellular receptor family, member 2b [Source:ZFIN;Acc:ZDB-GENE-041210-312]	transmembrane transport, heme export
ENSDARG00000031506	Multiple joint contractures	Septal defects	flvcr2b	1.57318	1.40734e-05	feline leukemia virus subgroup C cellular receptor family, member 2b [Source:ZFIN;Acc:ZDB-GENE-041210-312]	transmembrane transport, heme export
ENSDARG00000031506	Ventriculomegaly	Septal defects	flvcr2b	1.57318	1.40734e-05	feline leukemia virus subgroup C cellular receptor family, member 2b [Source:ZFIN;Acc:ZDB-GENE-041210-312]	transmembrane transport, heme export
ENSDARG00000014488	Osteopetrosis with renal tubular acidosis	Septal defects	ca2	1.55649	0.000119016	carbonic anhydrase II [Source:ZFIN;Acc:ZDB-GENE-031219-5]	cellular response to xenobiotic stimulus, sodium ion transport, hypotonic salinity response, sodium ion import across plasma membrane, regulation of pH, carbon dioxide transport
ENSDARG00000070078	Cow milk allergy	Septal defects	abcb11b	1.50333	0.0347381	ATP-binding cassette, sub-family B (MDR/TAP), member 11b [Source:ZFIN;Acc:ZDB-GENE-050517-14]	transmembrane transport, canalicular bile acid transport, bile acid secretion
ENSDARG00000070078	Elevated alkaline phosphatase	Septal defects	abcb11b	1.50333	0.0347381	ATP-binding cassette, sub-family B (MDR/TAP), member 11b [Source:ZFIN;Acc:ZDB-GENE-050517-14]	transmembrane transport, canalicular bile acid transport, bile acid secretion
ENSDARG00000070078	Elevated hepatic transaminases	Septal defects	abcb11b	1.50333	0.0347381	ATP-binding cassette, sub-family B (MDR/TAP), member 11b [Source:ZFIN;Acc:ZDB-GENE-050517-14]	transmembrane transport, canalicular bile acid transport, bile acid secretion
ENSDARG00000070078	Hepatomegaly	Septal defects	abcb11b	1.50333	0.0347381	ATP-binding cassette, sub-family B (MDR/TAP), member 11b [Source:ZFIN;Acc:ZDB-GENE-050517-14]	transmembrane transport, canalicular bile acid transport, bile acid secretion
ENSDARG00000070078	Increased serum bile acid concentration	Septal defects	abcb11b	1.50333	0.0347381	ATP-binding cassette, sub-family B (MDR/TAP), member 11b [Source:ZFIN;Acc:ZDB-GENE-050517-14]	transmembrane transport, canalicular bile acid transport, bile acid secretion
ENSDARG00000070078	Intrahepatic Cholestasis	Septal defects	abcb11b	1.50333	0.0347381	ATP-binding cassette, sub-family B (MDR/TAP), member 11b [Source:ZFIN;Acc:ZDB-GENE-050517-14]	transmembrane transport, canalicular bile acid transport, bile acid secretion
ENSDARG00000070078	Progressive familial intrahepatic cholestasis 2	Septal defects	abcb11b	1.50333	0.0347381	ATP-binding cassette, sub-family B (MDR/TAP), member 11b [Source:ZFIN;Acc:ZDB-GENE-050517-14]	transmembrane transport, canalicular bile acid transport, bile acid secretion
ENSDARG00000070078	Pruritus	Septal defects	abcb11b	1.50333	0.0347381	ATP-binding cassette, sub-family B (MDR/TAP), member 11b [Source:ZFIN;Acc:ZDB-GENE-050517-14]	transmembrane transport, canalicular bile acid transport, bile acid secretion
ENSDARG00000061560	Combined immunodeficiency due to STIM1 deficiency	Septal defects	stim1b	1.49864	0.0101415	stromal interaction molecule 1b [Source:ZFIN;Acc:ZDB-GENE-060531-4]	activation of store-operated calcium channel activity, regulation of calcium ion transport, cellular calcium ion homeostasis, store-operated calcium entry
ENSDARG00000061560	Myopathy with tubular aggregates	Septal defects	stim1b	1.49864	0.0101415	stromal interaction molecule 1b [Source:ZFIN;Acc:ZDB-GENE-060531-4]	activation of store-operated calcium channel activity, regulation of calcium ion transport, cellular calcium ion homeostasis, store-operated calcium entry
ENSDARG00000061560	Stormorken syndrome	Septal defects	stim1b	1.49864	0.0101415	stromal interaction molecule 1b [Source:ZFIN;Acc:ZDB-GENE-060531-4]	activation of store-operated calcium channel activity, regulation of calcium ion transport, cellular calcium ion homeostasis, store-operated calcium entry
ENSDARG00000027087	Aortic aneurysm	Septal defects	tgfb2	1.45858	0.010842	transforming growth factor, beta 2 [Source:ZFIN;Acc:ZDB-GENE-030723-3]	cell growth, positive regulation of pathway-restricted SMAD protein phosphorylation, BMP signaling pathway, regulation of apoptotic process, regulation of MAPK cascade, cell development, SMAD protein signal transduction, regulation of cell population proliferation, transforming growth factor beta receptor signaling pathway, sclerotome development, hard palate development
ENSDARG00000027087	Arachnodactyly	Septal defects	tgfb2	1.45858	0.010842	transforming growth factor, beta 2 [Source:ZFIN;Acc:ZDB-GENE-030723-3]	cell growth, positive regulation of pathway-restricted SMAD protein phosphorylation, BMP signaling pathway, regulation of apoptotic process, regulation of MAPK cascade, cell development, SMAD protein signal transduction, regulation of cell population proliferation, transforming growth factor beta receptor signaling pathway, sclerotome development, hard palate development
ENSDARG00000027087	Arachnoid cyst	Septal defects	tgfb2	1.45858	0.010842	transforming growth factor, beta 2 [Source:ZFIN;Acc:ZDB-GENE-030723-3]	cell growth, positive regulation of pathway-restricted SMAD protein phosphorylation, BMP signaling pathway, regulation of apoptotic process, regulation of MAPK cascade, cell development, SMAD protein signal transduction, regulation of cell population proliferation, transforming growth factor beta receptor signaling pathway, sclerotome development, hard palate development
ENSDARG00000027087	Connective tissue disease	Septal defects	tgfb2	1.45858	0.010842	transforming growth factor, beta 2 [Source:ZFIN;Acc:ZDB-GENE-030723-3]	cell growth, positive regulation of pathway-restricted SMAD protein phosphorylation, BMP signaling pathway, regulation of apoptotic process, regulation of MAPK cascade, cell development, SMAD protein signal transduction, regulation of cell population proliferation, transforming growth factor beta receptor signaling pathway, sclerotome development, hard palate development
ENSDARG00000027087	Familial aortopathy	Septal defects	tgfb2	1.45858	0.010842	transforming growth factor, beta 2 [Source:ZFIN;Acc:ZDB-GENE-030723-3]	cell growth, positive regulation of pathway-restricted SMAD protein phosphorylation, BMP signaling pathway, regulation of apoptotic process, regulation of MAPK cascade, cell development, SMAD protein signal transduction, regulation of cell population proliferation, transforming growth factor beta receptor signaling pathway, sclerotome development, hard palate development
ENSDARG00000027087	Familial thoracic aortic aneurysm and aortic dissection	Septal defects	tgfb2	1.45858	0.010842	transforming growth factor, beta 2 [Source:ZFIN;Acc:ZDB-GENE-030723-3]	cell growth, positive regulation of pathway-restricted SMAD protein phosphorylation, BMP signaling pathway, regulation of apoptotic process, regulation of MAPK cascade, cell development, SMAD protein signal transduction, regulation of cell population proliferation, transforming growth factor beta receptor signaling pathway, sclerotome development, hard palate development
ENSDARG00000027087	Hirschsprung disease 1	Septal defects	tgfb2	1.45858	0.010842	transforming growth factor, beta 2 [Source:ZFIN;Acc:ZDB-GENE-030723-3]	cell growth, positive regulation of pathway-restricted SMAD protein phosphorylation, BMP signaling pathway, regulation of apoptotic process, regulation of MAPK cascade, cell development, SMAD protein signal transduction, regulation of cell population proliferation, transforming growth factor beta receptor signaling pathway, sclerotome development, hard palate development
ENSDARG00000027087	Holt-Oram syndrome	Septal defects	tgfb2	1.45858	0.010842	transforming growth factor, beta 2 [Source:ZFIN;Acc:ZDB-GENE-030723-3]	cell growth, positive regulation of pathway-restricted SMAD protein phosphorylation, BMP signaling pathway, regulation of apoptotic process, regulation of MAPK cascade, cell development, SMAD protein signal transduction, regulation of cell population proliferation, transforming growth factor beta receptor signaling pathway, sclerotome development, hard palate development
ENSDARG00000027087	Joint hypermobility	Septal defects	tgfb2	1.45858	0.010842	transforming growth factor, beta 2 [Source:ZFIN;Acc:ZDB-GENE-030723-3]	cell growth, positive regulation of pathway-restricted SMAD protein phosphorylation, BMP signaling pathway, regulation of apoptotic process, regulation of MAPK cascade, cell development, SMAD protein signal transduction, regulation of cell population proliferation, transforming growth factor beta receptor signaling pathway, sclerotome development, hard palate development
ENSDARG00000027087	Loeys-Dietz syndrome	Septal defects	tgfb2	1.45858	0.010842	transforming growth factor, beta 2 [Source:ZFIN;Acc:ZDB-GENE-030723-3]	cell growth, positive regulation of pathway-restricted SMAD protein phosphorylation, BMP signaling pathway, regulation of apoptotic process, regulation of MAPK cascade, cell development, SMAD protein signal transduction, regulation of cell population proliferation, transforming growth factor beta receptor signaling pathway, sclerotome development, hard palate development
ENSDARG00000027087	Loeys-Dietz syndrome 4	Septal defects	tgfb2	1.45858	0.010842	transforming growth factor, beta 2 [Source:ZFIN;Acc:ZDB-GENE-030723-3]	cell growth, positive regulation of pathway-restricted SMAD protein phosphorylation, BMP signaling pathway, regulation of apoptotic process, regulation of MAPK cascade, cell development, SMAD protein signal transduction, regulation of cell population proliferation, transforming growth factor beta receptor signaling pathway, sclerotome development, hard palate development
ENSDARG00000027087	Mild global developmental delay	Septal defects	tgfb2	1.45858	0.010842	transforming growth factor, beta 2 [Source:ZFIN;Acc:ZDB-GENE-030723-3]	cell growth, positive regulation of pathway-restricted SMAD protein phosphorylation, BMP signaling pathway, regulation of apoptotic process, regulation of MAPK cascade, cell development, SMAD protein signal transduction, regulation of cell population proliferation, transforming growth factor beta receptor signaling pathway, sclerotome development, hard palate development
ENSDARG00000027087	Pectus excavatum	Septal defects	tgfb2	1.45858	0.010842	transforming growth factor, beta 2 [Source:ZFIN;Acc:ZDB-GENE-030723-3]	cell growth, positive regulation of pathway-restricted SMAD protein phosphorylation, BMP signaling pathway, regulation of apoptotic process, regulation of MAPK cascade, cell development, SMAD protein signal transduction, regulation of cell population proliferation, transforming growth factor beta receptor signaling pathway, sclerotome development, hard palate development
ENSDARG00000027087	Poor coordination	Septal defects	tgfb2	1.45858	0.010842	transforming growth factor, beta 2 [Source:ZFIN;Acc:ZDB-GENE-030723-3]	cell growth, positive regulation of pathway-restricted SMAD protein phosphorylation, BMP signaling pathway, regulation of apoptotic process, regulation of MAPK cascade, cell development, SMAD protein signal transduction, regulation of cell population proliferation, transforming growth factor beta receptor signaling pathway, sclerotome development, hard palate development
ENSDARG00000027087	Sandal gap	Septal defects	tgfb2	1.45858	0.010842	transforming growth factor, beta 2 [Source:ZFIN;Acc:ZDB-GENE-030723-3]	cell growth, positive regulation of pathway-restricted SMAD protein phosphorylation, BMP signaling pathway, regulation of apoptotic process, regulation of MAPK cascade, cell development, SMAD protein signal transduction, regulation of cell population proliferation, transforming growth factor beta receptor signaling pathway, sclerotome development, hard palate development
ENSDARG00000027087	Slender build	Septal defects	tgfb2	1.45858	0.010842	transforming growth factor, beta 2 [Source:ZFIN;Acc:ZDB-GENE-030723-3]	cell growth, positive regulation of pathway-restricted SMAD protein phosphorylation, BMP signaling pathway, regulation of apoptotic process, regulation of MAPK cascade, cell development, SMAD protein signal transduction, regulation of cell population proliferation, transforming growth factor beta receptor signaling pathway, sclerotome development, hard palate development
ENSDARG00000002213	Infantile nephronophthisis	Septal defects	invs	1.44927	0.00424476	inversin [Source:ZFIN;Acc:ZDB-GENE-020507-2]
ENSDARG00000015399	Fetal megacystis	Septal defects	foxf1	1.43472	0.0132814	forkhead box F1 [Source:ZFIN;Acc:ZDB-GENE-050419-153]	regulation of transcription, DNA-templated, sprouting angiogenesis
ENSDARG00000015399	Urethral atresia	Septal defects	foxf1	1.43472	0.0132814	forkhead box F1 [Source:ZFIN;Acc:ZDB-GENE-050419-153]	regulation of transcription, DNA-templated, sprouting angiogenesis
ENSDARG00000076381	Combined d-2- and l-2-hydroxyglutaric aciduria	Septal defects	slc25a1b	1.42195	0.0289731	slc25a1 solute carrier family 25 member 1b [Source:ZFIN;Acc:ZDB-GENE-130114-1]	transmembrane transport, mitochondrial citrate transmembrane transport
ENSDARG00000053528	Symphalangism-brachydactyly syndrome	Septal defects	nog3	1.41366	0.011357	noggin 3 [Source:ZFIN;Acc:ZDB-GENE-990714-8]	negative regulation of BMP signaling pathway, negative regulation of cell differentiation, multicellular organism development, cell differentiation, cartilage development
ENSDARG00000044485	Duane-radial ray syndrome	Septal defects	sall4	1.413	6.74561e-10	spalt-like transcription factor 4 [Source:ZFIN;Acc:ZDB-GENE-060328-2]	regulation of transcription, DNA-templated, embryonic pectoral fin morphogenesis, positive regulation of fibroblast growth factor receptor signaling pathway
ENSDARG00000090820	Arterial tortuosity syndrome	Septal defects	slc2a10	1.41075	1.80745e-07	solute carrier family 2 member 10 [Source:ZFIN;Acc:ZDB-GENE-080204-6]	transmembrane transport, proton transmembrane transport, notochord development, carbohydrate transmembrane transport, cardiovascular system development, carbohydrate transport
ENSDARG00000003293	Camptomelic dysplasia	Septal defects	sox9a	1.40481	0.00127832	SRY-box transcription factor 9a [Source:ZFIN;Acc:ZDB-GENE-001103-1]	regulation of transcription, DNA-templated, positive regulation of transcription by RNA polymerase II, central nervous system development, inner ear development, cartilage development, cartilage morphogenesis, otic placode formation, oligodendrocyte differentiation, pectoral fin development, embryonic pectoral fin morphogenesis, otic vesicle formation, morphogenesis of an epithelium, astrocyte di…
ENSDARG00000055398	Axenfeld-Rieger syndrome type 3	Septal defects	foxc1b	1.29198	0.00678115	forkhead box C1b [Source:ZFIN;Acc:ZDB-GENE-010302-2]	regulation of transcription, DNA-templated, camera-type eye development, regulation of transcription by RNA polymerase II, cell differentiation, neural crest cell migration, cerebellum vasculature development, vasculature development, cartilage development, blood vessel development, anatomical structure morphogenesis, regulation of vascular permeability, regulation of platelet-derived growth fact…
ENSDARG00000014995	Atrioventricular septal defect 2	Septal defects	jagn1b	1.29017	0.0236132	jagunal homolog 1b [Source:ZFIN;Acc:ZDB-GENE-040801-103]	endoplasmic reticulum organization, protein transport, immune system process, vesicle-mediated transport, neutrophil mediated immunity, neutrophil differentiation, granulocyte colony-stimulating factor signaling pathway, defense response to fungus, neutrophil migration
ENSDARG00000102626	FRASER SYNDROME 2	Septal defects	frem2b	1.24457	0.00277391	FRAS1 related extracellular matrix 2b [Source:ZFIN;Acc:ZDB-GENE-081119-4]	cell communication
ENSDARG00000076227	Brachydactyly type B1	Septal defects	ror2	1.23415	0.00975533	receptor tyrosine kinase-like orphan receptor 2 [Source:ZFIN;Acc:ZDB-GENE-060427-5]	protein phosphorylation, transmembrane receptor protein tyrosine kinase signaling pathway, peptidyl-tyrosine phosphorylation, regulation of MAPK cascade, anatomical structure development, convergent extension involved in gastrulation, nervous system development, positive regulation of neuron projection development, positive regulation of phosphatidylinositol 3-kinase signaling, positive regulatio…
ENSDARG00000076227	Robinow syndrome, autosomal recessive, with aplasia/hypoplasia of phalanges and metacarpals/metatarsals	Septal defects	ror2	1.23415	0.00975533	receptor tyrosine kinase-like orphan receptor 2 [Source:ZFIN;Acc:ZDB-GENE-060427-5]	protein phosphorylation, transmembrane receptor protein tyrosine kinase signaling pathway, peptidyl-tyrosine phosphorylation, regulation of MAPK cascade, anatomical structure development, convergent extension involved in gastrulation, nervous system development, positive regulation of neuron projection development, positive regulation of phosphatidylinositol 3-kinase signaling, positive regulatio…
ENSDARG00000019367	Aplasia/Hypoplasia of the thumb	Septal defects	tgfb3	1.20961	0.0139303	transforming growth factor, beta 3 [Source:ZFIN;Acc:ZDB-GENE-030723-4]	cell growth, positive regulation of pathway-restricted SMAD protein phosphorylation, BMP signaling pathway, regulation of apoptotic process, regulation of MAPK cascade, cell development, SMAD protein signal transduction, hematopoietic stem cell differentiation, regulation of cell population proliferation, positive regulation of cell division, regulation of cartilage development, transforming grow…
ENSDARG00000019367	Intellectual disability, mild	Septal defects	tgfb3	1.20961	0.0139303	transforming growth factor, beta 3 [Source:ZFIN;Acc:ZDB-GENE-030723-4]	cell growth, positive regulation of pathway-restricted SMAD protein phosphorylation, BMP signaling pathway, regulation of apoptotic process, regulation of MAPK cascade, cell development, SMAD protein signal transduction, hematopoietic stem cell differentiation, regulation of cell population proliferation, positive regulation of cell division, regulation of cartilage development, transforming grow…
ENSDARG00000019367	Multiple skeletal anomalies	Septal defects	tgfb3	1.20961	0.0139303	transforming growth factor, beta 3 [Source:ZFIN;Acc:ZDB-GENE-030723-4]	cell growth, positive regulation of pathway-restricted SMAD protein phosphorylation, BMP signaling pathway, regulation of apoptotic process, regulation of MAPK cascade, cell development, SMAD protein signal transduction, hematopoietic stem cell differentiation, regulation of cell population proliferation, positive regulation of cell division, regulation of cartilage development, transforming grow…
ENSDARG00000019367	Ventricular septal defect	Septal defects	tgfb3	1.20961	0.0139303	transforming growth factor, beta 3 [Source:ZFIN;Acc:ZDB-GENE-030723-4]	cell growth, positive regulation of pathway-restricted SMAD protein phosphorylation, BMP signaling pathway, regulation of apoptotic process, regulation of MAPK cascade, cell development, SMAD protein signal transduction, hematopoietic stem cell differentiation, regulation of cell population proliferation, positive regulation of cell division, regulation of cartilage development, transforming grow…
ENSDARG00000035556	Abnormality of the lower limb	Septal defects	rps6ka3a	1.18411	0.00274892	ribosomal protein S6 kinase a, polypeptide 3a [Source:ZFIN;Acc:ZDB-GENE-030219-119]	protein phosphorylation, intracellular signal transduction, phosphorylation, digestive tract development, skin development
ENSDARG00000035556	Clinodactyly	Septal defects	rps6ka3a	1.18411	0.00274892	ribosomal protein S6 kinase a, polypeptide 3a [Source:ZFIN;Acc:ZDB-GENE-030219-119]	protein phosphorylation, intracellular signal transduction, phosphorylation, digestive tract development, skin development
ENSDARG00000035556	Deep philtrum	Septal defects	rps6ka3a	1.18411	0.00274892	ribosomal protein S6 kinase a, polypeptide 3a [Source:ZFIN;Acc:ZDB-GENE-030219-119]	protein phosphorylation, intracellular signal transduction, phosphorylation, digestive tract development, skin development
ENSDARG00000035556	Gastroesophageal reflux	Septal defects	rps6ka3a	1.18411	0.00274892	ribosomal protein S6 kinase a, polypeptide 3a [Source:ZFIN;Acc:ZDB-GENE-030219-119]	protein phosphorylation, intracellular signal transduction, phosphorylation, digestive tract development, skin development
ENSDARG00000035556	Hypertelorism	Septal defects	rps6ka3a	1.18411	0.00274892	ribosomal protein S6 kinase a, polypeptide 3a [Source:ZFIN;Acc:ZDB-GENE-030219-119]	protein phosphorylation, intracellular signal transduction, phosphorylation, digestive tract development, skin development
ENSDARG00000035556	Low anterior hairline	Septal defects	rps6ka3a	1.18411	0.00274892	ribosomal protein S6 kinase a, polypeptide 3a [Source:ZFIN;Acc:ZDB-GENE-030219-119]	protein phosphorylation, intracellular signal transduction, phosphorylation, digestive tract development, skin development
ENSDARG00000035556	Low posterior hairline	Septal defects	rps6ka3a	1.18411	0.00274892	ribosomal protein S6 kinase a, polypeptide 3a [Source:ZFIN;Acc:ZDB-GENE-030219-119]	protein phosphorylation, intracellular signal transduction, phosphorylation, digestive tract development, skin development
ENSDARG00000035556	Low-set ears	Septal defects	rps6ka3a	1.18411	0.00274892	ribosomal protein S6 kinase a, polypeptide 3a [Source:ZFIN;Acc:ZDB-GENE-030219-119]	protein phosphorylation, intracellular signal transduction, phosphorylation, digestive tract development, skin development
ENSDARG00000035556	Micrognathia	Septal defects	rps6ka3a	1.18411	0.00274892	ribosomal protein S6 kinase a, polypeptide 3a [Source:ZFIN;Acc:ZDB-GENE-030219-119]	protein phosphorylation, intracellular signal transduction, phosphorylation, digestive tract development, skin development
ENSDARG00000035556	Mitral valve prolapse	Septal defects	rps6ka3a	1.18411	0.00274892	ribosomal protein S6 kinase a, polypeptide 3a [Source:ZFIN;Acc:ZDB-GENE-030219-119]	protein phosphorylation, intracellular signal transduction, phosphorylation, digestive tract development, skin development
ENSDARG00000035556	Specific learning disability	Septal defects	rps6ka3a	1.18411	0.00274892	ribosomal protein S6 kinase a, polypeptide 3a [Source:ZFIN;Acc:ZDB-GENE-030219-119]	protein phosphorylation, intracellular signal transduction, phosphorylation, digestive tract development, skin development
ENSDARG00000035556	Thoracolumbar scoliosis	Septal defects	rps6ka3a	1.18411	0.00274892	ribosomal protein S6 kinase a, polypeptide 3a [Source:ZFIN;Acc:ZDB-GENE-030219-119]	protein phosphorylation, intracellular signal transduction, phosphorylation, digestive tract development, skin development
ENSDARG00000035556	Triangular face	Septal defects	rps6ka3a	1.18411	0.00274892	ribosomal protein S6 kinase a, polypeptide 3a [Source:ZFIN;Acc:ZDB-GENE-030219-119]	protein phosphorylation, intracellular signal transduction, phosphorylation, digestive tract development, skin development
ENSDARG00000045411	Meckel syndrome type 7	Septal defects	acad11	1.16259	0.000650533	acyl-CoA dehydrogenase family, member 11 [Source:ZFIN;Acc:ZDB-GENE-040426-814]	oxidation-reduction process
ENSDARG00000045411	Nephronophthisis	Septal defects	acad11	1.16259	0.000650533	acyl-CoA dehydrogenase family, member 11 [Source:ZFIN;Acc:ZDB-GENE-040426-814]	oxidation-reduction process
ENSDARG00000068919	Absent radius	Septal defects	rad51c	1.15518	0.0192583	RAD51 paralog C [Source:ZFIN;Acc:ZDB-GENE-041010-204]	DNA repair, reciprocal meiotic recombination
ENSDARG00000068919	Absent thumb	Septal defects	rad51c	1.15518	0.0192583	RAD51 paralog C [Source:ZFIN;Acc:ZDB-GENE-041010-204]	DNA repair, reciprocal meiotic recombination
ENSDARG00000068919	Breast-ovarian cancer, familial 3	Septal defects	rad51c	1.15518	0.0192583	RAD51 paralog C [Source:ZFIN;Acc:ZDB-GENE-041010-204]	DNA repair, reciprocal meiotic recombination
ENSDARG00000068919	Camptodactyly of finger	Septal defects	rad51c	1.15518	0.0192583	RAD51 paralog C [Source:ZFIN;Acc:ZDB-GENE-041010-204]	DNA repair, reciprocal meiotic recombination
ENSDARG00000068919	Decreased body weight	Septal defects	rad51c	1.15518	0.0192583	RAD51 paralog C [Source:ZFIN;Acc:ZDB-GENE-041010-204]	DNA repair, reciprocal meiotic recombination
ENSDARG00000068919	Delayed speech and language development	Septal defects	rad51c	1.15518	0.0192583	RAD51 paralog C [Source:ZFIN;Acc:ZDB-GENE-041010-204]	DNA repair, reciprocal meiotic recombination
ENSDARG00000068919	EEG abnormality	Septal defects	rad51c	1.15518	0.0192583	RAD51 paralog C [Source:ZFIN;Acc:ZDB-GENE-041010-204]	DNA repair, reciprocal meiotic recombination
ENSDARG00000068919	Fanconi anemia, complementation group O	Septal defects	rad51c	1.15518	0.0192583	RAD51 paralog C [Source:ZFIN;Acc:ZDB-GENE-041010-204]	DNA repair, reciprocal meiotic recombination
ENSDARG00000068919	Global developmental delay	Septal defects	rad51c	1.15518	0.0192583	RAD51 paralog C [Source:ZFIN;Acc:ZDB-GENE-041010-204]	DNA repair, reciprocal meiotic recombination
ENSDARG00000068919	Hereditary cancer-predisposing syndrome	Septal defects	rad51c	1.15518	0.0192583	RAD51 paralog C [Source:ZFIN;Acc:ZDB-GENE-041010-204]	DNA repair, reciprocal meiotic recombination
ENSDARG00000068919	Hiatal hernia	Septal defects	rad51c	1.15518	0.0192583	RAD51 paralog C [Source:ZFIN;Acc:ZDB-GENE-041010-204]	DNA repair, reciprocal meiotic recombination
ENSDARG00000068919	Microcephaly	Septal defects	rad51c	1.15518	0.0192583	RAD51 paralog C [Source:ZFIN;Acc:ZDB-GENE-041010-204]	DNA repair, reciprocal meiotic recombination
ENSDARG00000068919	Myopathy	Septal defects	rad51c	1.15518	0.0192583	RAD51 paralog C [Source:ZFIN;Acc:ZDB-GENE-041010-204]	DNA repair, reciprocal meiotic recombination
ENSDARG00000068919	Scoliosis	Septal defects	rad51c	1.15518	0.0192583	RAD51 paralog C [Source:ZFIN;Acc:ZDB-GENE-041010-204]	DNA repair, reciprocal meiotic recombination
ENSDARG00000068919	Stereotypy	Septal defects	rad51c	1.15518	0.0192583	RAD51 paralog C [Source:ZFIN;Acc:ZDB-GENE-041010-204]	DNA repair, reciprocal meiotic recombination
ENSDARG00000034817	Farber disease	Septal defects	asah1b	1.13604	0.00476347	N-acylsphingosine amidohydrolase (acid ceramidase) 1b [Source:ZFIN;Acc:ZDB-GENE-040426-1512]	lipid metabolic process, collateral sprouting
ENSDARG00000016963	Monocarboxylate transporter 1 deficiency	Septal defects	slc16a1a	1.13369	0.0096083	solute carrier family 16 member 1a [Source:ZFIN;Acc:ZDB-GENE-110408-16]	transmembrane transport, monocarboxylic acid transport, lactate transmembrane transport
ENSDARG00000016963	Monocarboxylate transporter 1 deficiency, autosomal recessive	Septal defects	slc16a1a	1.13369	0.0096083	solute carrier family 16 member 1a [Source:ZFIN;Acc:ZDB-GENE-110408-16]	transmembrane transport, monocarboxylic acid transport, lactate transmembrane transport
ENSDARG00000096415	Adenocarcinoma of stomach	Septal defects	raf1a	1.11998	7.22803e-05	Raf-1 proto-oncogene, serine/threonine kinase a [Source:ZFIN;Acc:ZDB-GENE-990415-41]	signal transduction, intracellular signal transduction, activation of MAPKK activity, protein phosphorylation, heart development, signal transduction, protein phosphorylation, intracellular signal transduction, phosphorylation, activation of MAPKK activity, heart development
ENSDARG00000096415	Cardiomyopathy, dilated, 1NN	Septal defects	raf1a	1.11998	7.22803e-05	Raf-1 proto-oncogene, serine/threonine kinase a [Source:ZFIN;Acc:ZDB-GENE-990415-41]	signal transduction, intracellular signal transduction, activation of MAPKK activity, protein phosphorylation, heart development, signal transduction, protein phosphorylation, intracellular signal transduction, phosphorylation, activation of MAPKK activity, heart development
ENSDARG00000096415	Congenital ptosis	Septal defects	raf1a	1.11998	7.22803e-05	Raf-1 proto-oncogene, serine/threonine kinase a [Source:ZFIN;Acc:ZDB-GENE-990415-41]	signal transduction, intracellular signal transduction, activation of MAPKK activity, protein phosphorylation, heart development, signal transduction, protein phosphorylation, intracellular signal transduction, phosphorylation, activation of MAPKK activity, heart development
ENSDARG00000096415	Craniofacial disproportion	Septal defects	raf1a	1.11998	7.22803e-05	Raf-1 proto-oncogene, serine/threonine kinase a [Source:ZFIN;Acc:ZDB-GENE-990415-41]	signal transduction, intracellular signal transduction, activation of MAPKK activity, protein phosphorylation, heart development, signal transduction, protein phosphorylation, intracellular signal transduction, phosphorylation, activation of MAPKK activity, heart development
ENSDARG00000096415	Epicanthus	Septal defects	raf1a	1.11998	7.22803e-05	Raf-1 proto-oncogene, serine/threonine kinase a [Source:ZFIN;Acc:ZDB-GENE-990415-41]	signal transduction, intracellular signal transduction, activation of MAPKK activity, protein phosphorylation, heart development, signal transduction, protein phosphorylation, intracellular signal transduction, phosphorylation, activation of MAPKK activity, heart development
ENSDARG00000096415	High palate	Septal defects	raf1a	1.11998	7.22803e-05	Raf-1 proto-oncogene, serine/threonine kinase a [Source:ZFIN;Acc:ZDB-GENE-990415-41]	signal transduction, intracellular signal transduction, activation of MAPKK activity, protein phosphorylation, heart development, signal transduction, protein phosphorylation, intracellular signal transduction, phosphorylation, activation of MAPKK activity, heart development
ENSDARG00000096415	LEOPARD syndrome 2	Septal defects	raf1a	1.11998	7.22803e-05	Raf-1 proto-oncogene, serine/threonine kinase a [Source:ZFIN;Acc:ZDB-GENE-990415-41]	signal transduction, intracellular signal transduction, activation of MAPKK activity, protein phosphorylation, heart development, signal transduction, protein phosphorylation, intracellular signal transduction, phosphorylation, activation of MAPKK activity, heart development
ENSDARG00000096415	Long philtrum	Septal defects	raf1a	1.11998	7.22803e-05	Raf-1 proto-oncogene, serine/threonine kinase a [Source:ZFIN;Acc:ZDB-GENE-990415-41]	signal transduction, intracellular signal transduction, activation of MAPKK activity, protein phosphorylation, heart development, signal transduction, protein phosphorylation, intracellular signal transduction, phosphorylation, activation of MAPKK activity, heart development
ENSDARG00000096415	Lung adenocarcinoma	Septal defects	raf1a	1.11998	7.22803e-05	Raf-1 proto-oncogene, serine/threonine kinase a [Source:ZFIN;Acc:ZDB-GENE-990415-41]	signal transduction, intracellular signal transduction, activation of MAPKK activity, protein phosphorylation, heart development, signal transduction, protein phosphorylation, intracellular signal transduction, phosphorylation, activation of MAPKK activity, heart development
ENSDARG00000096415	Malignant melanoma of skin	Septal defects	raf1a	1.11998	7.22803e-05	Raf-1 proto-oncogene, serine/threonine kinase a [Source:ZFIN;Acc:ZDB-GENE-990415-41]	signal transduction, intracellular signal transduction, activation of MAPKK activity, protein phosphorylation, heart development, signal transduction, protein phosphorylation, intracellular signal transduction, phosphorylation, activation of MAPKK activity, heart development
ENSDARG00000096415	Melanoma	Septal defects	raf1a	1.11998	7.22803e-05	Raf-1 proto-oncogene, serine/threonine kinase a [Source:ZFIN;Acc:ZDB-GENE-990415-41]	signal transduction, intracellular signal transduction, activation of MAPKK activity, protein phosphorylation, heart development, signal transduction, protein phosphorylation, intracellular signal transduction, phosphorylation, activation of MAPKK activity, heart development
ENSDARG00000096415	Neonatal hypotonia	Septal defects	raf1a	1.11998	7.22803e-05	Raf-1 proto-oncogene, serine/threonine kinase a [Source:ZFIN;Acc:ZDB-GENE-990415-41]	signal transduction, intracellular signal transduction, activation of MAPKK activity, protein phosphorylation, heart development, signal transduction, protein phosphorylation, intracellular signal transduction, phosphorylation, activation of MAPKK activity, heart development
ENSDARG00000096415	Neoplasm of the large intestine	Septal defects	raf1a	1.11998	7.22803e-05	Raf-1 proto-oncogene, serine/threonine kinase a [Source:ZFIN;Acc:ZDB-GENE-990415-41]	signal transduction, intracellular signal transduction, activation of MAPKK activity, protein phosphorylation, heart development, signal transduction, protein phosphorylation, intracellular signal transduction, phosphorylation, activation of MAPKK activity, heart development
ENSDARG00000096415	Neurodevelopmental disorder	Septal defects	raf1a	1.11998	7.22803e-05	Raf-1 proto-oncogene, serine/threonine kinase a [Source:ZFIN;Acc:ZDB-GENE-990415-41]	signal transduction, intracellular signal transduction, activation of MAPKK activity, protein phosphorylation, heart development, signal transduction, protein phosphorylation, intracellular signal transduction, phosphorylation, activation of MAPKK activity, heart development
ENSDARG00000096415	Noonan syndrome 3	Septal defects	raf1a	1.11998	7.22803e-05	Raf-1 proto-oncogene, serine/threonine kinase a [Source:ZFIN;Acc:ZDB-GENE-990415-41]	signal transduction, intracellular signal transduction, activation of MAPKK activity, protein phosphorylation, heart development, signal transduction, protein phosphorylation, intracellular signal transduction, phosphorylation, activation of MAPKK activity, heart development
ENSDARG00000096415	Noonan syndrome 5	Septal defects	raf1a	1.11998	7.22803e-05	Raf-1 proto-oncogene, serine/threonine kinase a [Source:ZFIN;Acc:ZDB-GENE-990415-41]	signal transduction, intracellular signal transduction, activation of MAPKK activity, protein phosphorylation, heart development, signal transduction, protein phosphorylation, intracellular signal transduction, phosphorylation, activation of MAPKK activity, heart development
ENSDARG00000096415	Noonan syndrome with multiple lentigines	Septal defects	raf1a	1.11998	7.22803e-05	Raf-1 proto-oncogene, serine/threonine kinase a [Source:ZFIN;Acc:ZDB-GENE-990415-41]	signal transduction, intracellular signal transduction, activation of MAPKK activity, protein phosphorylation, heart development, signal transduction, protein phosphorylation, intracellular signal transduction, phosphorylation, activation of MAPKK activity, heart development
ENSDARG00000096415	Patent ductus arteriosus after birth at term	Septal defects	raf1a	1.11998	7.22803e-05	Raf-1 proto-oncogene, serine/threonine kinase a [Source:ZFIN;Acc:ZDB-GENE-990415-41]	signal transduction, intracellular signal transduction, activation of MAPKK activity, protein phosphorylation, heart development, signal transduction, protein phosphorylation, intracellular signal transduction, phosphorylation, activation of MAPKK activity, heart development
ENSDARG00000096415	Pulmonic stenosis (disease)	Septal defects	raf1a	1.11998	7.22803e-05	Raf-1 proto-oncogene, serine/threonine kinase a [Source:ZFIN;Acc:ZDB-GENE-990415-41]	signal transduction, intracellular signal transduction, activation of MAPKK activity, protein phosphorylation, heart development, signal transduction, protein phosphorylation, intracellular signal transduction, phosphorylation, activation of MAPKK activity, heart development
ENSDARG00000096415	Short neck	Septal defects	raf1a	1.11998	7.22803e-05	Raf-1 proto-oncogene, serine/threonine kinase a [Source:ZFIN;Acc:ZDB-GENE-990415-41]	signal transduction, intracellular signal transduction, activation of MAPKK activity, protein phosphorylation, heart development, signal transduction, protein phosphorylation, intracellular signal transduction, phosphorylation, activation of MAPKK activity, heart development
ENSDARG00000096415	Single transverse palmar crease	Septal defects	raf1a	1.11998	7.22803e-05	Raf-1 proto-oncogene, serine/threonine kinase a [Source:ZFIN;Acc:ZDB-GENE-990415-41]	signal transduction, intracellular signal transduction, activation of MAPKK activity, protein phosphorylation, heart development, signal transduction, protein phosphorylation, intracellular signal transduction, phosphorylation, activation of MAPKK activity, heart development
ENSDARG00000096415	Unilateral ptosis	Septal defects	raf1a	1.11998	7.22803e-05	Raf-1 proto-oncogene, serine/threonine kinase a [Source:ZFIN;Acc:ZDB-GENE-990415-41]	signal transduction, intracellular signal transduction, activation of MAPKK activity, protein phosphorylation, heart development, signal transduction, protein phosphorylation, intracellular signal transduction, phosphorylation, activation of MAPKK activity, heart development
ENSDARG00000096415	Wide nasal bridge	Septal defects	raf1a	1.11998	7.22803e-05	Raf-1 proto-oncogene, serine/threonine kinase a [Source:ZFIN;Acc:ZDB-GENE-990415-41]	signal transduction, intracellular signal transduction, activation of MAPKK activity, protein phosphorylation, heart development, signal transduction, protein phosphorylation, intracellular signal transduction, phosphorylation, activation of MAPKK activity, heart development
ENSDARG00000075733	See cases	Septal defects	zyx	1.08409	0.0138948	zyxin [Source:ZFIN;Acc:ZDB-GENE-070928-18]	signal transduction, integrin-mediated signaling pathway, transforming growth factor beta receptor signaling pathway
ENSDARG00000002830	DiGeorge sequence	Septal defects	trmt2a	1.08176	1.38385e-06	tRNA methyltransferase 2 homolog A [Source:ZFIN;Acc:ZDB-GENE-030131-6876]	RNA processing, methylation, RNA methylation
ENSDARG00000002830	Shprintzen syndrome	Septal defects	trmt2a	1.08176	1.38385e-06	tRNA methyltransferase 2 homolog A [Source:ZFIN;Acc:ZDB-GENE-030131-6876]	RNA processing, methylation, RNA methylation
ENSDARG00000105116	Arthrogryposis multiplex congenita	Septal defects	p4hb	1.05699	0.0401551	prolyl 4-hydroxylase, beta polypeptide [Source:ZFIN;Acc:ZDB-GENE-080610-1]	cell redox homeostasis, protein folding, response to endoplasmic reticulum stress
ENSDARG00000105116	Blue sclerae	Septal defects	p4hb	1.05699	0.0401551	prolyl 4-hydroxylase, beta polypeptide [Source:ZFIN;Acc:ZDB-GENE-080610-1]	cell redox homeostasis, protein folding, response to endoplasmic reticulum stress
ENSDARG00000105116	Congenital cerebellar hypoplasia	Septal defects	p4hb	1.05699	0.0401551	prolyl 4-hydroxylase, beta polypeptide [Source:ZFIN;Acc:ZDB-GENE-080610-1]	cell redox homeostasis, protein folding, response to endoplasmic reticulum stress
ENSDARG00000105116	Congenital sensorineural hearing impairment	Septal defects	p4hb	1.05699	0.0401551	prolyl 4-hydroxylase, beta polypeptide [Source:ZFIN;Acc:ZDB-GENE-080610-1]	cell redox homeostasis, protein folding, response to endoplasmic reticulum stress
ENSDARG00000105116	Congenital strabismus	Septal defects	p4hb	1.05699	0.0401551	prolyl 4-hydroxylase, beta polypeptide [Source:ZFIN;Acc:ZDB-GENE-080610-1]	cell redox homeostasis, protein folding, response to endoplasmic reticulum stress
ENSDARG00000105116	Dysplastic corpus callosum	Septal defects	p4hb	1.05699	0.0401551	prolyl 4-hydroxylase, beta polypeptide [Source:ZFIN;Acc:ZDB-GENE-080610-1]	cell redox homeostasis, protein folding, response to endoplasmic reticulum stress
ENSDARG00000105116	Generalized hypotonia	Septal defects	p4hb	1.05699	0.0401551	prolyl 4-hydroxylase, beta polypeptide [Source:ZFIN;Acc:ZDB-GENE-080610-1]	cell redox homeostasis, protein folding, response to endoplasmic reticulum stress
ENSDARG00000105116	Hypoplasia of the pons	Septal defects	p4hb	1.05699	0.0401551	prolyl 4-hydroxylase, beta polypeptide [Source:ZFIN;Acc:ZDB-GENE-080610-1]	cell redox homeostasis, protein folding, response to endoplasmic reticulum stress
ENSDARG00000105116	Laryngomalacia	Septal defects	p4hb	1.05699	0.0401551	prolyl 4-hydroxylase, beta polypeptide [Source:ZFIN;Acc:ZDB-GENE-080610-1]	cell redox homeostasis, protein folding, response to endoplasmic reticulum stress
ENSDARG00000105116	Lissencephaly	Septal defects	p4hb	1.05699	0.0401551	prolyl 4-hydroxylase, beta polypeptide [Source:ZFIN;Acc:ZDB-GENE-080610-1]	cell redox homeostasis, protein folding, response to endoplasmic reticulum stress
ENSDARG00000105116	Multiple prenatal fractures	Septal defects	p4hb	1.05699	0.0401551	prolyl 4-hydroxylase, beta polypeptide [Source:ZFIN;Acc:ZDB-GENE-080610-1]	cell redox homeostasis, protein folding, response to endoplasmic reticulum stress
ENSDARG00000105116	Oligohydramnios	Septal defects	p4hb	1.05699	0.0401551	prolyl 4-hydroxylase, beta polypeptide [Source:ZFIN;Acc:ZDB-GENE-080610-1]	cell redox homeostasis, protein folding, response to endoplasmic reticulum stress
ENSDARG00000105116	Optic atrophy	Septal defects	p4hb	1.05699	0.0401551	prolyl 4-hydroxylase, beta polypeptide [Source:ZFIN;Acc:ZDB-GENE-080610-1]	cell redox homeostasis, protein folding, response to endoplasmic reticulum stress
ENSDARG00000105116	Unilateral vocal cord paresis	Septal defects	p4hb	1.05699	0.0401551	prolyl 4-hydroxylase, beta polypeptide [Source:ZFIN;Acc:ZDB-GENE-080610-1]	cell redox homeostasis, protein folding, response to endoplasmic reticulum stress
ENSDARG00000041799	Atrioventricular septal defect 3	Septal defects	cx43	1.02484	0.000502802	connexin 43 [Source:ZFIN;Acc:ZDB-GENE-991105-4]	cell-cell signaling, heart development, cell communication, multicellular organism development, transmembrane transport, Kupffer's vesicle development, fin development, fin morphogenesis, cell differentiation, embryonic heart tube development, fin regeneration, cell population proliferation, caudal fin morphogenesis, bone morphogenesis, embryonic hemopoiesis, medial fin development, embryonic ske…
ENSDARG00000041799	Hypoplastic left heart syndrome 1	Septal defects	cx43	1.02484	0.000502802	connexin 43 [Source:ZFIN;Acc:ZDB-GENE-991105-4]	cell-cell signaling, heart development, cell communication, multicellular organism development, transmembrane transport, Kupffer's vesicle development, fin development, fin morphogenesis, cell differentiation, embryonic heart tube development, fin regeneration, cell population proliferation, caudal fin morphogenesis, bone morphogenesis, embryonic hemopoiesis, medial fin development, embryonic ske…
ENSDARG00000041799	Oculodentodigital dysplasia	Septal defects	cx43	1.02484	0.000502802	connexin 43 [Source:ZFIN;Acc:ZDB-GENE-991105-4]	cell-cell signaling, heart development, cell communication, multicellular organism development, transmembrane transport, Kupffer's vesicle development, fin development, fin morphogenesis, cell differentiation, embryonic heart tube development, fin regeneration, cell population proliferation, caudal fin morphogenesis, bone morphogenesis, embryonic hemopoiesis, medial fin development, embryonic ske…
ENSDARG00000041799	Oculodentodigital dysplasia, autosomal recessive	Septal defects	cx43	1.02484	0.000502802	connexin 43 [Source:ZFIN;Acc:ZDB-GENE-991105-4]	cell-cell signaling, heart development, cell communication, multicellular organism development, transmembrane transport, Kupffer's vesicle development, fin development, fin morphogenesis, cell differentiation, embryonic heart tube development, fin regeneration, cell population proliferation, caudal fin morphogenesis, bone morphogenesis, embryonic hemopoiesis, medial fin development, embryonic ske…
ENSDARG00000041799	Syndactyly type 3	Septal defects	cx43	1.02484	0.000502802	connexin 43 [Source:ZFIN;Acc:ZDB-GENE-991105-4]	cell-cell signaling, heart development, cell communication, multicellular organism development, transmembrane transport, Kupffer's vesicle development, fin development, fin morphogenesis, cell differentiation, embryonic heart tube development, fin regeneration, cell population proliferation, caudal fin morphogenesis, bone morphogenesis, embryonic hemopoiesis, medial fin development, embryonic ske…
ENSDARG00000041869	Infantile muscular hypotonia	Septal defects	tnfrsf19	0.998593	0.00127278	tumor necrosis factor receptor superfamily, member 19 [Source:ZFIN;Acc:ZDB-GENE-030131-6760]	sprouting angiogenesis, positive regulation of I-kappaB kinase/NF-kappaB signaling, positive regulation of JNK cascade, posterior lateral line development, posterior lateral line neuromast deposition, establishment of endothelial blood-brain barrier
ENSDARG00000041869	Left ventricular noncompaction	Septal defects	tnfrsf19	0.998593	0.00127278	tumor necrosis factor receptor superfamily, member 19 [Source:ZFIN;Acc:ZDB-GENE-030131-6760]	sprouting angiogenesis, positive regulation of I-kappaB kinase/NF-kappaB signaling, positive regulation of JNK cascade, posterior lateral line development, posterior lateral line neuromast deposition, establishment of endothelial blood-brain barrier
ENSDARG00000038225	Epidermal nevus	Septal defects	nras	0.965048	0.000295308	NRAS proto-oncogene, GTPase [Source:ZFIN;Acc:ZDB-GENE-990415-166]	signal transduction
ENSDARG00000038225	Malignant neoplasm of body of uterus	Septal defects	nras	0.965048	0.000295308	NRAS proto-oncogene, GTPase [Source:ZFIN;Acc:ZDB-GENE-990415-166]	signal transduction
ENSDARG00000038225	Medulloblastoma	Septal defects	nras	0.965048	0.000295308	NRAS proto-oncogene, GTPase [Source:ZFIN;Acc:ZDB-GENE-990415-166]	signal transduction
ENSDARG00000038225	Myelodysplastic syndrome	Septal defects	nras	0.965048	0.000295308	NRAS proto-oncogene, GTPase [Source:ZFIN;Acc:ZDB-GENE-990415-166]	signal transduction
ENSDARG00000038225	Non-Hodgkin lymphoma	Septal defects	nras	0.965048	0.000295308	NRAS proto-oncogene, GTPase [Source:ZFIN;Acc:ZDB-GENE-990415-166]	signal transduction
ENSDARG00000038225	Non-small cell lung cancer	Septal defects	nras	0.965048	0.000295308	NRAS proto-oncogene, GTPase [Source:ZFIN;Acc:ZDB-GENE-990415-166]	signal transduction
ENSDARG00000038225	Noonan syndrome 6	Septal defects	nras	0.965048	0.000295308	NRAS proto-oncogene, GTPase [Source:ZFIN;Acc:ZDB-GENE-990415-166]	signal transduction
ENSDARG00000038225	RAS-associated autoimmune leukoproliferative disorder	Septal defects	nras	0.965048	0.000295308	NRAS proto-oncogene, GTPase [Source:ZFIN;Acc:ZDB-GENE-990415-166]	signal transduction
ENSDARG00000038225	Transitional cell carcinoma of the bladder	Septal defects	nras	0.965048	0.000295308	NRAS proto-oncogene, GTPase [Source:ZFIN;Acc:ZDB-GENE-990415-166]	signal transduction
ENSDARG00000068567	Holoprosencephaly 3	Septal defects	shha	0.964868	0.0232371	sonic hedgehog signaling molecule a [Source:ZFIN;Acc:ZDB-GENE-980526-166]	proteolysis, cell-cell signaling, multicellular organism development, intein-mediated protein splicing, camera-type eye development, heart development, skeletal muscle fiber development, muscle organ development, pronephros development, regulation of gene expression, pancreas development, axon guidance, heart looping, endocrine pancreas development, embryonic neurocranium morphogenesis, anterior/…
ENSDARG00000069150	Downslanted palpebral fissures	Septal defects	rit1	0.902753	0.000303987	Ras-like without CAAX 1 [Source:ZFIN;Acc:ZDB-GENE-070912-329]	signal transduction, heart development, embryonic viscerocranium morphogenesis, Ras protein signal transduction
ENSDARG00000069150	Edema of the lower limbs	Septal defects	rit1	0.902753	0.000303987	Ras-like without CAAX 1 [Source:ZFIN;Acc:ZDB-GENE-070912-329]	signal transduction, heart development, embryonic viscerocranium morphogenesis, Ras protein signal transduction
ENSDARG00000069150	Inborn genetic diseases	Septal defects	rit1	0.902753	0.000303987	Ras-like without CAAX 1 [Source:ZFIN;Acc:ZDB-GENE-070912-329]	signal transduction, heart development, embryonic viscerocranium morphogenesis, Ras protein signal transduction
ENSDARG00000069150	Noonan syndrome 8	Septal defects	rit1	0.902753	0.000303987	Ras-like without CAAX 1 [Source:ZFIN;Acc:ZDB-GENE-070912-329]	signal transduction, heart development, embryonic viscerocranium morphogenesis, Ras protein signal transduction
ENSDARG00000069150	Rasopathy	Septal defects	rit1	0.902753	0.000303987	Ras-like without CAAX 1 [Source:ZFIN;Acc:ZDB-GENE-070912-329]	signal transduction, heart development, embryonic viscerocranium morphogenesis, Ras protein signal transduction
ENSDARG00000069150	Short stature	Septal defects	rit1	0.902753	0.000303987	Ras-like without CAAX 1 [Source:ZFIN;Acc:ZDB-GENE-070912-329]	signal transduction, heart development, embryonic viscerocranium morphogenesis, Ras protein signal transduction
ENSDARG00000055339	Combined oxidative phosphorylation deficiency 31	Septal defects	si:ch73-1a9.4	0.800617	0.0038295	si:ch73-1a9.4 [Source:ZFIN;Acc:ZDB-GENE-050506-64]	proteolysis, peptide metabolic process, protein processing involved in protein targeting to mitochondrion
ENSDARG00000077532	Multiple congenital anomalies-hypotonia-seizures syndrome 1	Septal defects	pign	0.734304	0.0177029	phosphatidylinositol glycan anchor biosynthesis, class N [Source:ZFIN;Acc:ZDB-GENE-080204-114]	GPI anchor biosynthetic process
ENSDARG00000020334	Abnormal facial shape	Septal defects	ptpn11a	0.605706	0.0132231	protein tyrosine phosphatase non-receptor type 11a [Source:ZFIN;Acc:ZDB-GENE-030131-5911]	protein dephosphorylation, dephosphorylation, convergent extension involved in axis elongation, heart development, peptidyl-tyrosine dephosphorylation, convergent extension involved in gastrulation, embryonic viscerocranium morphogenesis, heart jogging, negative regulation of cell death
ENSDARG00000020334	Abnormality of cardiovascular system morphology	Septal defects	ptpn11a	0.605706	0.0132231	protein tyrosine phosphatase non-receptor type 11a [Source:ZFIN;Acc:ZDB-GENE-030131-5911]	protein dephosphorylation, dephosphorylation, convergent extension involved in axis elongation, heart development, peptidyl-tyrosine dephosphorylation, convergent extension involved in gastrulation, embryonic viscerocranium morphogenesis, heart jogging, negative regulation of cell death
ENSDARG00000020334	Abnormality of the mitral valve	Septal defects	ptpn11a	0.605706	0.0132231	protein tyrosine phosphatase non-receptor type 11a [Source:ZFIN;Acc:ZDB-GENE-030131-5911]	protein dephosphorylation, dephosphorylation, convergent extension involved in axis elongation, heart development, peptidyl-tyrosine dephosphorylation, convergent extension involved in gastrulation, embryonic viscerocranium morphogenesis, heart jogging, negative regulation of cell death
ENSDARG00000020334	Acute myeloid leukemia	Septal defects	ptpn11a	0.605706	0.0132231	protein tyrosine phosphatase non-receptor type 11a [Source:ZFIN;Acc:ZDB-GENE-030131-5911]	protein dephosphorylation, dephosphorylation, convergent extension involved in axis elongation, heart development, peptidyl-tyrosine dephosphorylation, convergent extension involved in gastrulation, embryonic viscerocranium morphogenesis, heart jogging, negative regulation of cell death
ENSDARG00000020334	Anemia	Septal defects	ptpn11a	0.605706	0.0132231	protein tyrosine phosphatase non-receptor type 11a [Source:ZFIN;Acc:ZDB-GENE-030131-5911]	protein dephosphorylation, dephosphorylation, convergent extension involved in axis elongation, heart development, peptidyl-tyrosine dephosphorylation, convergent extension involved in gastrulation, embryonic viscerocranium morphogenesis, heart jogging, negative regulation of cell death
ENSDARG00000020334	Anteverted nares	Septal defects	ptpn11a	0.605706	0.0132231	protein tyrosine phosphatase non-receptor type 11a [Source:ZFIN;Acc:ZDB-GENE-030131-5911]	protein dephosphorylation, dephosphorylation, convergent extension involved in axis elongation, heart development, peptidyl-tyrosine dephosphorylation, convergent extension involved in gastrulation, embryonic viscerocranium morphogenesis, heart jogging, negative regulation of cell death
ENSDARG00000020334	Astrocytoma	Septal defects	ptpn11a	0.605706	0.0132231	protein tyrosine phosphatase non-receptor type 11a [Source:ZFIN;Acc:ZDB-GENE-030131-5911]	protein dephosphorylation, dephosphorylation, convergent extension involved in axis elongation, heart development, peptidyl-tyrosine dephosphorylation, convergent extension involved in gastrulation, embryonic viscerocranium morphogenesis, heart jogging, negative regulation of cell death
ENSDARG00000020334	Autism spectrum disorder	Septal defects	ptpn11a	0.605706	0.0132231	protein tyrosine phosphatase non-receptor type 11a [Source:ZFIN;Acc:ZDB-GENE-030131-5911]	protein dephosphorylation, dephosphorylation, convergent extension involved in axis elongation, heart development, peptidyl-tyrosine dephosphorylation, convergent extension involved in gastrulation, embryonic viscerocranium morphogenesis, heart jogging, negative regulation of cell death
ENSDARG00000020334	Axillary freckling	Septal defects	ptpn11a	0.605706	0.0132231	protein tyrosine phosphatase non-receptor type 11a [Source:ZFIN;Acc:ZDB-GENE-030131-5911]	protein dephosphorylation, dephosphorylation, convergent extension involved in axis elongation, heart development, peptidyl-tyrosine dephosphorylation, convergent extension involved in gastrulation, embryonic viscerocranium morphogenesis, heart jogging, negative regulation of cell death
ENSDARG00000020334	B lymphoblastic leukemia lymphoma, no ICD-O subtype	Septal defects	ptpn11a	0.605706	0.0132231	protein tyrosine phosphatase non-receptor type 11a [Source:ZFIN;Acc:ZDB-GENE-030131-5911]	protein dephosphorylation, dephosphorylation, convergent extension involved in axis elongation, heart development, peptidyl-tyrosine dephosphorylation, convergent extension involved in gastrulation, embryonic viscerocranium morphogenesis, heart jogging, negative regulation of cell death
ENSDARG00000020334	Bell-shaped thorax	Septal defects	ptpn11a	0.605706	0.0132231	protein tyrosine phosphatase non-receptor type 11a [Source:ZFIN;Acc:ZDB-GENE-030131-5911]	protein dephosphorylation, dephosphorylation, convergent extension involved in axis elongation, heart development, peptidyl-tyrosine dephosphorylation, convergent extension involved in gastrulation, embryonic viscerocranium morphogenesis, heart jogging, negative regulation of cell death
ENSDARG00000020334	Bilateral sensorineural hearing impairment	Septal defects	ptpn11a	0.605706	0.0132231	protein tyrosine phosphatase non-receptor type 11a [Source:ZFIN;Acc:ZDB-GENE-030131-5911]	protein dephosphorylation, dephosphorylation, convergent extension involved in axis elongation, heart development, peptidyl-tyrosine dephosphorylation, convergent extension involved in gastrulation, embryonic viscerocranium morphogenesis, heart jogging, negative regulation of cell death
ENSDARG00000020334	Bilateral talipes equinovarus	Septal defects	ptpn11a	0.605706	0.0132231	protein tyrosine phosphatase non-receptor type 11a [Source:ZFIN;Acc:ZDB-GENE-030131-5911]	protein dephosphorylation, dephosphorylation, convergent extension involved in axis elongation, heart development, peptidyl-tyrosine dephosphorylation, convergent extension involved in gastrulation, embryonic viscerocranium morphogenesis, heart jogging, negative regulation of cell death
ENSDARG00000020334	Brachycephaly	Septal defects	ptpn11a	0.605706	0.0132231	protein tyrosine phosphatase non-receptor type 11a [Source:ZFIN;Acc:ZDB-GENE-030131-5911]	protein dephosphorylation, dephosphorylation, convergent extension involved in axis elongation, heart development, peptidyl-tyrosine dephosphorylation, convergent extension involved in gastrulation, embryonic viscerocranium morphogenesis, heart jogging, negative regulation of cell death
ENSDARG00000020334	Cafe-au-lait spot	Septal defects	ptpn11a	0.605706	0.0132231	protein tyrosine phosphatase non-receptor type 11a [Source:ZFIN;Acc:ZDB-GENE-030131-5911]	protein dephosphorylation, dephosphorylation, convergent extension involved in axis elongation, heart development, peptidyl-tyrosine dephosphorylation, convergent extension involved in gastrulation, embryonic viscerocranium morphogenesis, heart jogging, negative regulation of cell death
ENSDARG00000020334	Calcaneovalgus deformity	Septal defects	ptpn11a	0.605706	0.0132231	protein tyrosine phosphatase non-receptor type 11a [Source:ZFIN;Acc:ZDB-GENE-030131-5911]	protein dephosphorylation, dephosphorylation, convergent extension involved in axis elongation, heart development, peptidyl-tyrosine dephosphorylation, convergent extension involved in gastrulation, embryonic viscerocranium morphogenesis, heart jogging, negative regulation of cell death
ENSDARG00000020334	Cancer	Septal defects	ptpn11a	0.605706	0.0132231	protein tyrosine phosphatase non-receptor type 11a [Source:ZFIN;Acc:ZDB-GENE-030131-5911]	protein dephosphorylation, dephosphorylation, convergent extension involved in axis elongation, heart development, peptidyl-tyrosine dephosphorylation, convergent extension involved in gastrulation, embryonic viscerocranium morphogenesis, heart jogging, negative regulation of cell death
ENSDARG00000020334	Central hypotonia	Septal defects	ptpn11a	0.605706	0.0132231	protein tyrosine phosphatase non-receptor type 11a [Source:ZFIN;Acc:ZDB-GENE-030131-5911]	protein dephosphorylation, dephosphorylation, convergent extension involved in axis elongation, heart development, peptidyl-tyrosine dephosphorylation, convergent extension involved in gastrulation, embryonic viscerocranium morphogenesis, heart jogging, negative regulation of cell death
ENSDARG00000020334	Chronic lymphocytic leukemia	Septal defects	ptpn11a	0.605706	0.0132231	protein tyrosine phosphatase non-receptor type 11a [Source:ZFIN;Acc:ZDB-GENE-030131-5911]	protein dephosphorylation, dephosphorylation, convergent extension involved in axis elongation, heart development, peptidyl-tyrosine dephosphorylation, convergent extension involved in gastrulation, embryonic viscerocranium morphogenesis, heart jogging, negative regulation of cell death
ENSDARG00000020334	Congenital microcephaly	Septal defects	ptpn11a	0.605706	0.0132231	protein tyrosine phosphatase non-receptor type 11a [Source:ZFIN;Acc:ZDB-GENE-030131-5911]	protein dephosphorylation, dephosphorylation, convergent extension involved in axis elongation, heart development, peptidyl-tyrosine dephosphorylation, convergent extension involved in gastrulation, embryonic viscerocranium morphogenesis, heart jogging, negative regulation of cell death
ENSDARG00000020334	Dysplastic pulmonary valve	Septal defects	ptpn11a	0.605706	0.0132231	protein tyrosine phosphatase non-receptor type 11a [Source:ZFIN;Acc:ZDB-GENE-030131-5911]	protein dephosphorylation, dephosphorylation, convergent extension involved in axis elongation, heart development, peptidyl-tyrosine dephosphorylation, convergent extension involved in gastrulation, embryonic viscerocranium morphogenesis, heart jogging, negative regulation of cell death
ENSDARG00000020334	Early T cell progenitor acute lymphoblastic leukemia	Septal defects	ptpn11a	0.605706	0.0132231	protein tyrosine phosphatase non-receptor type 11a [Source:ZFIN;Acc:ZDB-GENE-030131-5911]	protein dephosphorylation, dephosphorylation, convergent extension involved in axis elongation, heart development, peptidyl-tyrosine dephosphorylation, convergent extension involved in gastrulation, embryonic viscerocranium morphogenesis, heart jogging, negative regulation of cell death
ENSDARG00000020334	Fragile skin	Septal defects	ptpn11a	0.605706	0.0132231	protein tyrosine phosphatase non-receptor type 11a [Source:ZFIN;Acc:ZDB-GENE-030131-5911]	protein dephosphorylation, dephosphorylation, convergent extension involved in axis elongation, heart development, peptidyl-tyrosine dephosphorylation, convergent extension involved in gastrulation, embryonic viscerocranium morphogenesis, heart jogging, negative regulation of cell death
ENSDARG00000020334	History of neurodevelopmental disorder	Septal defects	ptpn11a	0.605706	0.0132231	protein tyrosine phosphatase non-receptor type 11a [Source:ZFIN;Acc:ZDB-GENE-030131-5911]	protein dephosphorylation, dephosphorylation, convergent extension involved in axis elongation, heart development, peptidyl-tyrosine dephosphorylation, convergent extension involved in gastrulation, embryonic viscerocranium morphogenesis, heart jogging, negative regulation of cell death
ENSDARG00000020334	Juvenile myelomonocytic leukemia	Septal defects	ptpn11a	0.605706	0.0132231	protein tyrosine phosphatase non-receptor type 11a [Source:ZFIN;Acc:ZDB-GENE-030131-5911]	protein dephosphorylation, dephosphorylation, convergent extension involved in axis elongation, heart development, peptidyl-tyrosine dephosphorylation, convergent extension involved in gastrulation, embryonic viscerocranium morphogenesis, heart jogging, negative regulation of cell death
ENSDARG00000020334	LEOPARD syndrome 1	Septal defects	ptpn11a	0.605706	0.0132231	protein tyrosine phosphatase non-receptor type 11a [Source:ZFIN;Acc:ZDB-GENE-030131-5911]	protein dephosphorylation, dephosphorylation, convergent extension involved in axis elongation, heart development, peptidyl-tyrosine dephosphorylation, convergent extension involved in gastrulation, embryonic viscerocranium morphogenesis, heart jogging, negative regulation of cell death
ENSDARG00000020334	Lymphadenitis	Septal defects	ptpn11a	0.605706	0.0132231	protein tyrosine phosphatase non-receptor type 11a [Source:ZFIN;Acc:ZDB-GENE-030131-5911]	protein dephosphorylation, dephosphorylation, convergent extension involved in axis elongation, heart development, peptidyl-tyrosine dephosphorylation, convergent extension involved in gastrulation, embryonic viscerocranium morphogenesis, heart jogging, negative regulation of cell death
ENSDARG00000020334	Lymphoma	Septal defects	ptpn11a	0.605706	0.0132231	protein tyrosine phosphatase non-receptor type 11a [Source:ZFIN;Acc:ZDB-GENE-030131-5911]	protein dephosphorylation, dephosphorylation, convergent extension involved in axis elongation, heart development, peptidyl-tyrosine dephosphorylation, convergent extension involved in gastrulation, embryonic viscerocranium morphogenesis, heart jogging, negative regulation of cell death
ENSDARG00000020334	Metachondromatosis	Septal defects	ptpn11a	0.605706	0.0132231	protein tyrosine phosphatase non-receptor type 11a [Source:ZFIN;Acc:ZDB-GENE-030131-5911]	protein dephosphorylation, dephosphorylation, convergent extension involved in axis elongation, heart development, peptidyl-tyrosine dephosphorylation, convergent extension involved in gastrulation, embryonic viscerocranium morphogenesis, heart jogging, negative regulation of cell death
ENSDARG00000020334	Multiple lentigines	Septal defects	ptpn11a	0.605706	0.0132231	protein tyrosine phosphatase non-receptor type 11a [Source:ZFIN;Acc:ZDB-GENE-030131-5911]	protein dephosphorylation, dephosphorylation, convergent extension involved in axis elongation, heart development, peptidyl-tyrosine dephosphorylation, convergent extension involved in gastrulation, embryonic viscerocranium morphogenesis, heart jogging, negative regulation of cell death
ENSDARG00000020334	Multiple myeloma	Septal defects	ptpn11a	0.605706	0.0132231	protein tyrosine phosphatase non-receptor type 11a [Source:ZFIN;Acc:ZDB-GENE-030131-5911]	protein dephosphorylation, dephosphorylation, convergent extension involved in axis elongation, heart development, peptidyl-tyrosine dephosphorylation, convergent extension involved in gastrulation, embryonic viscerocranium morphogenesis, heart jogging, negative regulation of cell death
ENSDARG00000020334	Neoplasm of brain	Septal defects	ptpn11a	0.605706	0.0132231	protein tyrosine phosphatase non-receptor type 11a [Source:ZFIN;Acc:ZDB-GENE-030131-5911]	protein dephosphorylation, dephosphorylation, convergent extension involved in axis elongation, heart development, peptidyl-tyrosine dephosphorylation, convergent extension involved in gastrulation, embryonic viscerocranium morphogenesis, heart jogging, negative regulation of cell death
ENSDARG00000020334	Neuroblastoma	Septal defects	ptpn11a	0.605706	0.0132231	protein tyrosine phosphatase non-receptor type 11a [Source:ZFIN;Acc:ZDB-GENE-030131-5911]	protein dephosphorylation, dephosphorylation, convergent extension involved in axis elongation, heart development, peptidyl-tyrosine dephosphorylation, convergent extension involved in gastrulation, embryonic viscerocranium morphogenesis, heart jogging, negative regulation of cell death
ENSDARG00000020334	Noonan syndrome and Noonan-related syndrome	Septal defects	ptpn11a	0.605706	0.0132231	protein tyrosine phosphatase non-receptor type 11a [Source:ZFIN;Acc:ZDB-GENE-030131-5911]	protein dephosphorylation, dephosphorylation, convergent extension involved in axis elongation, heart development, peptidyl-tyrosine dephosphorylation, convergent extension involved in gastrulation, embryonic viscerocranium morphogenesis, heart jogging, negative regulation of cell death
ENSDARG00000020334	Noonan syndrome-like disorder with or without juvenile myelomonocytic leukemia	Septal defects	ptpn11a	0.605706	0.0132231	protein tyrosine phosphatase non-receptor type 11a [Source:ZFIN;Acc:ZDB-GENE-030131-5911]	protein dephosphorylation, dephosphorylation, convergent extension involved in axis elongation, heart development, peptidyl-tyrosine dephosphorylation, convergent extension involved in gastrulation, embryonic viscerocranium morphogenesis, heart jogging, negative regulation of cell death
ENSDARG00000020334	PTPN11-related disorder	Septal defects	ptpn11a	0.605706	0.0132231	protein tyrosine phosphatase non-receptor type 11a [Source:ZFIN;Acc:ZDB-GENE-030131-5911]	protein dephosphorylation, dephosphorylation, convergent extension involved in axis elongation, heart development, peptidyl-tyrosine dephosphorylation, convergent extension involved in gastrulation, embryonic viscerocranium morphogenesis, heart jogging, negative regulation of cell death
ENSDARG00000020334	Patent ductus arteriosus	Septal defects	ptpn11a	0.605706	0.0132231	protein tyrosine phosphatase non-receptor type 11a [Source:ZFIN;Acc:ZDB-GENE-030131-5911]	protein dephosphorylation, dephosphorylation, convergent extension involved in axis elongation, heart development, peptidyl-tyrosine dephosphorylation, convergent extension involved in gastrulation, embryonic viscerocranium morphogenesis, heart jogging, negative regulation of cell death
ENSDARG00000020334	Polymalformative syndrome	Septal defects	ptpn11a	0.605706	0.0132231	protein tyrosine phosphatase non-receptor type 11a [Source:ZFIN;Acc:ZDB-GENE-030131-5911]	protein dephosphorylation, dephosphorylation, convergent extension involved in axis elongation, heart development, peptidyl-tyrosine dephosphorylation, convergent extension involved in gastrulation, embryonic viscerocranium morphogenesis, heart jogging, negative regulation of cell death
ENSDARG00000020334	Posteriorly rotated ears	Septal defects	ptpn11a	0.605706	0.0132231	protein tyrosine phosphatase non-receptor type 11a [Source:ZFIN;Acc:ZDB-GENE-030131-5911]	protein dephosphorylation, dephosphorylation, convergent extension involved in axis elongation, heart development, peptidyl-tyrosine dephosphorylation, convergent extension involved in gastrulation, embryonic viscerocranium morphogenesis, heart jogging, negative regulation of cell death
ENSDARG00000020334	Ptosis	Septal defects	ptpn11a	0.605706	0.0132231	protein tyrosine phosphatase non-receptor type 11a [Source:ZFIN;Acc:ZDB-GENE-030131-5911]	protein dephosphorylation, dephosphorylation, convergent extension involved in axis elongation, heart development, peptidyl-tyrosine dephosphorylation, convergent extension involved in gastrulation, embryonic viscerocranium morphogenesis, heart jogging, negative regulation of cell death
ENSDARG00000020334	Rare genetic syndrome	Septal defects	ptpn11a	0.605706	0.0132231	protein tyrosine phosphatase non-receptor type 11a [Source:ZFIN;Acc:ZDB-GENE-030131-5911]	protein dephosphorylation, dephosphorylation, convergent extension involved in axis elongation, heart development, peptidyl-tyrosine dephosphorylation, convergent extension involved in gastrulation, embryonic viscerocranium morphogenesis, heart jogging, negative regulation of cell death
ENSDARG00000020334	Right ventricular hypertrophy	Septal defects	ptpn11a	0.605706	0.0132231	protein tyrosine phosphatase non-receptor type 11a [Source:ZFIN;Acc:ZDB-GENE-030131-5911]	protein dephosphorylation, dephosphorylation, convergent extension involved in axis elongation, heart development, peptidyl-tyrosine dephosphorylation, convergent extension involved in gastrulation, embryonic viscerocranium morphogenesis, heart jogging, negative regulation of cell death
ENSDARG00000020334	Scapular winging	Septal defects	ptpn11a	0.605706	0.0132231	protein tyrosine phosphatase non-receptor type 11a [Source:ZFIN;Acc:ZDB-GENE-030131-5911]	protein dephosphorylation, dephosphorylation, convergent extension involved in axis elongation, heart development, peptidyl-tyrosine dephosphorylation, convergent extension involved in gastrulation, embryonic viscerocranium morphogenesis, heart jogging, negative regulation of cell death
ENSDARG00000020334	Severe global developmental delay	Septal defects	ptpn11a	0.605706	0.0132231	protein tyrosine phosphatase non-receptor type 11a [Source:ZFIN;Acc:ZDB-GENE-030131-5911]	protein dephosphorylation, dephosphorylation, convergent extension involved in axis elongation, heart development, peptidyl-tyrosine dephosphorylation, convergent extension involved in gastrulation, embryonic viscerocranium morphogenesis, heart jogging, negative regulation of cell death
ENSDARG00000020334	Severe muscular hypotonia	Septal defects	ptpn11a	0.605706	0.0132231	protein tyrosine phosphatase non-receptor type 11a [Source:ZFIN;Acc:ZDB-GENE-030131-5911]	protein dephosphorylation, dephosphorylation, convergent extension involved in axis elongation, heart development, peptidyl-tyrosine dephosphorylation, convergent extension involved in gastrulation, embryonic viscerocranium morphogenesis, heart jogging, negative regulation of cell death
ENSDARG00000020334	Severe short stature	Septal defects	ptpn11a	0.605706	0.0132231	protein tyrosine phosphatase non-receptor type 11a [Source:ZFIN;Acc:ZDB-GENE-030131-5911]	protein dephosphorylation, dephosphorylation, convergent extension involved in axis elongation, heart development, peptidyl-tyrosine dephosphorylation, convergent extension involved in gastrulation, embryonic viscerocranium morphogenesis, heart jogging, negative regulation of cell death
ENSDARG00000020334	Small face	Septal defects	ptpn11a	0.605706	0.0132231	protein tyrosine phosphatase non-receptor type 11a [Source:ZFIN;Acc:ZDB-GENE-030131-5911]	protein dephosphorylation, dephosphorylation, convergent extension involved in axis elongation, heart development, peptidyl-tyrosine dephosphorylation, convergent extension involved in gastrulation, embryonic viscerocranium morphogenesis, heart jogging, negative regulation of cell death
ENSDARG00000020334	Small for gestational age	Septal defects	ptpn11a	0.605706	0.0132231	protein tyrosine phosphatase non-receptor type 11a [Source:ZFIN;Acc:ZDB-GENE-030131-5911]	protein dephosphorylation, dephosphorylation, convergent extension involved in axis elongation, heart development, peptidyl-tyrosine dephosphorylation, convergent extension involved in gastrulation, embryonic viscerocranium morphogenesis, heart jogging, negative regulation of cell death
ENSDARG00000020334	Splenomegaly	Septal defects	ptpn11a	0.605706	0.0132231	protein tyrosine phosphatase non-receptor type 11a [Source:ZFIN;Acc:ZDB-GENE-030131-5911]	protein dephosphorylation, dephosphorylation, convergent extension involved in axis elongation, heart development, peptidyl-tyrosine dephosphorylation, convergent extension involved in gastrulation, embryonic viscerocranium morphogenesis, heart jogging, negative regulation of cell death
ENSDARG00000020334	Squamous cell lung carcinoma	Septal defects	ptpn11a	0.605706	0.0132231	protein tyrosine phosphatase non-receptor type 11a [Source:ZFIN;Acc:ZDB-GENE-030131-5911]	protein dephosphorylation, dephosphorylation, convergent extension involved in axis elongation, heart development, peptidyl-tyrosine dephosphorylation, convergent extension involved in gastrulation, embryonic viscerocranium morphogenesis, heart jogging, negative regulation of cell death
ENSDARG00000020334	Telecanthus	Septal defects	ptpn11a	0.605706	0.0132231	protein tyrosine phosphatase non-receptor type 11a [Source:ZFIN;Acc:ZDB-GENE-030131-5911]	protein dephosphorylation, dephosphorylation, convergent extension involved in axis elongation, heart development, peptidyl-tyrosine dephosphorylation, convergent extension involved in gastrulation, embryonic viscerocranium morphogenesis, heart jogging, negative regulation of cell death
ENSDARG00000020334	Tricuspid regurgitation	Septal defects	ptpn11a	0.605706	0.0132231	protein tyrosine phosphatase non-receptor type 11a [Source:ZFIN;Acc:ZDB-GENE-030131-5911]	protein dephosphorylation, dephosphorylation, convergent extension involved in axis elongation, heart development, peptidyl-tyrosine dephosphorylation, convergent extension involved in gastrulation, embryonic viscerocranium morphogenesis, heart jogging, negative regulation of cell death

## Sheet: Septal_defects_72h
Gene.stable.ID.1	Condition.s.	ClinVar_term	external_gene_name	log2FoldChange	padj	Gene.description	GO
ENSDARG00000099137	Cutis laxa with severe pulmonary, gastrointestinal, and urinary abnormalities	Septal defects	BX663503.3	4.09294	2.0953e-16	latent-transforming growth factor beta-binding protein 4 [Source:NCBI gene;Acc:100333499]
ENSDARG00000036930	Brachydactyly	Septal defects	tbx18	3.81646	8.79218e-11	T-box transcription factor 18 [Source:ZFIN;Acc:ZDB-GENE-020529-2]	regulation of transcription, DNA-templated, negative regulation of transcription by RNA polymerase II, positive regulation of transcription by RNA polymerase II, somitogenesis, cell fate specification, morphogenesis of embryonic epithelium
ENSDARG00000036930	Bronchopneumonia	Septal defects	tbx18	3.81646	8.79218e-11	T-box transcription factor 18 [Source:ZFIN;Acc:ZDB-GENE-020529-2]	regulation of transcription, DNA-templated, negative regulation of transcription by RNA polymerase II, positive regulation of transcription by RNA polymerase II, somitogenesis, cell fate specification, morphogenesis of embryonic epithelium
ENSDARG00000036930	Developmental delay	Septal defects	tbx18	3.81646	8.79218e-11	T-box transcription factor 18 [Source:ZFIN;Acc:ZDB-GENE-020529-2]	regulation of transcription, DNA-templated, negative regulation of transcription by RNA polymerase II, positive regulation of transcription by RNA polymerase II, somitogenesis, cell fate specification, morphogenesis of embryonic epithelium
ENSDARG00000036930	Dysmorphism	Septal defects	tbx18	3.81646	8.79218e-11	T-box transcription factor 18 [Source:ZFIN;Acc:ZDB-GENE-020529-2]	regulation of transcription, DNA-templated, negative regulation of transcription by RNA polymerase II, positive regulation of transcription by RNA polymerase II, somitogenesis, cell fate specification, morphogenesis of embryonic epithelium
ENSDARG00000036930	Tetralogy of Fallot	Septal defects	tbx18	3.81646	8.79218e-11	T-box transcription factor 18 [Source:ZFIN;Acc:ZDB-GENE-020529-2]	regulation of transcription, DNA-templated, negative regulation of transcription by RNA polymerase II, positive regulation of transcription by RNA polymerase II, somitogenesis, cell fate specification, morphogenesis of embryonic epithelium
ENSDARG00000079564	Aborted sudden cardiac death	Septal defects	myh7	3.55443	0.000839471	myosin heavy chain 7 [Source:ZFIN;Acc:ZDB-GENE-991123-5]	embryonic heart tube development, ventricular cardiac myofibril assembly
ENSDARG00000079564	Dilated cardiomyopathy 1EE	Septal defects	myh7	3.55443	0.000839471	myosin heavy chain 7 [Source:ZFIN;Acc:ZDB-GENE-991123-5]	embryonic heart tube development, ventricular cardiac myofibril assembly
ENSDARG00000079564	Familial hypertrophic cardiomyopathy 14	Septal defects	myh7	3.55443	0.000839471	myosin heavy chain 7 [Source:ZFIN;Acc:ZDB-GENE-991123-5]	embryonic heart tube development, ventricular cardiac myofibril assembly
ENSDARG00000079564	Sick sinus syndrome 3, susceptibility to	Septal defects	myh7	3.55443	0.000839471	myosin heavy chain 7 [Source:ZFIN;Acc:ZDB-GENE-991123-5]	embryonic heart tube development, ventricular cardiac myofibril assembly
ENSDARG00000027087	Aortic aneurysm	Septal defects	tgfb2	3.33641	1.42503e-10	transforming growth factor, beta 2 [Source:ZFIN;Acc:ZDB-GENE-030723-3]	cell growth, positive regulation of pathway-restricted SMAD protein phosphorylation, BMP signaling pathway, regulation of apoptotic process, regulation of MAPK cascade, cell development, SMAD protein signal transduction, regulation of cell population proliferation, transforming growth factor beta receptor signaling pathway, sclerotome development, hard palate development
ENSDARG00000027087	Arachnodactyly	Septal defects	tgfb2	3.33641	1.42503e-10	transforming growth factor, beta 2 [Source:ZFIN;Acc:ZDB-GENE-030723-3]	cell growth, positive regulation of pathway-restricted SMAD protein phosphorylation, BMP signaling pathway, regulation of apoptotic process, regulation of MAPK cascade, cell development, SMAD protein signal transduction, regulation of cell population proliferation, transforming growth factor beta receptor signaling pathway, sclerotome development, hard palate development
ENSDARG00000027087	Arachnoid cyst	Septal defects	tgfb2	3.33641	1.42503e-10	transforming growth factor, beta 2 [Source:ZFIN;Acc:ZDB-GENE-030723-3]	cell growth, positive regulation of pathway-restricted SMAD protein phosphorylation, BMP signaling pathway, regulation of apoptotic process, regulation of MAPK cascade, cell development, SMAD protein signal transduction, regulation of cell population proliferation, transforming growth factor beta receptor signaling pathway, sclerotome development, hard palate development
ENSDARG00000027087	Cardiovascular phenotype	Septal defects	tgfb2	3.33641	1.42503e-10	transforming growth factor, beta 2 [Source:ZFIN;Acc:ZDB-GENE-030723-3]	cell growth, positive regulation of pathway-restricted SMAD protein phosphorylation, BMP signaling pathway, regulation of apoptotic process, regulation of MAPK cascade, cell development, SMAD protein signal transduction, regulation of cell population proliferation, transforming growth factor beta receptor signaling pathway, sclerotome development, hard palate development
ENSDARG00000027087	Connective tissue disease	Septal defects	tgfb2	3.33641	1.42503e-10	transforming growth factor, beta 2 [Source:ZFIN;Acc:ZDB-GENE-030723-3]	cell growth, positive regulation of pathway-restricted SMAD protein phosphorylation, BMP signaling pathway, regulation of apoptotic process, regulation of MAPK cascade, cell development, SMAD protein signal transduction, regulation of cell population proliferation, transforming growth factor beta receptor signaling pathway, sclerotome development, hard palate development
ENSDARG00000027087	Familial aortopathy	Septal defects	tgfb2	3.33641	1.42503e-10	transforming growth factor, beta 2 [Source:ZFIN;Acc:ZDB-GENE-030723-3]	cell growth, positive regulation of pathway-restricted SMAD protein phosphorylation, BMP signaling pathway, regulation of apoptotic process, regulation of MAPK cascade, cell development, SMAD protein signal transduction, regulation of cell population proliferation, transforming growth factor beta receptor signaling pathway, sclerotome development, hard palate development
ENSDARG00000027087	Familial thoracic aortic aneurysm and aortic dissection	Septal defects	tgfb2	3.33641	1.42503e-10	transforming growth factor, beta 2 [Source:ZFIN;Acc:ZDB-GENE-030723-3]	cell growth, positive regulation of pathway-restricted SMAD protein phosphorylation, BMP signaling pathway, regulation of apoptotic process, regulation of MAPK cascade, cell development, SMAD protein signal transduction, regulation of cell population proliferation, transforming growth factor beta receptor signaling pathway, sclerotome development, hard palate development
ENSDARG00000027087	Hirschsprung disease 1	Septal defects	tgfb2	3.33641	1.42503e-10	transforming growth factor, beta 2 [Source:ZFIN;Acc:ZDB-GENE-030723-3]	cell growth, positive regulation of pathway-restricted SMAD protein phosphorylation, BMP signaling pathway, regulation of apoptotic process, regulation of MAPK cascade, cell development, SMAD protein signal transduction, regulation of cell population proliferation, transforming growth factor beta receptor signaling pathway, sclerotome development, hard palate development
ENSDARG00000027087	Holt-Oram syndrome	Septal defects	tgfb2	3.33641	1.42503e-10	transforming growth factor, beta 2 [Source:ZFIN;Acc:ZDB-GENE-030723-3]	cell growth, positive regulation of pathway-restricted SMAD protein phosphorylation, BMP signaling pathway, regulation of apoptotic process, regulation of MAPK cascade, cell development, SMAD protein signal transduction, regulation of cell population proliferation, transforming growth factor beta receptor signaling pathway, sclerotome development, hard palate development
ENSDARG00000027087	Intellectual disability, mild	Septal defects	tgfb2	3.33641	1.42503e-10	transforming growth factor, beta 2 [Source:ZFIN;Acc:ZDB-GENE-030723-3]	cell growth, positive regulation of pathway-restricted SMAD protein phosphorylation, BMP signaling pathway, regulation of apoptotic process, regulation of MAPK cascade, cell development, SMAD protein signal transduction, regulation of cell population proliferation, transforming growth factor beta receptor signaling pathway, sclerotome development, hard palate development
ENSDARG00000027087	Joint hypermobility	Septal defects	tgfb2	3.33641	1.42503e-10	transforming growth factor, beta 2 [Source:ZFIN;Acc:ZDB-GENE-030723-3]	cell growth, positive regulation of pathway-restricted SMAD protein phosphorylation, BMP signaling pathway, regulation of apoptotic process, regulation of MAPK cascade, cell development, SMAD protein signal transduction, regulation of cell population proliferation, transforming growth factor beta receptor signaling pathway, sclerotome development, hard palate development
ENSDARG00000027087	Loeys-Dietz syndrome	Septal defects	tgfb2	3.33641	1.42503e-10	transforming growth factor, beta 2 [Source:ZFIN;Acc:ZDB-GENE-030723-3]	cell growth, positive regulation of pathway-restricted SMAD protein phosphorylation, BMP signaling pathway, regulation of apoptotic process, regulation of MAPK cascade, cell development, SMAD protein signal transduction, regulation of cell population proliferation, transforming growth factor beta receptor signaling pathway, sclerotome development, hard palate development
ENSDARG00000027087	Loeys-Dietz syndrome 4	Septal defects	tgfb2	3.33641	1.42503e-10	transforming growth factor, beta 2 [Source:ZFIN;Acc:ZDB-GENE-030723-3]	cell growth, positive regulation of pathway-restricted SMAD protein phosphorylation, BMP signaling pathway, regulation of apoptotic process, regulation of MAPK cascade, cell development, SMAD protein signal transduction, regulation of cell population proliferation, transforming growth factor beta receptor signaling pathway, sclerotome development, hard palate development
ENSDARG00000027087	Mild global developmental delay	Septal defects	tgfb2	3.33641	1.42503e-10	transforming growth factor, beta 2 [Source:ZFIN;Acc:ZDB-GENE-030723-3]	cell growth, positive regulation of pathway-restricted SMAD protein phosphorylation, BMP signaling pathway, regulation of apoptotic process, regulation of MAPK cascade, cell development, SMAD protein signal transduction, regulation of cell population proliferation, transforming growth factor beta receptor signaling pathway, sclerotome development, hard palate development
ENSDARG00000027087	Pectus excavatum	Septal defects	tgfb2	3.33641	1.42503e-10	transforming growth factor, beta 2 [Source:ZFIN;Acc:ZDB-GENE-030723-3]	cell growth, positive regulation of pathway-restricted SMAD protein phosphorylation, BMP signaling pathway, regulation of apoptotic process, regulation of MAPK cascade, cell development, SMAD protein signal transduction, regulation of cell population proliferation, transforming growth factor beta receptor signaling pathway, sclerotome development, hard palate development
ENSDARG00000027087	Poor coordination	Septal defects	tgfb2	3.33641	1.42503e-10	transforming growth factor, beta 2 [Source:ZFIN;Acc:ZDB-GENE-030723-3]	cell growth, positive regulation of pathway-restricted SMAD protein phosphorylation, BMP signaling pathway, regulation of apoptotic process, regulation of MAPK cascade, cell development, SMAD protein signal transduction, regulation of cell population proliferation, transforming growth factor beta receptor signaling pathway, sclerotome development, hard palate development
ENSDARG00000027087	Sandal gap	Septal defects	tgfb2	3.33641	1.42503e-10	transforming growth factor, beta 2 [Source:ZFIN;Acc:ZDB-GENE-030723-3]	cell growth, positive regulation of pathway-restricted SMAD protein phosphorylation, BMP signaling pathway, regulation of apoptotic process, regulation of MAPK cascade, cell development, SMAD protein signal transduction, regulation of cell population proliferation, transforming growth factor beta receptor signaling pathway, sclerotome development, hard palate development
ENSDARG00000027087	Slender build	Septal defects	tgfb2	3.33641	1.42503e-10	transforming growth factor, beta 2 [Source:ZFIN;Acc:ZDB-GENE-030723-3]	cell growth, positive regulation of pathway-restricted SMAD protein phosphorylation, BMP signaling pathway, regulation of apoptotic process, regulation of MAPK cascade, cell development, SMAD protein signal transduction, regulation of cell population proliferation, transforming growth factor beta receptor signaling pathway, sclerotome development, hard palate development
ENSDARG00000079782	Craniosynostosis 4	Septal defects	myh7l	3.13124	0.000233473	myosin heavy chain 7-like [Source:ZFIN;Acc:ZDB-GENE-061027-393]
ENSDARG00000079782	Dilated Cardiomyopathy, Dominant	Septal defects	myh7l	3.13124	0.000233473	myosin heavy chain 7-like [Source:ZFIN;Acc:ZDB-GENE-061027-393]
ENSDARG00000079782	Left ventricular noncompaction 5	Septal defects	myh7l	3.13124	0.000233473	myosin heavy chain 7-like [Source:ZFIN;Acc:ZDB-GENE-061027-393]
ENSDARG00000079782	Left ventricular noncompaction cardiomyopathy	Septal defects	myh7l	3.13124	0.000233473	myosin heavy chain 7-like [Source:ZFIN;Acc:ZDB-GENE-061027-393]
ENSDARG00000079782	Muscular ventricular septal defect	Septal defects	myh7l	3.13124	0.000233473	myosin heavy chain 7-like [Source:ZFIN;Acc:ZDB-GENE-061027-393]
ENSDARG00000079782	Myopathy, distal, 1	Septal defects	myh7l	3.13124	0.000233473	myosin heavy chain 7-like [Source:ZFIN;Acc:ZDB-GENE-061027-393]
ENSDARG00000079782	Myosin storage myopathy	Septal defects	myh7l	3.13124	0.000233473	myosin heavy chain 7-like [Source:ZFIN;Acc:ZDB-GENE-061027-393]
ENSDARG00000079782	Scapuloperoneal myopathy	Septal defects	myh7l	3.13124	0.000233473	myosin heavy chain 7-like [Source:ZFIN;Acc:ZDB-GENE-061027-393]
ENSDARG00000105389	Chromosome 1p36 deletion syndrome	Septal defects	mmel1	3.11333	6.48379e-11	membrane metallo-endopeptidase-like 1 [Source:ZFIN;Acc:ZDB-GENE-101112-2]	proteolysis
ENSDARG00000092281	Ambiguous genitalia	Septal defects	flnb	3.03885	7.58119e-18	filamin B, beta (actin binding protein 278) [Source:ZFIN;Acc:ZDB-GENE-041026-1]	actin cytoskeleton organization, cell differentiation
ENSDARG00000092281	Atelosteogenesis type 1	Septal defects	flnb	3.03885	7.58119e-18	filamin B, beta (actin binding protein 278) [Source:ZFIN;Acc:ZDB-GENE-041026-1]	actin cytoskeleton organization, cell differentiation
ENSDARG00000092281	Bowed humerus	Septal defects	flnb	3.03885	7.58119e-18	filamin B, beta (actin binding protein 278) [Source:ZFIN;Acc:ZDB-GENE-041026-1]	actin cytoskeleton organization, cell differentiation
ENSDARG00000092281	Bowing of the long bones	Septal defects	flnb	3.03885	7.58119e-18	filamin B, beta (actin binding protein 278) [Source:ZFIN;Acc:ZDB-GENE-041026-1]	actin cytoskeleton organization, cell differentiation
ENSDARG00000092281	Camptodactyly of finger	Septal defects	flnb	3.03885	7.58119e-18	filamin B, beta (actin binding protein 278) [Source:ZFIN;Acc:ZDB-GENE-041026-1]	actin cytoskeleton organization, cell differentiation
ENSDARG00000092281	Camptodactyly of toe	Septal defects	flnb	3.03885	7.58119e-18	filamin B, beta (actin binding protein 278) [Source:ZFIN;Acc:ZDB-GENE-041026-1]	actin cytoskeleton organization, cell differentiation
ENSDARG00000092281	Cleft palate	Septal defects	flnb	3.03885	7.58119e-18	filamin B, beta (actin binding protein 278) [Source:ZFIN;Acc:ZDB-GENE-041026-1]	actin cytoskeleton organization, cell differentiation
ENSDARG00000092281	Cleft upper lip	Septal defects	flnb	3.03885	7.58119e-18	filamin B, beta (actin binding protein 278) [Source:ZFIN;Acc:ZDB-GENE-041026-1]	actin cytoskeleton organization, cell differentiation
ENSDARG00000092281	Cloverleaf skull	Septal defects	flnb	3.03885	7.58119e-18	filamin B, beta (actin binding protein 278) [Source:ZFIN;Acc:ZDB-GENE-041026-1]	actin cytoskeleton organization, cell differentiation
ENSDARG00000092281	Clubfoot	Septal defects	flnb	3.03885	7.58119e-18	filamin B, beta (actin binding protein 278) [Source:ZFIN;Acc:ZDB-GENE-041026-1]	actin cytoskeleton organization, cell differentiation
ENSDARG00000092281	Congenital omphalocele	Septal defects	flnb	3.03885	7.58119e-18	filamin B, beta (actin binding protein 278) [Source:ZFIN;Acc:ZDB-GENE-041026-1]	actin cytoskeleton organization, cell differentiation
ENSDARG00000092281	Equinovarus deformity	Septal defects	flnb	3.03885	7.58119e-18	filamin B, beta (actin binding protein 278) [Source:ZFIN;Acc:ZDB-GENE-041026-1]	actin cytoskeleton organization, cell differentiation
ENSDARG00000092281	FLNB-Related Spectrum Disorders	Septal defects	flnb	3.03885	7.58119e-18	filamin B, beta (actin binding protein 278) [Source:ZFIN;Acc:ZDB-GENE-041026-1]	actin cytoskeleton organization, cell differentiation
ENSDARG00000092281	Femoral bowing	Septal defects	flnb	3.03885	7.58119e-18	filamin B, beta (actin binding protein 278) [Source:ZFIN;Acc:ZDB-GENE-041026-1]	actin cytoskeleton organization, cell differentiation
ENSDARG00000092281	Finger syndactyly	Septal defects	flnb	3.03885	7.58119e-18	filamin B, beta (actin binding protein 278) [Source:ZFIN;Acc:ZDB-GENE-041026-1]	actin cytoskeleton organization, cell differentiation
ENSDARG00000092281	Foot oligodactyly	Septal defects	flnb	3.03885	7.58119e-18	filamin B, beta (actin binding protein 278) [Source:ZFIN;Acc:ZDB-GENE-041026-1]	actin cytoskeleton organization, cell differentiation
ENSDARG00000092281	Gestational diabetes	Septal defects	flnb	3.03885	7.58119e-18	filamin B, beta (actin binding protein 278) [Source:ZFIN;Acc:ZDB-GENE-041026-1]	actin cytoskeleton organization, cell differentiation
ENSDARG00000092281	Hand oligodactyly	Septal defects	flnb	3.03885	7.58119e-18	filamin B, beta (actin binding protein 278) [Source:ZFIN;Acc:ZDB-GENE-041026-1]	actin cytoskeleton organization, cell differentiation
ENSDARG00000092281	Horseshoe kidney	Septal defects	flnb	3.03885	7.58119e-18	filamin B, beta (actin binding protein 278) [Source:ZFIN;Acc:ZDB-GENE-041026-1]	actin cytoskeleton organization, cell differentiation
ENSDARG00000092281	Hyperemesis gravidarum	Septal defects	flnb	3.03885	7.58119e-18	filamin B, beta (actin binding protein 278) [Source:ZFIN;Acc:ZDB-GENE-041026-1]	actin cytoskeleton organization, cell differentiation
ENSDARG00000092281	Maternal first trimester fever	Septal defects	flnb	3.03885	7.58119e-18	filamin B, beta (actin binding protein 278) [Source:ZFIN;Acc:ZDB-GENE-041026-1]	actin cytoskeleton organization, cell differentiation
ENSDARG00000092281	Maternal hypertension	Septal defects	flnb	3.03885	7.58119e-18	filamin B, beta (actin binding protein 278) [Source:ZFIN;Acc:ZDB-GENE-041026-1]	actin cytoskeleton organization, cell differentiation
ENSDARG00000092281	Maternal seizures	Septal defects	flnb	3.03885	7.58119e-18	filamin B, beta (actin binding protein 278) [Source:ZFIN;Acc:ZDB-GENE-041026-1]	actin cytoskeleton organization, cell differentiation
ENSDARG00000092281	Maternal teratogenic exposure	Septal defects	flnb	3.03885	7.58119e-18	filamin B, beta (actin binding protein 278) [Source:ZFIN;Acc:ZDB-GENE-041026-1]	actin cytoskeleton organization, cell differentiation
ENSDARG00000092281	Postaxial polydactyly	Septal defects	flnb	3.03885	7.58119e-18	filamin B, beta (actin binding protein 278) [Source:ZFIN;Acc:ZDB-GENE-041026-1]	actin cytoskeleton organization, cell differentiation
ENSDARG00000092281	Preauricular pit	Septal defects	flnb	3.03885	7.58119e-18	filamin B, beta (actin binding protein 278) [Source:ZFIN;Acc:ZDB-GENE-041026-1]	actin cytoskeleton organization, cell differentiation
ENSDARG00000092281	Preauricular skin tag	Septal defects	flnb	3.03885	7.58119e-18	filamin B, beta (actin binding protein 278) [Source:ZFIN;Acc:ZDB-GENE-041026-1]	actin cytoskeleton organization, cell differentiation
ENSDARG00000092281	Preaxial polydactyly	Septal defects	flnb	3.03885	7.58119e-18	filamin B, beta (actin binding protein 278) [Source:ZFIN;Acc:ZDB-GENE-041026-1]	actin cytoskeleton organization, cell differentiation
ENSDARG00000092281	Preeclampsia	Septal defects	flnb	3.03885	7.58119e-18	filamin B, beta (actin binding protein 278) [Source:ZFIN;Acc:ZDB-GENE-041026-1]	actin cytoskeleton organization, cell differentiation
ENSDARG00000092281	Short femur	Septal defects	flnb	3.03885	7.58119e-18	filamin B, beta (actin binding protein 278) [Source:ZFIN;Acc:ZDB-GENE-041026-1]	actin cytoskeleton organization, cell differentiation
ENSDARG00000092281	Short humerus	Septal defects	flnb	3.03885	7.58119e-18	filamin B, beta (actin binding protein 278) [Source:ZFIN;Acc:ZDB-GENE-041026-1]	actin cytoskeleton organization, cell differentiation
ENSDARG00000092281	Short lower limbs	Septal defects	flnb	3.03885	7.58119e-18	filamin B, beta (actin binding protein 278) [Source:ZFIN;Acc:ZDB-GENE-041026-1]	actin cytoskeleton organization, cell differentiation
ENSDARG00000092281	Toe syndactyly	Septal defects	flnb	3.03885	7.58119e-18	filamin B, beta (actin binding protein 278) [Source:ZFIN;Acc:ZDB-GENE-041026-1]	actin cytoskeleton organization, cell differentiation
ENSDARG00000092281	Upper limb undergrowth	Septal defects	flnb	3.03885	7.58119e-18	filamin B, beta (actin binding protein 278) [Source:ZFIN;Acc:ZDB-GENE-041026-1]	actin cytoskeleton organization, cell differentiation
ENSDARG00000031420	Wilms tumor 1	Septal defects	wt1a	2.97518	2.09066e-05	WT1 transcription factor a [Source:ZFIN;Acc:ZDB-GENE-980526-558]	regulation of transcription, DNA-templated, regulation of transcription by RNA polymerase II, pronephros development, glomerulus development, adrenal gland development, pronephric glomerulus development, pronephric duct development, glomerular visceral epithelial cell fate commitment, visceral serous pericardium development, glomerular visceral epithelial cell differentiation
ENSDARG00000011615	Asymmetric septal hypertrophy	Septal defects	mybpc3	2.81363	0.000316961	myosin binding protein C, cardiac [Source:ZFIN;Acc:ZDB-GENE-070112-2362]	ventricular cardiac muscle tissue morphogenesis, regulation of heart rate, cardiac atrium formation, cardiac ventricle formation
ENSDARG00000011615	Dyspnea	Septal defects	mybpc3	2.81363	0.000316961	myosin binding protein C, cardiac [Source:ZFIN;Acc:ZDB-GENE-070112-2362]	ventricular cardiac muscle tissue morphogenesis, regulation of heart rate, cardiac atrium formation, cardiac ventricle formation
ENSDARG00000011615	Familial hypertrophic cardiomyopathy 4	Septal defects	mybpc3	2.81363	0.000316961	myosin binding protein C, cardiac [Source:ZFIN;Acc:ZDB-GENE-070112-2362]	ventricular cardiac muscle tissue morphogenesis, regulation of heart rate, cardiac atrium formation, cardiac ventricle formation
ENSDARG00000011615	Left ventricular noncompaction 10	Septal defects	mybpc3	2.81363	0.000316961	myosin binding protein C, cardiac [Source:ZFIN;Acc:ZDB-GENE-070112-2362]	ventricular cardiac muscle tissue morphogenesis, regulation of heart rate, cardiac atrium formation, cardiac ventricle formation
ENSDARG00000011615	Noncompaction cardiomyopathy	Septal defects	mybpc3	2.81363	0.000316961	myosin binding protein C, cardiac [Source:ZFIN;Acc:ZDB-GENE-070112-2362]	ventricular cardiac muscle tissue morphogenesis, regulation of heart rate, cardiac atrium formation, cardiac ventricle formation
ENSDARG00000011615	Tachycardia	Septal defects	mybpc3	2.81363	0.000316961	myosin binding protein C, cardiac [Source:ZFIN;Acc:ZDB-GENE-070112-2362]	ventricular cardiac muscle tissue morphogenesis, regulation of heart rate, cardiac atrium formation, cardiac ventricle formation
ENSDARG00000011615	Ventricular extrasystoles	Septal defects	mybpc3	2.81363	0.000316961	myosin binding protein C, cardiac [Source:ZFIN;Acc:ZDB-GENE-070112-2362]	ventricular cardiac muscle tissue morphogenesis, regulation of heart rate, cardiac atrium formation, cardiac ventricle formation
ENSDARG00000031891	Conotruncal anomaly face syndrome/velocardiofacial syndrome	Septal defects	tbx1	2.73704	2.86206e-27	T-box transcription factor 1 [Source:ZFIN;Acc:ZDB-GENE-030805-5]	regulation of transcription, DNA-templated, negative regulation of transcription by RNA polymerase II, positive regulation of transcription by RNA polymerase II, multicellular organism development, ear development, heart looping, neural crest cell migration, neural crest cell development, cartilage morphogenesis, embryonic heart tube morphogenesis, semicircular canal morphogenesis, pharyngeal sys…
ENSDARG00000031891	Conotruncal heart malformations	Septal defects	tbx1	2.73704	2.86206e-27	T-box transcription factor 1 [Source:ZFIN;Acc:ZDB-GENE-030805-5]	regulation of transcription, DNA-templated, negative regulation of transcription by RNA polymerase II, positive regulation of transcription by RNA polymerase II, multicellular organism development, ear development, heart looping, neural crest cell migration, neural crest cell development, cartilage morphogenesis, embryonic heart tube morphogenesis, semicircular canal morphogenesis, pharyngeal sys…
ENSDARG00000031891	Hypoplastic left heart syndrome	Septal defects	tbx1	2.73704	2.86206e-27	T-box transcription factor 1 [Source:ZFIN;Acc:ZDB-GENE-030805-5]	regulation of transcription, DNA-templated, negative regulation of transcription by RNA polymerase II, positive regulation of transcription by RNA polymerase II, multicellular organism development, ear development, heart looping, neural crest cell migration, neural crest cell development, cartilage morphogenesis, embryonic heart tube morphogenesis, semicircular canal morphogenesis, pharyngeal sys…
ENSDARG00000031891	Shprintzen syndrome	Septal defects	tbx1	2.73704	2.86206e-27	T-box transcription factor 1 [Source:ZFIN;Acc:ZDB-GENE-030805-5]	regulation of transcription, DNA-templated, negative regulation of transcription by RNA polymerase II, positive regulation of transcription by RNA polymerase II, multicellular organism development, ear development, heart looping, neural crest cell migration, neural crest cell development, cartilage morphogenesis, embryonic heart tube morphogenesis, semicircular canal morphogenesis, pharyngeal sys…
ENSDARG00000102626	FRASER SYNDROME 2	Septal defects	frem2b	2.68166	1.30511e-11	FRAS1 related extracellular matrix 2b [Source:ZFIN;Acc:ZDB-GENE-081119-4]	cell communication
ENSDARG00000078676	CARDIAC-UROGENITAL SYNDROME	Septal defects	myrf	2.39736	6.4094e-12	myelin regulatory factor [Source:ZFIN;Acc:ZDB-GENE-080204-57]	regulation of transcription, DNA-templated, positive regulation of transcription, DNA-templated
ENSDARG00000107506	Genu valgum	Septal defects	CR356227.1	2.38569	0.0051124	uncharacterized LOC103910708 [Source:NCBI gene;Acc:103910708]
ENSDARG00000107506	Non-syndromic syndactyly	Septal defects	CR356227.1	2.38569	0.0051124	uncharacterized LOC103910708 [Source:NCBI gene;Acc:103910708]
ENSDARG00000107506	Sotos syndrome 1	Septal defects	CR356227.1	2.38569	0.0051124	uncharacterized LOC103910708 [Source:NCBI gene;Acc:103910708]
ENSDARG00000005150	Atrial septal defect 4	Septal defects	tbx20	2.37492	4.05693e-07	T-box transcription factor 20 [Source:ZFIN;Acc:ZDB-GENE-000427-7]	regulation of transcription, DNA-templated, negative regulation of transcription by RNA polymerase II, positive regulation of transcription by RNA polymerase II, multicellular organism development, heart development, cardiac muscle cell proliferation, vasculogenesis, heart looping, negative regulation of transcription, DNA-templated, embryonic heart tube development, blood vessel development, clo…
ENSDARG00000005150	Inborn genetic diseases	Septal defects	tbx20	2.37492	4.05693e-07	T-box transcription factor 20 [Source:ZFIN;Acc:ZDB-GENE-000427-7]	regulation of transcription, DNA-templated, negative regulation of transcription by RNA polymerase II, positive regulation of transcription by RNA polymerase II, multicellular organism development, heart development, cardiac muscle cell proliferation, vasculogenesis, heart looping, negative regulation of transcription, DNA-templated, embryonic heart tube development, blood vessel development, clo…
ENSDARG00000005150	Primary dilated cardiomyopathy	Septal defects	tbx20	2.37492	4.05693e-07	T-box transcription factor 20 [Source:ZFIN;Acc:ZDB-GENE-000427-7]	regulation of transcription, DNA-templated, negative regulation of transcription by RNA polymerase II, positive regulation of transcription by RNA polymerase II, multicellular organism development, heart development, cardiac muscle cell proliferation, vasculogenesis, heart looping, negative regulation of transcription, DNA-templated, embryonic heart tube development, blood vessel development, clo…
ENSDARG00000075468	Shprintzen-Goldberg syndrome	Septal defects	vwa1	2.35143	3.65922e-07	von Willebrand factor A domain containing 1 [Source:ZFIN;Acc:ZDB-GENE-030131-5921]	growth plate cartilage chondrocyte morphogenesis
ENSDARG00000008398	Brugada syndrome	Septal defects	cacna1c	2.35037	2.44026e-05	calcium channel, voltage-dependent, L type, alpha 1C subunit [Source:ZFIN;Acc:ZDB-GENE-020129-1]	ion transport, transmembrane transport, calcium ion transmembrane transport, regulation of ion transmembrane transport, heart morphogenesis, kidney development, heart looping, regulation of heart contraction, embryonic cranial skeleton morphogenesis, calcium ion transport, calcium ion import, physiological cardiac muscle hypertrophy
ENSDARG00000008398	Brugada syndrome (shorter-than-normal QT interval)	Septal defects	cacna1c	2.35037	2.44026e-05	calcium channel, voltage-dependent, L type, alpha 1C subunit [Source:ZFIN;Acc:ZDB-GENE-020129-1]	ion transport, transmembrane transport, calcium ion transmembrane transport, regulation of ion transmembrane transport, heart morphogenesis, kidney development, heart looping, regulation of heart contraction, embryonic cranial skeleton morphogenesis, calcium ion transport, calcium ion import, physiological cardiac muscle hypertrophy
ENSDARG00000008398	Brugada syndrome 3	Septal defects	cacna1c	2.35037	2.44026e-05	calcium channel, voltage-dependent, L type, alpha 1C subunit [Source:ZFIN;Acc:ZDB-GENE-020129-1]	ion transport, transmembrane transport, calcium ion transmembrane transport, regulation of ion transmembrane transport, heart morphogenesis, kidney development, heart looping, regulation of heart contraction, embryonic cranial skeleton morphogenesis, calcium ion transport, calcium ion import, physiological cardiac muscle hypertrophy
ENSDARG00000008398	CACNA1C-Related Disorders	Septal defects	cacna1c	2.35037	2.44026e-05	calcium channel, voltage-dependent, L type, alpha 1C subunit [Source:ZFIN;Acc:ZDB-GENE-020129-1]	ion transport, transmembrane transport, calcium ion transmembrane transport, regulation of ion transmembrane transport, heart morphogenesis, kidney development, heart looping, regulation of heart contraction, embryonic cranial skeleton morphogenesis, calcium ion transport, calcium ion import, physiological cardiac muscle hypertrophy
ENSDARG00000008398	Cardiac arrhythmia	Septal defects	cacna1c	2.35037	2.44026e-05	calcium channel, voltage-dependent, L type, alpha 1C subunit [Source:ZFIN;Acc:ZDB-GENE-020129-1]	ion transport, transmembrane transport, calcium ion transmembrane transport, regulation of ion transmembrane transport, heart morphogenesis, kidney development, heart looping, regulation of heart contraction, embryonic cranial skeleton morphogenesis, calcium ion transport, calcium ion import, physiological cardiac muscle hypertrophy
ENSDARG00000008398	Cardiovascular	Septal defects	cacna1c	2.35037	2.44026e-05	calcium channel, voltage-dependent, L type, alpha 1C subunit [Source:ZFIN;Acc:ZDB-GENE-020129-1]	ion transport, transmembrane transport, calcium ion transmembrane transport, regulation of ion transmembrane transport, heart morphogenesis, kidney development, heart looping, regulation of heart contraction, embryonic cranial skeleton morphogenesis, calcium ion transport, calcium ion import, physiological cardiac muscle hypertrophy
ENSDARG00000008398	Congenital long QT syndrome	Septal defects	cacna1c	2.35037	2.44026e-05	calcium channel, voltage-dependent, L type, alpha 1C subunit [Source:ZFIN;Acc:ZDB-GENE-020129-1]	ion transport, transmembrane transport, calcium ion transmembrane transport, regulation of ion transmembrane transport, heart morphogenesis, kidney development, heart looping, regulation of heart contraction, embryonic cranial skeleton morphogenesis, calcium ion transport, calcium ion import, physiological cardiac muscle hypertrophy
ENSDARG00000008398	Long QT syndrome	Septal defects	cacna1c	2.35037	2.44026e-05	calcium channel, voltage-dependent, L type, alpha 1C subunit [Source:ZFIN;Acc:ZDB-GENE-020129-1]	ion transport, transmembrane transport, calcium ion transmembrane transport, regulation of ion transmembrane transport, heart morphogenesis, kidney development, heart looping, regulation of heart contraction, embryonic cranial skeleton morphogenesis, calcium ion transport, calcium ion import, physiological cardiac muscle hypertrophy
ENSDARG00000008398	Long QT syndrome 1	Septal defects	cacna1c	2.35037	2.44026e-05	calcium channel, voltage-dependent, L type, alpha 1C subunit [Source:ZFIN;Acc:ZDB-GENE-020129-1]	ion transport, transmembrane transport, calcium ion transmembrane transport, regulation of ion transmembrane transport, heart morphogenesis, kidney development, heart looping, regulation of heart contraction, embryonic cranial skeleton morphogenesis, calcium ion transport, calcium ion import, physiological cardiac muscle hypertrophy
ENSDARG00000008398	Short QT Syndrome 4	Septal defects	cacna1c	2.35037	2.44026e-05	calcium channel, voltage-dependent, L type, alpha 1C subunit [Source:ZFIN;Acc:ZDB-GENE-020129-1]	ion transport, transmembrane transport, calcium ion transmembrane transport, regulation of ion transmembrane transport, heart morphogenesis, kidney development, heart looping, regulation of heart contraction, embryonic cranial skeleton morphogenesis, calcium ion transport, calcium ion import, physiological cardiac muscle hypertrophy
ENSDARG00000008398	Sudden unexplained death	Septal defects	cacna1c	2.35037	2.44026e-05	calcium channel, voltage-dependent, L type, alpha 1C subunit [Source:ZFIN;Acc:ZDB-GENE-020129-1]	ion transport, transmembrane transport, calcium ion transmembrane transport, regulation of ion transmembrane transport, heart morphogenesis, kidney development, heart looping, regulation of heart contraction, embryonic cranial skeleton morphogenesis, calcium ion transport, calcium ion import, physiological cardiac muscle hypertrophy
ENSDARG00000008398	Timothy syndrome	Septal defects	cacna1c	2.35037	2.44026e-05	calcium channel, voltage-dependent, L type, alpha 1C subunit [Source:ZFIN;Acc:ZDB-GENE-020129-1]	ion transport, transmembrane transport, calcium ion transmembrane transport, regulation of ion transmembrane transport, heart morphogenesis, kidney development, heart looping, regulation of heart contraction, embryonic cranial skeleton morphogenesis, calcium ion transport, calcium ion import, physiological cardiac muscle hypertrophy
ENSDARG00000008398	Wolff-Parkinson-White pattern	Septal defects	cacna1c	2.35037	2.44026e-05	calcium channel, voltage-dependent, L type, alpha 1C subunit [Source:ZFIN;Acc:ZDB-GENE-020129-1]	ion transport, transmembrane transport, calcium ion transmembrane transport, regulation of ion transmembrane transport, heart morphogenesis, kidney development, heart looping, regulation of heart contraction, embryonic cranial skeleton morphogenesis, calcium ion transport, calcium ion import, physiological cardiac muscle hypertrophy
ENSDARG00000008398	mitochondrial	Septal defects	cacna1c	2.35037	2.44026e-05	calcium channel, voltage-dependent, L type, alpha 1C subunit [Source:ZFIN;Acc:ZDB-GENE-020129-1]	ion transport, transmembrane transport, calcium ion transmembrane transport, regulation of ion transmembrane transport, heart morphogenesis, kidney development, heart looping, regulation of heart contraction, embryonic cranial skeleton morphogenesis, calcium ion transport, calcium ion import, physiological cardiac muscle hypertrophy
ENSDARG00000003615	Abdominal distention	Septal defects	slc26a3.2	2.23594	0.00269468	solute carrier family 26 member 3, tandem duplicate 2 [Source:ZFIN;Acc:ZDB-GENE-041210-179]	transmembrane transport, chloride transport, sulfate transport, bicarbonate transport, chloride transmembrane transport, anion transmembrane transport, sulfate transmembrane transport, oxalate transport
ENSDARG00000003615	Atrial septal defect	Septal defects	slc26a3.2	2.23594	0.00269468	solute carrier family 26 member 3, tandem duplicate 2 [Source:ZFIN;Acc:ZDB-GENE-041210-179]	transmembrane transport, chloride transport, sulfate transport, bicarbonate transport, chloride transmembrane transport, anion transmembrane transport, sulfate transmembrane transport, oxalate transport
ENSDARG00000003615	Congenital secretory diarrhea, chloride type	Septal defects	slc26a3.2	2.23594	0.00269468	solute carrier family 26 member 3, tandem duplicate 2 [Source:ZFIN;Acc:ZDB-GENE-041210-179]	transmembrane transport, chloride transport, sulfate transport, bicarbonate transport, chloride transmembrane transport, anion transmembrane transport, sulfate transmembrane transport, oxalate transport
ENSDARG00000003615	Diarrhea	Septal defects	slc26a3.2	2.23594	0.00269468	solute carrier family 26 member 3, tandem duplicate 2 [Source:ZFIN;Acc:ZDB-GENE-041210-179]	transmembrane transport, chloride transport, sulfate transport, bicarbonate transport, chloride transmembrane transport, anion transmembrane transport, sulfate transmembrane transport, oxalate transport
ENSDARG00000003615	Failure to thrive	Septal defects	slc26a3.2	2.23594	0.00269468	solute carrier family 26 member 3, tandem duplicate 2 [Source:ZFIN;Acc:ZDB-GENE-041210-179]	transmembrane transport, chloride transport, sulfate transport, bicarbonate transport, chloride transmembrane transport, anion transmembrane transport, sulfate transmembrane transport, oxalate transport
ENSDARG00000003615	Hyperactive renin-angiotensin system	Septal defects	slc26a3.2	2.23594	0.00269468	solute carrier family 26 member 3, tandem duplicate 2 [Source:ZFIN;Acc:ZDB-GENE-041210-179]	transmembrane transport, chloride transport, sulfate transport, bicarbonate transport, chloride transmembrane transport, anion transmembrane transport, sulfate transmembrane transport, oxalate transport
ENSDARG00000003615	Hypochloremia	Septal defects	slc26a3.2	2.23594	0.00269468	solute carrier family 26 member 3, tandem duplicate 2 [Source:ZFIN;Acc:ZDB-GENE-041210-179]	transmembrane transport, chloride transport, sulfate transport, bicarbonate transport, chloride transmembrane transport, anion transmembrane transport, sulfate transmembrane transport, oxalate transport
ENSDARG00000003615	Hypokalemia	Septal defects	slc26a3.2	2.23594	0.00269468	solute carrier family 26 member 3, tandem duplicate 2 [Source:ZFIN;Acc:ZDB-GENE-041210-179]	transmembrane transport, chloride transport, sulfate transport, bicarbonate transport, chloride transmembrane transport, anion transmembrane transport, sulfate transmembrane transport, oxalate transport
ENSDARG00000003615	Hyponatremia	Septal defects	slc26a3.2	2.23594	0.00269468	solute carrier family 26 member 3, tandem duplicate 2 [Source:ZFIN;Acc:ZDB-GENE-041210-179]	transmembrane transport, chloride transport, sulfate transport, bicarbonate transport, chloride transmembrane transport, anion transmembrane transport, sulfate transmembrane transport, oxalate transport
ENSDARG00000003615	Increased circulating cortisol level	Septal defects	slc26a3.2	2.23594	0.00269468	solute carrier family 26 member 3, tandem duplicate 2 [Source:ZFIN;Acc:ZDB-GENE-041210-179]	transmembrane transport, chloride transport, sulfate transport, bicarbonate transport, chloride transmembrane transport, anion transmembrane transport, sulfate transmembrane transport, oxalate transport
ENSDARG00000003615	Metabolic alkalosis	Septal defects	slc26a3.2	2.23594	0.00269468	solute carrier family 26 member 3, tandem duplicate 2 [Source:ZFIN;Acc:ZDB-GENE-041210-179]	transmembrane transport, chloride transport, sulfate transport, bicarbonate transport, chloride transmembrane transport, anion transmembrane transport, sulfate transmembrane transport, oxalate transport
ENSDARG00000003615	Polyhydramnios	Septal defects	slc26a3.2	2.23594	0.00269468	solute carrier family 26 member 3, tandem duplicate 2 [Source:ZFIN;Acc:ZDB-GENE-041210-179]	transmembrane transport, chloride transport, sulfate transport, bicarbonate transport, chloride transmembrane transport, anion transmembrane transport, sulfate transmembrane transport, oxalate transport
ENSDARG00000003615	Premature birth	Septal defects	slc26a3.2	2.23594	0.00269468	solute carrier family 26 member 3, tandem duplicate 2 [Source:ZFIN;Acc:ZDB-GENE-041210-179]	transmembrane transport, chloride transport, sulfate transport, bicarbonate transport, chloride transmembrane transport, anion transmembrane transport, sulfate transmembrane transport, oxalate transport
ENSDARG00000062837	Cardiomyopathy	Septal defects	spata13	2.14632	3.21549e-12	spermatogenesis associated 13 [Source:ZFIN;Acc:ZDB-GENE-091116-25]	regulation of Rho protein signal transduction
ENSDARG00000062837	Infantile muscular hypotonia	Septal defects	spata13	2.14632	3.21549e-12	spermatogenesis associated 13 [Source:ZFIN;Acc:ZDB-GENE-091116-25]	regulation of Rho protein signal transduction
ENSDARG00000062837	Left ventricular noncompaction	Septal defects	spata13	2.14632	3.21549e-12	spermatogenesis associated 13 [Source:ZFIN;Acc:ZDB-GENE-091116-25]	regulation of Rho protein signal transduction
ENSDARG00000034801	Aortic aneurysm, familial thoracic 7	Septal defects	mylka	2.12349	2.46957e-07	myosin, light chain kinase a [Source:ZFIN;Acc:ZDB-GENE-030131-8207]	protein phosphorylation, phosphorylation, blood coagulation, regulation of cell motility
ENSDARG00000058800	Noonan syndrome 8	Septal defects	rab25a	2.02663	0.0452441	RAB25, member RAS oncogene family a [Source:ZFIN;Acc:ZDB-GENE-041212-69]	intracellular protein transport, Rab protein signal transduction, exocytosis
ENSDARG00000068567	Holoprosencephaly 3	Septal defects	shha	1.99436	9.14026e-07	sonic hedgehog signaling molecule a [Source:ZFIN;Acc:ZDB-GENE-980526-166]	proteolysis, cell-cell signaling, multicellular organism development, intein-mediated protein splicing, camera-type eye development, heart development, skeletal muscle fiber development, muscle organ development, pronephros development, regulation of gene expression, pancreas development, axon guidance, heart looping, endocrine pancreas development, embryonic neurocranium morphogenesis, anterior/…
ENSDARG00000056322	Dilated cardiomyopathy 1A	Septal defects	ldb3a	1.99267	9.76911e-05	LIM domain binding 3a [Source:ZFIN;Acc:ZDB-GENE-040121-6]	heart development, actin cytoskeleton organization, locomotory behavior, muscle structure development, skeletal muscle tissue development, somitogenesis
ENSDARG00000056322	Dilated cardiomyopathy 1C	Septal defects	ldb3a	1.99267	9.76911e-05	LIM domain binding 3a [Source:ZFIN;Acc:ZDB-GENE-040121-6]	heart development, actin cytoskeleton organization, locomotory behavior, muscle structure development, skeletal muscle tissue development, somitogenesis
ENSDARG00000056322	Familial hypertrophic cardiomyopathy 24	Septal defects	ldb3a	1.99267	9.76911e-05	LIM domain binding 3a [Source:ZFIN;Acc:ZDB-GENE-040121-6]	heart development, actin cytoskeleton organization, locomotory behavior, muscle structure development, skeletal muscle tissue development, somitogenesis
ENSDARG00000056322	Myofibrillar myopathy, ZASP-related	Septal defects	ldb3a	1.99267	9.76911e-05	LIM domain binding 3a [Source:ZFIN;Acc:ZDB-GENE-040121-6]	heart development, actin cytoskeleton organization, locomotory behavior, muscle structure development, skeletal muscle tissue development, somitogenesis
ENSDARG00000028213	Dilated cardiomyopathy 1G	Septal defects	ttn.2	1.98179	0.00480342	titin, tandem duplicate 2 [Source:ZFIN;Acc:ZDB-GENE-030113-2]	nucleosome assembly, cell morphogenesis, sarcomere organization, sarcomerogenesis, heart contraction, heart development, muscle contraction, cardiac muscle tissue development, skeletal muscle tissue development, myofibril assembly, skeletal muscle thin filament assembly, skeletal muscle myosin thick filament assembly, cardiac muscle fiber development, cardiac myofibril assembly, cardiac muscle ti…
ENSDARG00000028213	Familial hypertrophic cardiomyopathy 9	Septal defects	ttn.2	1.98179	0.00480342	titin, tandem duplicate 2 [Source:ZFIN;Acc:ZDB-GENE-030113-2]	nucleosome assembly, cell morphogenesis, sarcomere organization, sarcomerogenesis, heart contraction, heart development, muscle contraction, cardiac muscle tissue development, skeletal muscle tissue development, myofibril assembly, skeletal muscle thin filament assembly, skeletal muscle myosin thick filament assembly, cardiac muscle fiber development, cardiac myofibril assembly, cardiac muscle ti…
ENSDARG00000028213	Limb-girdle muscular dystrophy, type 2J	Septal defects	ttn.2	1.98179	0.00480342	titin, tandem duplicate 2 [Source:ZFIN;Acc:ZDB-GENE-030113-2]	nucleosome assembly, cell morphogenesis, sarcomere organization, sarcomerogenesis, heart contraction, heart development, muscle contraction, cardiac muscle tissue development, skeletal muscle tissue development, myofibril assembly, skeletal muscle thin filament assembly, skeletal muscle myosin thick filament assembly, cardiac muscle fiber development, cardiac myofibril assembly, cardiac muscle ti…
ENSDARG00000078541	Esophageal atresia	Septal defects	cers3a	1.93745	2.65627e-05	ceramide synthase 3a [Source:ZFIN;Acc:ZDB-GENE-130320-1]	ceramide biosynthetic process
ENSDARG00000078541	Neurodevelopmental delay	Septal defects	cers3a	1.93745	2.65627e-05	ceramide synthase 3a [Source:ZFIN;Acc:ZDB-GENE-130320-1]	ceramide biosynthetic process
ENSDARG00000090820	Arterial tortuosity syndrome	Septal defects	slc2a10	1.92226	2.34844e-13	solute carrier family 2 member 10 [Source:ZFIN;Acc:ZDB-GENE-080204-6]	transmembrane transport, proton transmembrane transport, notochord development, carbohydrate transmembrane transport, cardiovascular system development, carbohydrate transport
ENSDARG00000074201	Abnormality of the dentition	Septal defects	flna	1.87071	6.38427e-05	filamin A, alpha (actin binding protein 280) [Source:ZFIN;Acc:ZDB-GENE-030131-2145]
ENSDARG00000074201	Frontometaphyseal dysplasia	Septal defects	flna	1.87071	6.38427e-05	filamin A, alpha (actin binding protein 280) [Source:ZFIN;Acc:ZDB-GENE-030131-2145]
ENSDARG00000074201	Frontometaphyseal dysplasia 1	Septal defects	flna	1.87071	6.38427e-05	filamin A, alpha (actin binding protein 280) [Source:ZFIN;Acc:ZDB-GENE-030131-2145]
ENSDARG00000074201	Intellectual disability, severe	Septal defects	flna	1.87071	6.38427e-05	filamin A, alpha (actin binding protein 280) [Source:ZFIN;Acc:ZDB-GENE-030131-2145]
ENSDARG00000074201	Melnick-Needles syndrome	Septal defects	flna	1.87071	6.38427e-05	filamin A, alpha (actin binding protein 280) [Source:ZFIN;Acc:ZDB-GENE-030131-2145]
ENSDARG00000074201	Myopia (disease)	Septal defects	flna	1.87071	6.38427e-05	filamin A, alpha (actin binding protein 280) [Source:ZFIN;Acc:ZDB-GENE-030131-2145]
ENSDARG00000074201	Oto-palato-digital syndrome, type II	Septal defects	flna	1.87071	6.38427e-05	filamin A, alpha (actin binding protein 280) [Source:ZFIN;Acc:ZDB-GENE-030131-2145]
ENSDARG00000074201	Otopalatodigital spectrum disorder	Septal defects	flna	1.87071	6.38427e-05	filamin A, alpha (actin binding protein 280) [Source:ZFIN;Acc:ZDB-GENE-030131-2145]
ENSDARG00000074201	Periventricular nodular heterotopia 1	Septal defects	flna	1.87071	6.38427e-05	filamin A, alpha (actin binding protein 280) [Source:ZFIN;Acc:ZDB-GENE-030131-2145]
ENSDARG00000029474	Atrioventricular septal defect 2	Septal defects	camk1b	1.85828	1.78663e-08	calcium/calmodulin-dependent protein kinase Ib [Source:ZFIN;Acc:ZDB-GENE-141014-1]	protein phosphorylation
ENSDARG00000003684	Bicoronal synostosis	Septal defects	obsl1a	1.76531	0.00376504	obscurin-like 1a [Source:ZFIN;Acc:ZDB-GENE-060503-649]
ENSDARG00000003684	Bilateral single transverse palmar creases	Septal defects	obsl1a	1.76531	0.00376504	obscurin-like 1a [Source:ZFIN;Acc:ZDB-GENE-060503-649]
ENSDARG00000003684	Bronchomalacia	Septal defects	obsl1a	1.76531	0.00376504	obscurin-like 1a [Source:ZFIN;Acc:ZDB-GENE-060503-649]
ENSDARG00000003684	Clinodactyly of the 5th finger	Septal defects	obsl1a	1.76531	0.00376504	obscurin-like 1a [Source:ZFIN;Acc:ZDB-GENE-060503-649]
ENSDARG00000003684	Coarctation of aorta	Septal defects	obsl1a	1.76531	0.00376504	obscurin-like 1a [Source:ZFIN;Acc:ZDB-GENE-060503-649]
ENSDARG00000003684	Delayed gross motor development	Septal defects	obsl1a	1.76531	0.00376504	obscurin-like 1a [Source:ZFIN;Acc:ZDB-GENE-060503-649]
ENSDARG00000003684	Heart block	Septal defects	obsl1a	1.76531	0.00376504	obscurin-like 1a [Source:ZFIN;Acc:ZDB-GENE-060503-649]
ENSDARG00000003684	Sagittal craniosynostosis	Septal defects	obsl1a	1.76531	0.00376504	obscurin-like 1a [Source:ZFIN;Acc:ZDB-GENE-060503-649]
ENSDARG00000003684	Tongue tie	Septal defects	obsl1a	1.76531	0.00376504	obscurin-like 1a [Source:ZFIN;Acc:ZDB-GENE-060503-649]
ENSDARG00000003684	Ventricular septal defect	Septal defects	obsl1a	1.76531	0.00376504	obscurin-like 1a [Source:ZFIN;Acc:ZDB-GENE-060503-649]
ENSDARG00000079248	Congenital diaphragmatic hernia	Septal defects	mn1b	1.75546	0.0068571	meningioma 1b [Source:ZFIN;Acc:ZDB-GENE-080917-23]	regulation of transcription, DNA-templated
ENSDARG00000079248	MN1 C-terminal truncation (MCTT) syndrome	Septal defects	mn1b	1.75546	0.0068571	meningioma 1b [Source:ZFIN;Acc:ZDB-GENE-080917-23]	regulation of transcription, DNA-templated
ENSDARG00000030417	Abnormal cortical gyration	Septal defects	pkd1a	1.72143	0.00670664	polycystic kidney disease 1a [Source:ZFIN;Acc:ZDB-GENE-100707-1]	kidney development, pronephros development, liver development, detection of mechanical stimulus, lymphangiogenesis, calcium ion transmembrane transport, regulation of collagen biosynthetic process
ENSDARG00000030417	Dry skin	Septal defects	pkd1a	1.72143	0.00670664	polycystic kidney disease 1a [Source:ZFIN;Acc:ZDB-GENE-100707-1]	kidney development, pronephros development, liver development, detection of mechanical stimulus, lymphangiogenesis, calcium ion transmembrane transport, regulation of collagen biosynthetic process
ENSDARG00000030417	Hemivertebrae	Septal defects	pkd1a	1.72143	0.00670664	polycystic kidney disease 1a [Source:ZFIN;Acc:ZDB-GENE-100707-1]	kidney development, pronephros development, liver development, detection of mechanical stimulus, lymphangiogenesis, calcium ion transmembrane transport, regulation of collagen biosynthetic process
ENSDARG00000030417	Hyperechogenic kidneys	Septal defects	pkd1a	1.72143	0.00670664	polycystic kidney disease 1a [Source:ZFIN;Acc:ZDB-GENE-100707-1]	kidney development, pronephros development, liver development, detection of mechanical stimulus, lymphangiogenesis, calcium ion transmembrane transport, regulation of collagen biosynthetic process
ENSDARG00000030417	Missing ribs	Septal defects	pkd1a	1.72143	0.00670664	polycystic kidney disease 1a [Source:ZFIN;Acc:ZDB-GENE-100707-1]	kidney development, pronephros development, liver development, detection of mechanical stimulus, lymphangiogenesis, calcium ion transmembrane transport, regulation of collagen biosynthetic process
ENSDARG00000030417	Overlapping fingers	Septal defects	pkd1a	1.72143	0.00670664	polycystic kidney disease 1a [Source:ZFIN;Acc:ZDB-GENE-100707-1]	kidney development, pronephros development, liver development, detection of mechanical stimulus, lymphangiogenesis, calcium ion transmembrane transport, regulation of collagen biosynthetic process
ENSDARG00000030417	Periventricular gray matter heterotopia	Septal defects	pkd1a	1.72143	0.00670664	polycystic kidney disease 1a [Source:ZFIN;Acc:ZDB-GENE-100707-1]	kidney development, pronephros development, liver development, detection of mechanical stimulus, lymphangiogenesis, calcium ion transmembrane transport, regulation of collagen biosynthetic process
ENSDARG00000030417	Plantar crease between first and second toes	Septal defects	pkd1a	1.72143	0.00670664	polycystic kidney disease 1a [Source:ZFIN;Acc:ZDB-GENE-100707-1]	kidney development, pronephros development, liver development, detection of mechanical stimulus, lymphangiogenesis, calcium ion transmembrane transport, regulation of collagen biosynthetic process
ENSDARG00000030417	Polycystic kidney dysplasia	Septal defects	pkd1a	1.72143	0.00670664	polycystic kidney disease 1a [Source:ZFIN;Acc:ZDB-GENE-100707-1]	kidney development, pronephros development, liver development, detection of mechanical stimulus, lymphangiogenesis, calcium ion transmembrane transport, regulation of collagen biosynthetic process
ENSDARG00000030417	Seizures	Septal defects	pkd1a	1.72143	0.00670664	polycystic kidney disease 1a [Source:ZFIN;Acc:ZDB-GENE-100707-1]	kidney development, pronephros development, liver development, detection of mechanical stimulus, lymphangiogenesis, calcium ion transmembrane transport, regulation of collagen biosynthetic process
ENSDARG00000035630	DiGeorge sequence	Septal defects	ypel1	1.68708	9.81388e-07	yippee-like 1 [Source:ZFIN;Acc:ZDB-GENE-040808-41]	biological_process
ENSDARG00000029146	Tricuspid atresia (disease)	Septal defects	lrp1ab	1.65384	3.52451e-05	low density lipoprotein receptor-related protein 1Ab [Source:ZFIN;Acc:ZDB-GENE-030131-7126]	regulation of vasculature development
ENSDARG00000030905	Atrial septal defect 8	Septal defects	cited2	1.552	0.000260383	Cbp/p300-interacting transactivator, with Glu/Asp-rich carboxy-terminal domain, 2 [Source:ZFIN;Acc:ZDB-GENE-041010-141]	regulation of transcription, DNA-templated, positive regulation of nucleic acid-templated transcription
ENSDARG00000030905	Ventricular septal defect 2	Septal defects	cited2	1.552	0.000260383	Cbp/p300-interacting transactivator, with Glu/Asp-rich carboxy-terminal domain, 2 [Source:ZFIN;Acc:ZDB-GENE-041010-141]	regulation of transcription, DNA-templated, positive regulation of nucleic acid-templated transcription
ENSDARG00000043130	Hajdu-Cheney syndrome	Septal defects	notch2	1.53051	0.000349227	notch receptor 2 [Source:ZFIN;Acc:ZDB-GENE-000329-4]	regulation of transcription, DNA-templated, multicellular organism development, Notch signaling pathway, cell differentiation, regulation of developmental process, liver development, endocrine pancreas development, pancreas regeneration, vasculature development, glucose homeostasis, lymphangiogenesis, tissue regeneration, face morphogenesis, cartilage development involved in endochondral bone mor…
ENSDARG00000103589	Atrial septal defect 9	Septal defects	gata6	1.43308	0.0167694	GATA binding protein 6 [Source:ZFIN;Acc:ZDB-GENE-000622-1]	regulation of transcription, DNA-templated, positive regulation of transcription, DNA-templated, heart morphogenesis, liver development, myeloid cell differentiation, epithelial cell differentiation, positive regulation of transcription by RNA polymerase II, digestive tract development, cardioblast migration to the midline involved in heart field formation
ENSDARG00000103589	Atrioventricular septal defect 5	Septal defects	gata6	1.43308	0.0167694	GATA binding protein 6 [Source:ZFIN;Acc:ZDB-GENE-000622-1]	regulation of transcription, DNA-templated, positive regulation of transcription, DNA-templated, heart morphogenesis, liver development, myeloid cell differentiation, epithelial cell differentiation, positive regulation of transcription by RNA polymerase II, digestive tract development, cardioblast migration to the midline involved in heart field formation
ENSDARG00000103589	Monogenic diabetes	Septal defects	gata6	1.43308	0.0167694	GATA binding protein 6 [Source:ZFIN;Acc:ZDB-GENE-000622-1]	regulation of transcription, DNA-templated, positive regulation of transcription, DNA-templated, heart morphogenesis, liver development, myeloid cell differentiation, epithelial cell differentiation, positive regulation of transcription by RNA polymerase II, digestive tract development, cardioblast migration to the midline involved in heart field formation
ENSDARG00000103589	Pancreatic agenesis and congenital heart disease	Septal defects	gata6	1.43308	0.0167694	GATA binding protein 6 [Source:ZFIN;Acc:ZDB-GENE-000622-1]	regulation of transcription, DNA-templated, positive regulation of transcription, DNA-templated, heart morphogenesis, liver development, myeloid cell differentiation, epithelial cell differentiation, positive regulation of transcription by RNA polymerase II, digestive tract development, cardioblast migration to the midline involved in heart field formation
ENSDARG00000103589	Persistent truncus arteriosus	Septal defects	gata6	1.43308	0.0167694	GATA binding protein 6 [Source:ZFIN;Acc:ZDB-GENE-000622-1]	regulation of transcription, DNA-templated, positive regulation of transcription, DNA-templated, heart morphogenesis, liver development, myeloid cell differentiation, epithelial cell differentiation, positive regulation of transcription by RNA polymerase II, digestive tract development, cardioblast migration to the midline involved in heart field formation
ENSDARG00000076227	Brachydactyly type B1	Septal defects	ror2	1.42905	0.00329615	receptor tyrosine kinase-like orphan receptor 2 [Source:ZFIN;Acc:ZDB-GENE-060427-5]	protein phosphorylation, transmembrane receptor protein tyrosine kinase signaling pathway, peptidyl-tyrosine phosphorylation, regulation of MAPK cascade, anatomical structure development, convergent extension involved in gastrulation, nervous system development, positive regulation of neuron projection development, positive regulation of phosphatidylinositol 3-kinase signaling, positive regulatio…
ENSDARG00000076227	Robinow syndrome, autosomal recessive, with aplasia/hypoplasia of phalanges and metacarpals/metatarsals	Septal defects	ror2	1.42905	0.00329615	receptor tyrosine kinase-like orphan receptor 2 [Source:ZFIN;Acc:ZDB-GENE-060427-5]	protein phosphorylation, transmembrane receptor protein tyrosine kinase signaling pathway, peptidyl-tyrosine phosphorylation, regulation of MAPK cascade, anatomical structure development, convergent extension involved in gastrulation, nervous system development, positive regulation of neuron projection development, positive regulation of phosphatidylinositol 3-kinase signaling, positive regulatio…
ENSDARG00000036252	NOONAN SYNDROME 12	Septal defects	rras2	1.37661	0.00803398	RAS related 2 [Source:ZFIN;Acc:ZDB-GENE-050417-352]	signal transduction, Ras protein signal transduction
ENSDARG00000036252	Neoplasm of ovary	Septal defects	rras2	1.37661	0.00803398	RAS related 2 [Source:ZFIN;Acc:ZDB-GENE-050417-352]	signal transduction, Ras protein signal transduction
ENSDARG00000036252	Noonan syndrome	Septal defects	rras2	1.37661	0.00803398	RAS related 2 [Source:ZFIN;Acc:ZDB-GENE-050417-352]	signal transduction, Ras protein signal transduction
ENSDARG00000099844	Abnormality of the vertebral column	Septal defects	GNAZ	1.35667	0.011899	G protein subunit alpha z [Source:HGNC Symbol;Acc:HGNC:4395]	G protein-coupled receptor signaling pathway, signal transduction, adenylate cyclase-modulating G protein-coupled receptor signaling pathway
ENSDARG00000099844	Imperforate anus	Septal defects	GNAZ	1.35667	0.011899	G protein subunit alpha z [Source:HGNC Symbol;Acc:HGNC:4395]	G protein-coupled receptor signaling pathway, signal transduction, adenylate cyclase-modulating G protein-coupled receptor signaling pathway
ENSDARG00000091481	Axenfeld-Rieger syndrome type 3	Septal defects	foxc1a	1.32362	0.0311193	forkhead box C1a [Source:ZFIN;Acc:ZDB-GENE-010302-1]	regulation of transcription, DNA-templated, camera-type eye development, heart development, regulation of transcription by RNA polymerase II, cell differentiation, motor neuron axon guidance, glomerular visceral epithelial cell development, neural crest cell migration, cerebellum vasculature development, vasculature development, regulation of fibroblast growth factor receptor signaling pathway, c…
ENSDARG00000002213	Infantile nephronophthisis	Septal defects	invs	1.20762	0.0279939	inversin [Source:ZFIN;Acc:ZDB-GENE-020507-2]
ENSDARG00000103251	Atrial septal defect 7 with or without atrioventricular conduction defects	Septal defects	sh3pxd2b	1.19946	0.0274177	SH3 and PX domains 2B [Source:ZFIN;Acc:ZDB-GENE-060810-52]	heart development, eye development, bone development, podosome assembly, oxidation-reduction process, positive regulation of catalytic activity, superoxide metabolic process
ENSDARG00000018179	Pulmonary arterial hypertension related to hereditary hemorrhagic telangiectasia	Septal defects	acvrl1	1.19503	0.000555582	activin A receptor like type 1 [Source:ZFIN;Acc:ZDB-GENE-021003-1]	protein phosphorylation, transmembrane receptor protein serine/threonine kinase signaling pathway, phosphorylation, BMP signaling pathway, cellular response to growth factor stimulus, blood vessel morphogenesis, heart development, blood vessel endothelial cell migration, vasculature development, angiogenesis, blood vessel development, determination of ventral identity, transforming growth factor …
ENSDARG00000018179	Telangiectasia, hereditary hemorrhagic, type 2	Septal defects	acvrl1	1.19503	0.000555582	activin A receptor like type 1 [Source:ZFIN;Acc:ZDB-GENE-021003-1]	protein phosphorylation, transmembrane receptor protein serine/threonine kinase signaling pathway, phosphorylation, BMP signaling pathway, cellular response to growth factor stimulus, blood vessel morphogenesis, heart development, blood vessel endothelial cell migration, vasculature development, angiogenesis, blood vessel development, determination of ventral identity, transforming growth factor …
ENSDARG00000002952	Hamartoma of hypothalamus	Septal defects	smo	1.1609	0.000249736	smoothened, frizzled class receptor [Source:ZFIN;Acc:ZDB-GENE-980526-89]	cell surface receptor signaling pathway, smoothened signaling pathway, retina development in camera-type eye, multicellular organism development, exocrine pancreas development, skeletal muscle fiber development, central nervous system development, inner ear morphogenesis, muscle organ development, vasculogenesis, pancreas development, axon guidance, heart looping, endocrine pancreas development, …
ENSDARG00000022853	Adams-Oliver syndrome	Septal defects	eogt	1.14288	0.0360801	EGF domain-specific O-linked N-acetylglucosamine (GlcNAc) transferase [Source:ZFIN;Acc:ZDB-GENE-120813-8]
ENSDARG00000022853	Adams-Oliver syndrome 4	Septal defects	eogt	1.14288	0.0360801	EGF domain-specific O-linked N-acetylglucosamine (GlcNAc) transferase [Source:ZFIN;Acc:ZDB-GENE-120813-8]
ENSDARG00000105285	Van Maldergem syndrome 2	Septal defects	FAT4	1.13943	0.0109956	FAT atypical cadherin 4 [Source:HGNC Symbol;Acc:HGNC:23109]	homophilic cell adhesion via plasma membrane adhesion molecules, cell adhesion, cell-cell adhesion
ENSDARG00000003293	Camptomelic dysplasia	Septal defects	sox9a	1.13782	0.0165211	SRY-box transcription factor 9a [Source:ZFIN;Acc:ZDB-GENE-001103-1]	regulation of transcription, DNA-templated, positive regulation of transcription by RNA polymerase II, central nervous system development, inner ear development, cartilage development, cartilage morphogenesis, otic placode formation, oligodendrocyte differentiation, pectoral fin development, embryonic pectoral fin morphogenesis, otic vesicle formation, morphogenesis of an epithelium, astrocyte di…
ENSDARG00000105116	Arthrogryposis multiplex congenita	Septal defects	p4hb	1.07779	0.0477406	prolyl 4-hydroxylase, beta polypeptide [Source:ZFIN;Acc:ZDB-GENE-080610-1]	cell redox homeostasis, protein folding, response to endoplasmic reticulum stress
ENSDARG00000105116	Blue sclerae	Septal defects	p4hb	1.07779	0.0477406	prolyl 4-hydroxylase, beta polypeptide [Source:ZFIN;Acc:ZDB-GENE-080610-1]	cell redox homeostasis, protein folding, response to endoplasmic reticulum stress
ENSDARG00000105116	Congenital cerebellar hypoplasia	Septal defects	p4hb	1.07779	0.0477406	prolyl 4-hydroxylase, beta polypeptide [Source:ZFIN;Acc:ZDB-GENE-080610-1]	cell redox homeostasis, protein folding, response to endoplasmic reticulum stress
ENSDARG00000105116	Congenital sensorineural hearing impairment	Septal defects	p4hb	1.07779	0.0477406	prolyl 4-hydroxylase, beta polypeptide [Source:ZFIN;Acc:ZDB-GENE-080610-1]	cell redox homeostasis, protein folding, response to endoplasmic reticulum stress
ENSDARG00000105116	Congenital strabismus	Septal defects	p4hb	1.07779	0.0477406	prolyl 4-hydroxylase, beta polypeptide [Source:ZFIN;Acc:ZDB-GENE-080610-1]	cell redox homeostasis, protein folding, response to endoplasmic reticulum stress
ENSDARG00000105116	Dysplastic corpus callosum	Septal defects	p4hb	1.07779	0.0477406	prolyl 4-hydroxylase, beta polypeptide [Source:ZFIN;Acc:ZDB-GENE-080610-1]	cell redox homeostasis, protein folding, response to endoplasmic reticulum stress
ENSDARG00000105116	Generalized hypotonia	Septal defects	p4hb	1.07779	0.0477406	prolyl 4-hydroxylase, beta polypeptide [Source:ZFIN;Acc:ZDB-GENE-080610-1]	cell redox homeostasis, protein folding, response to endoplasmic reticulum stress
ENSDARG00000105116	Hypoplasia of the pons	Septal defects	p4hb	1.07779	0.0477406	prolyl 4-hydroxylase, beta polypeptide [Source:ZFIN;Acc:ZDB-GENE-080610-1]	cell redox homeostasis, protein folding, response to endoplasmic reticulum stress
ENSDARG00000105116	Laryngomalacia	Septal defects	p4hb	1.07779	0.0477406	prolyl 4-hydroxylase, beta polypeptide [Source:ZFIN;Acc:ZDB-GENE-080610-1]	cell redox homeostasis, protein folding, response to endoplasmic reticulum stress
ENSDARG00000105116	Lissencephaly	Septal defects	p4hb	1.07779	0.0477406	prolyl 4-hydroxylase, beta polypeptide [Source:ZFIN;Acc:ZDB-GENE-080610-1]	cell redox homeostasis, protein folding, response to endoplasmic reticulum stress
ENSDARG00000105116	Multiple prenatal fractures	Septal defects	p4hb	1.07779	0.0477406	prolyl 4-hydroxylase, beta polypeptide [Source:ZFIN;Acc:ZDB-GENE-080610-1]	cell redox homeostasis, protein folding, response to endoplasmic reticulum stress
ENSDARG00000105116	Oligohydramnios	Septal defects	p4hb	1.07779	0.0477406	prolyl 4-hydroxylase, beta polypeptide [Source:ZFIN;Acc:ZDB-GENE-080610-1]	cell redox homeostasis, protein folding, response to endoplasmic reticulum stress
ENSDARG00000105116	Optic atrophy	Septal defects	p4hb	1.07779	0.0477406	prolyl 4-hydroxylase, beta polypeptide [Source:ZFIN;Acc:ZDB-GENE-080610-1]	cell redox homeostasis, protein folding, response to endoplasmic reticulum stress
ENSDARG00000105116	Unilateral vocal cord paresis	Septal defects	p4hb	1.07779	0.0477406	prolyl 4-hydroxylase, beta polypeptide [Source:ZFIN;Acc:ZDB-GENE-080610-1]	cell redox homeostasis, protein folding, response to endoplasmic reticulum stress
ENSDARG00000093799	Abnormality of the nail	Septal defects	setbp1	1.07668	0.000392901	SET binding protein 1 [Source:ZFIN;Acc:ZDB-GENE-060526-72]
ENSDARG00000093799	Cerebral atrophy	Septal defects	setbp1	1.07668	0.000392901	SET binding protein 1 [Source:ZFIN;Acc:ZDB-GENE-060526-72]
ENSDARG00000093799	Hydronephrosis	Septal defects	setbp1	1.07668	0.000392901	SET binding protein 1 [Source:ZFIN;Acc:ZDB-GENE-060526-72]
ENSDARG00000093799	Hypospadias, penile	Septal defects	setbp1	1.07668	0.000392901	SET binding protein 1 [Source:ZFIN;Acc:ZDB-GENE-060526-72]
ENSDARG00000093799	Large fontanelles	Septal defects	setbp1	1.07668	0.000392901	SET binding protein 1 [Source:ZFIN;Acc:ZDB-GENE-060526-72]
ENSDARG00000093799	Midface retrusion	Septal defects	setbp1	1.07668	0.000392901	SET binding protein 1 [Source:ZFIN;Acc:ZDB-GENE-060526-72]
ENSDARG00000093799	Teratoma	Septal defects	setbp1	1.07668	0.000392901	SET binding protein 1 [Source:ZFIN;Acc:ZDB-GENE-060526-72]
ENSDARG00000016963	Monocarboxylate transporter 1 deficiency	Septal defects	slc16a1a	1.06662	0.0165528	solute carrier family 16 member 1a [Source:ZFIN;Acc:ZDB-GENE-110408-16]	transmembrane transport, monocarboxylic acid transport, lactate transmembrane transport
ENSDARG00000016963	Monocarboxylate transporter 1 deficiency, autosomal recessive	Septal defects	slc16a1a	1.06662	0.0165528	solute carrier family 16 member 1a [Source:ZFIN;Acc:ZDB-GENE-110408-16]	transmembrane transport, monocarboxylic acid transport, lactate transmembrane transport
ENSDARG00000062801	Gastrointestinal obstruction	Septal defects	erfl3	1.01539	0.00157222	Ets2 repressor factor like 3 [Source:ZFIN;Acc:ZDB-GENE-090529-4]	regulation of transcription, DNA-templated, negative regulation of transcription by RNA polymerase II, regulation of transcription by RNA polymerase II, cell differentiation
ENSDARG00000062801	Interstitial pulmonary abnormality	Septal defects	erfl3	1.01539	0.00157222	Ets2 repressor factor like 3 [Source:ZFIN;Acc:ZDB-GENE-090529-4]	regulation of transcription, DNA-templated, negative regulation of transcription by RNA polymerase II, regulation of transcription by RNA polymerase II, cell differentiation
ENSDARG00000062801	Intestinal obstruction	Septal defects	erfl3	1.01539	0.00157222	Ets2 repressor factor like 3 [Source:ZFIN;Acc:ZDB-GENE-090529-4]	regulation of transcription, DNA-templated, negative regulation of transcription by RNA polymerase II, regulation of transcription by RNA polymerase II, cell differentiation
ENSDARG00000062801	Pulmonary hypoplasia	Septal defects	erfl3	1.01539	0.00157222	Ets2 repressor factor like 3 [Source:ZFIN;Acc:ZDB-GENE-090529-4]	regulation of transcription, DNA-templated, negative regulation of transcription by RNA polymerase II, regulation of transcription by RNA polymerase II, cell differentiation
ENSDARG00000062801	Respiratory failure	Septal defects	erfl3	1.01539	0.00157222	Ets2 repressor factor like 3 [Source:ZFIN;Acc:ZDB-GENE-090529-4]	regulation of transcription, DNA-templated, negative regulation of transcription by RNA polymerase II, regulation of transcription by RNA polymerase II, cell differentiation
ENSDARG00000062801	Respiratory failure requiring assisted ventilation	Septal defects	erfl3	1.01539	0.00157222	Ets2 repressor factor like 3 [Source:ZFIN;Acc:ZDB-GENE-090529-4]	regulation of transcription, DNA-templated, negative regulation of transcription by RNA polymerase II, regulation of transcription by RNA polymerase II, cell differentiation
ENSDARG00000044485	Duane-radial ray syndrome	Septal defects	sall4	0.881197	0.00039339	spalt-like transcription factor 4 [Source:ZFIN;Acc:ZDB-GENE-060328-2]	regulation of transcription, DNA-templated, embryonic pectoral fin morphogenesis, positive regulation of fibroblast growth factor receptor signaling pathway
ENSDARG00000004297	Aplasia/Hypoplasia of the thumb	Septal defects	irf2bpl	0.837853	0.028336	interferon regulatory factor 2 binding protein-like [Source:ZFIN;Acc:ZDB-GENE-040426-1968]	positive regulation of transcription by RNA polymerase II
ENSDARG00000004297	Multiple skeletal anomalies	Septal defects	irf2bpl	0.837853	0.028336	interferon regulatory factor 2 binding protein-like [Source:ZFIN;Acc:ZDB-GENE-040426-1968]	positive regulation of transcription by RNA polymerase II
ENSDARG00000094380	See cases	Septal defects	zzef1	0.835395	0.0373576	zinc finger, ZZ-type with EF hand domain 1 [Source:ZFIN;Acc:ZDB-GENE-041222-2]
ENSDARG00000096415	Adenocarcinoma of stomach	Septal defects	raf1a	0.723055	0.0220229	Raf-1 proto-oncogene, serine/threonine kinase a [Source:ZFIN;Acc:ZDB-GENE-990415-41]	signal transduction, intracellular signal transduction, activation of MAPKK activity, protein phosphorylation, heart development, signal transduction, protein phosphorylation, intracellular signal transduction, phosphorylation, activation of MAPKK activity, heart development
ENSDARG00000096415	Cardiomyopathy, dilated, 1NN	Septal defects	raf1a	0.723055	0.0220229	Raf-1 proto-oncogene, serine/threonine kinase a [Source:ZFIN;Acc:ZDB-GENE-990415-41]	signal transduction, intracellular signal transduction, activation of MAPKK activity, protein phosphorylation, heart development, signal transduction, protein phosphorylation, intracellular signal transduction, phosphorylation, activation of MAPKK activity, heart development
ENSDARG00000096415	Congenital ptosis	Septal defects	raf1a	0.723055	0.0220229	Raf-1 proto-oncogene, serine/threonine kinase a [Source:ZFIN;Acc:ZDB-GENE-990415-41]	signal transduction, intracellular signal transduction, activation of MAPKK activity, protein phosphorylation, heart development, signal transduction, protein phosphorylation, intracellular signal transduction, phosphorylation, activation of MAPKK activity, heart development
ENSDARG00000096415	Craniofacial disproportion	Septal defects	raf1a	0.723055	0.0220229	Raf-1 proto-oncogene, serine/threonine kinase a [Source:ZFIN;Acc:ZDB-GENE-990415-41]	signal transduction, intracellular signal transduction, activation of MAPKK activity, protein phosphorylation, heart development, signal transduction, protein phosphorylation, intracellular signal transduction, phosphorylation, activation of MAPKK activity, heart development
ENSDARG00000096415	Downslanted palpebral fissures	Septal defects	raf1a	0.723055	0.0220229	Raf-1 proto-oncogene, serine/threonine kinase a [Source:ZFIN;Acc:ZDB-GENE-990415-41]	signal transduction, intracellular signal transduction, activation of MAPKK activity, protein phosphorylation, heart development, signal transduction, protein phosphorylation, intracellular signal transduction, phosphorylation, activation of MAPKK activity, heart development
ENSDARG00000096415	Epicanthus	Septal defects	raf1a	0.723055	0.0220229	Raf-1 proto-oncogene, serine/threonine kinase a [Source:ZFIN;Acc:ZDB-GENE-990415-41]	signal transduction, intracellular signal transduction, activation of MAPKK activity, protein phosphorylation, heart development, signal transduction, protein phosphorylation, intracellular signal transduction, phosphorylation, activation of MAPKK activity, heart development
ENSDARG00000096415	Familial dilated cardiomyopathy	Septal defects	raf1a	0.723055	0.0220229	Raf-1 proto-oncogene, serine/threonine kinase a [Source:ZFIN;Acc:ZDB-GENE-990415-41]	signal transduction, intracellular signal transduction, activation of MAPKK activity, protein phosphorylation, heart development, signal transduction, protein phosphorylation, intracellular signal transduction, phosphorylation, activation of MAPKK activity, heart development
ENSDARG00000096415	Familial hypertrophic cardiomyopathy 1	Septal defects	raf1a	0.723055	0.0220229	Raf-1 proto-oncogene, serine/threonine kinase a [Source:ZFIN;Acc:ZDB-GENE-990415-41]	signal transduction, intracellular signal transduction, activation of MAPKK activity, protein phosphorylation, heart development, signal transduction, protein phosphorylation, intracellular signal transduction, phosphorylation, activation of MAPKK activity, heart development
ENSDARG00000096415	High palate	Septal defects	raf1a	0.723055	0.0220229	Raf-1 proto-oncogene, serine/threonine kinase a [Source:ZFIN;Acc:ZDB-GENE-990415-41]	signal transduction, intracellular signal transduction, activation of MAPKK activity, protein phosphorylation, heart development, signal transduction, protein phosphorylation, intracellular signal transduction, phosphorylation, activation of MAPKK activity, heart development
ENSDARG00000096415	Hypertrophic cardiomyopathy	Septal defects	raf1a	0.723055	0.0220229	Raf-1 proto-oncogene, serine/threonine kinase a [Source:ZFIN;Acc:ZDB-GENE-990415-41]	signal transduction, intracellular signal transduction, activation of MAPKK activity, protein phosphorylation, heart development, signal transduction, protein phosphorylation, intracellular signal transduction, phosphorylation, activation of MAPKK activity, heart development
ENSDARG00000096415	LEOPARD syndrome 2	Septal defects	raf1a	0.723055	0.0220229	Raf-1 proto-oncogene, serine/threonine kinase a [Source:ZFIN;Acc:ZDB-GENE-990415-41]	signal transduction, intracellular signal transduction, activation of MAPKK activity, protein phosphorylation, heart development, signal transduction, protein phosphorylation, intracellular signal transduction, phosphorylation, activation of MAPKK activity, heart development
ENSDARG00000096415	Long philtrum	Septal defects	raf1a	0.723055	0.0220229	Raf-1 proto-oncogene, serine/threonine kinase a [Source:ZFIN;Acc:ZDB-GENE-990415-41]	signal transduction, intracellular signal transduction, activation of MAPKK activity, protein phosphorylation, heart development, signal transduction, protein phosphorylation, intracellular signal transduction, phosphorylation, activation of MAPKK activity, heart development
ENSDARG00000096415	Low-set ears	Septal defects	raf1a	0.723055	0.0220229	Raf-1 proto-oncogene, serine/threonine kinase a [Source:ZFIN;Acc:ZDB-GENE-990415-41]	signal transduction, intracellular signal transduction, activation of MAPKK activity, protein phosphorylation, heart development, signal transduction, protein phosphorylation, intracellular signal transduction, phosphorylation, activation of MAPKK activity, heart development
ENSDARG00000096415	Lung adenocarcinoma	Septal defects	raf1a	0.723055	0.0220229	Raf-1 proto-oncogene, serine/threonine kinase a [Source:ZFIN;Acc:ZDB-GENE-990415-41]	signal transduction, intracellular signal transduction, activation of MAPKK activity, protein phosphorylation, heart development, signal transduction, protein phosphorylation, intracellular signal transduction, phosphorylation, activation of MAPKK activity, heart development
ENSDARG00000096415	Malignant melanoma of skin	Septal defects	raf1a	0.723055	0.0220229	Raf-1 proto-oncogene, serine/threonine kinase a [Source:ZFIN;Acc:ZDB-GENE-990415-41]	signal transduction, intracellular signal transduction, activation of MAPKK activity, protein phosphorylation, heart development, signal transduction, protein phosphorylation, intracellular signal transduction, phosphorylation, activation of MAPKK activity, heart development
ENSDARG00000096415	Melanoma	Septal defects	raf1a	0.723055	0.0220229	Raf-1 proto-oncogene, serine/threonine kinase a [Source:ZFIN;Acc:ZDB-GENE-990415-41]	signal transduction, intracellular signal transduction, activation of MAPKK activity, protein phosphorylation, heart development, signal transduction, protein phosphorylation, intracellular signal transduction, phosphorylation, activation of MAPKK activity, heart development
ENSDARG00000096415	Neonatal hypotonia	Septal defects	raf1a	0.723055	0.0220229	Raf-1 proto-oncogene, serine/threonine kinase a [Source:ZFIN;Acc:ZDB-GENE-990415-41]	signal transduction, intracellular signal transduction, activation of MAPKK activity, protein phosphorylation, heart development, signal transduction, protein phosphorylation, intracellular signal transduction, phosphorylation, activation of MAPKK activity, heart development
ENSDARG00000096415	Neoplasm of the large intestine	Septal defects	raf1a	0.723055	0.0220229	Raf-1 proto-oncogene, serine/threonine kinase a [Source:ZFIN;Acc:ZDB-GENE-990415-41]	signal transduction, intracellular signal transduction, activation of MAPKK activity, protein phosphorylation, heart development, signal transduction, protein phosphorylation, intracellular signal transduction, phosphorylation, activation of MAPKK activity, heart development
ENSDARG00000096415	Neurodevelopmental disorder	Septal defects	raf1a	0.723055	0.0220229	Raf-1 proto-oncogene, serine/threonine kinase a [Source:ZFIN;Acc:ZDB-GENE-990415-41]	signal transduction, intracellular signal transduction, activation of MAPKK activity, protein phosphorylation, heart development, signal transduction, protein phosphorylation, intracellular signal transduction, phosphorylation, activation of MAPKK activity, heart development
ENSDARG00000096415	Noonan syndrome 1	Septal defects	raf1a	0.723055	0.0220229	Raf-1 proto-oncogene, serine/threonine kinase a [Source:ZFIN;Acc:ZDB-GENE-990415-41]	signal transduction, intracellular signal transduction, activation of MAPKK activity, protein phosphorylation, heart development, signal transduction, protein phosphorylation, intracellular signal transduction, phosphorylation, activation of MAPKK activity, heart development
ENSDARG00000096415	Noonan syndrome 3	Septal defects	raf1a	0.723055	0.0220229	Raf-1 proto-oncogene, serine/threonine kinase a [Source:ZFIN;Acc:ZDB-GENE-990415-41]	signal transduction, intracellular signal transduction, activation of MAPKK activity, protein phosphorylation, heart development, signal transduction, protein phosphorylation, intracellular signal transduction, phosphorylation, activation of MAPKK activity, heart development
ENSDARG00000096415	Noonan syndrome 5	Septal defects	raf1a	0.723055	0.0220229	Raf-1 proto-oncogene, serine/threonine kinase a [Source:ZFIN;Acc:ZDB-GENE-990415-41]	signal transduction, intracellular signal transduction, activation of MAPKK activity, protein phosphorylation, heart development, signal transduction, protein phosphorylation, intracellular signal transduction, phosphorylation, activation of MAPKK activity, heart development
ENSDARG00000096415	Noonan syndrome with multiple lentigines	Septal defects	raf1a	0.723055	0.0220229	Raf-1 proto-oncogene, serine/threonine kinase a [Source:ZFIN;Acc:ZDB-GENE-990415-41]	signal transduction, intracellular signal transduction, activation of MAPKK activity, protein phosphorylation, heart development, signal transduction, protein phosphorylation, intracellular signal transduction, phosphorylation, activation of MAPKK activity, heart development
ENSDARG00000096415	Patent ductus arteriosus after birth at term	Septal defects	raf1a	0.723055	0.0220229	Raf-1 proto-oncogene, serine/threonine kinase a [Source:ZFIN;Acc:ZDB-GENE-990415-41]	signal transduction, intracellular signal transduction, activation of MAPKK activity, protein phosphorylation, heart development, signal transduction, protein phosphorylation, intracellular signal transduction, phosphorylation, activation of MAPKK activity, heart development
ENSDARG00000096415	Primary familial hypertrophic cardiomyopathy	Septal defects	raf1a	0.723055	0.0220229	Raf-1 proto-oncogene, serine/threonine kinase a [Source:ZFIN;Acc:ZDB-GENE-990415-41]	signal transduction, intracellular signal transduction, activation of MAPKK activity, protein phosphorylation, heart development, signal transduction, protein phosphorylation, intracellular signal transduction, phosphorylation, activation of MAPKK activity, heart development
ENSDARG00000096415	Pulmonic stenosis (disease)	Septal defects	raf1a	0.723055	0.0220229	Raf-1 proto-oncogene, serine/threonine kinase a [Source:ZFIN;Acc:ZDB-GENE-990415-41]	signal transduction, intracellular signal transduction, activation of MAPKK activity, protein phosphorylation, heart development, signal transduction, protein phosphorylation, intracellular signal transduction, phosphorylation, activation of MAPKK activity, heart development
ENSDARG00000096415	Rasopathy	Septal defects	raf1a	0.723055	0.0220229	Raf-1 proto-oncogene, serine/threonine kinase a [Source:ZFIN;Acc:ZDB-GENE-990415-41]	signal transduction, intracellular signal transduction, activation of MAPKK activity, protein phosphorylation, heart development, signal transduction, protein phosphorylation, intracellular signal transduction, phosphorylation, activation of MAPKK activity, heart development
ENSDARG00000096415	Short neck	Septal defects	raf1a	0.723055	0.0220229	Raf-1 proto-oncogene, serine/threonine kinase a [Source:ZFIN;Acc:ZDB-GENE-990415-41]	signal transduction, intracellular signal transduction, activation of MAPKK activity, protein phosphorylation, heart development, signal transduction, protein phosphorylation, intracellular signal transduction, phosphorylation, activation of MAPKK activity, heart development
ENSDARG00000096415	Single transverse palmar crease	Septal defects	raf1a	0.723055	0.0220229	Raf-1 proto-oncogene, serine/threonine kinase a [Source:ZFIN;Acc:ZDB-GENE-990415-41]	signal transduction, intracellular signal transduction, activation of MAPKK activity, protein phosphorylation, heart development, signal transduction, protein phosphorylation, intracellular signal transduction, phosphorylation, activation of MAPKK activity, heart development
ENSDARG00000096415	Unilateral ptosis	Septal defects	raf1a	0.723055	0.0220229	Raf-1 proto-oncogene, serine/threonine kinase a [Source:ZFIN;Acc:ZDB-GENE-990415-41]	signal transduction, intracellular signal transduction, activation of MAPKK activity, protein phosphorylation, heart development, signal transduction, protein phosphorylation, intracellular signal transduction, phosphorylation, activation of MAPKK activity, heart development
ENSDARG00000096415	Wide nasal bridge	Septal defects	raf1a	0.723055	0.0220229	Raf-1 proto-oncogene, serine/threonine kinase a [Source:ZFIN;Acc:ZDB-GENE-990415-41]	signal transduction, intracellular signal transduction, activation of MAPKK activity, protein phosphorylation, heart development, signal transduction, protein phosphorylation, intracellular signal transduction, phosphorylation, activation of MAPKK activity, heart development
ENSDARG00000020334	Abnormal facial shape	Septal defects	ptpn11a	0.624238	0.0148405	protein tyrosine phosphatase non-receptor type 11a [Source:ZFIN;Acc:ZDB-GENE-030131-5911]	protein dephosphorylation, dephosphorylation, convergent extension involved in axis elongation, heart development, peptidyl-tyrosine dephosphorylation, convergent extension involved in gastrulation, embryonic viscerocranium morphogenesis, heart jogging, negative regulation of cell death
ENSDARG00000020334	Abnormality of cardiovascular system morphology	Septal defects	ptpn11a	0.624238	0.0148405	protein tyrosine phosphatase non-receptor type 11a [Source:ZFIN;Acc:ZDB-GENE-030131-5911]	protein dephosphorylation, dephosphorylation, convergent extension involved in axis elongation, heart development, peptidyl-tyrosine dephosphorylation, convergent extension involved in gastrulation, embryonic viscerocranium morphogenesis, heart jogging, negative regulation of cell death
ENSDARG00000020334	Abnormality of the mitral valve	Septal defects	ptpn11a	0.624238	0.0148405	protein tyrosine phosphatase non-receptor type 11a [Source:ZFIN;Acc:ZDB-GENE-030131-5911]	protein dephosphorylation, dephosphorylation, convergent extension involved in axis elongation, heart development, peptidyl-tyrosine dephosphorylation, convergent extension involved in gastrulation, embryonic viscerocranium morphogenesis, heart jogging, negative regulation of cell death
ENSDARG00000020334	Acute myeloid leukemia	Septal defects	ptpn11a	0.624238	0.0148405	protein tyrosine phosphatase non-receptor type 11a [Source:ZFIN;Acc:ZDB-GENE-030131-5911]	protein dephosphorylation, dephosphorylation, convergent extension involved in axis elongation, heart development, peptidyl-tyrosine dephosphorylation, convergent extension involved in gastrulation, embryonic viscerocranium morphogenesis, heart jogging, negative regulation of cell death
ENSDARG00000020334	Anemia	Septal defects	ptpn11a	0.624238	0.0148405	protein tyrosine phosphatase non-receptor type 11a [Source:ZFIN;Acc:ZDB-GENE-030131-5911]	protein dephosphorylation, dephosphorylation, convergent extension involved in axis elongation, heart development, peptidyl-tyrosine dephosphorylation, convergent extension involved in gastrulation, embryonic viscerocranium morphogenesis, heart jogging, negative regulation of cell death
ENSDARG00000020334	Anteverted nares	Septal defects	ptpn11a	0.624238	0.0148405	protein tyrosine phosphatase non-receptor type 11a [Source:ZFIN;Acc:ZDB-GENE-030131-5911]	protein dephosphorylation, dephosphorylation, convergent extension involved in axis elongation, heart development, peptidyl-tyrosine dephosphorylation, convergent extension involved in gastrulation, embryonic viscerocranium morphogenesis, heart jogging, negative regulation of cell death
ENSDARG00000020334	Astrocytoma	Septal defects	ptpn11a	0.624238	0.0148405	protein tyrosine phosphatase non-receptor type 11a [Source:ZFIN;Acc:ZDB-GENE-030131-5911]	protein dephosphorylation, dephosphorylation, convergent extension involved in axis elongation, heart development, peptidyl-tyrosine dephosphorylation, convergent extension involved in gastrulation, embryonic viscerocranium morphogenesis, heart jogging, negative regulation of cell death
ENSDARG00000020334	Autism spectrum disorder	Septal defects	ptpn11a	0.624238	0.0148405	protein tyrosine phosphatase non-receptor type 11a [Source:ZFIN;Acc:ZDB-GENE-030131-5911]	protein dephosphorylation, dephosphorylation, convergent extension involved in axis elongation, heart development, peptidyl-tyrosine dephosphorylation, convergent extension involved in gastrulation, embryonic viscerocranium morphogenesis, heart jogging, negative regulation of cell death
ENSDARG00000020334	Axillary freckling	Septal defects	ptpn11a	0.624238	0.0148405	protein tyrosine phosphatase non-receptor type 11a [Source:ZFIN;Acc:ZDB-GENE-030131-5911]	protein dephosphorylation, dephosphorylation, convergent extension involved in axis elongation, heart development, peptidyl-tyrosine dephosphorylation, convergent extension involved in gastrulation, embryonic viscerocranium morphogenesis, heart jogging, negative regulation of cell death
ENSDARG00000020334	B lymphoblastic leukemia lymphoma, no ICD-O subtype	Septal defects	ptpn11a	0.624238	0.0148405	protein tyrosine phosphatase non-receptor type 11a [Source:ZFIN;Acc:ZDB-GENE-030131-5911]	protein dephosphorylation, dephosphorylation, convergent extension involved in axis elongation, heart development, peptidyl-tyrosine dephosphorylation, convergent extension involved in gastrulation, embryonic viscerocranium morphogenesis, heart jogging, negative regulation of cell death
ENSDARG00000020334	Bell-shaped thorax	Septal defects	ptpn11a	0.624238	0.0148405	protein tyrosine phosphatase non-receptor type 11a [Source:ZFIN;Acc:ZDB-GENE-030131-5911]	protein dephosphorylation, dephosphorylation, convergent extension involved in axis elongation, heart development, peptidyl-tyrosine dephosphorylation, convergent extension involved in gastrulation, embryonic viscerocranium morphogenesis, heart jogging, negative regulation of cell death
ENSDARG00000020334	Bilateral sensorineural hearing impairment	Septal defects	ptpn11a	0.624238	0.0148405	protein tyrosine phosphatase non-receptor type 11a [Source:ZFIN;Acc:ZDB-GENE-030131-5911]	protein dephosphorylation, dephosphorylation, convergent extension involved in axis elongation, heart development, peptidyl-tyrosine dephosphorylation, convergent extension involved in gastrulation, embryonic viscerocranium morphogenesis, heart jogging, negative regulation of cell death
ENSDARG00000020334	Bilateral talipes equinovarus	Septal defects	ptpn11a	0.624238	0.0148405	protein tyrosine phosphatase non-receptor type 11a [Source:ZFIN;Acc:ZDB-GENE-030131-5911]	protein dephosphorylation, dephosphorylation, convergent extension involved in axis elongation, heart development, peptidyl-tyrosine dephosphorylation, convergent extension involved in gastrulation, embryonic viscerocranium morphogenesis, heart jogging, negative regulation of cell death
ENSDARG00000020334	Brachycephaly	Septal defects	ptpn11a	0.624238	0.0148405	protein tyrosine phosphatase non-receptor type 11a [Source:ZFIN;Acc:ZDB-GENE-030131-5911]	protein dephosphorylation, dephosphorylation, convergent extension involved in axis elongation, heart development, peptidyl-tyrosine dephosphorylation, convergent extension involved in gastrulation, embryonic viscerocranium morphogenesis, heart jogging, negative regulation of cell death
ENSDARG00000020334	Cafe-au-lait spot	Septal defects	ptpn11a	0.624238	0.0148405	protein tyrosine phosphatase non-receptor type 11a [Source:ZFIN;Acc:ZDB-GENE-030131-5911]	protein dephosphorylation, dephosphorylation, convergent extension involved in axis elongation, heart development, peptidyl-tyrosine dephosphorylation, convergent extension involved in gastrulation, embryonic viscerocranium morphogenesis, heart jogging, negative regulation of cell death
ENSDARG00000020334	Calcaneovalgus deformity	Septal defects	ptpn11a	0.624238	0.0148405	protein tyrosine phosphatase non-receptor type 11a [Source:ZFIN;Acc:ZDB-GENE-030131-5911]	protein dephosphorylation, dephosphorylation, convergent extension involved in axis elongation, heart development, peptidyl-tyrosine dephosphorylation, convergent extension involved in gastrulation, embryonic viscerocranium morphogenesis, heart jogging, negative regulation of cell death
ENSDARG00000020334	Cancer	Septal defects	ptpn11a	0.624238	0.0148405	protein tyrosine phosphatase non-receptor type 11a [Source:ZFIN;Acc:ZDB-GENE-030131-5911]	protein dephosphorylation, dephosphorylation, convergent extension involved in axis elongation, heart development, peptidyl-tyrosine dephosphorylation, convergent extension involved in gastrulation, embryonic viscerocranium morphogenesis, heart jogging, negative regulation of cell death
ENSDARG00000020334	Central hypotonia	Septal defects	ptpn11a	0.624238	0.0148405	protein tyrosine phosphatase non-receptor type 11a [Source:ZFIN;Acc:ZDB-GENE-030131-5911]	protein dephosphorylation, dephosphorylation, convergent extension involved in axis elongation, heart development, peptidyl-tyrosine dephosphorylation, convergent extension involved in gastrulation, embryonic viscerocranium morphogenesis, heart jogging, negative regulation of cell death
ENSDARG00000020334	Chronic lymphocytic leukemia	Septal defects	ptpn11a	0.624238	0.0148405	protein tyrosine phosphatase non-receptor type 11a [Source:ZFIN;Acc:ZDB-GENE-030131-5911]	protein dephosphorylation, dephosphorylation, convergent extension involved in axis elongation, heart development, peptidyl-tyrosine dephosphorylation, convergent extension involved in gastrulation, embryonic viscerocranium morphogenesis, heart jogging, negative regulation of cell death
ENSDARG00000020334	Congenital microcephaly	Septal defects	ptpn11a	0.624238	0.0148405	protein tyrosine phosphatase non-receptor type 11a [Source:ZFIN;Acc:ZDB-GENE-030131-5911]	protein dephosphorylation, dephosphorylation, convergent extension involved in axis elongation, heart development, peptidyl-tyrosine dephosphorylation, convergent extension involved in gastrulation, embryonic viscerocranium morphogenesis, heart jogging, negative regulation of cell death
ENSDARG00000020334	Delayed speech and language development	Septal defects	ptpn11a	0.624238	0.0148405	protein tyrosine phosphatase non-receptor type 11a [Source:ZFIN;Acc:ZDB-GENE-030131-5911]	protein dephosphorylation, dephosphorylation, convergent extension involved in axis elongation, heart development, peptidyl-tyrosine dephosphorylation, convergent extension involved in gastrulation, embryonic viscerocranium morphogenesis, heart jogging, negative regulation of cell death
ENSDARG00000020334	Dysplastic pulmonary valve	Septal defects	ptpn11a	0.624238	0.0148405	protein tyrosine phosphatase non-receptor type 11a [Source:ZFIN;Acc:ZDB-GENE-030131-5911]	protein dephosphorylation, dephosphorylation, convergent extension involved in axis elongation, heart development, peptidyl-tyrosine dephosphorylation, convergent extension involved in gastrulation, embryonic viscerocranium morphogenesis, heart jogging, negative regulation of cell death
ENSDARG00000020334	Early T cell progenitor acute lymphoblastic leukemia	Septal defects	ptpn11a	0.624238	0.0148405	protein tyrosine phosphatase non-receptor type 11a [Source:ZFIN;Acc:ZDB-GENE-030131-5911]	protein dephosphorylation, dephosphorylation, convergent extension involved in axis elongation, heart development, peptidyl-tyrosine dephosphorylation, convergent extension involved in gastrulation, embryonic viscerocranium morphogenesis, heart jogging, negative regulation of cell death
ENSDARG00000020334	Fragile skin	Septal defects	ptpn11a	0.624238	0.0148405	protein tyrosine phosphatase non-receptor type 11a [Source:ZFIN;Acc:ZDB-GENE-030131-5911]	protein dephosphorylation, dephosphorylation, convergent extension involved in axis elongation, heart development, peptidyl-tyrosine dephosphorylation, convergent extension involved in gastrulation, embryonic viscerocranium morphogenesis, heart jogging, negative regulation of cell death
ENSDARG00000020334	Global developmental delay	Septal defects	ptpn11a	0.624238	0.0148405	protein tyrosine phosphatase non-receptor type 11a [Source:ZFIN;Acc:ZDB-GENE-030131-5911]	protein dephosphorylation, dephosphorylation, convergent extension involved in axis elongation, heart development, peptidyl-tyrosine dephosphorylation, convergent extension involved in gastrulation, embryonic viscerocranium morphogenesis, heart jogging, negative regulation of cell death
ENSDARG00000020334	History of neurodevelopmental disorder	Septal defects	ptpn11a	0.624238	0.0148405	protein tyrosine phosphatase non-receptor type 11a [Source:ZFIN;Acc:ZDB-GENE-030131-5911]	protein dephosphorylation, dephosphorylation, convergent extension involved in axis elongation, heart development, peptidyl-tyrosine dephosphorylation, convergent extension involved in gastrulation, embryonic viscerocranium morphogenesis, heart jogging, negative regulation of cell death
ENSDARG00000020334	Hypertelorism	Septal defects	ptpn11a	0.624238	0.0148405	protein tyrosine phosphatase non-receptor type 11a [Source:ZFIN;Acc:ZDB-GENE-030131-5911]	protein dephosphorylation, dephosphorylation, convergent extension involved in axis elongation, heart development, peptidyl-tyrosine dephosphorylation, convergent extension involved in gastrulation, embryonic viscerocranium morphogenesis, heart jogging, negative regulation of cell death
ENSDARG00000020334	Juvenile myelomonocytic leukemia	Septal defects	ptpn11a	0.624238	0.0148405	protein tyrosine phosphatase non-receptor type 11a [Source:ZFIN;Acc:ZDB-GENE-030131-5911]	protein dephosphorylation, dephosphorylation, convergent extension involved in axis elongation, heart development, peptidyl-tyrosine dephosphorylation, convergent extension involved in gastrulation, embryonic viscerocranium morphogenesis, heart jogging, negative regulation of cell death
ENSDARG00000020334	LEOPARD syndrome 1	Septal defects	ptpn11a	0.624238	0.0148405	protein tyrosine phosphatase non-receptor type 11a [Source:ZFIN;Acc:ZDB-GENE-030131-5911]	protein dephosphorylation, dephosphorylation, convergent extension involved in axis elongation, heart development, peptidyl-tyrosine dephosphorylation, convergent extension involved in gastrulation, embryonic viscerocranium morphogenesis, heart jogging, negative regulation of cell death
ENSDARG00000020334	Lymphadenitis	Septal defects	ptpn11a	0.624238	0.0148405	protein tyrosine phosphatase non-receptor type 11a [Source:ZFIN;Acc:ZDB-GENE-030131-5911]	protein dephosphorylation, dephosphorylation, convergent extension involved in axis elongation, heart development, peptidyl-tyrosine dephosphorylation, convergent extension involved in gastrulation, embryonic viscerocranium morphogenesis, heart jogging, negative regulation of cell death
ENSDARG00000020334	Lymphoma	Septal defects	ptpn11a	0.624238	0.0148405	protein tyrosine phosphatase non-receptor type 11a [Source:ZFIN;Acc:ZDB-GENE-030131-5911]	protein dephosphorylation, dephosphorylation, convergent extension involved in axis elongation, heart development, peptidyl-tyrosine dephosphorylation, convergent extension involved in gastrulation, embryonic viscerocranium morphogenesis, heart jogging, negative regulation of cell death
ENSDARG00000020334	Metachondromatosis	Septal defects	ptpn11a	0.624238	0.0148405	protein tyrosine phosphatase non-receptor type 11a [Source:ZFIN;Acc:ZDB-GENE-030131-5911]	protein dephosphorylation, dephosphorylation, convergent extension involved in axis elongation, heart development, peptidyl-tyrosine dephosphorylation, convergent extension involved in gastrulation, embryonic viscerocranium morphogenesis, heart jogging, negative regulation of cell death
ENSDARG00000020334	Microcephaly	Septal defects	ptpn11a	0.624238	0.0148405	protein tyrosine phosphatase non-receptor type 11a [Source:ZFIN;Acc:ZDB-GENE-030131-5911]	protein dephosphorylation, dephosphorylation, convergent extension involved in axis elongation, heart development, peptidyl-tyrosine dephosphorylation, convergent extension involved in gastrulation, embryonic viscerocranium morphogenesis, heart jogging, negative regulation of cell death
ENSDARG00000020334	Multiple lentigines	Septal defects	ptpn11a	0.624238	0.0148405	protein tyrosine phosphatase non-receptor type 11a [Source:ZFIN;Acc:ZDB-GENE-030131-5911]	protein dephosphorylation, dephosphorylation, convergent extension involved in axis elongation, heart development, peptidyl-tyrosine dephosphorylation, convergent extension involved in gastrulation, embryonic viscerocranium morphogenesis, heart jogging, negative regulation of cell death
ENSDARG00000020334	Multiple myeloma	Septal defects	ptpn11a	0.624238	0.0148405	protein tyrosine phosphatase non-receptor type 11a [Source:ZFIN;Acc:ZDB-GENE-030131-5911]	protein dephosphorylation, dephosphorylation, convergent extension involved in axis elongation, heart development, peptidyl-tyrosine dephosphorylation, convergent extension involved in gastrulation, embryonic viscerocranium morphogenesis, heart jogging, negative regulation of cell death
ENSDARG00000020334	Neoplasm of brain	Septal defects	ptpn11a	0.624238	0.0148405	protein tyrosine phosphatase non-receptor type 11a [Source:ZFIN;Acc:ZDB-GENE-030131-5911]	protein dephosphorylation, dephosphorylation, convergent extension involved in axis elongation, heart development, peptidyl-tyrosine dephosphorylation, convergent extension involved in gastrulation, embryonic viscerocranium morphogenesis, heart jogging, negative regulation of cell death
ENSDARG00000020334	Neuroblastoma	Septal defects	ptpn11a	0.624238	0.0148405	protein tyrosine phosphatase non-receptor type 11a [Source:ZFIN;Acc:ZDB-GENE-030131-5911]	protein dephosphorylation, dephosphorylation, convergent extension involved in axis elongation, heart development, peptidyl-tyrosine dephosphorylation, convergent extension involved in gastrulation, embryonic viscerocranium morphogenesis, heart jogging, negative regulation of cell death
ENSDARG00000020334	Noonan syndrome and Noonan-related syndrome	Septal defects	ptpn11a	0.624238	0.0148405	protein tyrosine phosphatase non-receptor type 11a [Source:ZFIN;Acc:ZDB-GENE-030131-5911]	protein dephosphorylation, dephosphorylation, convergent extension involved in axis elongation, heart development, peptidyl-tyrosine dephosphorylation, convergent extension involved in gastrulation, embryonic viscerocranium morphogenesis, heart jogging, negative regulation of cell death
ENSDARG00000020334	Noonan syndrome-like disorder with or without juvenile myelomonocytic leukemia	Septal defects	ptpn11a	0.624238	0.0148405	protein tyrosine phosphatase non-receptor type 11a [Source:ZFIN;Acc:ZDB-GENE-030131-5911]	protein dephosphorylation, dephosphorylation, convergent extension involved in axis elongation, heart development, peptidyl-tyrosine dephosphorylation, convergent extension involved in gastrulation, embryonic viscerocranium morphogenesis, heart jogging, negative regulation of cell death
ENSDARG00000020334	PTPN11-related disorder	Septal defects	ptpn11a	0.624238	0.0148405	protein tyrosine phosphatase non-receptor type 11a [Source:ZFIN;Acc:ZDB-GENE-030131-5911]	protein dephosphorylation, dephosphorylation, convergent extension involved in axis elongation, heart development, peptidyl-tyrosine dephosphorylation, convergent extension involved in gastrulation, embryonic viscerocranium morphogenesis, heart jogging, negative regulation of cell death
ENSDARG00000020334	Patent ductus arteriosus	Septal defects	ptpn11a	0.624238	0.0148405	protein tyrosine phosphatase non-receptor type 11a [Source:ZFIN;Acc:ZDB-GENE-030131-5911]	protein dephosphorylation, dephosphorylation, convergent extension involved in axis elongation, heart development, peptidyl-tyrosine dephosphorylation, convergent extension involved in gastrulation, embryonic viscerocranium morphogenesis, heart jogging, negative regulation of cell death
ENSDARG00000020334	Polymalformative syndrome	Septal defects	ptpn11a	0.624238	0.0148405	protein tyrosine phosphatase non-receptor type 11a [Source:ZFIN;Acc:ZDB-GENE-030131-5911]	protein dephosphorylation, dephosphorylation, convergent extension involved in axis elongation, heart development, peptidyl-tyrosine dephosphorylation, convergent extension involved in gastrulation, embryonic viscerocranium morphogenesis, heart jogging, negative regulation of cell death
ENSDARG00000020334	Posteriorly rotated ears	Septal defects	ptpn11a	0.624238	0.0148405	protein tyrosine phosphatase non-receptor type 11a [Source:ZFIN;Acc:ZDB-GENE-030131-5911]	protein dephosphorylation, dephosphorylation, convergent extension involved in axis elongation, heart development, peptidyl-tyrosine dephosphorylation, convergent extension involved in gastrulation, embryonic viscerocranium morphogenesis, heart jogging, negative regulation of cell death
ENSDARG00000020334	Ptosis	Septal defects	ptpn11a	0.624238	0.0148405	protein tyrosine phosphatase non-receptor type 11a [Source:ZFIN;Acc:ZDB-GENE-030131-5911]	protein dephosphorylation, dephosphorylation, convergent extension involved in axis elongation, heart development, peptidyl-tyrosine dephosphorylation, convergent extension involved in gastrulation, embryonic viscerocranium morphogenesis, heart jogging, negative regulation of cell death
ENSDARG00000020334	Rare genetic syndrome	Septal defects	ptpn11a	0.624238	0.0148405	protein tyrosine phosphatase non-receptor type 11a [Source:ZFIN;Acc:ZDB-GENE-030131-5911]	protein dephosphorylation, dephosphorylation, convergent extension involved in axis elongation, heart development, peptidyl-tyrosine dephosphorylation, convergent extension involved in gastrulation, embryonic viscerocranium morphogenesis, heart jogging, negative regulation of cell death
ENSDARG00000020334	Right ventricular hypertrophy	Septal defects	ptpn11a	0.624238	0.0148405	protein tyrosine phosphatase non-receptor type 11a [Source:ZFIN;Acc:ZDB-GENE-030131-5911]	protein dephosphorylation, dephosphorylation, convergent extension involved in axis elongation, heart development, peptidyl-tyrosine dephosphorylation, convergent extension involved in gastrulation, embryonic viscerocranium morphogenesis, heart jogging, negative regulation of cell death
ENSDARG00000020334	Scapular winging	Septal defects	ptpn11a	0.624238	0.0148405	protein tyrosine phosphatase non-receptor type 11a [Source:ZFIN;Acc:ZDB-GENE-030131-5911]	protein dephosphorylation, dephosphorylation, convergent extension involved in axis elongation, heart development, peptidyl-tyrosine dephosphorylation, convergent extension involved in gastrulation, embryonic viscerocranium morphogenesis, heart jogging, negative regulation of cell death
ENSDARG00000020334	Scoliosis	Septal defects	ptpn11a	0.624238	0.0148405	protein tyrosine phosphatase non-receptor type 11a [Source:ZFIN;Acc:ZDB-GENE-030131-5911]	protein dephosphorylation, dephosphorylation, convergent extension involved in axis elongation, heart development, peptidyl-tyrosine dephosphorylation, convergent extension involved in gastrulation, embryonic viscerocranium morphogenesis, heart jogging, negative regulation of cell death
ENSDARG00000020334	Secundum atrial septal defect	Septal defects	ptpn11a	0.624238	0.0148405	protein tyrosine phosphatase non-receptor type 11a [Source:ZFIN;Acc:ZDB-GENE-030131-5911]	protein dephosphorylation, dephosphorylation, convergent extension involved in axis elongation, heart development, peptidyl-tyrosine dephosphorylation, convergent extension involved in gastrulation, embryonic viscerocranium morphogenesis, heart jogging, negative regulation of cell death
ENSDARG00000020334	Severe global developmental delay	Septal defects	ptpn11a	0.624238	0.0148405	protein tyrosine phosphatase non-receptor type 11a [Source:ZFIN;Acc:ZDB-GENE-030131-5911]	protein dephosphorylation, dephosphorylation, convergent extension involved in axis elongation, heart development, peptidyl-tyrosine dephosphorylation, convergent extension involved in gastrulation, embryonic viscerocranium morphogenesis, heart jogging, negative regulation of cell death
ENSDARG00000020334	Severe muscular hypotonia	Septal defects	ptpn11a	0.624238	0.0148405	protein tyrosine phosphatase non-receptor type 11a [Source:ZFIN;Acc:ZDB-GENE-030131-5911]	protein dephosphorylation, dephosphorylation, convergent extension involved in axis elongation, heart development, peptidyl-tyrosine dephosphorylation, convergent extension involved in gastrulation, embryonic viscerocranium morphogenesis, heart jogging, negative regulation of cell death
ENSDARG00000020334	Severe short stature	Septal defects	ptpn11a	0.624238	0.0148405	protein tyrosine phosphatase non-receptor type 11a [Source:ZFIN;Acc:ZDB-GENE-030131-5911]	protein dephosphorylation, dephosphorylation, convergent extension involved in axis elongation, heart development, peptidyl-tyrosine dephosphorylation, convergent extension involved in gastrulation, embryonic viscerocranium morphogenesis, heart jogging, negative regulation of cell death
ENSDARG00000020334	Short stature	Septal defects	ptpn11a	0.624238	0.0148405	protein tyrosine phosphatase non-receptor type 11a [Source:ZFIN;Acc:ZDB-GENE-030131-5911]	protein dephosphorylation, dephosphorylation, convergent extension involved in axis elongation, heart development, peptidyl-tyrosine dephosphorylation, convergent extension involved in gastrulation, embryonic viscerocranium morphogenesis, heart jogging, negative regulation of cell death
ENSDARG00000020334	Small face	Septal defects	ptpn11a	0.624238	0.0148405	protein tyrosine phosphatase non-receptor type 11a [Source:ZFIN;Acc:ZDB-GENE-030131-5911]	protein dephosphorylation, dephosphorylation, convergent extension involved in axis elongation, heart development, peptidyl-tyrosine dephosphorylation, convergent extension involved in gastrulation, embryonic viscerocranium morphogenesis, heart jogging, negative regulation of cell death
ENSDARG00000020334	Small for gestational age	Septal defects	ptpn11a	0.624238	0.0148405	protein tyrosine phosphatase non-receptor type 11a [Source:ZFIN;Acc:ZDB-GENE-030131-5911]	protein dephosphorylation, dephosphorylation, convergent extension involved in axis elongation, heart development, peptidyl-tyrosine dephosphorylation, convergent extension involved in gastrulation, embryonic viscerocranium morphogenesis, heart jogging, negative regulation of cell death
ENSDARG00000020334	Specific learning disability	Septal defects	ptpn11a	0.624238	0.0148405	protein tyrosine phosphatase non-receptor type 11a [Source:ZFIN;Acc:ZDB-GENE-030131-5911]	protein dephosphorylation, dephosphorylation, convergent extension involved in axis elongation, heart development, peptidyl-tyrosine dephosphorylation, convergent extension involved in gastrulation, embryonic viscerocranium morphogenesis, heart jogging, negative regulation of cell death
ENSDARG00000020334	Splenomegaly	Septal defects	ptpn11a	0.624238	0.0148405	protein tyrosine phosphatase non-receptor type 11a [Source:ZFIN;Acc:ZDB-GENE-030131-5911]	protein dephosphorylation, dephosphorylation, convergent extension involved in axis elongation, heart development, peptidyl-tyrosine dephosphorylation, convergent extension involved in gastrulation, embryonic viscerocranium morphogenesis, heart jogging, negative regulation of cell death
ENSDARG00000020334	Squamous cell lung carcinoma	Septal defects	ptpn11a	0.624238	0.0148405	protein tyrosine phosphatase non-receptor type 11a [Source:ZFIN;Acc:ZDB-GENE-030131-5911]	protein dephosphorylation, dephosphorylation, convergent extension involved in axis elongation, heart development, peptidyl-tyrosine dephosphorylation, convergent extension involved in gastrulation, embryonic viscerocranium morphogenesis, heart jogging, negative regulation of cell death
ENSDARG00000020334	Stereotypy	Septal defects	ptpn11a	0.624238	0.0148405	protein tyrosine phosphatase non-receptor type 11a [Source:ZFIN;Acc:ZDB-GENE-030131-5911]	protein dephosphorylation, dephosphorylation, convergent extension involved in axis elongation, heart development, peptidyl-tyrosine dephosphorylation, convergent extension involved in gastrulation, embryonic viscerocranium morphogenesis, heart jogging, negative regulation of cell death
ENSDARG00000020334	Telecanthus	Septal defects	ptpn11a	0.624238	0.0148405	protein tyrosine phosphatase non-receptor type 11a [Source:ZFIN;Acc:ZDB-GENE-030131-5911]	protein dephosphorylation, dephosphorylation, convergent extension involved in axis elongation, heart development, peptidyl-tyrosine dephosphorylation, convergent extension involved in gastrulation, embryonic viscerocranium morphogenesis, heart jogging, negative regulation of cell death
ENSDARG00000020334	Tricuspid regurgitation	Septal defects	ptpn11a	0.624238	0.0148405	protein tyrosine phosphatase non-receptor type 11a [Source:ZFIN;Acc:ZDB-GENE-030131-5911]	protein dephosphorylation, dephosphorylation, convergent extension involved in axis elongation, heart development, peptidyl-tyrosine dephosphorylation, convergent extension involved in gastrulation, embryonic viscerocranium morphogenesis, heart jogging, negative regulation of cell death
ENSDARG00000038225	Epidermal nevus	Septal defects	nras	0.606981	0.0454395	NRAS proto-oncogene, GTPase [Source:ZFIN;Acc:ZDB-GENE-990415-166]	signal transduction
ENSDARG00000038225	Malignant neoplasm of body of uterus	Septal defects	nras	0.606981	0.0454395	NRAS proto-oncogene, GTPase [Source:ZFIN;Acc:ZDB-GENE-990415-166]	signal transduction
ENSDARG00000038225	Medulloblastoma	Septal defects	nras	0.606981	0.0454395	NRAS proto-oncogene, GTPase [Source:ZFIN;Acc:ZDB-GENE-990415-166]	signal transduction
ENSDARG00000038225	Myelodysplastic syndrome	Septal defects	nras	0.606981	0.0454395	NRAS proto-oncogene, GTPase [Source:ZFIN;Acc:ZDB-GENE-990415-166]	signal transduction
ENSDARG00000038225	Non-Hodgkin lymphoma	Septal defects	nras	0.606981	0.0454395	NRAS proto-oncogene, GTPase [Source:ZFIN;Acc:ZDB-GENE-990415-166]	signal transduction
ENSDARG00000038225	Non-small cell lung cancer	Septal defects	nras	0.606981	0.0454395	NRAS proto-oncogene, GTPase [Source:ZFIN;Acc:ZDB-GENE-990415-166]	signal transduction
ENSDARG00000038225	Noonan syndrome 6	Septal defects	nras	0.606981	0.0454395	NRAS proto-oncogene, GTPase [Source:ZFIN;Acc:ZDB-GENE-990415-166]	signal transduction
ENSDARG00000038225	RAS-associated autoimmune leukoproliferative disorder	Septal defects	nras	0.606981	0.0454395	NRAS proto-oncogene, GTPase [Source:ZFIN;Acc:ZDB-GENE-990415-166]	signal transduction
ENSDARG00000038225	Transitional cell carcinoma of the bladder	Septal defects	nras	0.606981	0.0454395	NRAS proto-oncogene, GTPase [Source:ZFIN;Acc:ZDB-GENE-990415-166]	signal transduction

## Sheet: Unique in 48hpf
actc2
mybpc3
myh7l
ttc7a
zgc:171446
ttn.2
si:ch73-281k2.5
tnnt2a
ldb3a
tcap
obsl1a
cers3b
slc26a3.2
si:dkey-285e18.2
vwa1
smyhc2
ggt1b
tbx1
mmel1
mylkb
bmp2b
gata6
stc2b
col6a3
nexn
acvrl1
wt1a
tbx5a
tbx18
col6a2
haao
camk2a
col1a2
flvcr2b
ca2
abcb11b
stim1b
tgfb2
invs
foxf1
slc25a1b
nog3
sall4
slc2a10
sox9a
foxc1b
jagn1b
frem2b
ror2
tgfb3
rps6ka3a
acad11
rad51c
asah1b
slc16a1a
raf1a
zyx
trmt2a
p4hb
cx43
tnfrsf19
nras
shha
rit1
si:ch73-1a9.4
pign

## Sheet: Unique in 72hpf
BX663503.3
tbx18
myh7
tgfb2
myh7l
mmel1
flnb
wt1a
mybpc3
tbx1
frem2b
myrf
CR356227.1
tbx20
vwa1
cacna1c
slc26a3.2
spata13
mylka
rab25a
shha
ldb3a
ttn.2
cers3a
slc2a10
flna
camk1b
obsl1a
mn1b
pkd1a
ypel1
lrp1ab
cited2
notch2
gata6
ror2
rras2
GNAZ
foxc1a
invs
sh3pxd2b
acvrl1
smo
eogt
FAT4
sox9a
p4hb
setbp1
slc16a1a
erfl3
sall4
irf2bpl
zzef1
raf1a
ptpn11a

## Sheet: Common in 48 & 72hpf
mybpc3
myh7l
ttn.2
ldb3a
obsl1a
slc26a3.2
vwa1
tbx1
mmel1
gata6
acvrl1
wt1a
tbx18
tgfb2
invs
sall4
slc2a10
sox9a
frem2b
ror2
slc16a1a
raf1a
p4hb
nras
shha
